# Supplementary material for: Cell-type specific changes in PKC-delta neurons of the central amygdala during alcohol withdrawal
Source: Transl Psychiatry. 2022 Jul 20;12:289. doi: 10.1038/s41398-022-02063-0 (PMC9300707; doi:10.1038/s41398-022-02063-0)
Supplement: Supplementary file 1 — Supplemental Table S1 [file 41398_2022_2063_MOESM1_ESM.xlsx]

## Sheet: Cell Ranger Count Metrics
Sample	Estimated Number of Cells	Mean Reads per Cell	Median Genes per Cell	Number of Reads	Valid Barcodes	Reads Mapped to Genome	Fraction Reads in Cells	Total Genes Detected	Median UMI Counts per Cell
GD-1A	8800	62653	2147	551349365	0.969	0.943	0.638	22893	3890
GD-2A	9272	55188	2357	511708800	0.97	0.935	0.574	23101	4414
GD-3A	10506	57705	2516	606257958	0.976	0.944	0.627	22990	4837
GD-5A	8018	61918	2113	496458974	0.966	0.93	0.557	23441	3791
GD-8C	11525	51090	1809	588820135	0.966	0.94	0.576	23358	3000
GD-9C	9602	56810	2063	545498649	0.975	0.945	0.606	22490	3622
GD-11C	7593	60311	2144	457945618	0.967	0.928	0.56	23131	3787
Total	65316
Average	9330.86	57953.6	2164.14	5.36863e+08	0.969857	0.937857	0.591143	23057.7	3905.86
SEM	518.647	1539.06	84.6096	1.96958e+07	0.00156492	0.00261341	0.0123065	119.357	221.142
Alcohol
Total	36596
Average	9149	59366	2283.25	5.41444e+08	0.97025	0.938	0.599	23106.2	4233
SEM	521.02	1768.51	94.499	2.45065e+07	0.00209662	0.00334166	0.0197779	119.399	243.343
Control
Total	28720
Average	9573.33	56070.3	2005.33	5.30755e+08	0.969333	0.937667	0.580667	22993	3469.67
SEM	1135.16	2687.44	100.913	3.84927e+07	0.002848	0.00504425	0.0134825	259.897	239.615
T-Test	0.723209	0.332317	0.104101	0.814982	0.800502	0.956269	0.511879	0.680518	0.081555
Significant	No	No	No	No	No	No	No	No	No
