# Supplementary material for: Cell-type specific changes in PKC-delta neurons of the central amygdala during alcohol withdrawal
Source: Transl Psychiatry. 2022 Jul 20;12:289. doi: 10.1038/s41398-022-02063-0 (PMC9300707; doi:10.1038/s41398-022-02063-0)
Supplement: Supplementary file 2 — Supplemental Table S2 [file 41398_2022_2063_MOESM2_ESM.xlsx]

## Sheet: Marker_Genes_Top10
	p_val	avg_logFC	pct.1	pct.2	p_val_adj	cluster	gene
1	0	2.83497	0.973	0.129	0	0	Mog
2	0	2.49986	0.999	0.532	0	0	Mbp
3	0	2.43068	0.828	0.054	0	0	AABR07046961.1
4	0	2.28238	0.994	0.586	0	0	Grm3
5	0	2.21534	0.833	0.13	0	0	Mobp
6	0	2.19714	0.763	0.08	0	0	Hapln2
7	0	2.17168	0.936	0.362	0	0	Septin4
8	0	2.02258	0.672	0.13	0	0	Gpd1
9	0	1.97918	0.928	0.459	0	0	Ano4
10	0	1.97841	0.866	0.336	0	0	Ppp1r16b
11	0	1.08712	0.999	0.828	0	1	Snhg11
12	0	1.01723	0.77	0.323	0	1	Nell1
13	0	0.982765	0.612	0.23	0	1	Cadps2
14	0	0.953888	0.645	0.175	0	1	Elavl2
15	0	0.928462	0.993	0.791	0	1	Lrrtm4
16	0	0.893007	0.974	0.603	0	1	AABR07060487.1
17	0	0.857841	0.873	0.365	0	1	AABR07066379.1
18	0	0.848566	0.715	0.237	0	1	AABR07047221.1
19	0	0.811318	0.572	0.294	0	1	Htr2c
20	0	0.799579	0.676	0.333	0	1	Fstl5
21	0	2.6297	0.951	0.082	0	2	Rorb
22	0	2.40922	0.886	0.08	0	2	Slc1a2
23	0	2.22249	0.967	0.263	0	2	Slc1a3
24	0	2.20422	0.83	0.067	0	2	Itih3
25	0	2.19072	0.95	0.282	0	2	Prex2
26	0	2.12044	0.847	0.059	0	2	Gramd2b
27	0	1.95908	0.936	0.387	0	2	Slc4a4
28	0	1.95178	0.77	0.068	0	2	Glis3
29	0	1.94914	0.807	0.14	0	2	Cyp7b1
30	0	1.94287	0.968	0.475	0	2	Msi2
31	0	1.39116	0.839	0.229	0	3	Htr4
32	0	1.35925	0.954	0.415	0	3	LOC304725
33	0	1.19962	0.583	0.08	0	3	Drd2
34	0	1.17577	0.94	0.523	0	3	Pde10a
35	0	1.15983	0.806	0.23	0	3	Rgs9
36	0	1.11535	0.875	0.328	0	3	Necab1
37	0	1.1151	0.947	0.501	0	3	Foxp1
38	0	1.10432	0.698	0.178	0	3	Gucy1a1
39	0	1.08868	0.98	0.573	0	3	Kcnab1
40	0	1.00643	0.962	0.54	0	3	Neto1
41	0	1.28138	0.774	0.806	0	4	Ubb
42	0	1.27886	0.77	0.771	0	4	Cst3
43	0	1.21723	0.806	0.865	0	4	Hsp90ab1
44	0	1.20928	0.773	0.823	0	4	Tmsb4x
45	0	1.17142	0.704	0.8	0	4	Calm1
46	9.1601e-263	1.29252	0.576	0.622	2.38318e-258	4	Peg3
47	5.5158e-210	1.2115	0.556	0.609	1.43505e-205	4	Atp6v0c
48	6.55796e-186	1.16854	0.552	0.598	1.70618e-181	4	Fth1
49	7.66573e-114	1.20285	0.447	0.456	1.99439e-109	4	Mt3
50	1.45965e-99	1.18237	0.431	0.441	3.79758e-95	4	Actb
51	0	1.58136	0.825	0.287	0	5	Cdh9
52	0	1.42812	0.963	0.217	0	5	AC126641.1
53	0	1.40424	0.964	0.237	0	5	Zfpm2
54	0	1.35686	0.681	0.083	0	5	Itgbl1
55	0	1.34974	0.995	0.482	0	5	Cdk14
56	0	1.33199	0.925	0.183	0	5	Slit1
57	0	1.32924	0.994	0.521	0	5	Ak5
58	0	1.31954	0.994	0.562	0	5	Epha5
59	0	1.25604	0.998	0.489	0	5	Camk2a
60	0	1.23218	0.992	0.426	0	5	Gabbr2
61	0	1.65963	0.807	0.407	0	6	Hdac9
62	0	1.4592	0.836	0.328	0	6	Thsd7b
63	0	1.39747	0.733	0.304	0	6	Sox5
64	0	1.26811	0.661	0.129	0	6	Strip2
65	0	1.17688	0.889	0.361	0	6	Fstl4
66	0	1.15096	0.769	0.217	0	6	Cnih3
67	0	1.12792	0.877	0.348	0	6	Ptprr
68	0	1.11147	0.943	0.349	0	6	Dgkg
69	0	1.07202	0.779	0.344	0	6	Ptpro
70	0	1.05536	0.836	0.295	0	6	Vat1l
71	0	2.65805	0.934	0.077	0	7	Chst9
72	0	2.59866	0.995	0.223	0	7	Foxp2
73	0	1.78957	0.991	0.416	0	7	Erbb4
74	0	1.70116	0.932	0.263	0	7	Sphkap
75	0	1.59498	0.99	0.534	0	7	Grm8
76	0	1.43416	0.653	0.161	0	7	Vwc2l
77	0	1.39502	0.975	0.454	0	7	Cntn5
78	0	1.34309	0.83	0.252	0	7	Kcnh5
79	0	1.28302	0.925	0.402	0	7	Pbx3
80	0	1.25481	0.973	0.615	0	7	Gabrg3
81	0	2.8962	0.983	0.153	0	8	Pcdh15
82	0	2.66396	0.923	0.028	0	8	Col5a3
83	0	2.55485	0.945	0.108	0	8	Arhgap31
84	0	2.53004	0.914	0.033	0	8	Pdgfra
85	0	2.29481	0.856	0.094	0	8	AABR07044668.1
86	0	2.29392	0.883	0.138	0	8	Megf11
87	0	2.20948	0.848	0.064	0	8	Pstpip2
88	0	2.10562	0.994	0.513	0	8	Ptprz1
89	0	2.09062	0.974	0.204	0	8	Sox6
90	0	2.07583	0.822	0.07	0	8	Vcan
91	0	3.07787	0.926	0.069	0	9	Arhgap15
92	0	2.85111	0.889	0.023	0	9	Inpp5d
93	0	2.84903	0.994	0.476	0	9	Srgap2
94	0	2.77966	0.884	0.032	0	9	Hk2
95	0	2.65597	0.876	0.066	0	9	Lyn
96	0	2.49836	0.797	0.023	0	9	Slco2b1
97	0	2.48481	0.796	0.027	0	9	Dock8
98	0	2.44266	0.787	0.05	0	9	Ctss
99	0	2.40857	0.758	0.014	0	9	Blnk
100	0	2.40601	0.807	0.063	0	9	Anxa3
101	0	1.97254	0.951	0.299	0	10	Adgrv1
102	0	1.72866	0.998	0.545	0	10	Pde10a
103	0	1.58277	0.899	0.159	0	10	Dach1
104	0	1.54866	0.945	0.156	0	10	Ebf1
105	0	1.45951	0.993	0.424	0	10	Itpr1
106	0	1.4038	0.986	0.259	0	10	Foxp2
107	0	1.39157	0.891	0.345	0	10	Hs6st3
108	0	1.3307	0.944	0.259	0	10	Rgs9
109	0	1.24299	0.864	0.263	0	10	Htr4
110	0	1.23628	0.983	0.487	0	10	Pcsk2
111	0	2.64005	0.778	0.256	0	11	Il1rapl2
112	0	1.84045	0.912	0.25	0	11	Kcnip1
113	0	1.66642	0.636	0.078	0	11	Col19a1
114	0	1.62792	0.876	0.174	0	11	Cntnap4
115	0	1.60071	0.994	0.606	0	11	Gria4
116	0	1.51615	0.992	0.645	0	11	Xkr4
117	0	1.51092	0.525	0.093	0	11	Pde3a
118	0	1.50834	0.52	0.094	0	11	Egfr
119	0	1.4494	0.94	0.461	0	11	Kcnc2
120	0	1.41974	0.853	0.326	0	11	Zfp385d
121	0	2.33507	0.954	0.165	0	12	Ebf1
122	0	2.06325	0.97	0.25	0	12	Unc13c
123	0	1.84113	0.911	0.136	0	12	Vwc2
124	0	1.71488	0.975	0.378	0	12	Ptprr
125	0	1.51247	0.558	0.139	0	12	Scube2
126	0	1.48764	0.92	0.258	0	12	Trpc5
127	0	1.44663	0.709	0.035	0	12	Mboat1
128	0	1.24413	0.665	0.082	0	12	Ano2
129	0	1.24233	0.693	0.152	0	12	LOC103694210
130	0	1.21361	0.989	0.495	0	12	Tmem132d
131	0	3.04353	0.84	0.086	0	13	Flt1
132	0	2.6827	0.891	0.277	0	13	Igfbp7
133	0	2.48442	0.729	0.045	0	13	Rgs5
134	0	2.46464	0.799	0.153	0	13	Cxcl12
135	0	2.45499	0.762	0.029	0	13	Cyyr1
136	0	2.40408	0.748	0.156	0	13	Slc7a1
137	0	2.37897	0.758	0.018	0	13	Adgrl4
138	0	2.35066	0.785	0.144	0	13	Cldn5
139	0	2.28614	0.782	0.06	0	13	Slco1a4
140	0	2.28089	0.838	0.229	0	13	Pltp
141	0	2.24136	0.509	0.081	0	14	Reln
142	0	1.94475	0.76	0.098	0	14	Egfr
143	0	1.85891	0.922	0.281	0	14	Zmat4
144	0	1.82263	0.936	0.283	0	14	Adarb2
145	0	1.63831	0.855	0.119	0	14	Grik1
146	0	1.63153	0.998	0.453	0	14	Erbb4
147	0	1.46209	0.915	0.307	0	14	AABR07059679.1
148	5.80484e-283	1.58565	0.575	0.117	1.51025e-278	14	Pde11a
149	7.64607e-178	1.60553	0.606	0.191	1.98928e-173	14	Alk
150	3.19766e-92	1.37946	0.723	0.411	8.31936e-88	14	Thsd7a
151	0	2.61181	0.965	0.19	0	15	Tns3
152	0	2.24683	0.628	0.065	0	15	Enpp6
153	0	2.10678	0.804	0.089	0	15	Tcf7l2
154	0	2.10228	0.707	0.093	0	15	Arhgap24
155	2.30626e-250	2.31696	0.856	0.239	6.00019e-246	15	Sema5a
156	8.64589e-245	2.97437	0.965	0.359	2.2494e-240	15	Bcas1
157	2.81609e-198	2.0775	0.965	0.538	7.32662e-194	15	Fyn
158	5.98865e-153	2.28293	0.921	0.566	1.55807e-148	15	Nfasc
159	4.9503e-148	2.40847	0.856	0.49	1.28792e-143	15	Tnr
160	1.42986e-145	2.54981	0.865	0.518	3.72007e-141	15	AABR07021536.1
161	0	3.07335	0.837	0.042	0	16	Dnah12
162	0	2.70373	0.817	0.033	0	16	RGD1562029
163	0	2.50924	0.83	0.069	0	16	T2
164	0	2.45488	0.824	0.023	0	16	AC128059.1
165	0	2.33645	0.804	0.036	0	16	Spag16
166	0	2.33633	0.876	0.072	0	16	Cabcoco1
167	8.33271e-279	2.33417	0.81	0.079	2.16792e-274	16	Dnah11
168	2.4944e-149	2.55277	0.837	0.171	6.48968e-145	16	Hydin
169	2.49609e-130	2.38647	0.869	0.211	6.49408e-126	16	Col11a1
170	7.94446e-117	2.38053	0.83	0.221	2.06691e-112	16	Dnah9
171	0	1.56614	0.753	0.03	0	17	Bin2
172	3.82907e-304	1.87796	0.929	0.049	9.96209e-300	17	Inpp5d
173	4.75669e-273	1.73791	0.765	0.036	1.23755e-268	17	Blnk
174	3.14616e-228	1.69787	0.882	0.058	8.18537e-224	17	Hk2
175	1.37438e-226	1.67785	0.788	0.047	3.57571e-222	17	Slco2b1
176	4.46559e-170	2.0702	0.941	0.095	1.16181e-165	17	Arhgap15
177	3.46416e-168	1.66397	0.835	0.072	9.01271e-164	17	Ctss
178	7.567e-150	1.80421	0.882	0.091	1.96871e-145	17	Lyn
179	7.87688e-105	1.57913	0.729	0.085	2.04933e-100	17	Anxa3
180	1.29692e-55	1.79297	0.988	0.492	3.37421e-51	17	Srgap2

## Sheet: Marker_Genes_Top100
	p_val	avg_logFC	pct.1	pct.2	p_val_adj	cluster	gene
1	0	2.83497	0.973	0.129	0	0	Mog
2	0	2.49986	0.999	0.532	0	0	Mbp
3	0	2.43068	0.828	0.054	0	0	AABR07046961.1
4	0	2.28238	0.994	0.586	0	0	Grm3
5	0	2.21534	0.833	0.13	0	0	Mobp
6	0	2.19714	0.763	0.08	0	0	Hapln2
7	0	2.17168	0.936	0.362	0	0	Septin4
8	0	2.02258	0.672	0.13	0	0	Gpd1
9	0	1.97918	0.928	0.459	0	0	Ano4
10	0	1.97841	0.866	0.336	0	0	Ppp1r16b
11	0	1.95038	0.764	0.132	0	0	Enpp2
12	0	1.94279	0.928	0.429	0	0	Fnbp1
13	0	1.93708	0.901	0.41	0	0	Tf
14	0	1.92168	0.703	0.073	0	0	Plekhh1
15	0	1.85193	0.98	0.644	0	0	Ptprd
16	0	1.83106	0.791	0.211	0	0	Gab1
17	0	1.82356	0.955	0.611	0	0	Pex5l
18	0	1.80121	0.623	0.083	0	0	AABR07044900.1
19	0	1.78367	0.624	0.054	0	0	St18
20	0	1.78302	0.755	0.212	0	0	LOC361016
21	0	1.77629	0.822	0.321	0	0	Car2
22	0	1.77156	0.664	0.078	0	0	Plekhg3
23	0	1.75917	0.975	0.652	0	0	Plp1
24	0	1.75464	0.803	0.413	0	0	Ttll5
25	0	1.73832	0.931	0.517	0	0	Usp54
26	0	1.71395	0.674	0.118	0	0	Aspa
27	0	1.71362	0.994	0.755	0	0	Tmeff2
28	0	1.69159	0.96	0.452	0	0	Zeb2
29	0	1.68699	0.847	0.345	0	0	Tubb4a
30	0	1.68471	0.711	0.127	0	0	Mag
31	0	1.67637	0.848	0.365	0	0	Apod
32	0	1.6688	0.593	0.057	0	0	Opalin
33	0	1.64355	0.622	0.075	0	0	Fa2h
34	0	1.63828	0.946	0.662	0	0	Phlpp1
35	0	1.6334	0.631	0.114	0	0	AABR07003030.2
36	0	1.62354	0.905	0.496	0	0	Slc24a2
37	0	1.6226	0.7	0.31	0	0	NEWGENE-1310139
38	0	1.61639	0.573	0.081	0	0	Ninj2
39	0	1.6163	0.657	0.108	0	0	Abca8a
40	0	1.59392	0.595	0.087	0	0	Creb5
41	0	1.56854	0.746	0.325	0	0	Otud7b
42	0	1.56203	0.902	0.546	0	0	Map7
43	0	1.55864	0.625	0.102	0	0	Ermn
44	0	1.54896	0.52	0.049	0	0	Tmem98
45	0	1.54883	0.626	0.172	0	0	Tspan2
46	0	1.53986	0.579	0.078	0	0	Lpar1
47	0	1.53788	0.627	0.156	0	0	Ppp1r14a
48	0	1.52879	0.921	0.606	0	0	Septin7
49	0	1.49074	0.93	0.636	0	0	Pak7
50	0	1.48363	0.698	0.322	0	0	Arhgap23
51	0	1.47214	0.904	0.195	0	0	Bcas1
52	0	1.4683	0.624	0.25	0	0	Clmn
53	0	1.46342	0.678	0.266	0	0	Frmd5
54	0	1.42345	0.653	0.314	0	0	Cab39l
55	0	1.42171	0.521	0.123	0	0	AABR07054469.1
56	0	1.41876	0.502	0.066	0	0	Pde8a
57	0	1.41313	0.831	0.499	0	0	Pde4b
58	0	1.35768	0.523	0.12	0	0	Slc25a13
59	0	1.34772	0.58	0.24	0	0	Dip2a
60	0	1.34399	0.533	0.133	0	0	Tanc1
61	0	1.34034	0.559	0.162	0	0	Rnf43
62	0	1.31515	0.603	0.297	0	0	Pak1
63	0	1.30689	0.666	0.254	0	0	Frmd4b
64	0	1.29266	0.482	0.078	0	0	Ugt8
65	0	1.29241	0.582	0.274	0	0	Pacs2
66	0	1.2911	0.641	0.352	0	0	Myo1d
67	0	1.27802	0.526	0.178	0	0	Mettl7a
68	0	1.25961	0.488	0.125	0	0	Wipi1
69	0	1.24569	0.516	0.233	0	0	Eml1
70	0	1.24176	0.514	0.183	0	0	Rffl
71	0	1.23133	0.819	0.562	0	0	Slc44a1
72	0	1.22323	0.864	0.514	0	0	St6galnac3
73	0	1.21501	0.716	0.399	0	0	Hipk2
74	0	1.20431	0.455	0.134	0	0	Slain1
75	0	1.20364	0.52	0.143	0	0	Fgfr2
76	0	1.20266	0.653	0.421	0	0	Kif13b
77	0	1.19327	0.711	0.455	0	0	Kif13a
78	0	1.19094	0.628	0.349	0	0	Aatk
79	0	1.18802	0.916	0.577	0	0	AABR07068161.1
80	0	1.18548	0.395	0.058	0	0	Adgrg6
81	0	1.17356	0.487	0.119	0	0	Csrp1
82	0	1.17047	0.42	0.111	0	0	Cntn2
83	0	1.16519	0.668	0.443	0	0	Vmp1
84	0	1.14497	0.703	0.502	0	0	Cdc37l1
85	0	1.14368	0.336	0.026	0	0	Cdh19
86	0	1.13822	0.653	0.397	0	0	Bcl2l1
87	0	1.1364	0.961	0.701	0	0	Edil3
88	0	1.13169	0.511	0.196	0	0	Cryab
89	0	1.12868	0.363	0.033	0	0	Dock5
90	0	1.12761	0.423	0.111	0	0	Plekhg1
91	0	1.11788	0.641	0.321	0	0	Arap2
92	0	1.11237	0.463	0.147	0	0	Lap3
93	0	1.10969	0.325	0.019	0	0	LOC100302465
94	0	1.10727	0.541	0.264	0	0	Serinc5
95	0	1.10487	0.824	0.639	0	0	Rtn4
96	0	1.10182	0.304	0.019	0	0	Slc5a11
97	0	1.1004	0.313	0.026	0	0	Hhip
98	0	1.08887	0.749	0.554	0	0	Bin1
99	0	1.08738	0.359	0.046	0	0	Prima1
100	0	1.0868	0.527	0.174	0	0	Cldn11
101	0	1.08712	0.999	0.828	0	1	Snhg11
102	0	1.01723	0.77	0.323	0	1	Nell1
103	0	0.982765	0.612	0.23	0	1	Cadps2
104	0	0.953888	0.645	0.175	0	1	Elavl2
105	0	0.928462	0.993	0.791	0	1	Lrrtm4
106	0	0.893007	0.974	0.603	0	1	AABR07060487.1
107	0	0.857841	0.873	0.365	0	1	AABR07066379.1
108	0	0.848566	0.715	0.237	0	1	AABR07047221.1
109	0	0.811318	0.572	0.294	0	1	Htr2c
110	0	0.799579	0.676	0.333	0	1	Fstl5
111	0	0.796894	0.795	0.393	0	1	Cntnap5c
112	0	0.781353	0.981	0.682	0	1	Ube3a
113	0	0.770537	0.768	0.372	0	1	Cntnap5b
114	0	0.763212	0.302	0.067	0	1	Klhl1
115	0	0.762609	0.987	0.646	0	1	Lrfn5
116	0	0.756879	0.928	0.472	0	1	Klhl29
117	0	0.744801	0.461	0.2	0	1	Pld5
118	0	0.744732	0.778	0.234	0	1	Dscam
119	0	0.743167	0.756	0.34	0	1	Cdh18
120	0	0.736014	0.515	0.136	0	1	Sptlc3
121	0	0.708876	0.713	0.296	0	1	Zfp385d
122	0	0.704469	0.412	0.112	0	1	Hs3st5
123	0	0.704441	0.896	0.507	0	1	Hcn1
124	0	0.703093	0.877	0.449	0	1	Eml6
125	0	0.697937	0.85	0.404	0	1	Ralyl
126	0	0.695827	0.623	0.231	0	1	Kif26b
127	0	0.688708	0.843	0.416	0	1	Grm1
128	0	0.687847	0.969	0.575	0	1	Gria4
129	0	0.683578	0.84	0.451	0	1	Brinp3
130	0	0.682991	0.514	0.098	0	1	Baiap3
131	0	0.67337	0.821	0.467	0	1	Tmem132d
132	0	0.671253	0.71	0.328	0	1	Cep112
133	0	0.666237	0.876	0.424	0	1	Ssbp4
134	0	0.662685	0.485	0.104	0	1	AABR07055162.1
135	0	0.647423	0.994	0.884	0	1	Grik2
136	0	0.646347	0.522	0.125	0	1	Scn9a
137	0	0.642986	0.65	0.331	0	1	Plcxd3
138	0	0.642056	0.946	0.591	0	1	Camta1
139	0	0.640548	0.999	0.89	0	1	Nrxn3
140	0	0.639222	0.328	0.103	0	1	Grik1
141	0	0.636312	0.718	0.308	0	1	Unc5d
142	0	0.631518	0.978	0.58	0	1	Myt1l
143	0	0.627442	0.561	0.172	0	1	Iqsec3
144	0	0.614368	0.677	0.329	0	1	Thsd7b
145	0	0.611578	0.567	0.246	0	1	Zfhx4
146	0	0.60913	0.896	0.468	0	1	Nav2
147	0	0.607441	0.759	0.343	0	1	AABR07052405.1
148	0	0.604137	0.748	0.366	0	1	Zfp385b
149	0	0.601432	0.874	0.496	0	1	Grid2
150	0	0.600444	0.66	0.231	0	1	MAST1
151	0	0.600064	0.85	0.434	0	1	Asic2
152	0	0.599669	0.761	0.402	0	1	Samd5
153	0	0.598477	0.923	0.544	0	1	RGD1560883
154	0	0.590916	0.739	0.22	0	1	AABR07033720.1
155	0	0.586365	0.819	0.446	0	1	Nova1
156	0	0.585531	0.981	0.603	0	1	Ptprn2
157	0	0.58549	0.993	0.796	0	1	Negr1
158	0	0.585437	0.951	0.61	0	1	Fgf12
159	0	0.582614	0.315	0.051	0	1	Prlr
160	0	0.578031	0.582	0.199	0	1	Cacna2d2
161	0	0.577149	0.434	0.08	0	1	Scn5a
162	0	0.574716	0.922	0.474	0	1	Ksr2
163	0	0.572552	0.916	0.491	0	1	Dync1i1
164	0	0.567715	0.599	0.203	0	1	Cacna1g
165	0	0.559856	0.584	0.19	0	1	LOC302192
166	0	0.558898	0.664	0.282	0	1	Slc8a3
167	0	0.556096	0.969	0.61	0	1	Ahi1
168	0	0.555552	0.74	0.336	0	1	Traf3
169	0	0.551672	0.811	0.404	0	1	Atp8a2
170	0	0.550662	0.57	0.199	0	1	Slc16a11
171	0	0.548984	0.709	0.308	0	1	Rab36
172	0	0.547897	0.928	0.587	0	1	Galnt13
173	0	0.545639	0.766	0.334	0	1	Tmem91
174	0	0.545446	0.496	0.185	0	1	AABR07035437.1
175	0	0.541901	0.782	0.437	0	1	Gabrb2
176	0	0.540404	0.773	0.366	0	1	Ccdc85a
177	0	0.538275	0.792	0.392	0	1	Mtus2
178	0	0.537727	0.746	0.358	0	1	Tango2
179	0	0.535346	0.765	0.37	0	1	Pak3
180	0	0.534602	0.669	0.265	0	1	Chd5
181	0	0.531849	0.863	0.437	0	1	Trank1
182	0	0.531792	0.927	0.494	0	1	Hecw1
183	0	0.53099	0.691	0.312	0	1	Frmd3
184	0	0.530841	0.465	0.161	0	1	Cntnap4
185	0	0.530546	0.853	0.538	0	1	Khdrbs2
186	0	0.522704	0.859	0.469	0	1	Rit2
187	0	0.520877	0.642	0.307	0	1	Slc7a14
188	0	0.519857	0.516	0.168	0	1	Vwa5b2
189	0	0.517909	0.521	0.156	0	1	Btbd11
190	0	0.516949	0.986	0.685	0	1	Gabrb1
191	0	0.515898	0.857	0.474	0	1	Map2k4
192	0	0.51495	0.74	0.36	0	1	Aff2
193	0	0.511866	0.908	0.555	0	1	Plxna4
194	0	0.510927	0.752	0.345	0	1	Grb10
195	0	0.508263	0.631	0.264	0	1	Hs6st2
196	0	0.506745	0.684	0.285	0	1	Disp2
197	0	0.503896	0.516	0.156	0	1	Rhbdl1
198	0	0.498855	0.734	0.358	0	1	Bcl11a
199	0	0.49861	0.738	0.355	0	1	Dner
200	9.9754e-226	0.603683	0.329	0.161	2.5953e-221	1	Ebf1
201	0	2.6297	0.951	0.082	0	2	Rorb
202	0	2.40922	0.886	0.08	0	2	Slc1a2
203	0	2.22249	0.967	0.263	0	2	Slc1a3
204	0	2.20422	0.83	0.067	0	2	Itih3
205	0	2.19072	0.95	0.282	0	2	Prex2
206	0	2.12044	0.847	0.059	0	2	Gramd2b
207	0	1.95908	0.936	0.387	0	2	Slc4a4
208	0	1.95178	0.77	0.068	0	2	Glis3
209	0	1.94914	0.807	0.14	0	2	Cyp7b1
210	0	1.94287	0.968	0.475	0	2	Msi2
211	0	1.93554	0.907	0.215	0	2	Plpp3
212	0	1.86753	0.862	0.262	0	2	Sfxn5
213	0	1.77547	0.851	0.254	0	2	Sat1
214	0	1.76787	0.978	0.629	0	2	Cpe
215	0	1.75575	0.838	0.313	0	2	Trpm3
216	0	1.74195	0.71	0.036	0	2	Lgi4
217	0	1.73496	0.744	0.05	0	2	Ccdc141
218	0	1.73472	0.746	0.112	0	2	Lix1
219	0	1.72929	0.98	0.663	0	2	Gpm6a
220	0	1.72864	0.846	0.149	0	2	Atp1a2
221	0	1.6935	0.705	0.05	0	2	Aifm3
222	0	1.66375	0.924	0.4	0	2	Trps1
223	0	1.66215	0.784	0.196	0	2	Gli3
224	0	1.65316	0.672	0.03	0	2	Grin2c
225	0	1.62866	0.989	0.673	0	2	Zbtb20
226	0	1.6253	0.686	0.048	0	2	Arhgef26
227	0	1.61597	0.758	0.23	0	2	Ston2
228	0	1.55942	0.711	0.099	0	2	Bcan
229	0	1.53899	0.96	0.432	0	2	Nfia
230	0	1.53542	0.841	0.347	0	2	Glud1
231	0	1.53471	0.734	0.176	0	2	Rgs20
232	0	1.53389	0.877	0.376	0	2	Farp1
233	0	1.51611	0.62	0.031	0	2	Nwd1
234	0	1.50466	0.832	0.199	0	2	Pdzrn3
235	0	1.47001	0.656	0.143	0	2	Clybl
236	0	1.4674	0.767	0.101	0	2	Mertk
237	0	1.45616	0.723	0.117	0	2	Gja1
238	0	1.4352	0.872	0.44	0	2	Dtna
239	0	1.4299	0.722	0.207	0	2	Asap2
240	0	1.41032	0.799	0.26	0	2	Lhfpl6
241	0	1.3894	0.555	0.025	0	2	Plcd4
242	0	1.38484	0.896	0.176	0	2	Sox6
243	0	1.35897	0.991	0.706	0	2	Ctnnd2
244	0	1.35267	0.58	0.031	0	2	Acsbg1
245	0	1.34582	0.901	0.383	0	2	S100b
246	0	1.33991	0.6	0.061	0	2	Acss1
247	0	1.33984	0.869	0.38	0	2	Sparcl1
248	0	1.33312	0.679	0.155	0	2	Mmd2
249	0	1.32392	0.6	0.064	0	2	Pnp
250	0	1.31406	0.517	0.013	0	2	Phkg1
251	0	1.30931	0.699	0.222	0	2	Nckap5
252	0	1.30733	0.582	0.071	0	2	Rgma
253	0	1.30694	0.599	0.153	0	2	Cpq
254	0	1.3046	0.647	0.2	0	2	Bcl2
255	0	1.29862	0.528	0.029	0	2	Slc39a12
256	0	1.29749	0.521	0.035	0	2	Col11a2
257	0	1.28933	0.893	0.423	0	2	Cdh10
258	0	1.2883	0.544	0.058	0	2	Slc38a3
259	0	1.28754	0.462	0.034	0	2	Pamr1
260	0	1.28094	0.77	0.346	0	2	Hlcs
261	0	1.28045	0.672	0.144	0	2	Htra1
262	0	1.27886	0.62	0.232	0	2	AABR07042840.1
263	0	1.27616	0.541	0.048	0	2	Cldn10
264	0	1.2744	0.492	0.035	0	2	Lmod1
265	0	1.26591	0.568	0.056	0	2	Prrx1
266	0	1.26548	0.582	0.081	0	2	Aqp4
267	0	1.26304	0.585	0.105	0	2	Nim1k
268	0	1.25916	0.989	0.69	0	2	Gabrb1
269	0	1.25635	0.954	0.494	0	2	Ptprz1
270	0	1.25516	0.627	0.098	0	2	Folh1
271	0	1.25039	0.386	0.028	0	2	Fam163a
272	0	1.24831	0.416	0.03	0	2	Colec12
273	0	1.24135	0.71	0.318	0	2	Ttyh3
274	0	1.22941	0.528	0.066	0	2	Bcar3
275	0	1.22534	0.645	0.224	0	2	Eps8
276	0	1.2199	0.495	0.026	0	2	Atp13a4
277	0	1.21784	0.477	0.012	0	2	Slc15a2
278	0	1.21296	0.735	0.299	0	2	Abhd3
279	0	1.21243	0.559	0.108	0	2	Pld2
280	0	1.21207	0.833	0.431	0	2	Carmil1
281	0	1.20319	0.761	0.349	0	2	Ttyh1
282	0	1.19668	0.853	0.493	0	2	Enah
283	0	1.17865	0.548	0.134	0	2	Psd2
284	0	1.17805	0.487	0.036	0	2	Cbs
285	0	1.17414	0.545	0.067	0	2	Pdlim5
286	0	1.17301	0.598	0.159	0	2	Tnfrsf19
287	0	1.16614	0.625	0.202	0	2	Foxo1
288	0	1.15624	0.992	0.853	0	2	Apoe
289	0	1.1525	0.54	0.142	0	2	Nxn
290	0	1.14927	0.647	0.162	0	2	Ndrg2
291	0	1.14523	0.695	0.225	0	2	Pard3b
292	0	1.14374	0.523	0.149	0	2	Elovl2
293	0	1.14291	0.921	0.606	0	2	Fut9
294	0	1.1397	0.441	0.023	0	2	AABR07058658.1
295	0	1.13666	0.864	0.527	0	2	Spire1
296	0	1.13387	0.744	0.366	0	2	Acsl6
297	0	1.12879	0.602	0.098	0	2	Lrp4
298	0	1.1278	0.492	0.06	0	2	Maob
299	0	1.12286	0.398	0.062	0	2	Gfap
300	0	1.12216	0.448	0.068	0	2	Fam107a
301	0	1.39116	0.839	0.229	0	3	Htr4
302	0	1.35925	0.954	0.415	0	3	LOC304725
303	0	1.19962	0.583	0.08	0	3	Drd2
304	0	1.17577	0.94	0.523	0	3	Pde10a
305	0	1.15983	0.806	0.23	0	3	Rgs9
306	0	1.11535	0.875	0.328	0	3	Necab1
307	0	1.1151	0.947	0.501	0	3	Foxp1
308	0	1.10432	0.698	0.178	0	3	Gucy1a1
309	0	1.08868	0.98	0.573	0	3	Kcnab1
310	0	1.00643	0.962	0.54	0	3	Neto1
311	0	1.00321	0.919	0.386	0	3	Gnal
312	0	0.994265	0.849	0.403	0	3	Itpr1
313	0	0.993077	0.937	0.572	0	3	Pde7b
314	0	0.974052	0.991	0.565	0	3	Meis2
315	0	0.973404	0.648	0.334	0	3	Hs6st3
316	0	0.968626	0.896	0.406	0	3	Tenm2
317	0	0.94722	0.912	0.353	0	3	Fstl4
318	0	0.936461	0.787	0.298	0	3	Lrrk2
319	0	0.926604	0.935	0.51	0	3	Gpr158
320	0	0.916255	0.938	0.461	0	3	Mctp1
321	0	0.913668	0.814	0.324	0	3	Slit2
322	0	0.909196	0.994	0.739	0	3	Dgkb
323	0	0.905377	0.89	0.43	0	3	Camk4
324	0	0.898282	0.998	0.693	0	3	Grm5
325	0	0.896843	0.694	0.186	0	3	Mpp7
326	0	0.883847	0.952	0.543	0	3	Cacnb2
327	0	0.872903	0.957	0.477	0	3	Baiap2
328	0	0.862526	0.867	0.335	0	3	Epha4
329	0	0.861162	0.914	0.49	0	3	Osbpl8
330	0	0.860833	0.868	0.339	0	3	Sv2c
331	0	0.853925	0.933	0.451	0	3	Brinp3
332	0	0.851251	0.974	0.59	0	3	Galnt13
333	0	0.844355	0.982	0.61	0	3	Gabrg3
334	0	0.839518	0.899	0.434	0	3	Slc2a13
335	0	0.838253	0.897	0.352	0	3	Bcl11a
336	0	0.832944	0.776	0.282	0	3	Htr2c
337	0	0.832918	0.49	0.152	0	3	Dach1
338	0	0.831667	0.918	0.413	0	3	Runx1t1
339	0	0.827863	0.885	0.43	0	3	Ano3
340	0	0.824893	0.774	0.274	0	3	Dgkh
341	0	0.82027	0.99	0.695	0	3	Rbfox1
342	0	0.819025	0.998	0.663	0	3	Lrrc7
343	0	0.816386	0.956	0.534	0	3	AABR07033882.1
344	0	0.814565	0.865	0.416	0	3	Adcy5
345	0	0.813109	0.994	0.677	0	3	Grm7
346	0	0.806761	0.801	0.317	0	3	Gng7
347	0	0.792854	0.939	0.497	0	3	Nedd4l
348	0	0.782773	0.865	0.488	0	3	AABR07027306.1
349	0	0.777087	0.912	0.414	0	3	Kcnd3
350	0	0.774947	0.969	0.577	0	3	Robo2
351	0	0.774742	0.891	0.407	0	3	Pde8b
352	0	0.773512	0.957	0.505	0	3	Tenm4
353	0	0.769477	0.551	0.06	0	3	Adora2a
354	0	0.7687	0.84	0.371	0	3	Pdzd2
355	0	0.75955	0.928	0.459	0	3	Ryr3
356	0	0.756921	0.967	0.53	0	3	Fgf14
357	0	0.751258	0.817	0.302	0	3	Syndig1
358	0	0.747416	0.722	0.25	0	3	Slc24a4
359	0	0.738273	0.645	0.193	0	3	Ca12
360	0	0.736779	0.876	0.439	0	3	Gabra4
361	0	0.736534	0.969	0.489	0	3	Camk2a
362	0	0.729203	0.827	0.344	0	3	Plppr1
363	0	0.729057	0.496	0.094	0	3	Syt6
364	0	0.719188	1	0.892	0	3	Nrxn3
365	0	0.717772	0.685	0.245	0	3	AABR07011857.2
366	0	0.717605	0.953	0.505	0	3	Dcc
367	0	0.716906	0.871	0.384	0	3	Cntn3
368	0	0.716329	0.828	0.331	0	3	Ptpn5
369	0	0.715374	0.957	0.633	0	3	Atp2b1
370	0	0.714776	0.934	0.516	0	3	Dtnb
371	0	0.713671	0.965	0.539	0	3	Ryr2
372	0	0.712666	0.888	0.411	0	3	RGD1564053
373	0	0.708378	0.785	0.326	0	3	Plcxd3
374	0	0.705586	0.999	0.847	0	3	Celf2
375	0	0.705487	0.982	0.566	0	3	Cacna1e
376	0	0.702112	0.949	0.543	0	3	Cnksr2
377	0	0.70144	0.687	0.234	0	3	Smad3
378	0	0.698214	0.886	0.516	0	3	Homer1
379	0	0.695272	0.752	0.27	0	3	Grik3
380	0	0.692398	0.694	0.223	0	3	Fras1
381	0	0.686325	0.952	0.548	0	3	Plekha5
382	0	0.68421	0.98	0.527	0	3	Grin1
383	0	0.677892	0.999	0.732	0	3	Grin2b
384	0	0.672976	0.678	0.236	0	3	Cpne7
385	0	0.670754	0.851	0.41	0	3	Rnf150
386	0	0.668503	0.926	0.445	0	3	Gad2
387	0	0.66604	0.997	0.847	0	3	Ppp3ca
388	0	0.665225	0.91	0.469	0	3	Gucy1a2
389	0	0.659394	0.812	0.336	0	3	Lmo7
390	0	0.654207	0.677	0.272	0	3	Trhde
391	0	0.649349	0.675	0.369	0	3	Sorcs3
392	0	0.646949	0.91	0.52	0	3	Chsy3
393	0	0.646247	0.777	0.371	0	3	Zfp385b
394	0	0.642563	0.984	0.629	0	3	Dpp6
395	0	0.639449	0.787	0.378	0	3	Smpd3
396	0	0.63725	0.904	0.498	0	3	Atxn1
397	0	0.63695	0.904	0.464	0	3	Elmod1
398	0	0.635725	0.687	0.304	0	3	Clvs1
399	0	0.634651	0.662	0.204	0	3	Ndst3
400	0	0.634375	0.82	0.366	0	3	Actn1
401	0	1.28138	0.774	0.806	0	4	Ubb
402	0	1.27886	0.77	0.771	0	4	Cst3
403	0	1.21723	0.806	0.865	0	4	Hsp90ab1
404	0	1.20928	0.773	0.823	0	4	Tmsb4x
405	0	1.17142	0.704	0.8	0	4	Calm1
406	0	1.08767	0.828	0.869	0	4	Apoe
407	9.1601e-263	1.29252	0.576	0.622	2.38318e-258	4	Peg3
408	5.50443e-213	1.06538	0.572	0.626	1.43209e-208	4	Bsg
409	5.5158e-210	1.2115	0.556	0.609	1.43505e-205	4	Atp6v0c
410	6.66834e-195	0.994163	0.596	0.751	1.7349e-190	4	Atp1b1
411	6.55796e-186	1.16854	0.552	0.598	1.70618e-181	4	Fth1
412	1.66118e-170	0.929437	0.591	0.764	4.32189e-166	4	Rtn1
413	7.66573e-114	1.20285	0.447	0.456	1.99439e-109	4	Mt3
414	4.04964e-106	1.08227	0.48	0.533	1.05359e-101	4	Penk
415	5.08733e-101	1.15262	0.42	0.415	1.32357e-96	4	Rplp1
416	1.45965e-99	1.18237	0.431	0.441	3.79758e-95	4	Actb
417	1.1678e-88	1.14562	0.456	0.51	3.03825e-84	4	Hspa8
418	6.14546e-73	1.12625	0.448	0.515	1.59887e-68	4	Rpl41
419	1.26229e-61	1.16111	0.362	0.362	3.28409e-57	4	LOC108351137
420	6.30115e-61	1.0911	0.434	0.503	1.63937e-56	4	Dynll1
421	8.5247e-59	1.05817	0.467	0.593	2.21787e-54	4	Nrgn
422	8.70318e-55	1.07824	0.39	0.419	2.26431e-50	4	LOC687780
423	3.83164e-49	0.985445	0.462	0.586	9.96878e-45	4	Itm2b
424	7.36914e-49	1.07825	0.442	0.546	1.91723e-44	4	Caly
425	5.94216e-46	1.13845	0.314	0.304	1.54597e-41	4	Calm2.1
426	9.47142e-46	1.09997	0.404	0.468	2.46418e-41	4	Aldoa
427	5.09619e-45	0.945405	0.477	0.627	1.32588e-40	4	AABR07000398.1
428	1.86573e-44	0.988731	0.441	0.547	4.85408e-40	4	Tuba1a
429	9.51089e-44	1.08588	0.384	0.427	2.47445e-39	4	Ndufa4
430	1.04509e-43	1.07239	0.428	0.522	2.71902e-39	4	Cox4i1
431	2.98855e-42	1.05101	0.364	0.393	7.77531e-38	4	Tpt1
432	5.4276e-41	1.04202	0.376	0.415	1.4121e-36	4	Rpl19
433	1.73477e-38	1.07316	0.393	0.46	4.51336e-34	4	Slc25a4
434	4.24907e-37	0.981988	0.323	0.323	1.10548e-32	4	B2m
435	8.60541e-34	1.0325	0.332	0.351	2.23887e-29	4	Rps23
436	1.39802e-33	1.0952	0.345	0.378	3.63724e-29	4	LOC108348172
437	3.9222e-33	1.04811	0.368	0.416	1.02044e-28	4	Rps8
438	6.01014e-33	1.11769	0.371	0.429	1.56366e-28	4	Chgb
439	7.80519e-33	0.88342	0.407	0.478	2.03068e-28	4	Ptgds
440	5.51984e-30	1.06917	0.343	0.377	1.4361e-25	4	LOC100364435
441	8.05143e-30	0.899601	0.383	0.432	2.09474e-25	4	S100b
442	9.78409e-28	1.04204	0.403	0.507	2.54553e-23	4	Stmn3
443	4.21702e-22	0.923741	0.367	0.428	1.09714e-17	4	Sparcl1
444	7.44935e-22	1.00123	0.301	0.322	1.9381e-17	4	Rpl23
445	5.1506e-21	1.00007	0.346	0.404	1.34003e-16	4	LOC100361457
446	4.6929e-20	0.763098	0.294	0.507	1.22095e-15	4	Sec62
447	5.78054e-20	1.0236	0.335	0.385	1.50392e-15	4	Rpl27a
448	8.45324e-20	0.960761	0.39	0.497	2.19928e-15	4	Ckb
449	1.76287e-18	0.996053	0.334	0.388	4.58647e-14	4	LOC100360449
450	4.58101e-18	1.03049	0.277	0.292	1.19184e-13	4	LOC108352650
451	1.72265e-17	0.967358	0.27	0.282	4.48181e-13	4	LOC100911847
452	9.14705e-17	0.989099	0.25	0.254	2.37979e-12	4	Cox6a1
453	5.30566e-16	0.9963	0.352	0.431	1.38037e-11	4	Hspa5
454	1.16301e-15	0.987784	0.294	0.324	3.0258e-11	4	Rps27a.1
455	3.91093e-15	1.01824	0.278	0.302	1.01751e-10	4	Rpl35
456	5.73198e-15	0.982798	0.398	0.535	1.49129e-10	4	Scg5
457	6.08315e-14	0.765588	0.184	0.285	1.58265e-09	4	Gprasp1
458	1.70338e-12	0.959297	0.34	0.417	4.43168e-08	4	Rpl37a
459	2.22306e-12	0.912969	0.341	0.416	5.78373e-08	4	Scg2
460	4.2984e-12	0.786329	0.281	0.457	1.11831e-07	4	Pgrmc1
461	5.11393e-12	0.922554	0.361	0.457	1.33049e-07	4	Stmn1
462	5.50648e-12	0.992015	0.274	0.302	1.43262e-07	4	Atp5f1e
463	9.66691e-11	0.876369	0.375	0.487	2.51504e-06	4	Scd2
464	1.01149e-10	0.756399	0.172	0.256	2.63161e-06	4	Fkbp3
465	1.14677e-10	0.871684	0.36	0.459	2.98354e-06	4	Cd81
466	1.44244e-10	0.775487	0.231	0.356	3.75279e-06	4	Ndufa13
467	3.91095e-10	0.942652	0.26	0.286	1.01751e-05	4	Hsp90aa1
468	4.44907e-10	1.00453	0.316	0.381	1.15751e-05	4	Atp5me
469	1.31967e-09	0.78185	0.297	0.481	3.43338e-05	4	Basp1
470	2.27196e-09	1.00354	0.312	0.379	5.91095e-05	4	Tubb2a
471	4.16052e-09	0.787746	0.239	0.364	0.000108244	4	Atp5pf
472	9.0927e-09	0.992182	0.331	0.415	0.000236565	4	Cox6c
473	1.21527e-08	0.781166	0.237	0.359	0.000316176	4	Elob
474	2.52452e-08	0.948292	0.24	0.262	0.000656806	4	Tuba1b
475	4.08594e-08	0.803096	0.222	0.33	0.00106304	4	Slc25a3
476	7.56614e-08	0.831004	0.262	0.405	0.00196848	4	Fkbp1a
477	2.29002e-07	0.912676	0.235	0.257	0.00595793	4	Rpl28
478	3.22093e-07	0.788295	0.181	0.261	0.0083799	4	Ctxn1
479	3.78938e-07	0.926986	0.387	0.546	0.00985882	4	Zwint
480	4.94882e-07	0.897948	0.26	0.296	0.0128754	4	Rps3a
481	6.22887e-07	0.950309	0.267	0.308	0.0162056	4	Cfl1
482	6.46778e-07	0.922596	0.3	0.365	0.0168272	4	Pebp1
483	7.09374e-07	0.906459	0.306	0.374	0.0184558	4	Myl6
484	5.88252e-06	0.812036	0.223	0.323	0.153045	4	Chga
485	1.11677e-05	0.939026	0.274	0.327	0.29055	4	Ptms
486	2.73763e-05	0.926323	0.253	0.294	0.712248	4	Cox5b
487	3.69736e-05	0.875025	0.238	0.347	0.961941	4	Ywhab
488	6.39487e-05	0.89403	0.269	0.321	1	4	Ubc
489	8.47425e-05	0.838608	0.289	0.44	1	4	Mdh1
490	0.000130432	0.786753	0.33	0.521	1	4	Ywhah
491	0.000267871	0.796622	0.202	0.281	1	4	Atp5mc1
492	0.000623573	0.84352	0.217	0.304	1	4	Camk2n1
493	0.000645235	0.798465	0.203	0.28	1	4	Tomm20
494	0.000822747	0.930609	0.282	0.349	1	4	Calr
495	0.0015619	0.932613	0.27	0.331	1	4	Cox8a
496	0.00220453	0.938975	0.355	0.5	1	4	Uchl1
497	0.00236606	0.758739	0.221	0.304	1	4	Rpl10
498	0.00473794	0.888354	0.264	0.324	1	4	Rpl13
499	0.00480501	0.812538	0.257	0.365	1	4	Rpl3
500	0.00494464	0.896839	0.301	0.389	1	4	Rps16
501	0	1.58136	0.825	0.287	0	5	Cdh9
502	0	1.42812	0.963	0.217	0	5	AC126641.1
503	0	1.40424	0.964	0.237	0	5	Zfpm2
504	0	1.35686	0.681	0.083	0	5	Itgbl1
505	0	1.34974	0.995	0.482	0	5	Cdk14
506	0	1.33199	0.925	0.183	0	5	Slit1
507	0	1.32924	0.994	0.521	0	5	Ak5
508	0	1.31954	0.994	0.562	0	5	Epha5
509	0	1.25604	0.998	0.489	0	5	Camk2a
510	0	1.23218	0.992	0.426	0	5	Gabbr2
511	0	1.19715	0.992	0.459	0	5	Aff3
512	0	1.19024	0.933	0.088	0	5	Slc17a7
513	0	1.18636	0.986	0.416	0	5	Cntn4
514	0	1.18105	0.996	0.53	0	5	Arpp21
515	0	1.16778	0.956	0.314	0	5	Car10
516	0	1.14772	0.877	0.1	0	5	LOC103694210
517	0	1.13419	0.954	0.241	0	5	Mical2
518	0	1.12759	0.726	0.045	0	5	Rspo2
519	0	1.11733	0.964	0.368	0	5	Prkag2
520	0	1.09113	0.711	0.166	0	5	Shisa6
521	0	1.08258	0.893	0.216	0	5	Trpc5
522	0	1.05937	0.821	0.25	0	5	Garnl3
523	0	1.05102	0.991	0.459	0	5	Pcsk2
524	0	1.03921	0.908	0.288	0	5	Rimbp2
525	0	1.03866	0.994	0.539	0	5	Ryr2
526	0	1.02689	0.994	0.535	0	5	Khdrbs2
527	0	1.02469	0.947	0.248	0	5	Slit3
528	0	1.01683	0.897	0.147	0	5	Nptxr
529	0	1.01646	0.946	0.367	0	5	Cntnap5b
530	0	0.990379	0.333	0.071	0	5	Rbm44
531	0	0.989231	0.953	0.512	0	5	Homer1
532	0	0.989138	0.907	0.228	0	5	Cpne4
533	0	0.977683	0.995	0.599	0	5	Sorbs2
534	0	0.973583	0.997	0.584	0	5	Syn2
535	0	0.970756	0.995	0.625	0	5	Xkr4
536	0	0.967385	0.975	0.419	0	5	Galnt17
537	0	0.96701	0.951	0.345	0	5	AABR07048878.1
538	0	0.965963	0.998	0.677	0	5	Kcnma1
539	0	0.958607	0.993	0.747	0	5	Kcnq3
540	0	0.95125	0.619	0.018	0	5	Trabd2b
541	0	0.9474	0.992	0.57	0	5	Mapk10
542	0	0.941964	0.925	0.295	0	5	Mtmr12
543	0	0.938037	0.986	0.489	0	5	Fam189a1
544	0	0.930215	0.894	0.296	0	5	Kcnh1
545	0	0.922626	0.915	0.315	0	5	Mapk11
546	0	0.920296	0.983	0.482	0	5	Sh3gl2
547	0	0.919745	0.975	0.404	0	5	Prkcg
548	0	0.918386	0.998	0.708	0	5	Opcml
549	0	0.911647	0.904	0.296	0	5	Brinp2
550	0	0.909168	0.799	0.109	0	5	Ankrd33b
551	0	0.905767	0.989	0.523	0	5	Gria3
552	0	0.894194	0.951	0.362	0	5	Ccdc85a
553	0	0.885121	0.999	0.734	0	5	Grin2b
554	0	0.880758	0.97	0.559	0	5	Plxna4
555	0	0.877696	0.804	0.224	0	5	Il1rapl2
556	0	0.874371	0.99	0.516	0	5	Cacna2d1
557	0	0.874201	0.976	0.489	0	5	Sobp
558	0	0.873434	0.58	0.032	0	5	Kif28p
559	0	0.871417	0.971	0.432	0	5	Apba2
560	0	0.86333	0.893	0.33	0	5	AABR07034295.1
561	0	0.862356	0.994	0.631	0	5	Oxr1
562	0	0.862069	0.958	0.39	0	5	Cntnap5c
563	0	0.85935	0.785	0.07	0	5	Ptpn3
564	0	0.859189	0.912	0.273	0	5	Myrip
565	0	0.85759	0.887	0.289	0	5	Sox5
566	0	0.85533	0.818	0.131	0	5	Tmem200a
567	0	0.851198	0.987	0.492	0	5	Rapgef4
568	0	0.849743	0.658	0.123	0	5	Galnt14
569	0	0.831951	0.986	0.488	0	5	Ldb2
570	0	0.831274	0.971	0.403	0	5	Tenm2
571	0	0.823306	0.724	0.169	0	5	Fmn1
572	0	0.822904	0.941	0.353	0	5	Aff2
573	0	0.819978	0.867	0.263	0	5	Spon1
574	0	0.819018	0.92	0.296	0	5	Syndig1
575	0	0.818086	0.974	0.556	0	5	Stxbp5l
576	0	0.817611	0.996	0.674	0	5	Tcf4
577	0	0.817528	0.763	0.155	0	5	St6gal2
578	0	0.811761	0.896	0.295	0	5	Atrnl1
579	0	0.810993	0.771	0.21	0	5	Pdzrn3
580	0	0.806499	0.519	0.057	0	5	Adamts2
581	0	0.801184	0.594	0.081	0	5	Slc7a11
582	0	0.799304	0.802	0.174	0	5	Iqgap2
583	0	0.79194	0.903	0.297	0	5	Grin2a
584	0	0.786322	0.925	0.357	0	5	Msra
585	0	0.782296	0.992	0.586	0	5	Ntrk3
586	0	0.780169	0.808	0.222	0	5	Epha7
587	0	0.778958	0.993	0.661	0	5	Dmd
588	0	0.775749	0.806	0.177	0	5	Rasgrp1
589	0	0.769947	0.997	0.655	0	5	Lrfn5
590	0	0.768131	0.948	0.417	0	5	Cdh8
591	0	0.767022	0.943	0.398	0	5	Thrb
592	0	0.765723	0.777	0.167	0	5	Unc13b
593	0	0.761749	1	0.847	0	5	Celf2
594	0	0.759176	0.995	0.741	0	5	Lrrc4c
595	0	0.758834	0.573	0.132	0	5	Dok5
596	0	0.756859	0.93	0.353	0	5	Bsn
597	0	0.755751	0.98	0.49	0	5	Ppm1e
598	0	0.753602	0.997	0.651	0	5	Nrcam
599	0	0.75185	0.734	0.046	0	5	Rtn4r
600	0	0.74944	0.93	0.367	0	5	Gfod1
601	0	1.65963	0.807	0.407	0	6	Hdac9
602	0	1.4592	0.836	0.328	0	6	Thsd7b
603	0	1.39747	0.733	0.304	0	6	Sox5
604	0	1.26811	0.661	0.129	0	6	Strip2
605	0	1.17688	0.889	0.361	0	6	Fstl4
606	0	1.15096	0.769	0.217	0	6	Cnih3
607	0	1.12792	0.877	0.348	0	6	Ptprr
608	0	1.11147	0.943	0.349	0	6	Dgkg
609	0	1.07202	0.779	0.344	0	6	Ptpro
610	0	1.05536	0.836	0.295	0	6	Vat1l
611	0	1.05138	0.568	0.2	0	6	Pld5
612	0	1.03932	0.935	0.432	0	6	Camk4
613	0	1.01301	0.974	0.573	0	6	Pde7b
614	0	1.00145	0.976	0.514	0	6	Hcn1
615	0	0.999727	0.938	0.466	0	6	Mctp1
616	0	0.971039	0.997	0.68	0	6	Grm7
617	0	0.964956	0.906	0.362	0	6	Rbms3
618	0	0.949096	0.911	0.408	0	6	Shank2
619	0	0.947118	0.579	0.228	0	6	Pdzrn3
620	0	0.946979	0.567	0.224	0	6	Ubash3b
621	0	0.944357	0.557	0.141	0	6	Cdh12
622	0	0.93306	0.926	0.433	0	6	Kcnq5
623	0	0.930346	0.571	0.202	0	6	Calcrl
624	0	0.917672	0.946	0.468	0	6	Tmem132d
625	0	0.906375	0.926	0.426	0	6	Nyap2
626	0	0.900269	0.988	0.651	0	6	Cacna2d3
627	0	0.894408	0.985	0.615	0	6	AABR07060487.1
628	0	0.891157	0.972	0.483	0	6	Klhl29
629	0	0.874839	0.972	0.519	0	6	Cacna1d
630	0	0.865294	0.995	0.697	0	6	Grm5
631	0	0.861991	0.994	0.596	0	6	Gria1
632	0	0.858575	0.873	0.336	0	6	Lmo7
633	0	0.850743	0.695	0.193	0	6	Rap1gap
634	0	0.846861	0.993	0.614	0	6	Ptprn2
635	0	0.839316	0.934	0.595	0	6	Camk2d
636	0	0.834982	0.919	0.395	0	6	Mtus2
637	0	0.826972	0.756	0.239	0	6	Rps6ka2
638	0	0.819686	0.981	0.585	0	6	Caln1
639	0	0.817293	0.903	0.448	0	6	Cers6
640	0	0.81162	0.985	0.57	0	6	Cacna1e
641	0	0.761105	0.82	0.389	0	6	Sgk1
642	0	0.757765	0.999	0.829	0	6	Syt1
643	0	0.747493	0.881	0.441	0	6	Kcnc2
644	0	0.747356	0.885	0.392	0	6	Dapk1
645	0	0.742874	0.894	0.473	0	6	Nr3c2
646	0	0.740834	0.993	0.691	0	6	Kalrn
647	0	0.738783	0.789	0.308	0	6	Ocrl
648	0	0.738535	0.646	0.204	0	6	Wipf3
649	0	0.733169	0.614	0.187	0	6	Actn2
650	0	0.728939	0.802	0.261	0	6	Zfhx3
651	0	0.723833	0.484	0.143	0	6	Fgfr1
652	0	0.710748	0.823	0.313	0	6	Unc5d
653	0	0.710655	0.958	0.497	0	6	Rapgef4
654	0	0.71042	0.812	0.432	0	6	LOC304725
655	0	0.708761	0.831	0.474	0	6	Nkain3
656	0	0.707922	0.78	0.378	0	6	Prkd1
657	0	0.705169	0.685	0.266	0	6	Shc3
658	0	0.701737	0.915	0.474	0	6	Erc2
659	0	0.701386	0.848	0.402	0	6	Adam23
660	0	0.686625	0.957	0.536	0	6	Fgf14
661	0	0.683835	0.798	0.303	0	6	Gda
662	0	0.680689	0.984	0.633	0	6	Dpp6
663	0	0.678516	0.554	0.192	0	6	Trpc4
664	0	0.677854	0.78	0.351	0	6	Cdh18
665	0	0.671741	0.904	0.451	0	6	Galnt16
666	0	0.668784	0.954	0.505	0	6	Hecw1
667	0	0.666103	0.669	0.236	0	6	Camkk2
668	0	0.66534	0.693	0.208	0	6	Tmem150c
669	0	0.66465	0.599	0.186	0	6	Gulp1
670	0	0.664272	0.722	0.314	0	6	Ttc28
671	0	0.663991	0.663	0.203	0	6	AABR07058158.1
672	0	0.662581	0.868	0.414	0	6	Pde8b
673	0	0.66202	0.747	0.271	0	6	Man1c1
674	0	0.660047	0.837	0.376	0	6	Pde2a
675	0	0.65704	0.751	0.26	0	6	Tox2
676	0	0.652628	0.718	0.289	0	6	Frmpd4
677	0	0.649582	0.665	0.294	0	6	Synpr
678	0	0.648549	0.941	0.494	0	6	Ldb2
679	0	0.646489	0.798	0.369	0	6	Bcr
680	0	0.640926	0.997	0.751	0	6	Map2
681	0	0.634119	0.948	0.58	0	6	Kcnab1
682	0	0.63371	0.911	0.471	0	6	Atxn7l1
683	0	0.633626	0.676	0.245	0	6	Tiam1
684	0	0.632916	0.958	0.576	0	6	Csrnp3
685	0	0.632581	0.915	0.548	0	6	Akap9
686	0	0.629664	0.956	0.545	0	6	Neto1
687	0	0.625397	0.807	0.441	0	6	Ano3
688	0	0.62399	0.775	0.468	0	6	Epb41l4b
689	0	0.623527	0.93	0.489	0	6	Brinp1
690	0	0.622776	0.941	0.486	0	6	Ksr2
691	0	0.621492	0.922	0.485	0	6	Baiap2
692	0	0.620773	0.953	0.604	0	6	Cmip
693	0	0.617958	0.625	0.179	0	6	Spata13
694	0	0.616913	0.83	0.373	0	6	Pde9a
695	0	0.616882	0.906	0.514	0	6	Ppp1r12b
696	0	0.61589	0.82	0.354	0	6	Slc35f3
697	0	0.613131	0.871	0.418	0	6	RGD1564053
698	0	0.612642	0.465	0.212	0	6	AABR07052897.3
699	0	0.611453	0.837	0.491	0	6	Rps6ka5
700	0	0.611214	0.935	0.546	0	6	Ahcyl2
701	0	2.65805	0.934	0.077	0	7	Chst9
702	0	2.59866	0.995	0.223	0	7	Foxp2
703	0	1.78957	0.991	0.416	0	7	Erbb4
704	0	1.70116	0.932	0.263	0	7	Sphkap
705	0	1.59498	0.99	0.534	0	7	Grm8
706	0	1.43416	0.653	0.161	0	7	Vwc2l
707	0	1.39502	0.975	0.454	0	7	Cntn5
708	0	1.34309	0.83	0.252	0	7	Kcnh5
709	0	1.28302	0.925	0.402	0	7	Pbx3
710	0	1.25481	0.973	0.615	0	7	Gabrg3
711	0	1.19912	0.848	0.28	0	7	Synpr
712	0	1.17514	0.495	0.034	0	7	Eya2
713	0	1.15021	0.991	0.57	0	7	Meis2
714	0	1.10366	0.974	0.567	0	7	St6galnac3
715	0	1.09423	0.72	0.182	0	7	Cux2
716	0	1.08469	0.763	0.286	0	7	Sdk2
717	0	1.06501	0.929	0.466	0	7	Nkain3
718	0	1.01794	0.888	0.427	0	7	Kcnj3
719	0	1.00351	0.717	0.266	0	7	Marchf3
720	0	0.959141	0.983	0.667	0	7	Rims2
721	0	0.946012	0.852	0.443	0	7	Slc2a13
722	0	0.924867	0.902	0.461	0	7	Me3
723	0	0.903017	0.642	0.202	0	7	Oprm1
724	0	0.895149	0.998	0.841	0	7	Nkain2
725	0	0.886519	0.965	0.57	0	7	Cadps
726	0	0.884411	0.726	0.308	0	7	Lrrk2
727	0	0.884225	0.676	0.234	0	7	Adamts3
728	0	0.878524	0.751	0.343	0	7	Mpped2
729	0	0.878086	0.634	0.177	0	7	Otof
730	0	0.877909	0.781	0.356	0	7	Grb10
731	0	0.876996	1	0.894	0	7	Nrxn3
732	0	0.852692	0.678	0.229	0	7	Unc13c
733	0	0.846756	0.654	0.251	0	7	Ablim3
734	0	0.837682	0.653	0.235	0	7	Pard3b
735	0	0.836644	0.663	0.285	0	7	AABR07059679.1
736	0	0.836354	0.638	0.253	0	7	Cpne4
737	0	0.830737	0.679	0.34	0	7	Slit2
738	0	0.821096	0.688	0.263	0	7	Inpp4b
739	0	0.815587	0.961	0.538	0	7	AABR07033882.1
740	0	0.813835	0.999	0.829	0	7	Syt1
741	0	0.810989	0.549	0.134	0	7	Sntg2
742	0	0.802758	0.558	0.146	0	7	Nrip3
743	0	0.797198	0.897	0.499	0	7	Ppm1e
744	0	0.793066	0.681	0.281	0	7	Grik3
745	0	0.78764	0.858	0.442	0	7	Gabrb2
746	0	0.779464	0.846	0.473	0	7	Dpyd
747	0	0.768679	0.468	0.193	0	7	Col11a1
748	0	0.742371	0.809	0.389	0	7	Gad1
749	0	0.72557	0.91	0.538	0	7	Slc4a10
750	0	0.725549	0.611	0.245	0	7	Gpr176
751	0	0.711482	0.681	0.276	0	7	Trhde
752	0	0.711329	0.511	0.25	0	7	Cadps2
753	0	0.710397	0.721	0.336	0	7	Plcxd3
754	0	0.709767	0.376	0.113	0	7	Sulf1
755	0	0.708522	0.76	0.353	0	7	Sv2c
756	0	0.701943	0.99	0.771	0	7	AABR07035916.1
757	0	0.696969	0.989	0.651	0	7	Cacna2d3
758	0	0.690135	0.697	0.341	0	7	Slc35f1
759	0	0.677368	0.994	0.667	0	7	Lrrc7
760	0	0.676891	0.801	0.47	0	7	Ptprt
761	0	0.671406	0.946	0.588	0	7	Caln1
762	0	0.67127	0.685	0.317	0	7	AABR07033184.1
763	0	0.65952	0.441	0.133	0	7	Ntng1
764	0	0.65885	0.712	0.369	0	7	Sorcs3
765	0	0.654503	0.482	0.169	0	7	Deptor
766	0	0.653604	0.407	0.086	0	7	Gng4
767	0	0.647492	0.754	0.446	0	7	Ano3
768	0	0.64482	0.914	0.539	0	7	Klf12
769	0	0.643303	0.837	0.507	0	7	Pcdha13
770	0	0.637866	0.985	0.696	0	7	Dlgap1
771	0	0.635983	0.744	0.408	0	7	AABR07017145.2
772	0	0.631183	0.977	0.687	0	7	Dclk1
773	0	0.630966	0.709	0.335	0	7	Nfib
774	0	0.625666	0.613	0.248	0	7	Wls
775	0	0.624489	0.413	0.115	0	7	Tmem255a
776	0	0.620464	0.961	0.594	0	7	Myt1l
777	0	0.620193	0.598	0.294	0	7	5330417C22Rik
778	0	0.617544	0.656	0.326	0	7	Unc5d
779	0	0.614488	0.883	0.533	0	7	Camk1d
780	0	0.612691	0.646	0.336	0	7	Gpr137c
781	0	0.612535	0.941	0.569	0	7	Dok6
782	0	0.607109	0.804	0.431	0	7	Cdh8
783	0	0.607052	0.628	0.316	0	7	Marchf4
784	0	0.60634	0.779	0.367	0	7	Bcl11a
785	0	0.601826	0.987	0.729	0	7	AABR07057765.1
786	0	0.591345	0.596	0.278	0	7	Cpne5
787	0	0.589875	0.844	0.486	0	7	Nav2
788	0	0.587063	0.643	0.328	0	7	Frmd3
789	0	0.586717	0.662	0.26	0	7	Adarb2
790	0	0.585886	0.65	0.349	0	7	RGD1563680
791	0	0.580101	0.486	0.18	0	7	Sncaip
792	0	0.574395	0.605	0.278	0	7	Hs6st2
793	0	0.573485	0.563	0.277	0	7	Ksr1
794	0	0.571152	0.652	0.344	0	7	AABR07021704.1
795	0	0.569375	0.839	0.522	0	7	Gpr158
796	0	0.567949	0.965	0.687	0	7	Dock3
797	0	0.566345	0.575	0.274	0	7	Vstm2a
798	0	0.562489	0.672	0.381	0	7	Shtn1
799	0	0.561256	0.455	0.173	0	7	Nrp2
800	1.85691e-304	0.558506	0.569	0.318	4.83111e-300	7	Mest
801	0	2.8962	0.983	0.153	0	8	Pcdh15
802	0	2.66396	0.923	0.028	0	8	Col5a3
803	0	2.55485	0.945	0.108	0	8	Arhgap31
804	0	2.53004	0.914	0.033	0	8	Pdgfra
805	0	2.29481	0.856	0.094	0	8	AABR07044668.1
806	0	2.29392	0.883	0.138	0	8	Megf11
807	0	2.20948	0.848	0.064	0	8	Pstpip2
808	0	2.10562	0.994	0.513	0	8	Ptprz1
809	0	2.09062	0.974	0.204	0	8	Sox6
810	0	2.07583	0.822	0.07	0	8	Vcan
811	0	2.05022	0.888	0.245	0	8	AABR07033720.1
812	0	1.96565	0.962	0.465	0	8	Epn2
813	0	1.87799	0.767	0.063	0	8	Sema3d
814	0	1.79636	0.759	0.097	0	8	Emid1
815	0	1.69316	0.846	0.265	0	8	Dscam
816	0	1.67706	0.712	0.073	0	8	Itga9
817	0	1.65258	0.914	0.449	0	8	Chst11
818	0	1.63274	0.701	0.1	0	8	Vxn
819	0	1.62933	0.95	0.438	0	8	Maml2
820	0	1.6062	0.699	0.169	0	8	Xylt1
821	0	1.59278	0.779	0.236	0	8	Cntn6
822	0	1.58886	0.975	0.469	0	8	Brinp3
823	0	1.5831	0.643	0.035	0	8	Cspg4
824	0	1.58298	0.603	0.021	0	8	Rlbp1
825	0	1.5396	0.748	0.143	0	8	Sulf2
826	0	1.51271	0.887	0.455	0	8	Cntn1
827	0	1.50873	0.853	0.285	0	8	Spon1
828	0	1.48312	0.609	0.109	0	8	AABR07003304.2
829	0	1.45697	0.733	0.262	0	8	Zeb1
830	0	1.42051	0.956	0.335	0	8	Bcas1
831	0	1.40815	0.866	0.473	0	8	Usp24
832	0	1.40465	0.54	0.012	0	8	Fam89a
833	0	1.38898	0.821	0.288	0	8	Sh3d19
834	0	1.35914	0.853	0.33	0	8	Tox
835	0	1.35804	0.815	0.39	0	8	Tpm1
836	0	1.35237	0.567	0.058	0	8	Plce1
837	0	1.33671	0.532	0.067	0	8	Stk32a
838	0	1.33419	0.555	0.028	0	8	C1ql1
839	0	1.324	0.639	0.118	0	8	Agmo
840	0	1.32193	0.895	0.501	0	8	Mmp16
841	0	1.31293	0.726	0.22	0	8	Sema5a
842	0	1.31126	0.729	0.206	0	8	Calcrl
843	0	1.28122	0.523	0.089	0	8	Lama4
844	0	1.27481	0.663	0.134	0	8	Zcchc24
845	0	1.25906	0.88	0.503	0	8	AABR07021536.1
846	0	1.24544	0.554	0.11	0	8	Ntn1
847	0	1.24267	0.686	0.257	0	8	Ppfibp1
848	0	1.23036	0.612	0.162	0	8	Grin3a
849	0	1.22774	0.594	0.146	0	8	Galnt10
850	0	1.22746	0.556	0.084	0	8	Tgfa
851	0	1.22044	0.554	0.08	0	8	Prrx1
852	0	1.21843	0.488	0.047	0	8	Armh4
853	0	1.2131	0.55	0.146	0	8	Kcnip3
854	0	1.20469	0.916	0.479	0	8	Ryr3
855	0	1.19536	0.843	0.476	0	8	Tnr
856	0	1.18561	0.444	0.015	0	8	Shc4
857	0	1.17825	0.639	0.178	0	8	Rin2
858	0	1.17807	0.785	0.366	0	8	Plppr1
859	0	1.16962	0.562	0.109	0	8	Etv4
860	0	1.15886	0.647	0.193	0	8	Mtss2
861	0	1.13525	0.898	0.476	0	8	Ptprt
862	0	1.12046	0.521	0.083	0	8	Arhgap42
863	0	1.11048	0.526	0.109	0	8	Tmem163
864	0	1.10782	0.623	0.268	0	8	Cacng4
865	0	1.10302	0.824	0.52	0	8	Cask
866	0	1.09832	0.455	0.061	0	8	Myt1
867	0	1.08488	0.606	0.226	0	8	Shisal1
868	0	1.08114	0.567	0.226	0	8	Arhgef3
869	0	1.07744	0.869	0.562	0	8	Nav1
870	0	1.07451	0.61	0.133	0	8	Kank1
871	0	1.07105	0.784	0.448	0	8	Pid1
872	0	1.06943	0.652	0.275	0	8	Gpt2
873	0	1.06507	0.76	0.432	0	8	Nrxn2
874	0	1.03619	0.627	0.206	0	8	Stard9
875	0	1.03234	0.607	0.239	0	8	Cables1
876	0	1.02637	0.731	0.269	0	8	Adarb2
877	0	1.02488	0.375	0.031	0	8	Smoc1
878	0	1.02372	0.685	0.352	0	8	Slc35f1
879	0	1.01582	0.45	0.075	0	8	Plpp4
880	0	1.01327	0.72	0.347	0	8	Sgcd
881	0	1.00209	0.402	0.026	0	8	Afap1l2
882	0	0.993312	0.738	0.354	0	8	Rnf144a
883	0	0.99241	0.545	0.177	0	8	Cspg5
884	0	0.987437	0.625	0.246	0	8	Nckap5
885	0	0.980159	0.499	0.198	0	8	Lnx1
886	0	0.970111	0.917	0.621	0	8	Fchsd2
887	0	0.966253	0.541	0.188	0	8	Pdzrn4
888	0	0.960826	0.732	0.367	0	8	Hip1
889	0	0.954032	0.577	0.171	0	8	Zfp521
890	0	0.950529	0.836	0.446	0	8	Cdh10
891	0	0.949481	0.587	0.189	0	8	Itgav
892	0	0.940384	0.579	0.129	0	8	Sox10
893	0	0.935145	0.787	0.468	0	8	Csmd2
894	0	0.934451	0.443	0.088	0	8	Pde3a
895	0	0.9305	0.64	0.341	0	8	Pcmtd2
896	0	0.902855	0.623	0.38	0	8	Plppr5
897	0	0.899732	0.745	0.43	0	8	Srgap1
898	0	0.895494	0.979	0.751	0	8	Lrrc4c
899	0	0.893022	0.956	0.6	0	8	Gria4
900	0	0.888197	0.732	0.422	0	8	Samd4a
901	0	3.07787	0.926	0.069	0	9	Arhgap15
902	0	2.85111	0.889	0.023	0	9	Inpp5d
903	0	2.84903	0.994	0.476	0	9	Srgap2
904	0	2.77966	0.884	0.032	0	9	Hk2
905	0	2.65597	0.876	0.066	0	9	Lyn
906	0	2.49836	0.797	0.023	0	9	Slco2b1
907	0	2.48481	0.796	0.027	0	9	Dock8
908	0	2.44266	0.787	0.05	0	9	Ctss
909	0	2.40857	0.758	0.014	0	9	Blnk
910	0	2.40601	0.807	0.063	0	9	Anxa3
911	0	2.31356	0.94	0.482	0	9	Ssh2
912	0	2.30211	0.701	0.009	0	9	Ikzf1
913	0	2.2962	0.697	0.009	0	9	Bin2
914	0	2.27606	0.816	0.13	0	9	Ifngr1
915	0	2.25385	0.814	0.138	0	9	Mertk
916	0	2.18986	0.829	0.277	0	9	Zfp710
917	0	2.15085	0.929	0.413	0	9	Tmcc3
918	0	2.1161	0.719	0.047	0	9	Tmem176b
919	0	2.10269	0.877	0.391	0	9	Slc9a9
920	0	2.10215	0.694	0.065	0	9	Apbb1ip
921	0	2.08087	0.656	0.016	0	9	Cfh
922	0	2.04477	0.631	0.046	0	9	Oplah
923	0	2.04443	0.869	0.427	0	9	Pde3b
924	0	2.02357	0.647	0.048	0	9	Trpc6
925	0	2.0069	0.633	0.079	0	9	Arhgap24
926	0	1.98614	0.605	0.018	0	9	Fyb1
927	0	1.97172	0.889	0.489	0	9	Nav3
928	0	1.97032	0.605	0.01	0	9	Cx3cr1
929	0	1.97014	0.737	0.219	0	9	Fam102b
930	0	1.95892	0.548	0.02	0	9	Cped1
931	0	1.89558	0.798	0.371	0	9	Ldlrad4
932	0	1.85398	0.577	0.052	0	9	Arhgap22
933	0	1.81788	0.577	0.043	0	9	Pla2g4a
934	0	1.79382	0.905	0.442	0	9	Mef2c
935	0	1.78724	0.79	0.394	0	9	Ophn1
936	0	1.75449	0.5	0.009	0	9	Slc2a5
937	0	1.75401	0.507	0.006	0	9	P2ry6
938	0	1.75207	0.56	0.073	0	9	Il6r
939	0	1.73334	0.492	0.012	0	9	Ly86
940	0	1.73318	0.49	0.022	0	9	Runx1
941	0	1.70298	0.575	0.124	0	9	Skap2
942	0	1.70148	0.505	0.01	0	9	Gna15
943	0	1.7009	0.52	0.019	0	9	Csf1r
944	0	1.69887	0.498	0.02	0	9	Fli1
945	0	1.69029	0.547	0.06	0	9	Disc1
946	0	1.69024	0.719	0.352	0	9	Ncoa3
947	0	1.64249	0.885	0.566	0	9	Dock4
948	0	1.64064	0.474	0.013	0	9	Ltc4s
949	0	1.63965	0.546	0.066	0	9	Sall1
950	0	1.60867	0.6	0.193	0	9	Lgmn
951	0	1.6003	0.473	0.007	0	9	Nckap1l
952	0	1.59634	0.613	0.126	0	9	Lrp4
953	0	1.59621	0.539	0.111	0	9	Rgs10
954	0	1.5763	0.621	0.152	0	9	P2rx7
955	0	1.5732	0.446	0.006	0	9	Ptprc
956	0	1.57257	0.632	0.287	0	9	Depdc5
957	0	1.54412	0.404	0.006	0	9	Ccr5
958	0	1.53617	0.862	0.56	0	9	Mef2a
959	0	1.53209	0.431	0.021	0	9	Tbxas1
960	0	1.52794	0.447	0.021	0	9	Sh3bp2
961	0	1.51496	0.645	0.343	0	9	Wdfy1
962	0	1.49979	0.451	0.072	0	9	Alpk1
963	0	1.48637	0.427	0.009	0	9	Lcp2
964	0	1.47989	0.395	0.009	0	9	Cd84
965	0	1.47818	0.657	0.294	0	9	Man1c1
966	0	1.46722	0.531	0.143	0	9	Wasf2
967	0	1.46276	0.416	0.032	0	9	Lcp1
968	0	1.458	0.501	0.151	0	9	Kcnk13
969	0	1.45083	0.374	0.006	0	9	Hck
970	0	1.44929	0.391	0.007	0	9	Cyth4
971	0	1.4398	0.383	0.006	0	9	Cd37
972	0	1.43948	0.517	0.198	0	9	Cttnbp2nl
973	0	1.43642	0.422	0.042	0	9	Dennd2c
974	0	1.43257	0.709	0.385	0	9	Atm
975	0	1.42638	0.915	0.664	0	9	Plxdc2
976	0	1.42225	0.407	0.036	0	9	Myo1f
977	0	1.42201	0.433	0.069	0	9	Lhfpl2
978	0	1.41684	0.485	0.131	0	9	Filip1
979	0	1.41406	0.396	0.005	0	9	Dapp1
980	0	1.41149	0.537	0.148	0	9	Bmp2k
981	0	1.41121	0.499	0.149	0	9	AABR07028615.1
982	0	1.39159	0.376	0.006	0	9	Fam169b
983	0	1.38544	0.509	0.164	0	9	Npc2
984	0	1.384	0.649	0.28	0	9	Etv6
985	0	1.3822	0.551	0.256	0	9	Arhgap45
986	0	1.3699	0.871	0.626	0	9	Fchsd2
987	0	1.36725	0.678	0.406	0	9	Plcl2
988	0	1.36314	0.353	0.006	0	9	Ptafr
989	0	1.35368	0.798	0.529	0	9	Mbnl1
990	0	1.34613	0.431	0.111	0	9	Ccdc93
991	0	1.34534	0.379	0.017	0	9	Arhgap25
992	0	1.34201	0.355	0.01	0	9	AABR07053771.1
993	0	1.33575	0.37	0.016	0	9	Pik3r6
994	0	1.33243	0.343	0.006	0	9	Abi3
995	0	1.32508	0.404	0.079	0	9	Ehd4
996	0	1.31249	0.336	0.006	0	9	Pik3ap1
997	0	1.31198	0.275	0.012	0	9	AABR07035470.1
998	0	1.30819	0.323	0.029	0	9	Mrc2
999	0	1.30235	0.335	0.006	0	9	AC109660.1
1000	0	1.29551	0.58	0.284	0	9	Ptpre
1001	0	1.97254	0.951	0.299	0	10	Adgrv1
1002	0	1.72866	0.998	0.545	0	10	Pde10a
1003	0	1.58277	0.899	0.159	0	10	Dach1
1004	0	1.54866	0.945	0.156	0	10	Ebf1
1005	0	1.45951	0.993	0.424	0	10	Itpr1
1006	0	1.4038	0.986	0.259	0	10	Foxp2
1007	0	1.39157	0.891	0.345	0	10	Hs6st3
1008	0	1.3307	0.944	0.259	0	10	Rgs9
1009	0	1.24299	0.864	0.263	0	10	Htr4
1010	0	1.23628	0.983	0.487	0	10	Pcsk2
1011	0	1.2351	0.971	0.371	0	10	Galnt18
1012	0	1.22687	0.831	0.124	0	10	Chst15
1013	0	1.20295	0.971	0.439	0	10	Adcy5
1014	0	1.12557	0.978	0.415	0	10	Gnal
1015	0	1.10789	0.972	0.454	0	10	Ano3
1016	0	1.10593	0.973	0.407	0	10	Ephb1
1017	0	1.07401	0.999	0.753	0	10	Dgkb
1018	0	1.0543	0.997	0.599	0	10	Robo2
1019	0	1.05333	1	0.711	0	10	Grm5
1020	0	1.03929	0.987	0.65	0	10	Atp2b1
1021	0	1.02944	0.901	0.266	0	10	Man1a1
1022	0	1.02834	0.96	0.376	0	10	AABR07048878.1
1023	0	1.02571	0.984	0.555	0	10	Arl15
1024	0	1.01349	0.996	0.667	0	10	Cacna2d3
1025	0	1.00883	0.99	0.503	0	10	Baiap2
1026	0	0.995973	0.936	0.341	0	10	Gng7
1027	0	0.975532	0.981	0.526	0	10	Foxp1
1028	0	0.970551	0.995	0.565	0	10	Cacnb2
1029	0	0.96531	0.971	0.506	0	10	Gpc6
1030	0	0.950462	0.981	0.454	0	10	Kcnq5
1031	0	0.949359	1	0.898	0	10	Nlgn1
1032	0	0.937522	0.77	0.185	0	10	AABR07007642.1
1033	0	0.932901	0.93	0.328	0	10	Syndig1
1034	0	0.922137	0.739	0.216	0	10	Ptchd4
1035	0	0.921185	0.994	0.649	0	10	Dpp6
1036	0	0.920291	1	0.682	0	10	Lrrc7
1037	0	0.911875	0.873	0.285	0	10	Hs6st2
1038	0	0.8929	0.971	0.518	0	10	Prkcb
1039	0	0.890796	1	0.855	0	10	Ppp3ca
1040	0	0.885903	0.869	0.282	0	10	Nrg1
1041	0	0.875499	0.777	0.301	0	10	Kcnk2
1042	0	0.872029	0.82	0.212	0	10	Mpp7
1043	0	0.870744	0.913	0.349	0	10	Slit2
1044	0	0.865779	0.885	0.3	0	10	Dgkh
1045	0	0.85825	0.758	0.207	0	10	Ust
1046	0	0.852871	0.993	0.554	0	10	Arpp21
1047	0	0.851763	0.961	0.455	0	10	Npas2
1048	0	0.849613	0.923	0.417	0	10	Plxna2
1049	0	0.841197	0.976	0.539	0	10	Dtnb
1050	0	0.838282	0.95	0.483	0	10	Fat3
1051	0	0.832906	0.943	0.443	0	10	Fnbp1l
1052	0	0.830859	0.932	0.312	0	10	Cdh9
1053	0	0.822234	0.86	0.305	0	10	Lzts3
1054	0	0.820592	0.945	0.446	0	10	LOC304725
1055	0	0.818455	0.769	0.151	0	10	Strip2
1056	0	0.81751	0.734	0.216	0	10	Ca12
1057	0	0.815325	0.952	0.409	0	10	Cntn3
1058	0	0.813271	0.941	0.367	0	10	Sv2c
1059	0	0.807955	0.767	0.171	0	10	Rarb
1060	0	0.806533	0.892	0.391	0	10	Zfp385b
1061	0	0.803879	0.933	0.42	0	10	Cntnap5c
1062	0	0.797993	0.998	0.589	0	10	Meis2
1063	0	0.795475	0.93	0.472	0	10	Tmtc2
1064	0	0.794608	0.927	0.456	0	10	Camk4
1065	0	0.793357	0.728	0.146	0	10	Kcnk13
1066	0	0.792108	1	0.892	0	10	Grik2
1067	0	0.775347	0.999	0.748	0	10	Grin2b
1068	0	0.767281	0.971	0.592	0	10	Pde7b
1069	0	0.766675	0.707	0.151	0	10	Tbc1d4
1070	0	0.766255	0.981	0.596	0	10	Kcnab1
1071	0	0.763065	0.968	0.522	0	10	Grid2
1072	0	0.760399	0.977	0.564	0	10	Neto1
1073	0	0.756348	0.969	0.519	0	10	Atxn1
1074	0	0.753509	0.83	0.255	0	10	Smad3
1075	0	0.752256	0.966	0.488	0	10	Elmod1
1076	0	0.747078	0.903	0.37	0	10	Plppr1
1077	0	0.744842	0.892	0.396	0	10	Pdzd2
1078	0	0.741045	0.971	0.515	0	10	Cdh13
1079	0	0.740902	0.983	0.651	0	10	Dgki
1080	0	0.740569	0.829	0.325	0	10	Lrrk2
1081	0	0.734852	0.933	0.433	0	10	Tenm2
1082	0	0.733574	0.981	0.554	0	10	Nell2
1083	0	0.724848	0.876	0.347	0	10	Zfyve28
1084	0	0.724765	0.99	0.516	0	10	Camk2a
1085	0	0.722482	0.985	0.607	0	10	Ntrk3
1086	0	0.721218	0.963	0.479	0	10	Me3
1087	0	0.720987	0.928	0.45	0	10	Ablim2
1088	0	0.720506	0.93	0.382	0	10	Bcl11a
1089	0	0.719196	0.908	0.36	0	10	Lmo7
1090	0	0.718969	0.889	0.374	0	10	Slc35f3
1091	0	0.717813	0.964	0.541	0	10	Chsy3
1092	0	0.713928	0.919	0.433	0	10	Dab1
1093	0	0.712963	0.657	0.133	0	10	Nexn
1094	0	0.7095	0.963	0.525	0	10	Pkig
1095	0	0.709103	0.76	0.26	0	10	Rerg
1096	0	0.708128	0.901	0.37	0	10	Bcl11b
1097	0	0.705402	0.999	0.855	0	10	Celf2
1098	0	0.703173	0.918	0.508	0	10	AABR07027306.1
1099	0	0.701961	0.921	0.414	0	10	Dapk1
1100	0	0.699921	0.985	0.61	0	10	Myt1l
1101	0	2.64005	0.778	0.256	0	11	Il1rapl2
1102	0	1.84045	0.912	0.25	0	11	Kcnip1
1103	0	1.66642	0.636	0.078	0	11	Col19a1
1104	0	1.62792	0.876	0.174	0	11	Cntnap4
1105	0	1.60071	0.994	0.606	0	11	Gria4
1106	0	1.51615	0.992	0.645	0	11	Xkr4
1107	0	1.51092	0.525	0.093	0	11	Pde3a
1108	0	1.50834	0.52	0.094	0	11	Egfr
1109	0	1.4494	0.94	0.461	0	11	Kcnc2
1110	0	1.41974	0.853	0.326	0	11	Zfp385d
1111	0	1.40074	0.812	0.131	0	11	Vwc2
1112	0	1.36905	0.996	0.691	0	11	Tcf4
1113	0	1.36769	0.977	0.219	0	11	Sox6
1114	0	1.36166	0.908	0.447	0	11	Erbb4
1115	0	1.3266	0.877	0.374	0	11	Grip1
1116	0	1.28115	0.919	0.508	0	11	Gpc6
1117	0	1.26423	0.849	0.348	0	11	Etl4
1118	0	1.25677	0.858	0.308	0	11	Pip5k1b
1119	0	1.2358	0.827	0.404	0	11	Thsd7a
1120	0	1.23474	0.937	0.408	0	11	Pam
1121	0	1.19412	0.816	0.208	0	11	Elavl2
1122	0	1.18998	0.891	0.386	0	11	Klhl32
1123	0	1.18002	0.698	0.154	0	11	Rnf144b
1124	0	1.14175	0.629	0.153	0	11	Galnt14
1125	0	1.0883	0.714	0.276	0	11	Zmat4
1126	0	1.06951	0.71	0.152	0	11	Adcy8
1127	0	1.06731	0.836	0.386	0	11	Kcnc1
1128	0	1.05477	0.956	0.488	0	11	Astn2
1129	0	1.05095	0.992	0.71	0	11	Dlgap1
1130	0	1.0508	0.695	0.218	0	11	Ptchd4
1131	0	1.04802	0.558	0.057	0	11	Moxd1
1132	0	1.03263	0.878	0.389	0	11	Rbms3
1133	0	1.03195	0.997	0.842	0	11	Snhg11
1134	0	1.01258	0.973	0.651	0	11	Oxr1
1135	0	1.00931	0.971	0.556	0	11	Klf12
1136	0	0.99166	0.884	0.42	0	11	Cit
1137	0	0.91994	0.802	0.342	0	11	Myo16
1138	0	0.916501	0.495	0.065	0	11	Tmem132c
1139	0	0.906246	0.647	0.183	0	11	Alk
1140	0	0.876084	0.522	0.137	0	11	Tafa2
1141	0	0.874112	0.864	0.382	0	11	Dner
1142	0	0.867214	0.944	0.537	0	11	Hcn1
1143	0	0.857025	0.73	0.253	0	11	Dlgap2
1144	0	0.85085	1	0.899	0	11	Nrxn3
1145	0	0.849839	0.339	0.041	0	11	Ndst4
1146	0	0.838329	0.488	0.018	0	11	Tfec
1147	0	0.819188	0.838	0.409	0	11	Gad1
1148	0	0.805215	0.966	0.616	0	11	Gria1
1149	0	0.793721	0.654	0.235	0	11	Efna5
1150	0	0.79074	0.806	0.332	0	11	AABR07033184.1
1151	0	0.785698	0.886	0.427	0	11	Samd5
1152	0	0.784461	0.926	0.493	0	11	Scn1a
1153	0	0.783811	0.974	0.589	0	11	Cadps
1154	0	0.779515	0.758	0.28	0	11	Epb41l3
1155	0	0.778677	0.962	0.559	0	11	AABR07033882.1
1156	0	0.771375	0.991	0.706	0	11	Ube3a
1157	0	0.768811	0.414	0.025	0	11	Igf1
1158	0	0.727303	0.677	0.21	0	11	Cux2
1159	0	0.698009	0.552	0.107	0	11	Tle2
1160	0	0.67919	0.634	0.214	0	11	Tmem131l
1161	0	0.676108	0.432	0.113	0	11	Cemip
1162	0	0.672849	0.523	0.155	0	11	Snx7
1163	0	0.656457	0.672	0.255	0	11	Mroh1
1164	0	0.641993	0.294	0.033	0	11	Kit
1165	0	0.635746	0.468	0.05	0	11	Ntn4
1166	0	0.625592	0.623	0.202	0	11	Iqsec3
1167	0	0.615482	0.373	0.058	0	11	Osbpl3
1168	1.32133e-306	0.669106	0.573	0.179	3.43771e-302	11	Zfp521
1169	1.02563e-305	0.672819	0.568	0.191	2.66838e-301	11	AABR07007642.1
1170	2.5034e-303	0.708733	0.721	0.312	6.51311e-299	11	Man2a1
1171	4.33172e-303	0.644909	0.972	0.679	1.12698e-298	11	Ntrk2
1172	1.19491e-293	0.759091	0.582	0.213	3.10879e-289	11	Myo5b
1173	8.83898e-292	0.732139	0.719	0.302	2.29964e-287	11	AABR07059679.1
1174	1.16728e-286	0.76142	0.791	0.374	3.03692e-282	11	Plppr1
1175	1.0638e-285	0.648279	0.939	0.528	2.76768e-281	11	Nmnat2
1176	1.00123e-282	0.64666	0.971	0.6	2.60489e-278	11	Rims1
1177	2.06892e-274	0.712704	0.973	0.67	5.3827e-270	11	Nrcam
1178	2.54425e-273	0.622181	0.597	0.224	6.61937e-269	11	Ppargc1a
1179	7.86637e-269	0.633576	0.938	0.538	2.04659e-264	11	Cacna1a
1180	1.92552e-265	0.685915	0.808	0.405	5.00962e-261	11	Lgi1
1181	4.33452e-253	0.71404	0.878	0.49	1.12771e-248	11	Nkain3
1182	1.81832e-250	0.619536	0.923	0.588	4.73073e-246	11	Aak1
1183	1.88799e-243	0.619341	0.705	0.316	4.91198e-239	11	Srrm4
1184	9.14364e-241	0.680007	0.921	0.55	2.3789e-236	11	Gria3
1185	1.11377e-239	0.620631	0.777	0.352	2.89768e-235	11	Nfib
1186	1.43342e-238	0.626598	0.488	0.164	3.72932e-234	11	Cdh12
1187	8.44599e-226	0.632949	0.747	0.375	2.19739e-221	11	Dpp10
1188	3.94991e-223	0.80348	0.864	0.523	1.02765e-218	11	Ptprm
1189	1.78499e-222	0.836053	0.646	0.297	4.64402e-218	11	Trhde
1190	4.44468e-222	0.658333	0.634	0.277	1.15637e-217	11	AABR07047221.1
1191	9.09955e-219	0.682503	0.492	0.18	2.36743e-214	11	Tox3
1192	3.52004e-210	0.784739	0.549	0.234	9.15809e-206	11	Crtac1
1193	6.76028e-202	1.05339	0.643	0.315	1.75882e-197	11	Htr2c
1194	5.34761e-196	0.614521	0.87	0.519	1.39129e-191	11	Cdh13
1195	9.63594e-189	0.658372	0.726	0.374	2.50698e-184	11	Lmo3
1196	3.35961e-160	0.866109	0.747	0.488	8.7407e-156	11	Ptprt
1197	9.63275e-124	0.747582	0.715	0.427	2.50615e-119	11	Cntnap5c
1198	1.08948e-108	0.632247	0.622	0.353	2.83451e-104	11	Hs6st3
1199	4.00899e-96	0.632956	0.266	0.101	1.04302e-91	11	Nos1
1200	9.97397e-75	0.720538	0.572	0.364	2.59493e-70	11	Nell1
1201	0	2.33507	0.954	0.165	0	12	Ebf1
1202	0	2.06325	0.97	0.25	0	12	Unc13c
1203	0	1.84113	0.911	0.136	0	12	Vwc2
1204	0	1.71488	0.975	0.378	0	12	Ptprr
1205	0	1.51247	0.558	0.139	0	12	Scube2
1206	0	1.48764	0.92	0.258	0	12	Trpc5
1207	0	1.44663	0.709	0.035	0	12	Mboat1
1208	0	1.24413	0.665	0.082	0	12	Ano2
1209	0	1.24233	0.693	0.152	0	12	LOC103694210
1210	0	1.21361	0.989	0.495	0	12	Tmem132d
1211	0	1.20603	0.804	0.154	0	12	Sntg2
1212	0	1.1672	0.911	0.292	0	12	Hs6st2
1213	0	1.15023	0.917	0.39	0	12	Klhl32
1214	0	1.12816	0.408	0.035	0	12	Vipr2
1215	0	1.11632	0.8	0.189	0	12	Vwa3a
1216	0	1.1154	0.856	0.202	0	12	Spata13
1217	0	1.10711	0.934	0.47	0	12	Asic2
1218	0	1.07974	0.886	0.291	0	12	Zfhx3
1219	0	1.07116	0.834	0.322	0	12	Sh3rf1
1220	0	0.927014	0.901	0.371	0	12	Epha4
1221	0	0.907623	0.872	0.335	0	12	Ttc28
1222	0	0.90355	0.996	0.744	0	12	AABR07057765.1
1223	0	0.893891	0.987	0.623	0	12	Nebl
1224	0	0.869274	0.737	0.224	0	12	Scml4
1225	0	0.775275	0.484	0.039	0	12	Cmtm8
1226	0	0.773161	0.7	0.157	0	12	Scn9a
1227	0	0.764044	0.589	0.141	0	12	Pcsk6
1228	0	0.702219	0.432	0.038	0	12	Adra1b
1229	0	0.645544	0.57	0.127	0	12	Clstn2
1230	1.94726e-307	0.90154	0.965	0.502	5.06619e-303	12	Rit2
1231	6.41877e-307	0.9336	0.594	0.158	1.66997e-302	12	Galnt14
1232	1.32929e-306	1.00745	0.912	0.438	3.45842e-302	12	Snca
1233	6.67262e-306	0.85008	0.819	0.303	1.73602e-301	12	Ghr
1234	4.92102e-305	0.934331	0.949	0.49	1.2803e-300	12	Vsnl1
1235	1.67485e-304	0.769241	0.771	0.252	4.35745e-300	12	Eps8
1236	1.14126e-303	0.886351	0.688	0.211	2.96921e-299	12	Trpc4
1237	2.38246e-292	0.707507	0.679	0.208	6.19844e-288	12	Hpcal1
1238	1.99151e-289	0.93056	0.93	0.455	5.18131e-285	12	Nyap2
1239	2.36046e-288	0.657299	0.524	0.124	6.1412e-284	12	Ddah1
1240	8.5403e-287	0.882844	0.876	0.377	2.22193e-282	12	Bcl11b
1241	9.36563e-287	0.850735	0.925	0.426	2.43666e-282	12	Mtus2
1242	8.91515e-282	0.880407	0.996	0.594	2.31945e-277	12	Meis2
1243	3.06027e-278	0.912635	0.897	0.419	7.9619e-274	12	Arid5b
1244	3.47713e-277	0.793006	0.748	0.254	9.04644e-273	12	Fras1
1245	4.90547e-276	0.756334	0.836	0.331	1.27626e-271	12	Gda
1246	2.13579e-271	0.876695	0.945	0.519	5.55669e-267	12	Rgl1
1247	1.10682e-268	0.844585	0.633	0.185	2.87962e-264	12	Cntnap4
1248	3.68661e-268	0.771585	0.875	0.38	9.59146e-264	12	Slc35f3
1249	1.028e-261	0.79666	0.996	0.671	2.67455e-257	12	Cacna2d3
1250	2.57795e-260	0.772725	0.753	0.271	6.70704e-256	12	Zfhx4
1251	4.16222e-260	0.791623	0.728	0.261	1.08288e-255	12	Camkk2
1252	1.1351e-258	0.733052	0.827	0.342	2.95319e-254	12	Rab36
1253	2.40814e-255	0.654714	0.639	0.199	6.26525e-251	12	Agfg2
1254	1.44496e-253	0.787919	0.788	0.31	3.75935e-249	12	Tmem164
1255	2.90429e-247	0.714134	0.999	0.899	7.55608e-243	12	Nlgn1
1256	3.47168e-247	0.733212	1	0.711	9.03226e-243	12	Gabrb1
1257	1.43709e-244	1.06044	0.872	0.454	3.73888e-240	12	Cntn4
1258	1.62722e-243	1.08849	0.681	0.242	4.23355e-239	12	Ubash3b
1259	5.66965e-243	0.734075	0.568	0.162	1.47507e-238	12	Strip2
1260	1.01606e-241	0.982042	0.743	0.298	2.64349e-237	12	Trhde
1261	1.24733e-237	0.751895	0.98	0.595	3.24519e-233	12	Cacna1e
1262	1.70786e-236	0.685952	0.741	0.266	4.44334e-232	12	Adam12
1263	3.0894e-236	0.860119	0.75	0.272	8.03768e-232	12	Pde1c
1264	1.01834e-231	0.88534	0.795	0.328	2.64941e-227	12	Vat1l
1265	2.10796e-229	0.711572	0.992	0.817	5.48428e-225	12	Pde4d
1266	9.86583e-229	0.909686	0.972	0.652	2.56679e-224	12	AABR07068161.1
1267	2.2753e-226	0.652734	0.778	0.305	5.91965e-222	12	AABR07059679.1
1268	1.59173e-221	0.770041	0.958	0.546	4.1412e-217	12	Chsy3
1269	2.38773e-213	0.685604	0.86	0.38	6.21215e-209	12	Galnt18
1270	1.89383e-211	0.649937	0.992	0.708	4.92718e-207	12	Kalrn
1271	8.01841e-208	0.635916	0.79	0.342	2.08615e-203	12	Mllt3
1272	7.23497e-206	0.859747	0.857	0.443	1.88232e-201	12	Ralyl
1273	3.12877e-205	0.735338	0.852	0.409	8.14011e-201	12	Sez6
1274	5.08047e-204	0.66865	0.868	0.421	1.32179e-199	12	Dapk1
1275	8.55052e-202	0.632571	0.978	0.614	2.22459e-197	12	Camk2d
1276	4.71821e-200	0.656329	0.772	0.335	1.22754e-195	12	Slc7a14
1277	5.92581e-199	0.715516	0.798	0.348	1.54172e-194	12	Gabrg1
1278	3.05077e-197	0.745713	0.767	0.336	7.93718e-193	12	Ocrl
1279	5.07779e-196	0.633681	0.687	0.27	1.32109e-191	12	Tiam1
1280	6.77454e-194	0.647406	0.917	0.496	1.76253e-189	12	Atxn7l1
1281	1.17955e-192	0.808078	0.655	0.259	3.06885e-188	12	Epha10
1282	4.14206e-191	0.744256	0.809	0.369	1.07764e-186	12	Ptpro
1283	4.16001e-190	0.707406	0.77	0.332	1.08231e-185	12	Zfp385d
1284	2.07811e-189	0.712089	0.87	0.442	5.40662e-185	12	Prkcg
1285	1.9632e-188	0.691174	0.555	0.182	5.10765e-184	12	Tox3
1286	3.04811e-187	0.720471	0.9	0.463	7.93027e-183	12	Npas2
1287	1.53565e-185	0.671891	0.976	0.604	3.99531e-181	12	Robo2
1288	3.19875e-184	0.663459	0.714	0.291	8.3222e-180	12	Vav3
1289	2.84039e-178	0.644165	0.952	0.532	7.38985e-174	12	Hecw1
1290	4.00059e-176	0.636918	0.97	0.57	1.04083e-171	12	Cacnb2
1291	6.90653e-175	0.670976	0.654	0.265	1.79687e-170	12	Kif26b
1292	1.59245e-168	0.695272	0.895	0.486	4.14307e-164	12	Me3
1293	4.61011e-162	0.791357	0.53	0.189	1.19941e-157	12	Alk
1294	6.71443e-162	1.13989	0.568	0.225	1.74689e-157	12	AABR07052897.3
1295	1.46099e-159	0.782085	0.924	0.615	3.80107e-155	12	Rfx3
1296	1.16458e-157	0.712949	0.87	0.511	3.02988e-153	12	Rps6ka5
1297	2.45747e-152	0.695635	0.88	0.484	6.3936e-148	12	Epb41l4b
1298	1.86149e-102	0.770253	0.709	0.42	4.84305e-98	12	Cntn3
1299	1.18714e-95	0.684851	0.865	0.668	3.08859e-91	12	Plxdc2
1300	3.77273e-65	0.732436	0.55	0.319	9.8155e-61	12	Htr2c
1301	0	3.04353	0.84	0.086	0	13	Flt1
1302	0	2.6827	0.891	0.277	0	13	Igfbp7
1303	0	2.48442	0.729	0.045	0	13	Rgs5
1304	0	2.46464	0.799	0.153	0	13	Cxcl12
1305	0	2.45499	0.762	0.029	0	13	Cyyr1
1306	0	2.40408	0.748	0.156	0	13	Slc7a1
1307	0	2.37897	0.758	0.018	0	13	Adgrl4
1308	0	2.35066	0.785	0.144	0	13	Cldn5
1309	0	2.28614	0.782	0.06	0	13	Slco1a4
1310	0	2.28089	0.838	0.229	0	13	Pltp
1311	0	2.23678	0.911	0.617	0	13	Bsg
1312	0	2.20028	0.761	0.061	0	13	Abcg2
1313	0	2.1999	0.752	0.021	0	13	Lef1
1314	0	2.1921	0.869	0.168	0	13	Ebf1
1315	0	2.1231	0.625	0.014	0	13	Atp13a5
1316	0	2.01367	0.741	0.134	0	13	Csrp2
1317	0	2.0069	0.767	0.113	0	13	Slco1c1
1318	0	1.9987	0.785	0.137	0	13	Slc2a1
1319	0	1.9899	0.701	0.073	0	13	Id1
1320	0	1.97189	0.797	0.331	0	13	Gpcpd1
1321	0	1.90967	0.726	0.158	0	13	Tbc1d4
1322	0	1.85576	0.785	0.11	0	13	Epas1
1323	0	1.83864	0.719	0.067	0	13	Slc7a5
1324	0	1.83711	0.615	0.022	0	13	Slc6a20
1325	0	1.82496	0.699	0.034	0	13	Adgrf5
1326	0	1.77429	0.573	0.025	0	13	Col18a1
1327	0	1.77267	0.813	0.316	0	13	B2m
1328	0	1.76565	0.69	0.023	0	13	Prom1
1329	0	1.75201	0.615	0.043	0	13	Vtn
1330	0	1.74758	0.687	0.035	0	13	Egfl7
1331	0	1.73347	0.666	0.099	0	13	Hspb1
1332	0	1.7186	0.706	0.122	0	13	Ramp2
1333	0	1.69778	0.712	0.031	0	13	Clec2g
1334	0	1.6882	0.865	0.447	0	13	Utrn
1335	0	1.66469	0.635	0.034	0	13	Hmcn1
1336	0	1.65803	0.711	0.238	0	13	Cald1
1337	0	1.65753	0.701	0.094	0	13	Slc9a3r2
1338	0	1.65329	0.599	0.01	0	13	Abcc9
1339	0	1.64753	0.447	0.057	0	13	Agbl1
1340	0	1.64495	0.573	0.04	0	13	Mgp
1341	0	1.64185	0.692	0.078	0	13	Srgn
1342	0	1.63539	0.755	0.225	0	13	Abcb4
1343	0	1.63503	0.676	0.036	0	13	Ddc
1344	0	1.61253	0.763	0.101	0	13	Ccdc141
1345	0	1.60381	0.748	0.244	0	13	Dlc1
1346	0	1.60303	0.675	0.02	0	13	Egflam
1347	0	1.59044	0.641	0.061	0	13	Ca4
1348	0	1.59027	0.752	0.195	0	13	Sparc
1349	0	1.58912	0.556	0.031	0	13	Ccn2
1350	0	1.57166	0.746	0.106	0	13	Cobll1
1351	0	1.55898	0.648	0.015	0	13	Rbpms
1352	0	1.55759	0.752	0.136	0	13	Arhgap31
1353	0	1.54793	0.66	0.034	0	13	Eng
1354	0	1.54403	0.666	0.123	0	13	Ifi27
1355	0	1.52847	0.676	0.089	0	13	Atp10a
1356	0	1.52632	0.646	0.042	0	13	Ahnak
1357	0	1.51649	0.62	0.022	0	13	Emcn
1358	0	1.51455	0.692	0.151	0	13	Ctsl
1359	0	1.50008	0.635	0.018	0	13	Sox17
1360	0	1.48683	0.647	0.078	0	13	Myl12a
1361	0	1.48114	0.674	0.081	0	13	Nfkbia
1362	0	1.4761	0.608	0.049	0	13	Pdgfrb
1363	0	1.46918	0.624	0.028	0	13	Fn1
1364	0	1.46724	0.657	0.064	0	13	Itm2a
1365	0	1.44587	0.655	0.141	0	13	Tfrc
1366	0	1.44282	0.607	0.053	0	13	Ifitm3
1367	0	1.42797	0.674	0.134	0	13	Parvb
1368	0	1.42774	0.624	0.044	0	13	Clic5
1369	0	1.42121	0.965	0.864	0	13	Apoe
1370	0	1.41204	0.636	0.04	0	13	Tek
1371	0	1.41036	0.632	0.031	0	13	Akr1c15
1372	0	1.40786	0.665	0.11	0	13	Myo10
1373	0	1.40556	0.625	0.014	0	13	Itga1
1374	0	1.40407	0.647	0.077	0	13	Ptprb
1375	0	1.37241	0.663	0.126	0	13	Col4a1
1376	0	1.36448	0.657	0.067	0	13	Uaca
1377	0	1.35757	0.585	0.025	0	13	Tnfrsf11b
1378	0	1.34773	0.629	0.026	0	13	Esam
1379	0	1.34564	0.628	0.132	0	13	Myo1b
1380	0	1.32698	0.696	0.158	0	13	Vim
1381	0	1.32351	0.653	0.051	0	13	Ets1
1382	0	1.32168	0.607	0.037	0	13	Tagln2
1383	0	1.3161	0.643	0.02	0	13	Slfn5
1384	0	1.31235	0.615	0.024	0	13	Nostrin
1385	0	1.2862	0.611	0.021	0	13	Lgals9
1386	0	1.27811	0.568	0.055	0	13	Acer2
1387	0	1.27607	0.631	0.095	0	13	RT1-A1
1388	0	1.27292	0.566	0.005	0	13	Zfp366
1389	0	1.24775	0.605	0.038	0	13	Cmtm8
1390	0	1.23366	0.614	0.026	0	13	Col4a3
1391	0	1.23187	0.548	0.019	0	13	Gjc1
1392	4.41896e-300	1.2185	0.626	0.177	1.14968e-295	13	Rgcc
1393	8.26254e-288	1.28222	0.944	0.817	2.14967e-283	13	Tmsb4x
1394	2.71313e-254	1.32842	0.92	0.769	7.05876e-250	13	Cst3
1395	4.11843e-241	1.23293	0.771	0.42	1.07149e-236	13	AABR07007032.1
1396	3.14383e-230	1.22499	0.756	0.394	8.17931e-226	13	H3f3a
1397	3.25268e-227	1.24256	0.746	0.398	8.46249e-223	13	Cert1
1398	7.13883e-223	1.57831	0.771	0.486	1.85731e-218	13	Igf1r
1399	1.2501e-211	1.37764	0.796	0.487	3.25239e-207	13	Ptn
1400	2.03378e-60	1.49377	0.285	0.113	5.29128e-56	13	LOC100134871
1401	0	2.24136	0.509	0.081	0	14	Reln
1402	0	1.94475	0.76	0.098	0	14	Egfr
1403	0	1.85891	0.922	0.281	0	14	Zmat4
1404	0	1.82263	0.936	0.283	0	14	Adarb2
1405	0	1.63831	0.855	0.119	0	14	Grik1
1406	0	1.63153	0.998	0.453	0	14	Erbb4
1407	0	1.46209	0.915	0.307	0	14	AABR07059679.1
1408	0	1.35144	0.321	0.031	0	14	Vip
1409	0	1.31282	0.671	0.089	0	14	Slc44a5
1410	0	1.24448	0.93	0.29	0	14	Zbtb16
1411	0	1.23626	0.416	0.018	0	14	Npas1
1412	0	1.20728	0.535	0.088	0	14	Col19a1
1413	0	1.04472	0.535	0.043	0	14	AABR07033570.1
1414	0	1.01866	0.505	0.039	0	14	Adra1b
1415	0	0.934443	0.477	0.041	0	14	Hcrtr2
1416	0	0.919774	0.517	0.036	0	14	Pde5a
1417	0	0.910597	0.436	0.031	0	14	Igf1
1418	0	0.817205	0.439	0.036	0	14	Kit
1419	0	0.796964	0.537	0.068	0	14	Prox1
1420	3.02598e-295	0.748598	0.599	0.113	7.87269e-291	14	Tle2
1421	2.87499e-290	1.08568	0.88	0.23	7.47986e-286	14	AABR07003030.2
1422	5.80484e-283	1.58565	0.575	0.117	1.51025e-278	14	Pde11a
1423	1.37601e-275	0.769613	0.674	0.136	3.57997e-271	14	Zfp536
1424	2.89887e-275	1.29787	0.998	0.696	7.54199e-271	14	Tcf4
1425	6.1655e-274	1.27023	0.943	0.357	1.60408e-269	14	Nfib
1426	4.91069e-258	1.21667	0.913	0.381	1.27761e-253	14	Grip1
1427	4.93713e-254	0.980441	0.814	0.244	1.28449e-249	14	Ubash3b
1428	4.96755e-254	1.28708	0.936	0.417	1.29241e-249	14	Pam
1429	3.30416e-237	1.10436	0.812	0.262	8.59644e-233	14	Kcnip1
1430	9.22078e-233	1.30055	0.936	0.468	2.39897e-228	14	Slc2a13
1431	2.66309e-231	1.1425	0.918	0.389	6.92857e-227	14	Sorcs3
1432	6.04286e-229	1.10955	0.925	0.397	1.57217e-224	14	Rbms3
1433	2.55723e-221	1.2493	0.796	0.277	6.65314e-217	14	Kcnt2
1434	1.4445e-220	1.10965	0.84	0.317	3.75815e-216	14	Pip5k1b
1435	9.10175e-218	1.24914	0.981	0.606	2.368e-213	14	Rims1
1436	2.18442e-215	0.986276	0.51	0.114	5.6832e-211	14	Homer2
1437	4.75411e-197	1.06446	0.747	0.256	1.23688e-192	14	Epha3
1438	6.71505e-194	1.10908	0.828	0.334	1.74705e-189	14	Zfp385d
1439	2.0573e-190	0.733168	0.585	0.144	5.35247e-186	14	Vwc2
1440	1.10888e-183	1.03595	0.859	0.363	2.88498e-179	14	Fstl5
1441	2.63849e-181	0.903072	1	0.844	6.86455e-177	14	Snhg11
1442	7.64607e-178	1.60553	0.606	0.191	1.98928e-173	14	Alk
1443	1.32026e-172	0.966204	0.939	0.469	3.43491e-168	14	Kcnc2
1444	1.66723e-171	1.01224	0.882	0.415	4.33763e-167	14	Gad1
1445	1.04045e-168	0.905407	0.629	0.188	2.70693e-164	14	Cntnap4
1446	1.29137e-168	1.05581	0.984	0.612	3.35976e-164	14	Gria4
1447	2.77025e-166	0.860342	0.805	0.321	7.20735e-162	14	Srrm4
1448	6.28837e-162	0.782979	0.667	0.219	1.63605e-157	14	Elavl2
1449	5.61011e-158	1.02493	0.967	0.639	1.45958e-153	14	AABR07060487.1
1450	1.01221e-154	1.0263	0.432	0.101	2.63348e-150	14	Pde3a
1451	1.0256e-154	0.71211	0.768	0.29	2.66831e-150	14	Garnl3
1452	3.78996e-154	1.13188	0.652	0.223	9.86034e-150	14	Pld5
1453	1.01822e-153	0.987575	0.812	0.39	2.64909e-149	14	Dner
1454	1.37584e-153	0.883305	0.974	0.642	3.57953e-149	14	Fgf12
1455	2.68399e-151	1.04165	0.843	0.442	6.98294e-147	14	Dab1
1456	7.62725e-150	0.757729	0.676	0.245	1.98438e-145	14	Gabra1
1457	2.8436e-143	0.795611	0.815	0.393	7.39818e-139	14	Kcnc1
1458	3.65966e-143	0.760371	0.591	0.186	9.52135e-139	14	Egfem1
1459	4.16792e-143	0.870131	0.974	0.595	1.08437e-138	14	Cadps
1460	2.22044e-142	0.750582	0.991	0.651	5.77691e-138	14	Xkr4
1461	8.13865e-135	0.787598	0.981	0.687	2.11743e-130	14	Rims2
1462	3.32552e-134	0.769089	0.801	0.346	8.65199e-130	14	Unc5d
1463	3.21125e-128	0.820888	0.685	0.288	8.35471e-124	14	Slc7a8
1464	7.89229e-128	1.02016	0.855	0.469	2.05334e-123	14	Gabrb2
1465	1.63639e-127	1.05975	0.774	0.388	4.2574e-123	14	Asph
1466	5.84341e-127	0.862395	0.756	0.34	1.52028e-122	14	AABR07033184.1
1467	6.53479e-127	0.718624	1	0.894	1.70016e-122	14	Grik2
1468	1.33221e-125	0.772427	0.902	0.5	3.466e-121	14	Nr3c2
1469	2.44682e-125	0.831319	0.894	0.523	6.36589e-121	14	Rab3c
1470	1.04809e-124	0.801078	0.545	0.187	2.72683e-120	14	Cnr1
1471	4.33846e-123	0.74306	0.925	0.562	1.12874e-118	14	Magi1
1472	1.65901e-121	0.88993	0.871	0.482	4.31624e-117	14	Gad2
1473	1.29816e-120	0.96146	0.551	0.202	3.37743e-116	14	Fgf13
1474	1.36118e-112	0.711821	0.397	0.108	3.54138e-108	14	Parm1
1475	5.17637e-112	0.734532	0.88	0.493	1.34674e-107	14	Vsnl1
1476	1.16245e-108	0.714757	0.718	0.336	3.02436e-104	14	Marchf4
1477	6.10376e-108	0.77114	0.54	0.198	1.58802e-103	14	AABR07007642.1
1478	6.79315e-104	0.75868	0.578	0.218	1.76737e-99	14	Ust
1479	3.03893e-102	0.884984	0.838	0.467	7.90638e-98	14	Gabbr2
1480	1.1933e-100	0.734341	0.866	0.501	3.10462e-96	14	Scn1a
1481	2.56413e-100	1.03442	0.678	0.333	6.67109e-96	14	Rimbp2
1482	8.89702e-98	0.76538	0.998	0.9	2.31474e-93	14	Nrxn3
1483	5.08925e-93	0.784446	0.423	0.148	1.32407e-88	14	Adcy1
1484	3.19766e-92	1.37946	0.723	0.411	8.31936e-88	14	Thsd7a
1485	1.25813e-90	1.19314	0.777	0.53	3.27329e-86	14	Ptprm
1486	4.91952e-89	0.821316	0.488	0.185	1.27991e-84	14	Tox3
1487	4.30042e-87	0.747772	0.922	0.63	1.11884e-82	14	Rasal2
1488	1.05794e-86	0.713124	0.871	0.524	2.75244e-82	14	Sobp
1489	8.15978e-82	1.30454	0.519	0.228	2.12293e-77	14	Ptchd4
1490	3.54813e-77	0.715494	0.551	0.239	9.23117e-73	14	Sema5a
1491	2.64074e-75	0.750453	0.841	0.488	6.8704e-71	14	Cntn5
1492	3.26716e-74	0.835813	0.692	0.358	8.50018e-70	14	Etl4
1493	1.59296e-70	0.993812	0.476	0.206	4.1444e-66	14	Shisa6
1494	2.24275e-68	0.839283	0.688	0.366	5.83497e-64	14	Nell1
1495	7.66192e-67	0.932169	0.707	0.448	1.9934e-62	14	RGD1564053
1496	6.24365e-58	0.794779	0.787	0.569	1.62441e-53	14	Igsf11
1497	2.61548e-57	1.22374	0.641	0.362	6.80468e-53	14	Thsd7b
1498	5.62893e-55	0.77425	0.615	0.341	1.46448e-50	14	Grin2a
1499	2.25388e-51	0.747574	0.883	0.657	5.86392e-47	14	Oxr1
1500	1.3403e-32	1.3111	0.448	0.267	3.48705e-28	14	Cadps2
1501	0	2.61181	0.965	0.19	0	15	Tns3
1502	0	2.24683	0.628	0.065	0	15	Enpp6
1503	0	2.10678	0.804	0.089	0	15	Tcf7l2
1504	0	2.10228	0.707	0.093	0	15	Arhgap24
1505	0	1.9059	0.845	0.158	0	15	Mpzl1
1506	0	1.75494	0.765	0.09	0	15	Sema3d
1507	0	1.65748	0.616	0.025	0	15	Dock6
1508	0	1.58015	0.745	0.077	0	15	Lhfpl2
1509	0	1.37798	0.848	0.139	0	15	Prkcq
1510	0	1.18835	0.598	0.044	0	15	Plxnb3
1511	0	1.14173	0.545	0.039	0	15	Afap1l2
1512	1.10445e-299	1.82832	0.674	0.099	2.87346e-295	15	Vcan
1513	1.94047e-289	1.33041	0.674	0.099	5.04852e-285	15	Arhgap42
1514	9.14389e-288	1.66363	0.801	0.151	2.37897e-283	15	Gng12
1515	9.79488e-280	1.18069	0.531	0.064	2.54834e-275	15	Sema5b
1516	1.09579e-256	2.02536	0.982	0.354	2.85093e-252	15	Ankrd44
1517	1.17101e-252	1.97014	0.941	0.328	3.04661e-248	15	Sirt2
1518	2.30626e-250	2.31696	0.856	0.239	6.00019e-246	15	Sema5a
1519	8.64589e-245	2.97437	0.965	0.359	2.2494e-240	15	Bcas1
1520	5.53026e-243	1.51113	0.742	0.141	1.43881e-238	15	Arhgap31
1521	3.87361e-240	1.67531	0.953	0.307	1.0078e-235	15	Sh3d19
1522	6.07607e-236	1.19558	0.771	0.145	1.58081e-231	15	Sox10
1523	2.33481e-226	1.24528	0.525	0.079	6.07448e-222	15	Rasgef1b
1524	5.2298e-223	1.85661	0.871	0.272	1.36064e-218	15	Ppfibp1
1525	1.02846e-214	1.59146	0.481	0.067	2.67574e-210	15	Cnksr3
1526	1.10888e-214	1.9139	0.639	0.124	2.88496e-210	15	Tmem163
1527	9.17978e-199	1.78937	0.792	0.231	2.3883e-194	15	Cdyl
1528	2.81609e-198	2.0775	0.965	0.538	7.32662e-194	15	Fyn
1529	1.33877e-186	1.94069	0.792	0.235	3.48307e-182	15	Sox6
1530	2.5027e-185	1.59012	0.897	0.326	6.51127e-181	15	Serinc5
1531	2.37711e-183	1.46892	0.871	0.3	6.18452e-179	15	AC096473.3
1532	2.43504e-181	1.22615	0.677	0.149	6.33526e-177	15	Bcan
1533	1.57366e-179	1.58325	0.915	0.373	4.09418e-175	15	Ptpro
1534	3.57569e-178	1.60337	0.918	0.405	9.30286e-174	15	Lcorl
1535	2.68032e-176	2.04228	0.639	0.157	6.9734e-172	15	AABR07028615.1
1536	9.09125e-176	1.61347	0.856	0.327	2.36527e-171	15	Sh3rf1
1537	1.43657e-175	1.32139	0.868	0.276	3.73754e-171	15	Tspan2
1538	2.91468e-173	1.80863	0.874	0.385	7.58313e-169	15	Phyhipl
1539	3.92435e-171	1.20228	0.587	0.122	1.021e-166	15	Itpr2
1540	8.01545e-169	1.62202	0.754	0.219	2.08538e-164	15	Ust
1541	4.13081e-166	1.647	0.698	0.195	1.07471e-161	15	Rin2
1542	3.15195e-164	1.44571	0.979	0.62	8.20043e-160	15	Slc44a1
1543	1.11465e-163	1.06656	0.689	0.16	2.89998e-159	15	Pld1
1544	2.99188e-160	1.49002	0.815	0.288	7.78397e-156	15	Etv6
1545	2.89982e-159	1.39983	0.909	0.348	7.54447e-155	15	Frmd4b
1546	5.26497e-158	1.79687	0.798	0.292	1.36979e-153	15	Pcdh17
1547	7.73942e-158	1.81728	0.912	0.532	2.01357e-153	15	Arhgap35
1548	1.55895e-157	1.47299	0.93	0.5	4.05593e-153	15	Slc22a23
1549	5.65743e-156	1.36046	0.736	0.229	1.47189e-151	15	Soga1
1550	5.98865e-153	2.28293	0.921	0.566	1.55807e-148	15	Nfasc
1551	5.47069e-150	1.24291	0.88	0.363	1.42331e-145	15	RGD1310951
1552	9.12662e-149	1.18581	0.504	0.096	2.37447e-144	15	Cpm
1553	4.9503e-148	2.40847	0.856	0.49	1.28792e-143	15	Tnr
1554	6.52847e-146	1.07528	0.581	0.131	1.69851e-141	15	Cdh20
1555	1.42986e-145	2.54981	0.865	0.518	3.72007e-141	15	AABR07021536.1
1556	4.85298e-144	1.40395	0.748	0.254	1.2626e-139	15	Epb41l2
1557	6.13025e-141	1.30353	0.897	0.462	1.59491e-136	15	Iffo1
1558	2.38254e-133	1.41479	0.927	0.458	6.19866e-129	15	Maml2
1559	9.66117e-129	1.06902	0.757	0.238	2.51355e-124	15	Cd9
1560	1.55294e-128	1.40003	0.93	0.609	4.04029e-124	15	Map4k4
1561	1.18678e-125	1.24271	0.889	0.465	3.08765e-121	15	Strn
1562	1.1212e-124	1.08323	0.994	0.57	2.91703e-120	15	Zeb2
1563	5.78621e-124	1.20588	0.839	0.414	1.5054e-119	15	Trit1
1564	2.49076e-122	1.09864	0.384	0.07	6.48022e-118	15	Dse
1565	7.05469e-120	1.39042	0.839	0.437	1.83542e-115	15	Chn2
1566	1.98931e-118	1.04847	0.692	0.23	5.1756e-114	15	Abcb4
1567	1.30654e-117	1.23752	0.836	0.392	3.39922e-113	15	Arhgef28
1568	1.54096e-113	1.18295	0.812	0.408	4.00911e-109	15	RGD1306271
1569	5.25588e-112	1.51719	0.798	0.403	1.36742e-107	15	Arsb
1570	5.18289e-110	1.02009	0.789	0.339	1.34843e-105	15	Mpdz
1571	7.13651e-108	1.11561	0.959	0.725	1.8567e-103	15	Dnm3
1572	1.71308e-107	1.48834	0.809	0.454	4.45693e-103	15	Ptprj
1573	3.58998e-106	1.35046	0.61	0.209	9.34005e-102	15	Wwc2
1574	8.84628e-106	1.22428	0.581	0.184	2.30154e-101	15	Adam11
1575	2.57739e-104	1.02423	0.63	0.212	6.7056e-100	15	Gemin2
1576	1.12183e-99	1.0836	0.962	0.729	2.91867e-95	15	Lsamp
1577	1.99314e-99	1.10156	0.733	0.337	5.18555e-95	15	Ccser2
1578	6.5668e-99	1.3159	0.71	0.325	1.70849e-94	15	Glrb
1579	1.13277e-97	1.02688	0.648	0.241	2.94712e-93	15	Shisal1
1580	1.52022e-96	1.42334	0.909	0.73	3.95516e-92	15	Opcml
1581	1.56356e-96	1.15217	0.727	0.344	4.0679e-92	15	Slc1a1
1582	6.53939e-94	1.05422	0.466	0.127	1.70135e-89	15	Sh3pxd2b
1583	6.44041e-87	1.64432	0.569	0.208	1.6756e-82	15	Pik3r3
1584	2.52674e-86	1.09428	0.853	0.574	6.57381e-82	15	Nav1
1585	1.5474e-85	1.03813	0.636	0.261	4.02588e-81	15	Zfp827
1586	3.3115e-83	1.12577	0.777	0.421	8.61552e-79	15	Ephb1
1587	1.19684e-76	1.14238	0.663	0.304	3.11383e-72	15	Grk5
1588	5.34536e-73	1.03825	0.63	0.291	1.3907e-68	15	Ptpre
1589	2.12101e-71	1.14185	0.528	0.187	5.51824e-67	15	Pcdh15
1590	9.754e-70	1.02353	0.862	0.651	2.5377e-65	15	Pnn
1591	2.67317e-61	1.04099	0.818	0.521	6.9548e-57	15	Cdk14
1592	3.60855e-58	1.21813	0.563	0.269	9.38836e-54	15	Marchf8
1593	3.61236e-55	1.98014	0.39	0.138	9.39829e-51	15	Rras2
1594	2.96157e-54	1.24962	0.49	0.196	7.70511e-50	15	Tnfrsf19
1595	2.05106e-49	1.08212	0.839	0.642	5.33623e-45	15	Mbp
1596	4.10255e-49	1.32624	0.663	0.417	1.06736e-44	15	Plekha1
1597	8.78679e-47	1.32813	0.501	0.249	2.28606e-42	15	Sema4d
1598	1.34485e-45	1.09549	0.434	0.185	3.4989e-41	15	Mob3b
1599	1.17081e-35	1.0914	0.545	0.329	3.0461e-31	15	Pdcd4
1600	1.74972e-05	1.03266	0.32	0.263	0.455224	15	Nckap5
1601	0	3.07335	0.837	0.042	0	16	Dnah12
1602	0	2.70373	0.817	0.033	0	16	RGD1562029
1603	0	2.50924	0.83	0.069	0	16	T2
1604	0	2.45488	0.824	0.023	0	16	AC128059.1
1605	0	2.33645	0.804	0.036	0	16	Spag16
1606	0	2.33633	0.876	0.072	0	16	Cabcoco1
1607	0	2.31909	0.791	0.025	0	16	Tmem212
1608	0	2.29521	0.778	0.028	0	16	Dnah7
1609	0	2.26569	0.752	0.008	0	16	Wdr49
1610	0	2.25713	0.771	0.027	0	16	Dnah6
1611	0	2.25551	0.797	0.043	0	16	Dnai1
1612	0	2.19918	0.797	0.047	0	16	Rgs22
1613	0	2.19853	0.797	0.06	0	16	Dynlrb2
1614	0	2.17978	0.804	0.054	0	16	Ak9
1615	0	2.162	0.784	0.017	0	16	Ak7
1616	0	2.14325	0.791	0.062	0	16	Fhad1
1617	0	2.14234	0.791	0.065	0	16	Ccdc114
1618	0	2.07441	0.81	0.065	0	16	Fbxl13
1619	0	2.06061	0.791	0.028	0	16	Cfap43
1620	0	2.02498	0.778	0.05	0	16	Ccdc146
1621	0	2.01601	0.765	0.024	0	16	Wdr63
1622	0	1.98358	0.797	0.032	0	16	AC116220.1
1623	0	1.94159	0.758	0.019	0	16	Cfap44
1624	0	1.93624	0.752	0.045	0	16	Adgb
1625	0	1.90979	0.752	0.002	0	16	AC128059.5
1626	0	1.90808	0.745	0.025	0	16	Dcdc5
1627	0	1.89496	0.771	0.041	0	16	Spag6l
1628	0	1.87598	0.745	0.023	0	16	Armc4
1629	0	1.87289	0.778	0.01	0	16	Spag17
1630	0	1.8384	0.771	0.029	0	16	Spef2
1631	0	1.8184	0.706	0.006	0	16	Efhb
1632	0	1.80441	0.778	0.046	0	16	Lrrc34
1633	0	1.79382	0.745	0.015	0	16	Flacc1
1634	0	1.7874	0.765	0.008	0	16	Lrrc74b
1635	0	1.78496	0.739	0.012	0	16	Ttc29
1636	0	1.78237	0.765	0.037	0	16	Synpo2
1637	0	1.74404	0.712	0.004	0	16	Spata18
1638	0	1.59576	0.771	0.047	0	16	Ccdc153
1639	0	1.59403	0.758	0.007	0	16	Cfap100
1640	0	1.57919	0.706	0.005	0	16	Cdhr3
1641	0	1.53551	0.725	0.014	0	16	Morn3
1642	0	1.53028	0.712	0.005	0	16	LOC102554658
1643	0	1.50316	0.752	0.053	0	16	Lrrc9
1644	0	1.49467	0.712	0.007	0	16	RGD1560242
1645	0	1.4572	0.667	0.023	0	16	Mlf1
1646	0	1.45528	0.712	0.041	0	16	Stpg4
1647	0	1.45272	0.765	0.046	0	16	Cfap52
1648	0	1.45173	0.673	0.005	0	16	Bbox1
1649	0	1.45093	0.686	0.029	0	16	Cfap77
1650	0	1.44568	0.699	0.032	0	16	Vwa3b
1651	0	1.43749	0.706	0.026	0	16	Stk33
1652	0	1.4309	0.699	0.01	0	16	Myb
1653	0	1.41568	0.712	0.005	0	16	Zfp474
1654	0	1.39649	0.719	0.038	0	16	Ttc25
1655	0	1.39255	0.752	0.031	0	16	Mns1
1656	0	1.38059	0.641	0.006	0	16	Dpy19l2
1657	0	1.37956	0.745	0.055	0	16	Rfx2
1658	0	1.36952	0.725	0.037	0	16	LOC502684
1659	0	1.31231	0.771	0.057	0	16	AABR07058658.1
1660	0	1.30395	0.712	0.018	0	16	AABR07005985.1
1661	1.63743e-288	1.45571	0.791	0.067	4.26009e-284	16	Tmem17
1662	5.19866e-285	1.88957	0.791	0.072	1.35253e-280	16	Lrriq1
1663	8.33271e-279	2.33417	0.81	0.079	2.16792e-274	16	Dnah11
1664	2.01495e-275	2.01304	0.81	0.08	5.24228e-271	16	Spata17
1665	1.15614e-232	1.42173	0.882	0.098	3.00794e-228	16	Slc38a3
1666	3.87646e-223	1.66859	0.954	0.127	1.00854e-218	16	Glis3
1667	1.75919e-196	1.53402	0.725	0.082	4.57689e-192	16	Kif6
1668	1.35724e-186	1.62209	0.784	0.11	3.53112e-182	16	AABR07056636.1
1669	6.56765e-184	1.44616	0.837	0.12	1.7087e-179	16	Ttll9
1670	3.84204e-173	2.02109	0.791	0.124	9.99582e-169	16	AABR07056633.1
1671	6.1569e-173	1.44886	0.752	0.105	1.60184e-168	16	Armh1
1672	4.78491e-165	1.55667	0.752	0.112	1.24489e-160	16	Dnah2
1673	1.35679e-163	1.3644	0.784	0.118	3.52996e-159	16	Cep128
1674	1.62748e-161	1.87168	0.81	0.141	4.23421e-157	16	Zbbx
1675	1.11655e-152	1.84419	0.791	0.139	2.90493e-148	16	Dmc1
1676	3.52299e-152	1.46209	0.719	0.11	9.16576e-148	16	Lrguk
1677	2.4944e-149	2.55277	0.837	0.171	6.48968e-145	16	Hydin
1678	5.05874e-147	1.53125	0.869	0.171	1.31613e-142	16	Plekha7
1679	9.86246e-131	1.64466	0.804	0.167	2.56592e-126	16	Casc1
1680	2.49609e-130	2.38647	0.869	0.211	6.49408e-126	16	Col11a1
1681	2.5532e-128	1.63491	0.784	0.163	6.64266e-124	16	Cfap99
1682	4.95367e-124	1.55752	0.745	0.147	1.2888e-119	16	Stpg1
1683	1.76496e-123	1.44517	0.824	0.178	4.5919e-119	16	Drc1
1684	7.94446e-117	2.38053	0.83	0.221	2.06691e-112	16	Dnah9
1685	2.05288e-115	1.42681	0.797	0.164	5.34098e-111	16	Vim
1686	3.64018e-108	1.82807	0.974	0.37	9.47065e-104	16	Wwc1
1687	6.82599e-108	2.18381	0.797	0.217	1.77592e-103	16	AABR07054096.1
1688	5.36186e-106	1.54585	0.837	0.227	1.39499e-101	16	Traf3ip1
1689	1.37536e-104	1.37469	0.745	0.169	3.57827e-100	16	Wdr66
1690	4.70547e-104	1.4972	0.843	0.232	1.22422e-99	16	Iqck
1691	1.15675e-101	1.63724	0.797	0.217	3.00951e-97	16	Fam227a
1692	1.64829e-99	1.41339	0.765	0.19	4.28836e-95	16	Enkur
1693	1.33391e-98	1.4268	0.765	0.193	3.47044e-94	16	Rsph10b
1694	1.34277e-89	1.5388	1	0.516	3.49348e-85	16	Msi2
1695	6.84403e-78	1.39929	0.889	0.36	1.78061e-73	16	Agbl3
1696	9.29647e-78	1.53663	0.83	0.316	2.41866e-73	16	Slc38a1
1697	5.79675e-77	1.73761	0.987	0.679	1.50814e-72	16	AABR07001382.1
1698	1.21056e-71	1.69758	0.895	0.448	3.14951e-67	16	Cfap69
1699	1.19614e-66	1.66145	0.908	0.509	3.112e-62	16	Ccdc30
1700	1.86643e-66	1.80688	0.824	0.41	4.85589e-62	16	Wdr78
1701	0	1.56614	0.753	0.03	0	17	Bin2
1702	3.82907e-304	1.87796	0.929	0.049	9.96209e-300	17	Inpp5d
1703	1.71845e-284	1.53227	0.706	0.029	4.47088e-280	17	Ikzf1
1704	4.75669e-273	1.73791	0.765	0.036	1.23755e-268	17	Blnk
1705	1.756e-247	1.08898	0.565	0.021	4.56859e-243	17	P2ry6
1706	4.03369e-236	1.03656	0.471	0.016	1.04945e-231	17	AC109660.1
1707	3.14616e-228	1.69787	0.882	0.058	8.18537e-224	17	Hk2
1708	1.37438e-226	1.67785	0.788	0.047	3.57571e-222	17	Slco2b1
1709	6.11706e-220	0.842166	0.388	0.011	1.59148e-215	17	Tlr7
1710	1.82049e-214	1.15061	0.518	0.021	4.73637e-210	17	Nckap1l
1711	2.41799e-189	0.967849	0.4	0.014	6.29087e-185	17	Epsti1
1712	1.2764e-186	1.34165	0.624	0.035	3.3208e-182	17	Cfh
1713	2.34729e-183	1.38441	0.741	0.05	6.10694e-179	17	Dock8
1714	1.46499e-182	1.02905	0.435	0.017	3.81146e-178	17	Cd37
1715	4.81161e-177	0.865852	0.424	0.017	1.25184e-172	17	Dapp1
1716	6.89679e-176	1.0864	0.529	0.027	1.79434e-171	17	Ly86
1717	4.11857e-174	0.942793	0.365	0.013	1.07153e-169	17	Slc10a6
1718	7.16805e-174	1.13932	0.6	0.035	1.86491e-169	17	Fli1
1719	1.04236e-173	1.17901	0.494	0.024	2.7119e-169	17	Slc2a5
1720	4.46559e-170	2.0702	0.941	0.095	1.16181e-165	17	Arhgap15
1721	5.68144e-169	1.09183	0.518	0.026	1.47814e-164	17	Ltc4s
1722	3.46416e-168	1.66397	0.835	0.072	9.01271e-164	17	Ctss
1723	2.11008e-167	1.13389	0.6	0.036	5.48981e-163	17	Fyb1
1724	1.25736e-166	0.966414	0.4	0.016	3.27128e-162	17	Ptafr
1725	5.04045e-160	1.20408	0.518	0.028	1.31137e-155	17	Cx3cr1
1726	1.06959e-157	0.926155	0.4	0.017	2.78276e-153	17	Hck
1727	1.24167e-152	0.896732	0.4	0.018	3.23045e-148	17	Fam169b
1728	4.80364e-151	1.20235	0.565	0.036	1.24976e-146	17	Runx1
1729	7.567e-150	1.80421	0.882	0.091	1.96871e-145	17	Lyn
1730	7.54786e-144	1.3179	0.765	0.068	1.96373e-139	17	Tmem176b
1731	5.03275e-143	0.839411	0.435	0.022	1.30937e-138	17	Lcp2
1732	1.061e-142	1.04103	0.424	0.021	2.76041e-138	17	Cd84
1733	6.48742e-138	0.89057	0.388	0.018	1.68783e-133	17	Cyth4
1734	4.14526e-126	0.851593	0.388	0.02	1.07847e-121	17	AABR07053771.1
1735	4.13812e-122	1.47329	0.776	0.084	1.07662e-117	17	Apbb1ip
1736	1.0753e-110	1.31078	0.647	0.064	2.79761e-106	17	Oplah
1737	4.32623e-105	1.08724	0.482	0.036	1.12555e-100	17	Cped1
1738	7.87688e-105	1.57913	0.729	0.085	2.04933e-100	17	Anxa3
1739	5.84936e-102	0.938504	0.459	0.034	1.52183e-97	17	Sh3bp2
1740	2.44446e-98	1.12389	0.6	0.059	6.35975e-94	17	Pla2g4a
1741	7.24184e-98	1.37131	0.624	0.067	1.88411e-93	17	Arhgap22
1742	2.49342e-97	1.22397	0.624	0.066	6.48714e-93	17	Trpc6
1743	2.48735e-94	1.47	0.729	0.096	6.47133e-90	17	Arhgap24
1744	1.84038e-93	1.44351	0.882	0.15	4.7881e-89	17	Ifngr1
1745	3.98608e-90	0.863553	0.435	0.034	1.03706e-85	17	Csf1r
1746	3.95596e-77	0.841841	0.4	0.034	1.02922e-72	17	Tbxas1
1747	8.05665e-70	0.933565	0.435	0.044	2.0961e-65	17	Lcp1
1748	3.86338e-69	0.957395	0.447	0.047	1.00514e-64	17	Myo1f
1749	2.93719e-61	0.922064	0.541	0.074	7.6417e-57	17	Disc1
1750	1.7922e-56	0.852045	0.435	0.053	4.66276e-52	17	Dennd2c
1751	1.29692e-55	1.79297	0.988	0.492	3.37421e-51	17	Srgap2
1752	8.95714e-55	1.46089	0.894	0.293	2.33038e-50	17	Zfp710
1753	4.25862e-51	1.12568	0.741	0.166	1.10796e-46	17	P2rx7
1754	1.214e-50	1.12116	0.741	0.158	3.15846e-46	17	Mertk
1755	2.10021e-49	0.984224	0.612	0.109	5.46411e-45	17	Rasgrp3
1756	4.81275e-49	1.5332	0.976	0.428	1.25213e-44	17	Tmcc3
1757	3.80844e-48	1.0071	0.518	0.088	9.90841e-44	17	Il6r
1758	4.58996e-47	0.920327	0.694	0.141	1.19417e-42	17	Lrp4
1759	1.22773e-46	0.907282	0.494	0.08	3.19419e-42	17	Lhfpl2
1760	2.59819e-44	0.836909	0.341	0.041	6.75971e-40	17	Il18
1761	7.68949e-44	0.991328	0.671	0.143	2.00057e-39	17	Prkcq
1762	2.98423e-43	0.951005	0.553	0.1	7.76407e-39	17	Itga9
1763	4.20675e-43	1.43968	0.929	0.496	1.09447e-38	17	Ssh2
1764	2.80513e-42	1.19486	0.835	0.248	7.29812e-38	17	Aspa
1765	2.42533e-41	0.834903	0.341	0.045	6.30998e-37	17	Nfatc2
1766	2.61613e-39	0.985387	0.459	0.084	6.8064e-35	17	Alpk1
1767	3.77911e-39	0.945242	0.459	0.08	9.83212e-35	17	Sall1
1768	6.52705e-36	1.29681	0.871	0.405	1.69814e-31	17	Slc9a9
1769	1.23026e-35	0.89505	0.588	0.133	3.20076e-31	17	Slc29a3
1770	4.02229e-35	1.05278	0.941	0.456	1.04648e-30	17	Mef2c
1771	4.0744e-35	0.849204	0.988	0.328	1.06004e-30	17	Mog
1772	6.74761e-35	0.998192	0.565	0.138	1.75552e-30	17	Skap2
1773	2.59056e-34	0.970323	0.529	0.124	6.73985e-30	17	Rgs10
1774	3.84529e-34	0.846082	0.388	0.064	1.00043e-29	17	Trpv3
1775	1.4815e-32	1.1766	0.894	0.501	3.85441e-28	17	Nav3
1776	6.46819e-32	1.18105	0.682	0.235	1.68283e-27	17	Fam102b
1777	1.44511e-31	1.12504	0.859	0.441	3.75973e-27	17	Pde3b
1778	2.0235e-31	1.03482	0.647	0.205	5.26455e-27	17	Lgmn
1779	1.73054e-30	0.891689	0.494	0.12	4.50235e-26	17	Ccdc93
1780	4.24584e-30	0.896302	0.765	0.257	1.10464e-25	17	Gpd1
1781	4.77993e-30	1.08194	0.741	0.298	1.24359e-25	17	Depdc5
1782	1.52797e-29	1.12704	0.788	0.363	3.97531e-25	17	Ncoa3
1783	6.63362e-27	0.856969	0.576	0.174	1.72587e-22	17	Npc2
1784	7.125e-27	1.02665	0.906	0.575	1.85371e-22	17	Dock4
1785	1.15426e-26	0.850159	0.541	0.155	3.00305e-22	17	Wasf2
1786	2.1524e-26	0.914807	0.906	0.551	5.59991e-22	17	Rnf13
1787	3.35708e-26	0.904302	0.553	0.16	8.73412e-22	17	Bmp2k
1788	4.071e-26	1.07048	0.8	0.384	1.05915e-21	17	Ldlrad4
1789	3.44924e-24	0.906827	0.941	0.671	8.97388e-20	17	Plxdc2
1790	4.66268e-24	0.848744	0.659	0.238	1.21309e-19	17	Ptbp3
1791	4.92824e-23	0.949529	0.765	0.406	1.28218e-18	17	Ophn1
1792	5.84987e-23	0.842281	0.706	0.291	1.52196e-18	17	Etv6
1793	2.55451e-22	0.902892	0.859	0.569	6.64607e-18	17	Mef2a
1794	4.10591e-21	0.849465	0.776	0.357	1.06823e-16	17	Ankrd44
1795	8.73344e-21	0.925414	0.706	0.352	2.27218e-16	17	Wdfy1
1796	1.03821e-19	0.893452	0.824	0.537	2.7011e-15	17	Mbnl1
1797	1.24036e-19	0.88583	0.529	0.198	3.22705e-15	17	Numb
1798	4.22356e-18	0.864099	0.753	0.44	1.09884e-13	17	Zfp622
1799	5.66579e-16	0.866183	0.682	0.395	1.47407e-11	17	Atm
1800	2.06155e-15	0.845416	0.471	0.184	5.36354e-11	17	Nuak1
