# Supplementary material for: Cell-type specific changes in PKC-delta neurons of the central amygdala during alcohol withdrawal
Source: Transl Psychiatry. 2022 Jul 20;12:289. doi: 10.1038/s41398-022-02063-0 (PMC9300707; doi:10.1038/s41398-022-02063-0)
Supplement: Supplementary file 3 — Supplemental Table S3 [file 41398_2022_2063_MOESM3_ESM.xlsx]

## Sheet: Marker_Genes_GABA_Top10
	p_val	avg_logFC	pct.1	pct.2	p_val_adj	cluster	gene
1	0	1.07925	0.925	0.596	0	0	Foxp1
2	0	1.03024	0.569	0.16	0	0	Drd2
3	0	0.98755	0.815	0.443	0	0	Htr4
4	0	0.958393	0.676	0.285	0	0	Gucy1a1
5	0	0.839	0.946	0.664	0	0	LOC304725
6	0	0.76613	0.606	0.232	0	0	Stard13
7	0	0.7483	0.852	0.553	0	0	Necab1
8	0	0.742868	0.526	0.097	0	0	Adora2a
9	0	0.738656	0.928	0.621	0	0	Brinp3
10	0	0.733989	0.782	0.489	0	0	Rgs9
11	0	2.60785	0.93	0.092	0	1	Chst9
12	0	2.20423	0.994	0.33	0	1	Foxp2
13	0	1.7448	0.973	0.586	0	1	St6galnac3
14	0	1.73065	0.989	0.398	0	1	Erbb4
15	0	1.35803	0.929	0.489	0	1	Sphkap
16	0	1.27521	0.923	0.55	0	1	Pbx3
17	0	1.14464	0.646	0.3	0	1	Vwc2l
18	0	1.13817	0.486	0.059	0	1	Eya2
19	0	1.13622	0.989	0.806	0	1	Grm8
20	0	1.06936	0.712	0.341	0	1	Marchf3
21	0	1.97287	0.778	0.219	0	2	Sox5
22	0	1.72057	0.838	0.524	0	2	Hdac9
23	0	1.68667	0.608	0.133	0	2	Pdzrn3
24	0	1.23924	0.736	0.364	0	2	Tmcc3
25	0	1.12697	0.605	0.234	0	2	Calcrl
26	0	1.08748	0.86	0.537	0	2	Thsd7b
27	0	1.06223	0.965	0.637	0	2	AABR07068161.1
28	0	0.969073	0.781	0.386	0	2	Cnih3
29	0	0.959802	0.644	0.303	0	2	Strip2
30	0	0.919607	0.745	0.482	0	2	Maml2
31	0	0.875789	0.818	0.572	0	3	Nell1
32	0	0.69148	0.749	0.365	0	3	AABR07033720.1
33	0	0.687243	0.791	0.397	0	3	Dscam
34	0	0.680748	0.476	0.146	0	3	Nr2f2
35	0	0.531476	0.387	0.117	0	3	AABR07071697.1
36	1.77157e-257	0.732069	0.406	0.145	4.60909e-253	3	Grik1
37	8.26016e-185	0.57792	0.256	0.079	2.14904e-180	3	Ndst4
38	1.21162e-174	0.610123	0.817	0.654	3.15226e-170	3	Cntnap5b
39	3.05199e-93	0.611193	0.648	0.51	7.94036e-89	3	Htr2c
40	1.27536e-66	0.812781	0.29	0.166	3.31811e-62	3	Sox6
41	0	0.890449	0.755	0.335	0	4	Cadps2
42	0	0.66725	0.448	0.072	0	4	Isl1
43	0	0.647996	0.645	0.292	0	4	Scn9a
44	0	0.627456	0.701	0.338	0	4	Arhgef28
45	0	0.622566	0.798	0.397	0	4	Dscam
46	0	0.609781	0.999	0.981	0	4	Grik2
47	3.7924e-295	0.650276	0.709	0.403	9.86668e-291	4	Kif26b
48	1.77868e-283	0.954196	0.451	0.176	4.6276e-279	4	Zfp521
49	1.98258e-256	1.01174	0.538	0.243	5.15809e-252	4	Ebf1
50	3.33014e-221	0.61005	0.738	0.469	8.66404e-217	4	Gabrg1
51	0	1.53698	0.779	0.406	0	5	Adgrv1
52	0	1.20645	0.664	0.298	0	5	Pde1c
53	0	1.1373	0.806	0.222	0	5	Ebf1
54	0	1.12966	0.727	0.263	0	5	Dach1
55	0	1.12483	0.982	0.823	0	5	Pde10a
56	0	1.01648	0.486	0.151	0	5	AABR07060620.1
57	0	0.965636	0.725	0.209	0	5	Chst15
58	0	0.947538	0.933	0.648	0	5	Itpr1
59	0	0.929218	0.921	0.695	0	5	Pcsk2
60	0	0.895238	0.849	0.362	0	5	Man1a1
61	0	2.75953	0.848	0.326	0	6	Il1rapl2
62	0	2.24439	0.999	0.576	0	6	Tcf4
63	0	2.01367	0.972	0.341	0	6	Kcnip1
64	0	1.98535	0.983	0.144	0	6	Sox6
65	0	1.88815	0.828	0.122	0	6	Col19a1
66	0	1.87621	0.687	0.08	0	6	Egfr
67	0	1.85007	0.629	0.081	0	6	Pde3a
68	0	1.70671	0.953	0.252	0	6	Zeb2
69	0	1.4702	0.997	0.912	0	6	Xkr4
70	0	1.42182	0.912	0.301	0	6	Cntnap4
71	0	2.10309	0.954	0.245	0	7	Ebf1
72	0	1.66101	0.912	0.223	0	7	Vwc2
73	0	1.63661	0.967	0.5	0	7	Unc13c
74	0	1.44319	0.705	0.043	0	7	Mboat1
75	0	1.39717	0.917	0.367	0	7	Trpc5
76	0	1.3212	0.974	0.643	0	7	Ptprr
77	0	1.30933	0.97	0.678	0	7	AABR07068161.1
78	0	1.30905	0.694	0.157	0	7	LOC103694210
79	2.66432e-294	1.19259	0.833	0.386	6.93175e-290	7	Sh3rf1
80	2.65897e-165	1.35963	0.558	0.236	6.91785e-161	7	Scube2
81	0	1.97004	0.758	0.089	0	8	Egfr
82	0	1.90944	0.998	0.584	0	8	Tcf4
83	0	1.88557	0.944	0.265	0	8	Zeb2
84	0	1.87487	0.936	0.33	0	8	Adarb2
85	0	1.79828	0.877	0.118	0	8	AABR07003030.2
86	0	1.59566	0.932	0.264	0	8	Zbtb16
87	0	1.58073	0.856	0.156	0	8	Grik1
88	0	1.52422	0.939	0.282	0	8	Nfib
89	5.83747e-237	1.52483	0.922	0.487	1.51873e-232	8	Zmat4
90	1.36771e-146	2.07934	0.503	0.15	3.55836e-142	8	Reln
91	0	1.61665	0.751	0.157	0	9	Klhl1
92	0	1.51137	0.659	0.084	0	9	Ndst4
93	0	1.42557	0.98	0.387	0	9	Elavl2
94	0	1.32301	0.835	0.164	0	9	Sox6
95	0	1.26353	0.775	0.159	0	9	Grik1
96	2.43199e-300	1.49693	0.911	0.331	6.32731e-296	9	Adarb2
97	1.76562e-218	1.25898	0.951	0.548	4.59362e-214	9	Srrm4
98	5.68548e-212	1.09106	0.799	0.29	1.47919e-207	9	Mitf
99	3.21846e-198	1.39199	0.964	0.714	8.37347e-194	9	Cntnap5c
100	2.83925e-136	1.38347	0.886	0.524	7.38688e-132	9	Hs6st3
101	0	1.41128	0.889	0.125	0	10	Mog
102	0	1.3695	0.883	0.126	0	10	Bcas1
103	0	1.05215	0.755	0.04	0	10	AABR07046961.1
104	0	0.85847	0.753	0.115	0	10	Mobp
105	0	0.837811	0.722	0.074	0	10	Aspa
106	7.23007e-294	1.00799	0.961	0.267	1.88105e-289	10	Zeb2
107	4.67294e-211	1.33179	0.969	0.534	1.21576e-206	10	Mbp
108	1.47422e-191	1.24671	0.969	0.644	3.83548e-187	10	Grm3
109	1.45308e-169	0.853574	0.938	0.419	3.78047e-165	10	Fnbp1
110	3.59738e-161	0.838391	0.969	0.526	9.3593e-157	10	Usp54
111	0	2.03876	0.953	0.052	0	11	Pde5a
112	2.27331e-130	1.75278	0.984	0.236	5.91447e-126	11	Tafa2
113	2.40168e-119	1.92457	1	0.277	6.24845e-115	11	Zeb2
114	4.7733e-97	2.2331	1	0.464	1.24187e-92	11	Trps1
115	6.78737e-93	1.6603	0.969	0.335	1.76587e-88	11	AABR07035437.1
116	1.34259e-86	2.08554	1	0.565	3.49301e-82	11	Thsd7a
117	6.29601e-80	1.67619	1	0.663	1.63803e-75	11	Zfp385d
118	3.76518e-77	1.82206	1	0.591	9.79587e-73	11	Tcf4
119	8.40021e-75	1.64502	1	0.498	2.18548e-70	11	Erbb4
120	4.54467e-60	1.61279	0.907	0.434	1.18239e-55	11	Cdh11
121	0	2.19144	0.958	0.023	0	12	Slc5a7
122	0	2.12908	0.966	0.042	0	12	Prima1
123	0	2.1105	0.966	0.01	0	12	Chat
124	9.09666e-201	1.41431	0.773	0.069	2.36668e-196	12	Tacr1
125	2.16332e-78	2.05005	0.966	0.398	5.6283e-74	12	Elavl2
126	3.04785e-62	1.36778	0.689	0.168	7.92959e-58	12	Klhl1
127	3.00923e-61	1.46378	0.992	0.57	7.82912e-57	12	Tmtc2
128	1.31999e-58	1.34732	0.992	0.592	3.43421e-54	12	Galnt18
129	9.98208e-54	1.40928	0.874	0.336	2.59704e-49	12	AABR07035437.1
130	1.49369e-52	1.53935	0.95	0.443	3.88614e-48	12	Pld5

## Sheet: Marker_Genes_GABA_Top100
	p_val	avg_logFC	pct.1	pct.2	p_val_adj	cluster	gene
1	0	1.07925	0.925	0.596	0	0	Foxp1
2	0	1.03024	0.569	0.16	0	0	Drd2
3	0	0.98755	0.815	0.443	0	0	Htr4
4	0	0.958393	0.676	0.285	0	0	Gucy1a1
5	0	0.839	0.946	0.664	0	0	LOC304725
6	0	0.76613	0.606	0.232	0	0	Stard13
7	0	0.7483	0.852	0.553	0	0	Necab1
8	0	0.742868	0.526	0.097	0	0	Adora2a
9	0	0.738656	0.928	0.621	0	0	Brinp3
10	0	0.733989	0.782	0.489	0	0	Rgs9
11	0	0.687239	0.822	0.478	0	0	Pdzd2
12	0	0.661576	0.663	0.34	0	0	Mpp7
13	0	0.660342	0.874	0.661	0	0	Tenm2
14	0	0.651312	0.928	0.813	0	0	Pde10a
15	0	0.648021	0.851	0.536	0	0	Epha4
16	0	0.617658	0.856	0.546	0	0	Utrn
17	0	0.613399	0.849	0.588	0	0	Adk
18	0	0.60545	0.785	0.487	0	0	Slit2
19	0	0.58293	0.972	0.857	0	0	Kcnab1
20	0	0.580121	0.614	0.301	0	0	Ca12
21	0	0.577557	0.844	0.676	0	0	AABR07027306.1
22	0	0.572098	0.751	0.458	0	0	Dgkh
23	0	0.569236	0.788	0.535	0	0	Gng7
24	0	0.564356	0.519	0.218	0	0	Epb41l2
25	0	0.560455	0.754	0.5	0	0	Lrrk2
26	0	0.554178	0.912	0.744	0	0	Elmo1
27	0	0.551902	0.744	0.47	0	0	Prkd1
28	0	0.551783	0.818	0.635	0	0	Itpr1
29	0	0.549041	0.949	0.862	0	0	Neto1
30	0	0.534828	0.899	0.759	0	0	Osbpl8
31	0	0.534788	0.927	0.765	0	0	Nedd4l
32	0	0.533108	0.801	0.476	0	0	Syndig1
33	0	0.519279	0.469	0.216	0	0	Syt6
34	0	0.513157	0.566	0.304	0	0	LOC100360828
35	0	0.510325	0.651	0.316	0	0	Ndst3
36	0	0.507617	0.84	0.548	0	0	Igsf11
37	0	0.503928	0.941	0.775	0	0	Plekha5
38	0	0.502439	0.894	0.573	0	0	Fstl4
39	0	0.500587	0.703	0.435	0	0	Slc24a4
40	0	0.492712	0.666	0.371	0	0	Smad3
41	0	0.492398	0.757	0.475	0	0	Pde4b
42	0	0.484474	0.436	0.162	0	0	Oprd1
43	0	0.482297	0.993	0.964	0	0	Dgkb
44	0	0.475832	0.917	0.747	0	0	Ryr3
45	0	0.475217	0.945	0.85	0	0	Atp2b1
46	0	0.46625	0.267	0.038	0	0	Lgr6
47	0	0.463129	0.932	0.744	0	0	Mctp1
48	0	0.459314	0.944	0.749	0	0	Dcc
49	0	0.456238	0.333	0.1	0	0	Sh3rf2
50	0	0.455489	0.911	0.728	0	0	Runx1t1
51	0	0.455297	0.949	0.793	0	0	Baiap2
52	0	0.449306	0.896	0.728	0	0	Gnal
53	0	0.437049	0.707	0.414	0	0	Slit3
54	0	0.430137	0.905	0.72	0	0	Kcnd3
55	0	0.423005	0.779	0.457	0	0	Htr2c
56	0	0.413791	0.565	0.275	0	0	Rarb
57	0	0.392044	0.988	0.955	0	0	Rbfox1
58	0	0.388131	0.986	0.943	0	0	Lrrc4c
59	0	0.371831	0.958	0.899	0	0	Ryr2
60	2.45682e-304	0.432417	0.863	0.722	6.39191e-300	0	Gabra4
61	4.05215e-299	0.399015	0.809	0.596	1.05425e-294	0	Ptpn5
62	2.32526e-295	0.365518	0.964	0.904	6.04962e-291	0	Camk2a
63	7.78345e-292	0.40935	0.749	0.481	2.02502e-287	0	Ptprk
64	1.38074e-291	0.404582	0.514	0.264	3.59228e-287	0	Pde1b
65	2.82759e-287	0.43294	0.776	0.571	7.35654e-283	0	Rps6ka3
66	4.23235e-280	0.572677	0.927	0.795	1.10113e-275	0	Pde7b
67	1.60826e-278	0.419168	0.846	0.68	4.18421e-274	0	Adcy5
68	4.01722e-276	0.3803	0.885	0.741	1.04516e-271	0	Med12l
69	4.35083e-275	0.443228	0.882	0.732	1.13195e-270	0	Camk4
70	1.20285e-274	0.378375	0.911	0.762	3.12945e-270	0	Arpp21
71	5.91273e-274	0.45071	0.805	0.608	1.53831e-269	0	Slc24a2
72	3.01346e-268	0.357163	0.895	0.748	7.84011e-264	0	Elmod1
73	1.92362e-267	0.418371	0.679	0.448	5.00468e-263	0	Lpcat2
74	4.86793e-267	0.378866	0.906	0.745	1.26649e-262	0	Gria3
75	4.90101e-264	0.385466	0.863	0.644	1.2751e-259	0	Sv2c
76	6.37663e-259	0.45438	0.922	0.854	1.65901e-254	0	Gpr158
77	9.13383e-258	0.492162	0.652	0.419	2.37635e-253	0	Itgb8
78	2.03479e-256	0.383033	0.68	0.425	5.29391e-252	0	Fras1
79	4.57518e-254	0.3791	0.594	0.362	1.19032e-249	0	Ptpre
80	4.83253e-250	0.374615	0.565	0.33	1.25728e-245	0	Rgs8
81	8.38151e-248	0.374612	0.536	0.304	2.18062e-243	0	Gucy1b1
82	3.47651e-246	0.371669	0.798	0.586	9.04482e-242	0	Mef2c
83	1.5873e-245	0.425461	0.425	0.208	4.12968e-241	0	Frmd6
84	1.03079e-244	0.387014	0.444	0.217	2.68179e-240	0	Nexn
85	1.1759e-239	0.380886	0.447	0.227	3.05934e-235	0	Npl
86	2.83666e-235	0.386035	0.863	0.709	7.38013e-231	0	Ak5
87	2.88876e-231	0.383428	0.804	0.617	7.51568e-227	0	Plppr1
88	1.23582e-230	0.380468	0.704	0.475	3.21523e-226	0	Tenm3
89	1.13983e-228	0.419536	0.466	0.255	2.96551e-224	0	Gli3
90	2.76689e-225	0.389103	0.711	0.527	7.19861e-221	0	Pitpnm2
91	1.89717e-222	0.566146	0.875	0.761	4.93586e-218	0	Homer1
92	5.1248e-221	0.393242	0.677	0.465	1.33332e-216	0	Cpne7
93	1.17029e-219	0.437728	0.799	0.604	3.04475e-215	0	Penk
94	4.96379e-209	0.377215	0.622	0.404	1.29143e-204	0	Adam12
95	1.53967e-206	0.553635	0.473	0.259	4.00577e-202	0	Dach1
96	4.28473e-193	0.358828	0.537	0.328	1.11476e-188	0	Galnt7
97	6.83273e-174	0.377422	0.771	0.634	1.77767e-169	0	Ptprz1
98	5.20376e-160	0.377405	0.438	0.254	1.35386e-155	0	Chrm5
99	7.42836e-157	0.392888	0.511	0.328	1.93264e-152	0	Pdp1
100	1.85419e-95	0.493641	0.626	0.507	4.82406e-91	0	Hs6st3
101	0	2.60785	0.93	0.092	0	1	Chst9
102	0	2.20423	0.994	0.33	0	1	Foxp2
103	0	1.7448	0.973	0.586	0	1	St6galnac3
104	0	1.73065	0.989	0.398	0	1	Erbb4
105	0	1.35803	0.929	0.489	0	1	Sphkap
106	0	1.27521	0.923	0.55	0	1	Pbx3
107	0	1.14464	0.646	0.3	0	1	Vwc2l
108	0	1.13817	0.486	0.059	0	1	Eya2
109	0	1.13622	0.989	0.806	0	1	Grm8
110	0	1.06936	0.712	0.341	0	1	Marchf3
111	0	1.05507	0.705	0.212	0	1	Nfib
112	0	1.04967	0.713	0.268	0	1	Cux2
113	0	1.03008	0.826	0.512	0	1	Kcnh5
114	0	1.02198	0.746	0.404	0	1	Mpped2
115	0	0.986309	0.61	0.206	0	1	Wls
116	0	0.943007	0.928	0.809	0	1	Pak7
117	0	0.895333	0.688	0.294	0	1	Tox
118	0	0.89026	0.974	0.798	0	1	Cntn5
119	0	0.862882	0.645	0.324	0	1	Pard3b
120	0	0.838941	0.759	0.483	0	1	Sdk2
121	0	0.808148	0.553	0.207	0	1	Nrip3
122	0	0.801976	0.64	0.318	0	1	Oprm1
123	0	0.783849	0.991	0.931	0	1	Tmeff2
124	0	0.782146	0.896	0.689	0	1	Ppm1e
125	0	0.780601	0.842	0.547	0	1	Synpr
126	0	0.752282	0.634	0.359	0	1	Cpne4
127	0	0.732395	0.886	0.715	0	1	Kcnj3
128	0	0.704203	0.998	0.976	0	1	Nkain2
129	0	0.690921	0.779	0.554	0	1	Cdh10
130	0	0.67073	0.972	0.925	0	1	Gabrg3
131	0	0.663747	0.801	0.658	0	1	Ankrd28
132	0	0.661022	0.317	0.101	0	1	Sntb1
133	0	0.656119	0.658	0.279	0	1	Adarb2
134	0	0.641366	0.853	0.703	0	1	Plxdc2
135	0	0.637915	0.631	0.342	0	1	Otof
136	0	0.625772	0.45	0.217	0	1	Plpp3
137	0	0.611513	0.672	0.435	0	1	Adamts3
138	0	0.589597	0.547	0.257	0	1	Sntg2
139	0	0.586468	0.31	0.067	0	1	Ptpn14
140	0	0.571868	0.845	0.679	0	1	Dpyd
141	0	0.545507	0.991	0.864	0	1	Meis2
142	0	0.544447	0.88	0.762	0	1	Camk1d
143	0	0.525594	0.983	0.969	0	1	Rims2
144	0	0.514533	0.926	0.791	0	1	Nkain3
145	0	0.492925	0.9	0.821	0	1	Me3
146	0	0.444217	0.964	0.946	0	1	Cadps
147	1.88916e-304	0.647202	0.478	0.253	4.91502e-300	1	Deptor
148	1.03862e-303	0.577916	0.417	0.187	2.70218e-299	1	Csgalnact1
149	3.23363e-302	0.594157	0.575	0.351	8.41293e-298	1	Khdrbs3
150	9.89122e-302	0.559201	0.401	0.175	2.5734e-297	1	Gng4
151	2.15071e-301	0.566494	0.474	0.242	5.5955e-297	1	Lypd1
152	1.59955e-285	0.598978	0.854	0.785	4.16154e-281	1	Pex5l
153	2.58577e-279	0.552972	0.723	0.518	6.72739e-275	1	Lrrk2
154	8.87701e-276	0.486542	0.751	0.556	2.30953e-271	1	Slc4a4
155	1.27123e-271	0.576823	0.669	0.469	3.30735e-267	1	Trpm3
156	1.4188e-271	0.426098	0.261	0.08	3.69129e-267	1	Lemd1
157	2.39224e-271	0.403552	0.253	0.075	6.2239e-267	1	Nfix
158	1.06203e-270	0.535527	0.796	0.657	2.76309e-266	1	Ptprt
159	2.48212e-259	0.579187	0.445	0.24	6.45773e-255	1	Hacl1
160	1.94156e-253	0.504629	0.849	0.764	5.05135e-249	1	Slc2a13
161	3.40512e-252	0.489345	0.704	0.536	8.8591e-248	1	Atp2b4
162	3.86968e-251	0.511292	0.619	0.419	1.00677e-246	1	Ildr2
163	1.06612e-248	0.55644	0.402	0.197	2.77373e-244	1	Map3k20
164	6.0555e-243	0.529025	0.563	0.36	1.57546e-238	1	Adcy2
165	2.83262e-240	0.532768	0.407	0.198	7.36962e-236	1	Tmem255a
166	1.14645e-238	0.472047	0.31	0.125	2.98271e-234	1	Tspan9
167	4.35296e-233	0.507548	0.649	0.507	1.13251e-228	1	AABR07021704.1
168	1.03425e-232	0.502024	0.437	0.219	2.6908e-228	1	Ntng1
169	1.04685e-227	0.518691	0.65	0.52	2.72359e-223	1	Hacd2
170	3.64917e-220	0.489342	0.43	0.23	9.49406e-216	1	Meis1
171	1.06439e-219	0.483718	0.683	0.52	2.76923e-215	1	Inpp4b
172	1.28608e-219	0.49294	0.684	0.524	3.346e-215	1	Ntm
173	3.17545e-208	0.461307	0.444	0.236	8.26158e-204	1	Grin3a
174	4.10699e-207	0.44552	0.775	0.717	1.06852e-202	1	Grb10
175	2.7084e-194	0.512455	0.5	0.325	7.04644e-190	1	Rab31
176	2.1417e-192	0.459478	0.955	0.95	5.57205e-188	1	Luzp2
177	3.60157e-189	0.443097	0.727	0.596	9.3702e-185	1	Chn2
178	3.08247e-188	0.436933	0.261	0.106	8.01967e-184	1	Ptpn3
179	4.59472e-186	0.401043	0.801	0.653	1.19541e-181	1	Cdh8
180	3.76754e-181	0.467253	0.694	0.591	9.80202e-177	1	Slc35f1
181	1.79206e-179	0.417728	0.826	0.776	4.66239e-175	1	Sntg1
182	6.86821e-174	0.508505	0.46	0.291	1.7869e-169	1	Plcb4
183	7.80378e-174	0.469575	0.465	0.292	2.03031e-169	1	AABR07001068.1
184	2.43032e-173	0.476299	0.417	0.245	6.32295e-169	1	Peli2
185	2.91163e-172	0.435062	0.674	0.523	7.5752e-168	1	Grik3
186	1.56723e-165	0.546557	0.673	0.523	4.07747e-161	1	Slit2
187	8.76872e-164	0.463875	0.651	0.569	2.28136e-159	1	Ablim3
188	3.17245e-163	0.583586	0.37	0.211	8.25375e-159	1	Sulf1
189	8.99792e-160	0.416599	0.847	0.765	2.34099e-155	1	Elmo1
190	4.72036e-155	0.471019	0.481	0.326	1.2281e-150	1	Sncaip
191	2.46574e-148	0.431279	0.668	0.619	6.41512e-144	1	Shtn1
192	2.62246e-145	0.429067	0.646	0.57	6.82285e-141	1	RGD1563680
193	6.90476e-144	0.417635	0.451	0.291	1.79641e-139	1	Nrp2
194	2.83359e-143	0.427898	0.439	0.274	7.37215e-139	1	Nckap5
195	6.66182e-139	0.495695	0.596	0.483	1.73321e-134	1	Brinp2
196	9.40454e-131	0.401444	0.608	0.499	2.44678e-126	1	Gpr176
197	6.17885e-124	0.430353	0.511	0.351	1.60755e-119	1	Cadps2
198	5.89129e-115	0.402573	0.644	0.578	1.53274e-110	1	Gpr137c
199	4.0572e-79	0.535746	0.467	0.368	1.05556e-74	1	Col11a1
200	8.93728e-67	0.428105	0.4	0.324	2.32521e-62	1	Chrna7
201	0	1.97287	0.778	0.219	0	2	Sox5
202	0	1.72057	0.838	0.524	0	2	Hdac9
203	0	1.68667	0.608	0.133	0	2	Pdzrn3
204	0	1.23924	0.736	0.364	0	2	Tmcc3
205	0	1.12697	0.605	0.234	0	2	Calcrl
206	0	1.08748	0.86	0.537	0	2	Thsd7b
207	0	1.06223	0.965	0.637	0	2	AABR07068161.1
208	0	0.969073	0.781	0.386	0	2	Cnih3
209	0	0.959802	0.644	0.303	0	2	Strip2
210	0	0.919607	0.745	0.482	0	2	Maml2
211	0	0.901287	0.508	0.159	0	2	Fgfr1
212	0	0.885837	0.8	0.582	0	2	Ptpro
213	0	0.818607	0.946	0.625	0	2	Dgkg
214	0	0.789805	0.896	0.61	0	2	Ptprr
215	0	0.781994	0.701	0.332	0	2	Rap1gap
216	0	0.781125	0.783	0.572	0	2	Epb41l4b
217	0	0.780958	0.884	0.594	0	2	Fstl4
218	0	0.761342	0.851	0.566	0	2	Vat1l
219	0	0.729863	0.818	0.555	0	2	Sgk1
220	0	0.716843	0.555	0.271	0	2	Cdh12
221	0	0.702819	0.516	0.153	0	2	Palmd
222	0	0.671378	0.764	0.418	0	2	Rps6ka2
223	0	0.66998	0.936	0.731	0	2	Camk4
224	0	0.668963	0.781	0.479	0	2	Prkd1
225	0	0.668105	0.616	0.236	0	2	Spata13
226	0	0.663075	0.967	0.817	0	2	Camk2d
227	0	0.662688	0.918	0.729	0	2	Shank2
228	0	0.649185	0.974	0.794	0	2	Pde7b
229	0	0.613044	0.889	0.696	0	2	Mbnl1
230	0	0.578647	0.775	0.475	0	2	Sec14l1
231	0	0.574349	0.829	0.585	0	2	Hdac4
232	0	0.556545	0.778	0.486	0	2	Lcorl
233	0	0.556037	0.26	0.057	0	2	Glis3
234	0	0.555115	0.813	0.443	0	2	Zfhx3
235	0	0.553575	0.736	0.431	0	2	Man1c1
236	0	0.546299	0.923	0.718	0	2	Kcnq5
237	0	0.545493	0.361	0.096	0	2	Ano2
238	0	0.540498	0.977	0.835	0	2	Hcn1
239	0	0.538437	0.519	0.236	0	2	Pdzrn4
240	0	0.529297	0.95	0.752	0	2	Tmem132d
241	0	0.513945	0.693	0.384	0	2	Tmem150c
242	0	0.509671	0.543	0.253	0	2	Mob3b
243	0	0.509191	0.989	0.891	0	2	Cacna2d3
244	0	0.489433	0.341	0.087	0	2	Stk32b
245	0	0.487539	0.677	0.372	0	2	AABR07058158.1
246	0	0.485119	0.868	0.611	0	2	Lmo7
247	0	0.483709	0.912	0.703	0	2	Atxn7l1
248	0	0.480905	0.933	0.786	0	2	Nyap2
249	0	0.476044	0.901	0.697	0	2	Rbms3
250	0	0.469471	0.36	0.111	0	2	Tmem132c
251	0	0.464706	0.975	0.905	0	2	Cacna1d
252	0	0.456976	0.931	0.742	0	2	Brinp1
253	0	0.453026	0.334	0.072	0	2	Lbh
254	0	0.438429	0.952	0.79	0	2	Dscaml1
255	0	0.409823	0.997	0.964	0	2	Grm7
256	0	0.396506	0.51	0.224	0	2	Cnr1
257	5.51404e-308	0.474353	0.934	0.754	1.43459e-303	2	Mctp1
258	4.04141e-303	0.570351	0.559	0.28	1.05145e-298	2	Bcl2
259	9.7217e-301	0.426491	0.843	0.608	2.5293e-296	2	Penk
260	1.63261e-298	0.464882	0.793	0.524	4.24756e-294	2	Gda
261	6.86823e-292	0.458299	0.425	0.172	1.78691e-287	2	AABR07058699.1
262	1.5094e-291	0.48917	0.795	0.556	3.927e-287	2	Ocrl
263	2.13905e-289	0.428313	0.955	0.865	5.56516e-285	2	Cmip
264	3.46846e-285	0.458015	0.508	0.236	9.0239e-281	2	Enkur
265	1.68063e-280	0.570287	0.688	0.433	4.3725e-276	2	Shc3
266	1.63344e-275	0.500762	0.882	0.707	4.24971e-271	2	Mrps6
267	4.39212e-275	0.45977	0.889	0.719	1.1427e-270	2	Nr3c2
268	2.21785e-272	0.472081	0.641	0.367	5.77019e-268	2	Ncdn
269	1.08177e-270	0.457375	0.637	0.364	2.81445e-266	2	Grk5
270	5.46548e-270	0.413805	0.747	0.449	1.42195e-265	2	Gabrg1
271	8.12232e-270	0.391336	0.96	0.858	2.11318e-265	2	Rapgef4
272	2.19517e-269	0.469499	0.918	0.802	5.71117e-265	2	Akap9
273	9.73837e-269	0.495933	0.672	0.407	2.53363e-264	2	Camkk2
274	9.77281e-258	0.405569	0.909	0.781	2.54259e-253	2	Ppp1r12b
275	1.32608e-255	0.534389	0.623	0.375	3.45005e-251	2	Actn2
276	1.02085e-253	0.505402	0.6	0.336	2.65594e-249	2	Gulp1
277	1.47438e-251	0.395761	0.909	0.735	3.8359e-247	2	Galnt16
278	1.30699e-249	0.495869	0.736	0.501	3.4004e-245	2	Ttc28
279	5.67147e-248	0.433364	0.743	0.494	1.47555e-243	2	Zmiz1
280	1.1004e-244	0.419161	0.626	0.374	2.8629e-240	2	Pus7
281	1.82676e-241	0.444012	0.763	0.504	4.75267e-237	2	Agpat4
282	5.32497e-228	0.44634	0.882	0.727	1.3854e-223	2	Cdk14
283	5.92447e-227	0.47289	0.565	0.325	1.54137e-222	2	Fam13a
284	1.53312e-226	0.450217	0.838	0.663	3.98871e-222	2	Chst11
285	9.78808e-221	0.412064	0.849	0.661	2.54656e-216	2	Ptk2b
286	6.0788e-212	0.51813	0.905	0.764	1.58152e-207	2	Nnat
287	1.58597e-211	0.46007	0.628	0.392	4.12622e-207	2	Wipf3
288	3.62326e-209	0.394944	0.832	0.636	9.42664e-205	2	Carmil1
289	9.38015e-208	0.478352	0.574	0.338	2.44043e-203	2	Trpc4
290	5.95594e-193	0.398251	0.808	0.598	1.54956e-188	2	Cdh18
291	1.27661e-190	0.39756	0.909	0.808	3.32137e-186	2	Cers6
292	2.79964e-190	0.485597	0.395	0.193	7.28382e-186	2	AABR07025295.1
293	7.29159e-180	0.458268	0.652	0.437	1.89705e-175	2	Chga
294	1.64996e-168	0.768594	0.575	0.384	4.2927e-164	2	Ubash3b
295	2.90392e-161	0.430648	0.624	0.419	7.55512e-157	2	Epha10
296	2.02969e-157	0.391216	0.515	0.306	5.28065e-153	2	Egfem1
297	9.11481e-150	0.418078	0.838	0.708	2.3714e-145	2	Rps6ka5
298	3.33508e-133	0.593259	0.6	0.417	8.67689e-129	2	Pld5
299	4.89087e-108	0.408533	0.602	0.443	1.27246e-103	2	Cdh9
300	2.48295e-88	0.445921	0.475	0.328	6.4599e-84	2	AABR07052897.3
301	0	0.875789	0.818	0.572	0	3	Nell1
302	0	0.69148	0.749	0.365	0	3	AABR07033720.1
303	0	0.687243	0.791	0.397	0	3	Dscam
304	0	0.680748	0.476	0.146	0	3	Nr2f2
305	0	0.531476	0.387	0.117	0	3	AABR07071697.1
306	0	0.420449	1	0.999	0	3	Snhg11
307	1.77157e-257	0.732069	0.406	0.145	4.60909e-253	3	Grik1
308	4.7534e-251	0.488284	0.331	0.103	1.23669e-246	3	Zfp423
309	3.67766e-217	0.46688	0.927	0.796	9.56816e-213	3	Oxr1
310	8.64245e-208	0.369178	0.986	0.957	2.24851e-203	3	Lrfn5
311	8.26016e-185	0.57792	0.256	0.079	2.14904e-180	3	Ndst4
312	6.58496e-179	0.336468	0.257	0.082	1.71321e-174	3	AABR07072264.4
313	1.21162e-174	0.610123	0.817	0.654	3.15226e-170	3	Cntnap5b
314	9.63937e-174	0.417929	0.845	0.687	2.50787e-169	3	AABR07066379.1
315	6.13363e-169	0.392533	0.635	0.374	1.59579e-164	3	Cacna1g
316	1.44862e-163	0.465015	0.614	0.376	3.76887e-159	3	Elavl2
317	4.87928e-152	0.31623	0.984	0.965	1.26944e-147	3	Gabrb1
318	1.3501e-151	0.419361	0.457	0.237	3.51255e-147	3	Drc1
319	3.04737e-150	0.405405	0.44	0.221	7.92834e-146	3	Tmem145
320	3.3561e-149	0.411673	0.526	0.294	8.73156e-145	3	Nrp2
321	2.48613e-146	0.467639	0.477	0.258	6.46816e-142	3	Pdzrn4
322	3.2344e-146	0.408076	0.494	0.268	8.41493e-142	3	Baiap3
323	7.79868e-145	0.42584	0.653	0.443	2.02898e-140	3	Garnl3
324	2.21299e-136	0.387569	0.519	0.306	5.75754e-132	3	Rhbdl1
325	1.9885e-135	0.403934	0.381	0.186	5.17348e-131	3	Clmp
326	7.3795e-135	0.488209	0.716	0.549	1.91992e-130	3	Aff2
327	1.06241e-132	0.372303	0.888	0.778	2.76407e-128	3	AABR07070046.1
328	3.29829e-131	0.38149	0.944	0.88	8.58115e-127	3	Dmd
329	7.97152e-128	0.366316	0.534	0.32	2.07395e-123	3	Iqsec3
330	7.85955e-125	0.361966	0.751	0.565	2.04482e-120	3	Srgap2
331	1.22078e-124	0.380206	0.893	0.816	3.1761e-120	3	Epha5
332	3.06122e-124	0.420449	0.288	0.125	7.96438e-120	3	Zbtb7c
333	5.11761e-124	0.52414	0.312	0.142	1.33145e-119	3	Prlr
334	7.99587e-123	0.378664	0.381	0.193	2.08028e-118	3	AABR07058699.1
335	1.07713e-119	0.388515	0.427	0.229	2.80238e-115	3	Pcdh15
336	2.35855e-119	0.380772	0.357	0.176	6.13624e-115	3	Sfmbt2
337	3.93832e-118	0.384058	0.841	0.721	1.02463e-113	3	Ralyl
338	6.87143e-118	0.320309	0.813	0.672	1.78774e-113	3	Gabbr2
339	8.84987e-117	0.388846	0.808	0.637	2.30247e-112	3	Astn2
340	3.56524e-112	0.344753	0.41	0.223	9.27568e-108	3	Scn5a
341	1.75425e-110	0.32785	0.32	0.148	4.56404e-106	3	AABR07044668.1
342	1.50356e-108	0.364529	0.675	0.503	3.91182e-104	3	Slc8a3
343	3.69761e-107	0.409056	0.7	0.538	9.62006e-103	3	AABR07047221.1
344	4.96118e-107	0.332936	0.383	0.207	1.29075e-102	3	Arhgef40
345	1.48884e-104	0.373316	0.765	0.616	3.87353e-100	3	Cdh18
346	3.04612e-103	0.286792	0.952	0.907	7.9251e-99	3	Tacc2
347	9.5055e-101	0.281637	0.262	0.117	2.47305e-96	3	AABR07001233.1
348	5.58323e-99	0.343934	0.487	0.311	1.45259e-94	3	Letm2
349	9.83641e-99	0.404657	0.723	0.589	2.55914e-94	3	Ncam2
350	4.03097e-97	0.326235	0.927	0.883	1.04874e-92	3	Slc8a1
351	3.05199e-93	0.611193	0.648	0.51	7.94036e-89	3	Htr2c
352	3.18088e-93	0.323233	0.667	0.51	8.27569e-89	3	Chd5
353	6.7068e-93	0.32895	0.697	0.531	1.74491e-88	3	Pip5k1b
354	2.30007e-92	0.299983	0.747	0.61	5.98409e-88	3	Dner
355	2.56951e-92	0.309605	0.874	0.808	6.68509e-88	3	Ly6h
356	9.10144e-91	0.419548	0.78	0.667	2.36792e-86	3	Cdh8
357	1.43355e-90	0.32111	0.546	0.381	3.72968e-86	3	LOC302192
358	4.80418e-89	0.356799	0.373	0.215	1.2499e-84	3	Ar
359	6.73096e-88	0.514584	0.29	0.147	1.7512e-83	3	Nos1
360	2.95149e-87	0.337794	0.428	0.253	7.67888e-83	3	Grin3a
361	7.27741e-87	0.311616	0.963	0.949	1.89336e-82	3	Luzp2
362	2.12031e-85	0.304816	0.504	0.332	5.5164e-81	3	Tbc1d1
363	2.10294e-82	0.395918	0.4	0.24	5.47121e-78	3	Ntng1
364	8.96158e-81	0.28871	0.763	0.662	2.33153e-76	3	Tmem91
365	9.20028e-80	0.294607	0.52	0.36	2.39364e-75	3	Parp8
366	1.52224e-79	0.289789	0.41	0.248	3.96041e-75	3	Lpp
367	8.02191e-79	0.30074	0.628	0.474	2.08706e-74	3	Gkap1
368	2.71625e-78	0.516889	0.53	0.361	7.06687e-74	3	Cadps2
369	2.42571e-76	0.286262	0.755	0.642	6.31096e-72	3	Rab3c
370	1.65093e-75	0.324193	0.479	0.327	4.29523e-71	3	Dnah9
371	3.26604e-75	0.440197	0.826	0.754	8.49724e-71	3	Ptprm
372	3.2743e-74	0.307672	0.436	0.283	8.51874e-70	3	Olfm2
373	1.3798e-72	0.45566	0.759	0.681	3.58982e-68	3	Ptprd
374	8.67058e-72	0.316645	0.525	0.37	2.25582e-67	3	Ndst3
375	3.09769e-71	0.341253	0.804	0.671	8.05925e-67	3	Brinp3
376	1.09396e-70	0.289835	0.562	0.422	2.84616e-66	3	Podxl2
377	1.90381e-70	0.333703	0.991	0.988	4.95315e-66	3	Lrrtm4
378	2.43813e-70	0.313037	0.728	0.59	6.34328e-66	3	Ccdc85a
379	8.99305e-69	0.27967	0.619	0.483	2.33972e-64	3	Mtss1
380	1.27536e-66	0.812781	0.29	0.166	3.31811e-62	3	Sox6
381	1.40098e-63	0.350535	0.389	0.258	3.64493e-59	3	Unc13b
382	3.34645e-63	0.346852	0.465	0.326	8.70645e-59	3	Cntn6
383	1.09198e-60	0.286293	0.764	0.704	2.841e-56	3	Nova1
384	6.21205e-56	0.278803	0.409	0.285	1.61619e-51	3	Zfp618
385	1.103e-53	0.473777	0.634	0.528	2.86967e-49	3	Car10
386	4.02602e-53	0.366545	0.444	0.314	1.04745e-48	3	Cntnap4
387	4.96396e-51	0.305251	0.436	0.309	1.29147e-46	3	Sptlc3
388	1.03341e-49	0.325119	0.278	0.167	2.68861e-45	3	LOC103694210
389	1.28158e-48	0.310168	0.313	0.203	3.33429e-44	3	Galntl6
390	3.74504e-46	0.286303	0.251	0.15	9.74346e-42	3	Slc44a5
391	7.80419e-41	0.480175	0.296	0.2	2.03042e-36	3	Fign
392	2.12657e-40	0.307567	0.432	0.319	5.53271e-36	3	Spon1
393	2.00713e-39	0.387415	0.716	0.677	5.22194e-35	3	Ptprt
394	1.50436e-36	0.511583	0.347	0.248	3.9139e-32	3	Shisa6
395	1.69214e-36	0.345497	0.257	0.168	4.40245e-32	3	Satb1
396	2.29344e-31	0.299785	0.26	0.177	5.96685e-27	3	AABR07040095.1
397	5.8656e-26	0.402451	0.286	0.209	1.52605e-21	3	Zfpm2
398	1.32307e-20	0.380649	0.563	0.534	3.44223e-16	3	Ptprk
399	2.09208e-13	0.285504	0.296	0.245	5.44296e-09	3	Nfia
400	2.26963e-12	0.310181	0.407	0.357	5.90491e-08	3	Tox
401	0	0.890449	0.755	0.335	0	4	Cadps2
402	0	0.66725	0.448	0.072	0	4	Isl1
403	0	0.647996	0.645	0.292	0	4	Scn9a
404	0	0.627456	0.701	0.338	0	4	Arhgef28
405	0	0.622566	0.798	0.397	0	4	Dscam
406	0	0.609781	0.999	0.981	0	4	Grik2
407	0	0.582747	0.621	0.254	0	4	Baiap3
408	0	0.578288	0.911	0.667	0	4	Samd5
409	0	0.565779	0.756	0.365	0	4	AABR07033720.1
410	0	0.393471	1	0.999	0	4	Snhg11
411	9.34114e-308	0.526237	0.948	0.794	2.43028e-303	4	Oxr1
412	3.58184e-304	0.57969	0.793	0.468	9.31887e-300	4	Zfhx3
413	3.7924e-295	0.650276	0.709	0.403	9.86668e-291	4	Kif26b
414	1.77868e-283	0.954196	0.451	0.176	4.6276e-279	4	Zfp521
415	7.46597e-281	0.574828	0.811	0.539	1.94242e-276	4	Aff2
416	1.36265e-280	0.418317	0.404	0.131	3.54522e-276	4	Reln
417	7.17174e-265	0.493342	0.899	0.681	1.86587e-260	4	AABR07066379.1
418	2.88994e-257	0.460499	0.446	0.166	7.51876e-253	4	Sfmbt2
419	4.91427e-257	0.484085	0.507	0.212	1.27854e-252	4	Scn5a
420	1.98258e-256	1.01174	0.538	0.243	5.15809e-252	4	Ebf1
421	1.35478e-254	0.386099	0.992	0.964	3.52474e-250	4	Gabrb1
422	1.52325e-236	0.479357	0.968	0.845	3.96303e-232	4	Hcn1
423	2.63256e-227	0.453853	0.952	0.844	6.84912e-223	4	Plxna4
424	2.21177e-225	0.461951	0.675	0.37	5.75436e-221	4	Cacna1g
425	1.44876e-222	0.469561	0.376	0.137	3.76925e-218	4	Parm1
426	3.33014e-221	0.61005	0.738	0.469	8.66404e-217	4	Gabrg1
427	2.74467e-218	0.496272	0.855	0.694	7.14081e-214	4	Nova1
428	2.78742e-218	0.424923	0.525	0.243	7.25204e-214	4	AABR07055162.1
429	5.70672e-216	0.543388	0.828	0.586	1.48472e-211	4	Utrn
430	5.82064e-213	0.575435	0.569	0.294	1.51436e-208	4	Sptlc3
431	1.53069e-210	0.533193	0.543	0.265	3.9824e-206	4	Kcnh7
432	6.24639e-207	0.602413	0.787	0.576	1.62512e-202	4	Nell1
433	4.25092e-201	0.43175	0.576	0.31	1.10596e-196	4	Cxxc4
434	9.44251e-196	0.454388	0.401	0.167	2.45666e-191	4	Hs3st2
435	2.06953e-190	0.418353	0.497	0.239	5.38428e-186	4	Lpp
436	4.76161e-186	0.403734	0.995	0.987	1.23883e-181	4	Lrrtm4
437	1.70225e-181	0.322306	0.989	0.957	4.42875e-177	4	Lrfn5
438	5.32372e-171	0.36795	0.437	0.201	1.38507e-166	4	Arhgef40
439	1.02883e-163	0.329406	0.267	0.09	2.6767e-159	4	Gfra2
440	8.6661e-162	0.389701	0.845	0.667	2.25466e-157	4	Csmd2
441	1.02129e-160	0.314894	0.645	0.373	2.6571e-156	4	Elavl2
442	1.10147e-160	0.515279	0.544	0.307	2.8657e-156	4	Spon1
443	7.34154e-160	0.548649	0.487	0.261	1.91005e-155	4	Hs3st5
444	9.86458e-159	0.442827	0.861	0.665	2.56647e-154	4	Brinp3
445	8.50408e-158	0.486101	0.881	0.772	2.21251e-153	4	Tmem132d
446	6.30952e-157	0.432043	0.922	0.813	1.64155e-152	4	Epha5
447	1.9893e-155	0.441176	0.489	0.247	5.17557e-151	4	Grin3a
448	4.69844e-154	0.304079	0.332	0.133	1.22239e-149	4	Ptpru
449	4.09455e-153	0.462812	0.609	0.364	1.06528e-148	4	Trpc5
450	5.06543e-149	0.35349	0.557	0.306	1.31787e-144	4	Btbd11
451	4.56104e-147	0.34317	0.384	0.178	1.18665e-142	4	Mpped1
452	1.33178e-142	0.357832	0.474	0.249	3.46489e-138	4	Unc13b
453	2.29329e-142	0.37936	0.648	0.409	5.96645e-138	4	Slc16a11
454	1.41725e-141	0.438848	0.55	0.315	3.68725e-137	4	AABR07035437.1
455	9.23679e-140	0.410532	0.552	0.326	2.40314e-135	4	Slit1
456	2.6488e-139	0.391582	0.774	0.604	6.89138e-135	4	Tango2
457	6.53122e-139	0.412097	0.915	0.849	1.69923e-134	4	Khdrbs2
458	3.34211e-138	0.401378	0.745	0.54	8.69517e-134	4	Kcnh1
459	3.47772e-138	0.376397	0.723	0.505	9.04799e-134	4	Srgap1
460	3.6585e-137	0.39662	0.334	0.147	9.51832e-133	4	Kcnh8
461	2.02051e-133	0.322697	0.913	0.775	5.25676e-129	4	AABR07070046.1
462	4.70987e-133	0.30264	0.982	0.971	1.22537e-128	4	Ube3a
463	3.71069e-132	0.352649	0.536	0.316	9.6541e-128	4	Me1
464	7.98656e-130	0.377709	0.592	0.37	2.07786e-125	4	Cpeb1
465	2.68235e-128	0.300668	0.933	0.878	6.97867e-124	4	RGD1560883
466	4.29778e-124	0.389252	0.769	0.585	1.11815e-119	4	Ncam2
467	6.23683e-124	0.363128	0.637	0.436	1.62264e-119	4	Pcdh7
468	6.19246e-120	0.352088	0.769	0.567	1.61109e-115	4	Rab36
469	3.96239e-117	0.310874	0.905	0.815	1.03089e-112	4	Rit2
470	1.29023e-116	0.328027	0.585	0.363	3.35678e-112	4	Elavl4
471	1.39317e-116	0.348627	0.869	0.746	3.6246e-112	4	Grm1
472	2.28516e-116	0.365351	0.443	0.251	5.9453e-112	4	Klhl13
473	4.18658e-113	0.340563	0.78	0.584	1.08922e-108	4	Ccdc85a
474	2.17281e-111	0.341402	0.536	0.344	5.653e-107	4	Ptprf
475	2.22302e-111	0.334248	0.506	0.309	5.78364e-107	4	Spock1
476	7.89357e-111	0.317337	0.911	0.802	2.05367e-106	4	Ssbp4
477	2.65301e-110	0.327297	0.789	0.64	6.90234e-106	4	Pak3
478	6.94213e-110	0.403457	0.522	0.32	1.80613e-105	4	Cntn6
479	2.53176e-109	0.30807	0.581	0.377	6.58688e-105	4	LOC302192
480	9.81207e-108	0.480134	0.385	0.21	2.55281e-103	4	Dock11
481	5.07091e-104	0.304493	0.764	0.605	1.3193e-99	4	Traf3
482	4.09518e-99	0.308391	0.531	0.329	1.06544e-94	4	Tbc1d1
483	4.47174e-99	0.354075	0.574	0.381	1.16341e-94	4	Ptchd1
484	2.04943e-98	0.308453	0.554	0.356	5.33201e-94	4	Dlc1
485	7.92267e-98	0.317968	0.552	0.37	2.06124e-93	4	Vwa5b2
486	4.82561e-95	0.442128	0.664	0.505	1.25548e-90	4	Zfhx4
487	5.88209e-95	0.301552	0.692	0.494	1.53034e-90	4	Tle4
488	8.3966e-95	0.331214	0.612	0.433	2.18454e-90	4	Ranbp17
489	3.90521e-94	0.557817	0.301	0.154	1.01602e-89	4	AABR07027925.1
490	9.58228e-93	0.46698	0.312	0.162	2.49302e-88	4	Satb1
491	1.17661e-92	0.331196	0.472	0.286	3.06119e-88	4	Kcnk13
492	7.96011e-90	0.301857	0.645	0.476	2.07098e-85	4	Lrch1
493	3.3549e-89	0.309336	0.769	0.62	8.72843e-85	4	Stmn2
494	8.3404e-89	0.417791	0.747	0.601	2.16992e-84	4	Fstl5
495	8.96966e-89	0.302701	0.513	0.331	2.33364e-84	4	LOC691995
496	2.32121e-87	0.472541	0.762	0.631	6.03908e-83	4	Plcxd3
497	3.39978e-77	0.324799	0.709	0.6	8.84521e-73	4	Slc7a14
498	6.46334e-76	0.305634	0.48	0.312	1.68157e-71	4	Eda
499	6.39793e-61	0.339939	0.591	0.456	1.66455e-56	4	Thrb
500	9.58701e-61	0.394216	0.653	0.523	2.49425e-56	4	Ptprk
501	0	1.53698	0.779	0.406	0	5	Adgrv1
502	0	1.20645	0.664	0.298	0	5	Pde1c
503	0	1.1373	0.806	0.222	0	5	Ebf1
504	0	1.12966	0.727	0.263	0	5	Dach1
505	0	1.12483	0.982	0.823	0	5	Pde10a
506	0	1.01648	0.486	0.151	0	5	AABR07060620.1
507	0	0.965636	0.725	0.209	0	5	Chst15
508	0	0.947538	0.933	0.648	0	5	Itpr1
509	0	0.929218	0.921	0.695	0	5	Pcsk2
510	0	0.895238	0.849	0.362	0	5	Man1a1
511	0	0.837102	0.606	0.208	0	5	Ust
512	0	0.817741	0.828	0.434	0	5	Cdh9
513	0	0.805843	0.909	0.592	0	5	Ephb1
514	0	0.802728	0.934	0.694	0	5	Adcy5
515	0	0.77331	0.93	0.603	0	5	AABR07048878.1
516	0	0.762197	0.851	0.521	0	5	Rgs9
517	0	0.759275	0.905	0.557	0	5	Gng7
518	0	0.731926	0.985	0.775	0	5	Arpp21
519	0	0.718272	0.97	0.861	0	5	Atp2b1
520	0	0.71474	0.929	0.639	0	5	Foxp1
521	0	0.704109	0.861	0.52	0	5	Pdzd2
522	0	0.685813	0.996	0.968	0	5	Dgkb
523	0	0.683178	0.969	0.801	0	5	Arl15
524	0	0.670106	0.68	0.22	0	5	Ppp1r1b
525	0	0.661419	0.453	0.088	0	5	Tac1
526	0	0.649607	0.884	0.511	0	5	Syndig1
527	0	0.644076	1	0.989	0	5	Nlgn1
528	0	0.641497	0.619	0.23	0	5	Nexn
529	0	0.64105	0.969	0.743	0	5	Gnal
530	0	0.576664	0.975	0.811	0	5	Baiap2
531	0	0.567847	0.967	0.73	0	5	Kcnq5
532	0	0.566614	0.709	0.3	0	5	Rarb
533	0	0.555018	0.502	0.111	0	5	Syndig1l
534	0	0.554549	0.999	0.981	0	5	Grik2
535	0	0.51867	0.524	0.177	0	5	Myo1b
536	0	0.518464	0.74	0.32	0	5	Strip2
537	0	0.509476	0.999	0.977	0	5	Grm5
538	0	0.485496	0.999	0.986	0	5	Ppp3ca
539	4.60767e-297	0.565321	0.967	0.844	1.19878e-292	5	Robo2
540	1.63791e-296	0.597418	0.635	0.273	4.26134e-292	5	Kcnk13
541	1.27911e-295	0.516554	0.95	0.763	3.32785e-291	5	Elmod1
542	3.78198e-294	0.758571	0.811	0.573	9.83957e-290	5	Galnt18
543	3.9778e-291	0.641869	0.648	0.3	1.0349e-286	5	AABR07007642.1
544	6.77847e-290	0.514879	0.987	0.899	1.76355e-285	5	Cacna2d3
545	4.39507e-288	0.547152	0.784	0.399	1.14347e-283	5	Smad3
546	2.274e-285	0.558147	0.481	0.165	5.91626e-281	5	Ntn1
547	9.73014e-284	0.744056	0.829	0.547	2.53149e-279	5	Tmtc2
548	2.61475e-283	0.519321	0.827	0.408	6.80281e-279	5	Foxp2
549	1.55162e-282	0.505485	0.669	0.305	4.03685e-278	5	Rasgrp1
550	1.05753e-272	0.543229	0.913	0.683	2.75138e-268	5	Fnbp1l
551	1.74476e-272	0.587807	0.591	0.254	4.53934e-268	5	Tbc1d4
552	5.77542e-268	0.550868	0.941	0.676	1.50259e-263	5	Fat3
553	7.61655e-267	0.473426	0.986	0.958	1.9816e-262	5	Dpp6
554	1.53087e-266	0.5215	0.936	0.802	3.98286e-262	5	Prkcb
555	1.13881e-265	0.620186	0.87	0.628	2.96284e-261	5	Slc24a2
556	4.45578e-259	0.533091	0.923	0.669	1.15926e-254	5	Npas2
557	9.72512e-258	0.516032	0.754	0.398	2.53018e-253	5	Wipf3
558	5.4183e-257	0.437497	0.574	0.239	1.40968e-252	5	Ppp1r2
559	3.59415e-256	0.461991	0.633	0.286	9.3509e-252	5	Pde1b
560	1.73604e-247	0.500447	0.944	0.767	4.51666e-243	5	Nell2
561	1.39066e-244	0.420195	0.979	0.891	3.61808e-240	5	Ntrk3
562	5.43771e-244	0.446093	0.958	0.795	1.41473e-239	5	Plekha5
563	2.46915e-243	0.517592	0.807	0.491	6.424e-239	5	Dgkh
564	9.87267e-241	0.422551	0.423	0.142	2.56857e-236	5	Kcnh8
565	2.08141e-235	0.579983	0.668	0.337	5.41521e-231	5	Ca12
566	1.7272e-226	0.417775	0.974	0.911	4.49365e-222	5	Cacnb2
567	1.93113e-225	0.437644	0.482	0.187	5.02423e-221	5	Mapk4
568	3.12761e-224	0.513658	0.908	0.72	8.13711e-220	5	Gpc6
569	6.85746e-223	0.509945	0.784	0.481	1.7841e-218	5	Nrg1
570	1.36914e-220	0.445669	0.639	0.305	3.56209e-216	5	Lmo4
571	1.13602e-219	0.481264	0.708	0.381	2.95558e-215	5	Rtn4rl1
572	4.03347e-219	0.528185	0.853	0.623	1.04939e-214	5	Dab1
573	4.70968e-218	0.505361	0.893	0.683	1.22532e-213	5	Plxna2
574	3.87811e-217	0.480364	0.966	0.87	1.00897e-212	5	Dgki
575	3.87274e-216	0.531692	0.9	0.692	1.00757e-211	5	AABR07027306.1
576	1.15837e-212	0.481627	0.706	0.379	3.01373e-208	5	Mpp7
577	1.30335e-212	0.755071	0.786	0.507	3.39092e-208	5	Hs6st3
578	1.63041e-208	0.641029	0.78	0.496	4.24184e-204	5	Htr4
579	1.89114e-199	0.485718	0.787	0.488	4.92019e-195	5	Tle4
580	1.98618e-199	0.48191	0.884	0.668	5.16745e-195	5	Rcan2
581	1.59414e-198	0.455698	0.903	0.71	4.14747e-194	5	Ablim2
582	1.86068e-198	0.470984	0.882	0.678	4.84092e-194	5	Cadm2
583	4.83702e-198	0.433167	0.905	0.702	1.25845e-193	5	Camk2b
584	2.3486e-197	0.445094	0.837	0.572	6.11036e-193	5	Zfyve28
585	1.69281e-193	0.474747	0.695	0.387	4.40418e-189	5	Rbms1
586	9.33008e-193	0.49647	0.804	0.519	2.42741e-188	5	Lzts3
587	9.19748e-188	0.435994	0.497	0.218	2.39291e-183	5	Rgs20
588	1.98645e-184	0.430529	0.754	0.449	5.16814e-180	5	Slit3
589	1.81539e-180	0.624016	0.437	0.188	4.7231e-176	5	Fign
590	2.4981e-180	0.458762	0.674	0.38	6.49932e-176	5	Pdgfc
591	4.20299e-177	0.430279	0.871	0.635	1.09349e-172	5	Plppr1
592	2.92915e-174	0.423853	0.946	0.775	7.62076e-170	5	Dcc
593	1.04914e-170	0.490077	0.751	0.502	2.72956e-166	5	Strn
594	3.96805e-160	0.429736	0.69	0.414	1.03237e-155	5	Tmtc1
595	4.12775e-154	0.508075	0.885	0.705	1.07392e-149	5	Ano3
596	3.57057e-153	0.419215	0.952	0.811	9.28955e-149	5	Pde7b
597	6.76031e-152	0.444814	0.666	0.404	1.75883e-147	5	Sntb2
598	2.71838e-150	0.438173	0.991	0.927	7.07242e-146	5	AABR07060487.1
599	3.10541e-149	0.42199	0.943	0.767	8.07933e-145	5	Ryr3
600	1.90373e-104	0.438644	0.747	0.538	4.95294e-100	5	Kcnk2
601	0	2.75953	0.848	0.326	0	6	Il1rapl2
602	0	2.24439	0.999	0.576	0	6	Tcf4
603	0	2.01367	0.972	0.341	0	6	Kcnip1
604	0	1.98535	0.983	0.144	0	6	Sox6
605	0	1.88815	0.828	0.122	0	6	Col19a1
606	0	1.87621	0.687	0.08	0	6	Egfr
607	0	1.85007	0.629	0.081	0	6	Pde3a
608	0	1.70671	0.953	0.252	0	6	Zeb2
609	0	1.4702	0.997	0.912	0	6	Xkr4
610	0	1.42182	0.912	0.301	0	6	Cntnap4
611	0	1.38208	0.818	0.199	0	6	Rnf144b
612	0	1.30143	0.549	0.044	0	6	St18
613	0	1.29837	0.894	0.222	0	6	Vwc2
614	0	1.29764	0.717	0.061	0	6	Moxd1
615	0	1.24684	0.696	0.211	0	6	Galnt14
616	0	1.22218	0.798	0.107	0	6	AABR07003030.2
617	0	1.21202	0.997	0.946	0	6	Gria4
618	0	1.1897	0.983	0.726	0	6	Gpc6
619	0	1.17186	0.95	0.667	0	6	Grip1
620	0	1.15496	0.955	0.48	0	6	Erbb4
621	0	1.13708	0.927	0.532	0	6	Pip5k1b
622	0	1.10313	0.978	0.778	0	6	Kcnc2
623	0	1.07902	0.807	0.236	0	6	Adcy8
624	0	1.04383	0.971	0.641	0	6	Astn2
625	0	0.991565	0.562	0.15	0	6	Etv1
626	0	0.986895	0.729	0.181	0	6	Zfp521
627	0	0.980732	0.632	0.129	0	6	Tmem132c
628	0	0.963078	0.589	0.026	0	6	Tfec
629	0	0.919513	0.545	0.037	0	6	Igf1
630	0	0.91531	0.838	0.274	0	6	Nfib
631	0	0.847685	0.599	0.069	0	6	Zfp536
632	0	0.802519	0.375	0.039	0	6	Kit
633	0	0.782534	0.997	0.984	0	6	Dlgap1
634	0	0.758561	0.664	0.173	0	6	Tle2
635	0	0.691252	0.397	0.014	0	6	Igfbp4
636	0	0.689965	0.395	0.044	0	6	Gna14
637	0	0.665481	0.509	0.068	0	6	Ntn4
638	0	0.645239	0.366	0.016	0	6	Crhbp
639	0	0.642051	0.455	0.09	0	6	Sel1l3
640	0	0.593712	0.413	0.023	0	6	Maf
641	0	0.582034	0.41	0.031	0	6	Nxph1
642	2.53249e-306	1.04256	0.944	0.6	6.58878e-302	6	Pam
643	1.6286e-305	0.615101	0.437	0.086	4.23713e-301	6	Lifr
644	8.38256e-302	1.18261	0.912	0.584	2.18089e-297	6	Etl4
645	1.22554e-299	0.887532	0.986	0.893	3.18849e-295	6	Nrcam
646	8.36377e-299	0.820331	0.988	0.84	2.176e-294	6	Klf12
647	6.20079e-296	0.899887	0.858	0.38	1.61326e-291	6	Elavl2
648	6.76596e-296	0.700472	0.572	0.152	1.7603e-291	6	Tmem178a
649	2.27642e-287	1.07313	0.907	0.553	5.92256e-283	6	Thsd7a
650	8.59906e-274	0.814607	0.947	0.641	2.23722e-269	6	Rab3c
651	1.20618e-270	0.963235	0.969	0.803	3.13811e-266	6	Oxr1
652	9.38753e-260	1.00845	0.663	0.232	2.44235e-255	6	Pcdh15
653	2.6266e-256	0.720112	0.287	0.044	6.83363e-252	6	Dpf3
654	2.60514e-252	0.780621	0.63	0.216	6.77779e-248	6	Snx7
655	3.8148e-250	0.936161	0.912	0.611	9.92495e-246	6	Klhl32
656	7.51569e-248	0.584688	0.434	0.099	1.95536e-243	6	Osbpl3
657	6.10588e-245	0.71128	0.789	0.325	1.58857e-240	6	Cux2
658	1.58901e-237	0.817359	0.914	0.579	4.13412e-233	6	Myo16
659	7.59253e-224	0.82728	0.694	0.293	1.97535e-219	6	Dennd2b
660	4.38743e-217	0.829072	0.508	0.151	1.14148e-212	6	AABR07044668.1
661	8.76991e-215	0.744863	0.679	0.263	2.28167e-210	6	Zbtb16
662	2.81237e-209	0.780272	0.702	0.319	7.31695e-205	6	Frmd5
663	5.15324e-208	0.686912	0.907	0.57	1.34072e-203	6	Srgap2
664	7.72317e-200	0.703678	0.814	0.448	2.00934e-195	6	Dlgap2
665	3.29632e-198	0.69358	0.856	0.493	8.57604e-194	6	Farp1
666	2.56881e-195	0.669786	0.911	0.612	6.68327e-191	6	Dner
667	2.85565e-194	0.668862	0.863	0.5	7.42955e-190	6	Gab2
668	3.09473e-191	0.72747	0.692	0.313	8.05155e-187	6	Ppargc1a
669	1.87867e-190	0.735679	0.898	0.687	4.88772e-186	6	Kcnc1
670	2.02511e-189	0.763359	0.899	0.637	5.26873e-185	6	Prkca
671	8.00019e-180	0.567722	0.955	0.842	2.08141e-175	6	Aak1
672	2.67576e-177	0.709288	0.874	0.597	6.96153e-173	6	Msi2
673	3.09547e-175	0.721729	0.573	0.225	8.05348e-171	6	Tafa2
674	1.02197e-172	0.707589	0.917	0.703	2.65887e-168	6	Cit
675	4.47784e-169	0.68501	0.924	0.731	1.165e-164	6	AABR07059258.1
676	1.12217e-167	0.924485	0.798	0.484	2.91956e-163	6	Zmat4
677	4.9533e-165	0.606552	0.928	0.682	1.2887e-160	6	Samd5
678	2.52008e-162	0.65176	0.631	0.287	6.5565e-158	6	Mitf
679	7.75571e-161	0.676067	0.509	0.191	2.0178e-156	6	Cemip
680	3.60343e-160	0.658478	0.79	0.474	9.37504e-156	6	Man2a1
681	1.20501e-156	0.630134	0.965	0.77	3.13509e-152	6	Gria3
682	1.70479e-154	0.624359	0.688	0.352	4.43536e-150	6	Tmem131l
683	7.363e-154	0.592335	0.572	0.24	1.91563e-149	6	AABR07049060.1
684	1.33284e-151	0.720864	0.921	0.721	3.46765e-147	6	Rbms3
685	1.29838e-145	0.601433	0.726	0.4	3.378e-141	6	Mroh1
686	2.71329e-145	0.608985	0.822	0.51	7.05918e-141	6	Zfp608
687	1.0024e-144	0.847376	0.88	0.655	2.60794e-140	6	Zfp385d
688	5.44482e-139	0.650515	0.811	0.527	1.41658e-134	6	Ano4
689	5.14957e-133	0.699564	0.694	0.39	1.33976e-128	6	Myo5b
690	4.3904e-128	0.573937	0.313	0.088	1.14225e-123	6	Ndst4
691	4.42958e-128	0.647712	0.851	0.63	1.15244e-123	6	Lgi1
692	2.55269e-125	0.817441	0.631	0.347	6.64132e-121	6	Crtac1
693	9.57513e-124	0.601626	0.63	0.318	2.49116e-119	6	AABR07007642.1
694	1.8196e-112	0.619783	0.863	0.646	4.73405e-108	6	Smarca2
695	4.63387e-107	0.666463	0.803	0.531	1.20559e-102	6	Trhde
696	1.24578e-99	0.652678	0.828	0.618	3.24114e-95	6	Cntn4
697	1.6796e-91	0.68206	0.452	0.206	4.3698e-87	6	Zfpm2
698	1.76151e-82	0.620257	0.682	0.458	4.58292e-78	6	Trps1
699	7.73289e-67	0.588779	0.661	0.446	2.01187e-62	6	Ptchd4
700	4.46328e-40	0.582194	0.748	0.678	1.16121e-35	6	Ptprt
701	0	2.10309	0.954	0.245	0	7	Ebf1
702	0	1.66101	0.912	0.223	0	7	Vwc2
703	0	1.63661	0.967	0.5	0	7	Unc13c
704	0	1.44319	0.705	0.043	0	7	Mboat1
705	0	1.39717	0.917	0.367	0	7	Trpc5
706	0	1.3212	0.974	0.643	0	7	Ptprr
707	0	1.30933	0.97	0.678	0	7	AABR07068161.1
708	0	1.30905	0.694	0.157	0	7	LOC103694210
709	0	1.18001	0.662	0.116	0	7	Ano2
710	0	1.17095	0.416	0.028	0	7	Vipr2
711	0	1.11736	0.85	0.274	0	7	Spata13
712	0	0.967836	0.797	0.303	0	7	Vwa3a
713	0	0.952163	0.802	0.287	0	7	Sntg2
714	0	0.881314	0.586	0.145	0	7	Pcsk6
715	0	0.839631	0.481	0.033	0	7	Cmtm8
716	0	0.657278	0.426	0.058	0	7	Adra1b
717	0	0.481344	0.285	0.013	0	7	Ca8
718	2.66432e-294	1.19259	0.833	0.386	6.93175e-290	7	Sh3rf1
719	4.57932e-265	0.901518	0.77	0.326	1.1914e-260	7	Eps8
720	1.47268e-246	0.551917	0.342	0.061	3.83148e-242	7	Gpc4
721	2.96431e-233	0.89625	0.896	0.547	7.71224e-229	7	Arid5b
722	1.19863e-231	0.591921	0.564	0.164	3.11847e-227	7	Clstn2
723	2.03308e-231	0.852149	0.884	0.486	5.28946e-227	7	Zfhx3
724	2.68536e-217	0.86242	0.747	0.313	6.98651e-213	7	Pde1c
725	7.08965e-217	0.892643	0.91	0.653	1.84451e-212	7	Snca
726	4.34997e-213	0.792673	0.317	0.061	1.13173e-208	7	Adgrg6
727	5.43005e-213	0.796131	0.989	0.775	1.41274e-208	7	Tmem132d
728	4.33222e-204	0.576079	0.987	0.893	1.12711e-199	7	Nebl
729	2.21299e-203	0.866885	0.596	0.217	5.75752e-199	7	Galnt14
730	4.22048e-203	0.734175	0.796	0.344	1.09804e-198	7	Tox
731	2.45139e-202	1.052	0.868	0.617	6.37777e-198	7	Cntn4
732	4.51695e-202	0.90604	0.916	0.611	1.17518e-197	7	Klhl32
733	1.40794e-200	0.799427	0.74	0.325	3.66303e-196	7	Scml4
734	3.72827e-197	0.556429	1	0.966	9.69984e-193	7	Gabrb1
735	3.44104e-188	0.535907	0.996	0.982	8.95256e-184	7	AABR07057765.1
736	2.62718e-181	0.822213	0.934	0.724	6.83513e-177	7	Asic2
737	2.57216e-179	0.676969	0.871	0.525	6.69198e-175	7	Ttc28
738	2.23324e-177	0.733141	0.906	0.586	5.81023e-173	7	Hs6st2
739	7.51252e-172	0.651942	0.728	0.338	1.95453e-167	7	AC126641.1
740	3.85619e-171	0.5468	0.993	0.947	1.00326e-166	7	Pde4d
741	1.08046e-165	0.64264	0.679	0.304	2.81102e-161	7	Hpcal1
742	2.65897e-165	1.35963	0.558	0.236	6.91785e-161	7	Scube2
743	5.23308e-165	0.602532	0.421	0.123	1.36149e-160	7	Gnas
744	8.79822e-163	0.635267	0.948	0.771	2.28903e-158	7	Vsnl1
745	6.54392e-161	0.675054	0.9	0.59	1.70253e-156	7	Epha4
746	7.10093e-157	0.560088	0.966	0.818	1.84745e-152	7	Rit2
747	2.94121e-155	0.548342	0.697	0.313	7.65216e-151	7	Scn9a
748	3.57245e-155	0.658976	0.82	0.483	9.29445e-151	7	Ghr
749	7.49414e-155	0.614047	0.613	0.265	1.94975e-150	7	Asxl3
750	3.46931e-150	0.593458	0.864	0.51	9.02611e-146	7	Maml2
751	1.17895e-149	0.608652	0.527	0.197	3.06726e-145	7	Ddah1
752	9.88865e-149	0.700125	0.786	0.459	2.57273e-144	7	Tmem164
753	1.09901e-147	0.54755	0.507	0.188	2.8593e-143	7	Lnx2
754	3.71348e-147	0.497972	0.509	0.186	9.66136e-143	7	Mpped1
755	8.72499e-146	0.506901	0.528	0.197	2.26998e-141	7	Akap13
756	3.27345e-143	0.487002	0.383	0.113	8.51654e-139	7	Ptprb
757	2.88094e-139	0.721033	0.881	0.594	7.49533e-135	7	Epb41l4b
758	2.69272e-132	0.488774	0.445	0.157	7.00566e-128	7	Mylip
759	1.10884e-126	0.528889	0.944	0.818	2.88488e-122	7	Rgl1
760	3.4399e-123	0.624603	0.801	0.484	8.9496e-119	7	Gabrg1
761	2.36483e-122	0.481217	0.468	0.177	6.15257e-118	7	Gpr150
762	9.5415e-119	0.868783	0.867	0.724	2.48241e-114	7	Plxdc2
763	1.63116e-117	0.57792	0.876	0.643	4.24379e-113	7	Bcl11b
764	1.88982e-116	0.642544	0.553	0.243	4.91675e-112	7	Tox3
765	1.81341e-113	0.622977	0.687	0.363	4.71796e-109	7	Trpc4
766	1.73793e-110	0.517323	0.835	0.556	4.52156e-106	7	Gda
767	6.47988e-110	0.525737	0.641	0.331	1.68587e-105	7	Agfg2
768	8.05627e-106	0.633556	0.295	0.089	2.096e-101	7	Cdc14a
769	4.68679e-102	0.513818	0.684	0.366	1.21936e-97	7	Cpne8
770	4.88958e-102	0.820966	0.684	0.403	1.27212e-97	7	Ubash3b
771	5.6378e-102	0.477542	0.618	0.325	1.46679e-97	7	Nsun7
772	2.07037e-100	0.650129	0.925	0.823	5.38648e-96	7	Rfx3
773	3.1154e-100	0.679286	0.523	0.254	8.10534e-96	7	Meis1
774	3.6784e-100	0.572949	0.724	0.438	9.57009e-96	7	Camkk2
775	6.10665e-100	0.552358	0.637	0.315	1.58877e-95	7	Cntnap4
776	8.5704e-99	0.679131	0.371	0.138	2.22976e-94	7	Etv4
777	1.71017e-98	0.538575	0.595	0.317	4.44934e-94	7	Ccdc138
778	6.55942e-98	0.48638	0.697	0.402	1.70656e-93	7	Wfs1
779	9.43572e-97	0.507802	0.744	0.438	2.45489e-92	7	Adam12
780	1.63524e-95	0.47512	0.931	0.804	4.2544e-91	7	Nyap2
781	1.76539e-91	0.466345	0.572	0.295	4.59302e-87	7	Sema6d
782	2.80253e-91	0.474673	0.79	0.534	7.29134e-87	7	Mllt3
783	1.24624e-90	0.516565	0.886	0.72	3.24235e-86	7	Mbnl1
784	3.72634e-88	0.498567	0.789	0.574	9.69483e-84	7	Hs2st1
785	1.20575e-83	0.483673	0.751	0.467	3.137e-79	7	Fras1
786	1.55675e-81	0.46166	0.849	0.671	4.05019e-77	7	Usp24
787	1.00166e-80	0.487069	0.729	0.495	2.60601e-76	7	Nek1
788	2.18955e-80	0.563489	0.683	0.442	5.69654e-76	7	Ranbp17
789	3.18914e-80	0.472941	0.9	0.683	8.29717e-76	7	Npas2
790	1.5017e-73	0.581415	0.743	0.534	3.90697e-69	7	Trhde
791	2.93267e-73	0.905485	0.571	0.343	7.62994e-69	7	AABR07052897.3
792	8.05049e-72	0.481165	0.87	0.723	2.0945e-67	7	Rps6ka5
793	8.39954e-70	0.509426	0.557	0.312	2.18531e-65	7	AABR07040412.1
794	5.0301e-69	0.490812	0.857	0.728	1.30868e-64	7	Ralyl
795	3.24942e-66	0.586955	0.661	0.443	8.45402e-62	7	Epha10
796	8.93715e-65	0.562534	0.531	0.301	2.32518e-60	7	Alk
797	3.692e-59	0.505702	0.798	0.604	9.60548e-55	7	Vat1l
798	1.95013e-58	0.460919	0.288	0.118	5.07366e-54	7	Nts
799	1.31768e-55	0.569743	0.806	0.66	3.42821e-51	7	Rmdn1
800	9.4951e-47	0.483857	0.797	0.642	2.47034e-42	7	Prkca
801	0	1.97004	0.758	0.089	0	8	Egfr
802	0	1.90944	0.998	0.584	0	8	Tcf4
803	0	1.88557	0.944	0.265	0	8	Zeb2
804	0	1.87487	0.936	0.33	0	8	Adarb2
805	0	1.79828	0.877	0.118	0	8	AABR07003030.2
806	0	1.59566	0.932	0.264	0	8	Zbtb16
807	0	1.58073	0.856	0.156	0	8	Grik1
808	0	1.52422	0.939	0.282	0	8	Nfib
809	0	1.22876	0.419	0.023	0	8	Npas1
810	0	1.14835	0.668	0.077	0	8	Zfp536
811	0	0.99185	0.501	0.062	0	8	Adra1b
812	0	0.990816	0.534	0.039	0	8	Prox1
813	0	0.945656	0.53	0.077	0	8	AABR07033570.1
814	0	0.919982	0.517	0.045	0	8	Pde5a
815	0	0.875212	0.431	0.049	0	8	Igf1
816	0	0.802655	0.438	0.044	0	8	Kit
817	0	0.640221	0.39	0.041	0	8	Dlx1
818	5.48708e-304	1.24079	0.67	0.148	1.42757e-299	8	Slc44a5
819	5.03993e-301	1.41854	0.32	0.031	1.31124e-296	8	Vip
820	1.73054e-249	1.31913	0.998	0.488	4.50234e-245	8	Erbb4
821	5.83747e-237	1.52483	0.922	0.487	1.51873e-232	8	Zmat4
822	1.01379e-224	0.839871	0.473	0.087	2.63758e-220	8	Hcrtr2
823	8.01777e-175	0.664725	0.454	0.098	2.08598e-170	8	Tnfaip8l3
824	8.95408e-175	1.0565	0.546	0.142	2.32958e-170	8	Col19a1
825	2.54306e-173	1.21725	0.939	0.683	6.61628e-169	8	Ptprd
826	1.16726e-168	1.03466	0.934	0.607	3.03687e-164	8	Pam
827	5.98927e-168	0.970436	0.81	0.357	1.55823e-163	8	Kcnip1
828	2.70633e-163	0.946031	0.875	0.46	7.04107e-159	8	Thrb
829	8.49352e-159	0.647766	0.435	0.097	2.20976e-154	8	Nfix
830	8.6404e-158	0.674648	0.605	0.184	2.24797e-153	8	Tle2
831	7.54913e-155	1.01453	0.43	0.097	1.96406e-150	8	Pde3a
832	3.04756e-148	1.02868	0.913	0.637	7.92885e-144	8	AABR07059679.1
833	1.36771e-146	2.07934	0.503	0.15	3.55836e-142	8	Reln
834	7.4393e-144	0.88467	0.981	0.941	1.93548e-139	8	Rims1
835	1.75301e-141	1.09949	0.798	0.402	4.56081e-137	8	Kcnt2
836	2.02602e-135	0.838104	0.918	0.599	5.27109e-131	8	Sorcs3
837	3.36778e-135	0.613463	0.252	0.04	8.76195e-131	8	Trpc6
838	2.93961e-134	1.00933	0.894	0.648	7.64799e-130	8	Rab3c
839	3.04071e-134	0.840469	0.913	0.673	7.91102e-130	8	Grip1
840	8.15264e-127	0.709148	0.814	0.404	2.12107e-122	8	Ubash3b
841	3.58595e-123	1.3695	0.574	0.221	9.32957e-119	8	Pde11a
842	5.9903e-122	0.858289	0.934	0.775	1.5585e-117	8	Slc2a13
843	5.3393e-114	0.753102	0.322	0.074	1.38913e-109	8	Rgs12
844	1.93234e-110	0.598297	0.377	0.099	5.02737e-106	8	Sel1l3
845	3.43902e-110	0.792962	0.739	0.396	8.94729e-106	8	Mpdz
846	2.14255e-104	0.827391	0.83	0.541	5.57428e-100	8	Pip5k1b
847	3.53303e-102	0.618832	0.299	0.069	9.19188e-98	8	Vcan
848	1.21511e-101	0.902775	0.843	0.639	3.16135e-97	8	Dab1
849	4.05949e-101	0.872195	0.577	0.235	1.05616e-96	8	Ust
850	1.44733e-98	0.672419	0.833	0.501	3.76551e-94	8	Farp1
851	2.92914e-97	0.54655	0.322	0.082	7.62075e-93	8	Htra1
852	8.18901e-94	0.866701	0.511	0.205	2.13053e-89	8	Homer2
853	9.83417e-92	0.645042	0.925	0.724	2.55856e-87	8	Rbms3
854	4.03794e-90	0.634343	0.553	0.24	1.05055e-85	8	Kcnn2
855	7.51761e-89	0.590914	0.803	0.49	1.95586e-84	8	Mtss1
856	1.02729e-88	1.16129	0.795	0.605	2.6727e-84	8	Igsf11
857	2.93003e-86	1.38578	0.597	0.303	7.62305e-82	8	Alk
858	7.01767e-85	0.626437	0.776	0.457	1.82579e-80	8	Garnl3
859	1.72698e-76	0.786391	0.548	0.263	4.49307e-72	8	Cnr1
860	2.22912e-75	0.666051	0.67	0.377	5.79949e-71	8	Gabra1
861	2.49776e-74	0.731419	0.81	0.62	6.49842e-70	8	Dner
862	4.16994e-73	0.710865	0.877	0.719	1.08489e-68	8	Sobp
863	2.19533e-70	0.632288	0.863	0.61	5.7116e-66	8	Fstl5
864	2.32368e-70	0.731759	0.299	0.091	6.04553e-66	8	Itga8
865	4.12337e-68	0.878017	0.553	0.28	1.07278e-63	8	Sema5a
866	7.69861e-68	0.692985	0.36	0.127	2.00295e-63	8	Gpd1
867	2.36992e-67	0.84335	0.835	0.683	6.16581e-63	8	Gabbr2
868	2.08159e-64	0.711276	0.398	0.156	5.41568e-60	8	Parm1
869	2.19014e-63	0.583448	0.788	0.554	5.69809e-59	8	Arnt2
870	7.00412e-63	1.02834	0.689	0.495	1.82226e-58	8	Rimbp2
871	1.72752e-62	0.565646	0.802	0.551	4.49448e-58	8	Srrm4
872	4.32149e-62	0.694334	0.741	0.487	1.12432e-57	8	Epha3
873	9.79748e-61	0.534695	0.937	0.813	2.54901e-56	8	Dscaml1
874	1.9625e-60	0.602876	0.626	0.32	5.10583e-56	8	Cntnap4
875	5.49297e-58	0.56712	0.609	0.365	1.42911e-53	8	Chl1
876	1.68704e-57	0.633413	0.689	0.464	4.38916e-53	8	Slc7a8
877	8.831e-57	0.741665	0.428	0.202	2.29756e-52	8	Adcy1
878	1.78698e-56	0.540004	0.984	0.947	4.64918e-52	8	Gria4
879	2.46007e-55	0.847812	0.55	0.324	6.40036e-51	8	Fgf13
880	1.32627e-54	1.24499	0.72	0.564	3.45055e-50	8	Thsd7a
881	2.29059e-54	0.562791	0.828	0.661	5.95943e-50	8	Zfp385d
882	3.03721e-53	0.773658	0.487	0.249	7.9019e-49	8	Tox3
883	1.25964e-52	0.57772	0.88	0.786	3.27721e-48	8	Gad1
884	1.03145e-51	1.04307	0.475	0.253	2.68352e-47	8	Shisa6
885	1.81877e-51	0.57981	0.489	0.239	4.7319e-47	8	Adra1a
886	1.12094e-47	0.79549	0.776	0.653	2.91634e-43	8	Asph
887	1.18624e-46	0.923669	0.781	0.761	3.08624e-42	8	Ptprm
888	6.82136e-46	0.559633	0.927	0.867	1.77471e-41	8	Rasal2
889	4.06593e-45	0.618812	0.647	0.443	1.05783e-40	8	Unc5c
890	8.16132e-40	0.591216	0.539	0.326	2.12333e-35	8	AABR07007642.1
891	3.20326e-39	0.717419	0.887	0.808	8.33392e-35	8	Oxr1
892	7.05852e-37	0.616853	0.652	0.441	1.83642e-32	8	Pld5
893	3.29319e-34	0.573561	0.859	0.806	8.5679e-30	8	Gabrb2
894	1.23763e-20	0.567379	0.626	0.518	3.21994e-16	8	Atrnl1
895	9.75765e-18	0.564251	0.694	0.596	2.53865e-13	8	Etl4
896	8.63058e-14	0.896193	0.518	0.453	2.24542e-09	8	Ptchd4
897	1.29549e-13	0.579807	0.579	0.5	3.37046e-09	8	Brinp2
898	5.05526e-12	1.03347	0.459	0.377	1.31523e-07	8	Cadps2
899	1.62785e-07	0.73596	0.643	0.587	0.00423517	8	Thsd7b
900	2.70105e-06	0.564894	0.671	0.648	0.0702732	8	Prkca
901	0	1.61665	0.751	0.157	0	9	Klhl1
902	0	1.51137	0.659	0.084	0	9	Ndst4
903	0	1.42557	0.98	0.387	0	9	Elavl2
904	0	1.32301	0.835	0.164	0	9	Sox6
905	0	1.26353	0.775	0.159	0	9	Grik1
906	0	1.08708	0.677	0.033	0	9	Megf10
907	0	1.07949	0.706	0.099	0	9	Sema3c
908	0	0.902549	0.668	0.09	0	9	Arhgap24
909	0	0.898378	0.53	0.077	0	9	AABR07033570.1
910	0	0.890351	0.701	0.102	0	9	Elfn1
911	0	0.876451	0.713	0.098	0	9	Flt3
912	0	0.846833	0.624	0.01	0	9	Lhx8
913	0	0.7994	0.641	0.092	0	9	Pde3a
914	0	0.793429	0.619	0.107	0	9	Ebf4
915	0	0.708507	0.426	0.03	0	9	Grin2c
916	0	0.642451	0.604	0.084	0	9	As3mt
917	0	0.588232	0.419	0.004	0	9	Gbx1
918	2.43199e-300	1.49693	0.911	0.331	6.32731e-296	9	Adarb2
919	2.08264e-299	0.867818	0.537	0.083	5.41841e-295	9	Lypd6b
920	5.04472e-285	1.05571	0.864	0.258	1.31248e-280	9	AABR07055162.1
921	2.35979e-281	1.09012	0.911	0.33	6.13947e-277	9	Iqsec3
922	6.98247e-255	0.692785	0.691	0.156	1.81663e-250	9	Rin2
923	1.25018e-245	0.707773	0.621	0.13	3.2526e-241	9	Sulf2
924	3.26391e-242	0.91327	0.813	0.237	8.49171e-238	9	Pcdh15
925	4.24384e-223	0.552624	0.494	0.086	1.10412e-218	9	Hcrtr2
926	1.76562e-218	1.25898	0.951	0.548	4.59362e-214	9	Srrm4
927	4.22344e-217	0.858485	0.483	0.09	1.09881e-212	9	Tll1
928	4.22074e-216	0.928518	0.897	0.374	1.09811e-211	9	Elavl4
929	1.37586e-215	0.921141	0.886	0.372	3.57959e-211	9	Gabra1
930	5.68548e-212	1.09106	0.799	0.29	1.47919e-207	9	Mitf
931	7.04458e-207	0.746307	0.554	0.122	1.83279e-202	9	AABR07001233.1
932	7.34175e-207	0.953005	0.985	0.803	1.9101e-202	9	Gabrb2
933	3.21846e-198	1.39199	0.964	0.714	8.37347e-194	9	Cntnap5c
934	7.90737e-198	0.763712	1	0.999	2.05726e-193	9	Snhg11
935	1.37263e-195	0.927599	0.911	0.402	3.57118e-191	9	Rbms1
936	2.71817e-190	0.654928	0.624	0.156	7.07187e-186	9	AABR07044668.1
937	4.2096e-187	0.815066	0.927	0.393	1.09521e-182	9	AABR07033720.1
938	1.37341e-185	0.868675	0.998	0.931	3.57319e-181	9	AABR07060487.1
939	3.45206e-185	0.980526	0.955	0.601	8.98122e-181	9	Msi2
940	1.94612e-174	0.849811	0.933	0.506	5.06321e-170	9	Fhod3
941	1.3103e-173	0.624377	0.555	0.135	3.40901e-169	9	AABR07071697.1
942	1.57491e-172	0.685156	0.737	0.243	4.09744e-168	9	AABR07049060.1
943	1.37471e-171	0.681984	0.755	0.254	3.57659e-167	9	Lpp
944	1.12123e-169	0.832048	0.886	0.348	2.91711e-165	9	Vwc2l
945	4.52963e-168	0.630508	0.751	0.251	1.17847e-163	9	Ccdc136
946	1.40371e-166	0.617861	0.294	0.042	3.65202e-162	9	Stac
947	1.67518e-166	0.77428	0.922	0.427	4.35832e-162	9	Dscam
948	1.65425e-161	0.761318	0.971	0.697	4.30387e-157	9	AABR07066379.1
949	1.8702e-156	0.6592	0.742	0.249	4.86571e-152	9	Adcy8
950	6.19477e-151	0.680462	0.69	0.223	1.61169e-146	9	Tmem255a
951	1.44961e-149	0.648005	0.853	0.387	3.77145e-145	9	LOC302192
952	3.88613e-149	0.9474	0.815	0.372	1.01105e-144	9	Sema3e
953	8.85617e-149	0.980814	0.766	0.299	2.30411e-144	9	Alk
954	2.6295e-148	0.848644	1	0.982	6.84116e-144	9	Grik2
955	6.47833e-148	0.784304	0.793	0.33	1.68547e-143	9	Cntn6
956	1.76856e-142	0.718523	0.833	0.366	4.60125e-138	9	Dlc1
957	1.28681e-140	0.618432	0.691	0.234	3.34789e-136	9	Tmem145
958	3.32761e-139	0.780838	0.535	0.159	8.65744e-135	9	Etv1
959	6.34801e-139	0.772519	0.878	0.5	1.65156e-134	9	Cacna2d2
960	1.05317e-136	0.942819	0.92	0.586	2.74003e-132	9	Galnt18
961	2.42031e-136	0.615897	0.806	0.33	6.29693e-132	9	Hipk2
962	2.83925e-136	1.38347	0.886	0.524	7.38688e-132	9	Hs6st3
963	2.09391e-133	0.841363	0.929	0.546	5.44773e-129	9	AABR07047221.1
964	2.20135e-130	0.683072	1	0.954	5.72724e-126	9	Ctnnd2
965	2.84613e-129	0.839002	0.938	0.624	7.40477e-125	9	Cdh18
966	1.62072e-128	0.709062	0.949	0.683	4.21662e-124	9	Ptprd
967	2.88707e-127	0.665357	0.828	0.404	7.51129e-123	9	Mroh1
968	1.30947e-119	0.580887	0.757	0.319	3.40684e-115	9	Letm2
969	1.82245e-118	0.602138	0.838	0.428	4.74147e-114	9	Sgpl1
970	2.59378e-118	0.685862	0.915	0.604	6.74825e-114	9	Magi3
971	2.46174e-117	1.07332	0.784	0.403	6.40471e-113	9	Kcnt2
972	7.31494e-117	0.928839	0.29	0.058	1.90313e-112	9	Arhgef26
973	5.27445e-111	0.632996	0.759	0.357	1.37225e-106	9	Epb41
974	9.10212e-111	0.586955	0.967	0.787	2.3681e-106	9	Atp1a3
975	1.08237e-106	0.5448	0.88	0.453	2.81601e-102	9	Mpped2
976	1.44585e-106	0.661732	0.906	0.629	3.76167e-102	9	Gabrg2
977	5.00398e-106	0.876632	0.715	0.339	1.30188e-101	9	Il1rapl2
978	1.4214e-105	0.612101	0.726	0.326	3.69805e-101	9	Insyn2a
979	6.91675e-101	0.721871	0.969	0.853	1.79953e-96	9	Khdrbs2
980	2.39432e-100	0.551844	0.604	0.228	6.22931e-96	9	LOC361016
981	1.7582e-98	0.550551	0.684	0.292	4.57431e-94	9	Cdh4
982	7.28434e-97	0.932974	0.797	0.437	1.89517e-92	9	Pld5
983	2.02507e-96	0.583203	0.808	0.464	5.26862e-92	9	Snph
984	4.43462e-96	0.572511	0.887	0.515	1.15376e-91	9	Zfp608
985	7.53457e-95	0.698151	0.911	0.68	1.96027e-90	9	Csmd2
986	2.02315e-91	0.776806	0.884	0.61	5.26364e-87	9	Fstl5
987	2.41873e-90	0.633871	0.762	0.397	6.2928e-86	9	Itgb1
988	1.10245e-89	0.586082	0.993	0.915	2.86824e-85	9	Galnt13
989	1.62823e-88	0.572498	0.869	0.531	4.23616e-84	9	Ano4
990	1.46247e-86	0.65405	0.857	0.622	3.8049e-82	9	Snx29
991	8.86209e-86	0.53817	0.864	0.507	2.30565e-81	9	Gab2
992	5.87818e-82	0.790415	0.873	0.565	1.52933e-77	9	Tmtc2
993	8.72223e-78	0.54161	0.893	0.598	2.26926e-73	9	Ccdc85a
994	7.98692e-73	0.588018	0.882	0.626	2.07796e-68	9	AABR07048878.1
995	6.20764e-71	0.584196	0.851	0.615	1.61504e-66	9	Cep112
996	1.92449e-68	0.547801	0.884	0.621	5.00693e-64	9	Cntn4
997	6.86836e-58	0.547829	0.855	0.6	1.78694e-53	9	Sorcs3
998	1.12878e-39	0.552624	0.864	0.666	2.93675e-35	9	Cntnap5b
999	3.66434e-24	0.601966	0.566	0.403	9.53352e-20	9	Cpne4
1000	2.62778e-17	0.572189	0.791	0.664	6.83668e-13	9	Smchd1
1001	0	1.41128	0.889	0.125	0	10	Mog
1002	0	1.3695	0.883	0.126	0	10	Bcas1
1003	0	1.05215	0.755	0.04	0	10	AABR07046961.1
1004	0	0.85847	0.753	0.115	0	10	Mobp
1005	0	0.837811	0.722	0.074	0	10	Aspa
1006	0	0.811516	0.825	0.138	0	10	Gab1
1007	0	0.80836	0.704	0.086	0	10	Enpp2
1008	0	0.803333	0.7	0.121	0	10	Gpd1
1009	0	0.757666	0.71	0.066	0	10	Abca8a
1010	0	0.744987	0.669	0.071	0	10	Hapln2
1011	0	0.694738	0.669	0.059	0	10	Plekhh1
1012	0	0.631235	0.58	0.049	0	10	Ninj2
1013	0	0.621773	0.621	0.039	0	10	Plekhg3
1014	0	0.599845	0.597	0.039	0	10	Fa2h
1015	0	0.576338	0.599	0.074	0	10	AABR07044900.1
1016	0	0.568971	0.586	0.054	0	10	St18
1017	0	0.567798	0.553	0.048	0	10	Opalin
1018	0	0.565454	0.615	0.089	0	10	Ermn
1019	0	0.539392	0.588	0.06	0	10	Creb5
1020	0	0.500491	0.568	0.076	0	10	Tanc1
1021	0	0.475258	0.442	0.032	0	10	Tmem98
1022	0	0.473367	0.508	0.037	0	10	Pde8a
1023	0	0.454628	0.422	0.042	0	10	Agmo
1024	0	0.388216	0.434	0.029	0	10	Gsta6
1025	0	0.370154	0.414	0.03	0	10	Sox10
1026	0	0.358523	0.428	0.038	0	10	Plekhg1
1027	0	0.353296	0.428	0.042	0	10	Prkcq
1028	0	0.345639	0.342	0.017	0	10	Cdh19
1029	7.23007e-294	1.00799	0.961	0.267	1.88105e-289	10	Zeb2
1030	5.17528e-291	0.477114	0.531	0.071	1.34645e-286	10	Lpar1
1031	3.56417e-246	0.506289	0.617	0.108	9.27291e-242	10	Slc25a13
1032	1.45082e-243	0.558431	0.646	0.12	3.7746e-239	10	Mag
1033	8.93923e-243	0.37543	0.467	0.064	2.32572e-238	10	Ugt8
1034	1.26674e-238	0.406431	0.465	0.065	3.29567e-234	10	Tns3
1035	2.0734e-219	0.511544	0.632	0.124	5.39438e-215	10	Rnf43
1036	4.79174e-216	0.369197	0.498	0.079	1.24667e-211	10	Csrp1
1037	4.67294e-211	1.33179	0.969	0.534	1.21576e-206	10	Mbp
1038	1.12493e-209	0.614021	0.687	0.153	2.92673e-205	10	Prtfdc1
1039	3.03649e-207	0.374757	0.646	0.126	7.90003e-203	10	AABR07003030.2
1040	5.21924e-197	0.675872	0.807	0.225	1.35789e-192	10	LOC361016
1041	1.47422e-191	1.24671	0.969	0.644	3.83548e-187	10	Grm3
1042	2.19823e-182	0.725775	0.813	0.238	5.71912e-178	10	Nfia
1043	1.17434e-169	0.370821	0.576	0.123	3.05529e-165	10	Lap3
1044	1.45308e-169	0.853574	0.938	0.419	3.78047e-165	10	Fnbp1
1045	7.50406e-164	0.380412	0.486	0.096	1.95233e-159	10	Fgfr2
1046	3.59738e-161	0.838391	0.969	0.526	9.3593e-157	10	Usp54
1047	2.73441e-157	0.627481	0.77	0.238	7.11411e-153	10	Arap2
1048	8.41748e-156	0.439347	0.615	0.148	2.18998e-151	10	Ppp1r14a
1049	1.15174e-153	0.705771	0.813	0.276	2.99649e-149	10	Car2
1050	6.60401e-151	0.799151	0.924	0.419	1.71816e-146	10	Septin4
1051	5.45221e-146	0.470939	0.689	0.195	1.4185e-141	10	Tspan2
1052	1.12108e-140	0.355611	0.519	0.117	2.91671e-136	10	Abca1
1053	2.8237e-140	0.794946	0.963	0.53	7.34643e-136	10	Ano4
1054	1.24718e-139	0.636682	0.852	0.317	3.24479e-135	10	Otud7b
1055	1.53169e-138	0.723908	0.92	0.415	3.985e-134	10	Ppp1r16b
1056	1.96376e-135	0.728291	0.986	0.691	5.10911e-131	10	Phlpp1
1057	3.25502e-135	0.555218	0.765	0.246	8.46859e-131	10	Frmd4b
1058	3.46986e-132	0.474909	0.728	0.222	9.02754e-128	10	Serinc5
1059	5.03326e-121	0.453468	0.65	0.199	1.3095e-116	10	LOC108348175
1060	1.47311e-119	0.433996	0.749	0.248	3.83258e-115	10	Clmn
1061	1.32213e-118	0.348789	0.677	0.2	3.43978e-114	10	Fign
1062	1.83974e-117	0.695764	0.971	0.683	4.78646e-113	10	Ptprd
1063	1.94581e-115	0.735346	0.885	0.421	5.06242e-111	10	Tf
1064	6.78882e-111	0.562905	0.87	0.371	1.76625e-106	10	Tubb4a
1065	3.02982e-109	0.576243	0.802	0.323	7.88269e-105	10	NEWGENE-1310139
1066	6.49063e-106	0.801398	0.957	0.652	1.68867e-101	10	Plp1
1067	1.14776e-103	0.632197	0.922	0.486	2.98612e-99	10	Ttll5
1068	8.28209e-102	0.492347	0.823	0.331	2.15475e-97	10	Hipk2
1069	3.58462e-98	0.591655	0.971	0.618	9.32612e-94	10	Septin7
1070	1.31343e-92	0.510514	0.253	0.047	3.41716e-88	10	Arhgap31
1071	4.58541e-92	0.555357	0.809	0.356	1.19299e-87	10	Apod
1072	1.48979e-88	0.451755	0.733	0.285	3.876e-84	10	Ankrd44
1073	2.82389e-87	0.366102	0.276	0.056	7.34692e-83	10	Pstpip2
1074	3.34398e-87	0.558586	0.94	0.525	8.70004e-83	10	Pde4b
1075	6.49263e-86	0.64366	0.977	0.793	1.68919e-81	10	Pex5l
1076	1.86135e-84	0.368055	0.724	0.271	4.84269e-80	10	Zbtb16
1077	2.45968e-81	0.447466	0.8	0.359	6.39935e-77	10	Cab39l
1078	4.39875e-81	0.353724	0.677	0.254	1.14442e-76	10	Eml1
1079	1.49487e-80	0.577339	0.998	0.94	3.8892e-76	10	Tmeff2
1080	4.79893e-79	0.355888	0.512	0.163	1.24854e-74	10	Slc1a3
1081	6.83504e-79	0.431561	0.802	0.36	1.77827e-74	10	Arhgap23
1082	5.21659e-69	0.353271	0.749	0.327	1.3572e-64	10	Frmd5
1083	4.07885e-68	0.467138	0.963	0.656	1.0612e-63	10	Slc44a1
1084	3.1475e-66	0.416418	0.776	0.369	8.18886e-62	10	Pak1
1085	1.2048e-65	0.438859	0.872	0.469	3.13452e-61	10	Kif13a
1086	3.80174e-65	0.448517	0.959	0.701	9.89098e-61	10	Map7
1087	4.26105e-64	0.469222	0.963	0.646	1.1086e-59	10	St6galnac3
1088	8.0993e-64	0.346908	0.784	0.346	2.1072e-59	10	Rab31
1089	6.80205e-63	0.485759	0.936	0.643	1.76969e-58	10	Slc24a2
1090	2.3647e-60	0.437761	0.977	0.826	6.15224e-56	10	Pak7
1091	4.78849e-59	0.401905	0.973	0.683	1.24582e-54	10	AABR07068161.1
1092	5.0762e-55	0.347752	0.831	0.435	1.32067e-50	10	Fryl
1093	1.73619e-54	0.406717	0.996	0.923	4.51704e-50	10	AC134224.1
1094	9.59153e-50	0.386149	0.975	0.676	2.49543e-45	10	Ankrd28
1095	2.8106e-48	0.3728	0.942	0.616	7.31233e-44	10	Map4k4
1096	3.62188e-46	0.391691	0.893	0.598	9.42303e-42	10	Ncam2
1097	3.30795e-40	0.350228	0.755	0.416	8.60629e-36	10	Tmcc3
1098	3.11187e-32	0.369693	0.438	0.204	8.09614e-28	10	Pdzrn3
1099	1.27062e-29	0.3573	0.475	0.232	3.30577e-25	10	Chst9
1100	9.86365e-21	0.388127	0.465	0.246	2.56623e-16	10	Pcdh15
1101	0	2.03876	0.953	0.052	0	11	Pde5a
1102	0	1.48116	0.853	0.035	0	11	Unc5b
1103	0	1.35879	0.752	0.033	0	11	Col5a2
1104	0	1.26418	0.674	0.022	0	11	Col26a1
1105	0	1.1929	0.798	0.05	0	11	Myof
1106	0	0.75678	0.566	0.013	0	11	AABR07024473.2
1107	3.62917e-259	0.745301	0.566	0.029	9.44201e-255	11	Ngf
1108	2.21513e-183	0.929982	0.574	0.044	5.76311e-179	11	Itga9
1109	2.66142e-162	1.40189	0.915	0.132	6.92422e-158	11	AABR07003030.2
1110	8.66453e-162	0.948177	0.767	0.088	2.25425e-157	11	Zfp536
1111	5.39618e-157	0.888596	0.589	0.055	1.40393e-152	11	AABR07055191.1
1112	1.79426e-153	0.841234	0.504	0.04	4.66813e-149	11	Dusp10
1113	4.6697e-147	1.2172	0.798	0.11	1.21492e-142	11	Osbpl3
1114	6.89772e-145	1.07102	0.651	0.072	1.79458e-140	11	Col12a1
1115	1.94631e-144	1.19597	0.783	0.101	5.06373e-140	11	Pde3a
1116	3.14503e-139	1.25696	0.798	0.117	8.18243e-135	11	AABR07026805.1
1117	3.8226e-134	0.855316	0.62	0.07	9.94526e-130	11	Nek7
1118	6.17573e-131	1.28629	0.961	0.175	1.60674e-126	11	Sox6
1119	2.27331e-130	1.75278	0.984	0.236	5.91447e-126	11	Tafa2
1120	2.40168e-119	1.92457	1	0.277	6.24845e-115	11	Zeb2
1121	4.30493e-109	1.06733	0.744	0.129	1.12001e-104	11	AABR07001233.1
1122	1.27243e-106	1.31436	0.845	0.176	3.31048e-102	11	Clstn2
1123	2.24726e-99	1.42403	0.93	0.259	5.8467e-95	11	Ccdc136
1124	4.22778e-99	1.19606	0.868	0.211	1.09994e-94	11	Galntl6
1125	4.7733e-97	2.2331	1	0.464	1.24187e-92	11	Trps1
1126	6.78737e-93	1.6603	0.969	0.335	1.76587e-88	11	AABR07035437.1
1127	5.06151e-88	0.865772	0.628	0.108	1.31685e-83	11	Nacc2
1128	1.34259e-86	2.08554	1	0.565	3.49301e-82	11	Thsd7a
1129	2.6086e-85	1.15471	0.93	0.247	6.7868e-81	11	Vwc2
1130	7.62907e-83	0.876197	0.705	0.139	1.98486e-78	11	Zbtb7c
1131	6.29601e-80	1.67619	1	0.663	1.63803e-75	11	Zfp385d
1132	8.09536e-78	1.46475	1	0.695	2.10617e-73	11	Kcnc1
1133	3.76518e-77	1.82206	1	0.591	9.79587e-73	11	Tcf4
1134	1.99974e-76	1.09344	0.969	0.294	5.20272e-72	11	Nfib
1135	7.47124e-76	0.785953	0.488	0.073	1.94379e-71	11	Plch1
1136	8.40021e-75	1.64502	1	0.498	2.18548e-70	11	Erbb4
1137	1.15836e-74	1.13638	0.876	0.257	3.01371e-70	11	Adcy8
1138	8.17598e-74	1.13611	0.946	0.306	2.12715e-69	11	Alk
1139	1.33608e-73	1.32903	0.992	0.537	3.47607e-69	11	Ano4
1140	8.8886e-73	1.55064	1	0.719	2.31255e-68	11	Cntnap5c
1141	5.76252e-71	1.46807	1	0.654	1.49923e-66	11	Astn2
1142	3.2147e-70	1.19708	0.93	0.356	8.3637e-66	11	Crtac1
1143	2.44304e-69	1.31035	0.992	0.629	6.35606e-65	11	Mef2c
1144	2.46613e-69	0.940271	0.814	0.223	6.41613e-65	11	Rnf144b
1145	4.84229e-67	1.41085	0.915	0.365	1.25982e-62	11	Kcnip1
1146	7.97335e-66	1.40261	1	0.809	2.07443e-61	11	Oxr1
1147	2.41359e-62	1.04396	0.86	0.321	6.27942e-58	11	Rora
1148	4.54467e-60	1.61279	0.907	0.434	1.18239e-55	11	Cdh11
1149	3.63736e-59	0.833131	1	0.985	9.46332e-55	11	Dlgap1
1150	4.97149e-59	1.08417	1	0.948	1.29343e-54	11	Gria4
1151	9.57777e-59	1.13817	0.969	0.546	2.49185e-54	11	Inpp4b
1152	9.48795e-57	0.8122	0.729	0.205	2.46848e-52	11	Adcy1
1153	1.01474e-56	1.14796	0.984	0.643	2.64004e-52	11	Plcxd3
1154	1.00219e-53	0.938828	1	0.786	2.6074e-49	11	Kcnc2
1155	2.10001e-53	0.968925	0.969	0.452	5.46359e-49	11	Ptchd4
1156	1.27751e-52	0.943882	0.992	0.613	3.32369e-48	11	Pam
1157	1.90442e-52	0.956376	0.992	0.623	4.95473e-48	11	Dner
1158	3.68777e-52	0.780723	0.651	0.175	9.59446e-48	11	Adamts17
1159	1.15944e-51	1.03394	0.992	0.714	3.01651e-47	11	Pcsk2
1160	1.48481e-51	0.989588	1	0.915	3.86304e-47	11	Xkr4
1161	1.52677e-51	0.807767	0.651	0.18	3.97219e-47	11	Fgf9
1162	1.78525e-51	0.921921	1	0.868	4.64469e-47	11	Spock3
1163	3.87245e-49	0.914301	0.853	0.313	1.0075e-44	11	Cdh12
1164	5.34208e-49	0.797765	0.992	0.933	1.38985e-44	11	AABR07060487.1
1165	7.37925e-49	0.888877	0.783	0.287	1.91986e-44	11	St6gal2
1166	1.70508e-48	0.90869	0.961	0.561	4.43611e-44	11	Cdkl5
1167	1.87622e-48	0.915526	0.829	0.35	4.88136e-44	11	Mical2
1168	2.4588e-48	0.793947	0.612	0.166	6.39705e-44	11	Arhgap29
1169	1.55843e-47	0.80355	1	0.949	4.05458e-43	11	Pde4d
1170	1.99156e-47	0.696104	0.643	0.181	5.18143e-43	11	LOC100125362
1171	3.81187e-46	0.842197	0.899	0.376	9.91734e-42	11	Cadps2
1172	7.81626e-46	0.868289	0.806	0.291	2.03356e-41	11	Kcnh7
1173	3.93193e-45	0.748995	0.992	0.929	1.02297e-40	11	Ntrk2
1174	4.21936e-45	0.804822	0.884	0.384	1.09775e-40	11	Elavl4
1175	5.51408e-45	0.898627	0.868	0.369	1.4346e-40	11	Galnt7
1176	2.18506e-43	0.977999	0.829	0.325	5.68487e-39	11	Cntnap4
1177	6.18247e-43	0.884513	0.946	0.525	1.60849e-38	11	Srgap1
1178	1.72526e-41	0.854797	0.876	0.382	4.4886e-37	11	Col11a1
1179	1.01671e-40	0.871114	0.977	0.642	2.64518e-36	11	Dab1
1180	6.10975e-40	0.906415	0.953	0.711	1.58957e-35	11	Cit
1181	9.50462e-39	0.827712	0.977	0.687	2.47282e-34	11	Ptprd
1182	1.20505e-37	0.854728	0.845	0.429	3.13518e-33	11	Oxct1
1183	1.48937e-37	0.768936	1	0.818	3.8749e-33	11	Edil3
1184	6.50514e-37	0.692082	1	0.857	1.69244e-32	11	Hcn1
1185	6.64918e-37	0.814644	0.899	0.516	1.72992e-32	11	Gpr176
1186	1.27775e-36	0.707052	0.659	0.231	3.32432e-32	11	Snx7
1187	2.34435e-35	0.718831	0.705	0.279	6.09928e-31	11	Grk3
1188	3.74214e-35	0.718786	0.736	0.304	9.73594e-31	11	Ttc39b
1189	2.76612e-34	0.711918	0.853	0.358	7.1966e-30	11	Vwc2l
1190	4.03778e-34	0.694584	0.667	0.252	1.05051e-29	11	AABR07049060.1
1191	9.539e-34	0.700424	0.667	0.247	2.48176e-29	11	Arap2
1192	5.08702e-33	0.70811	0.744	0.327	1.32349e-28	11	Ppargc1a
1193	1.10555e-32	0.705372	0.922	0.521	2.87631e-28	11	Zfp608
1194	9.52787e-30	0.74607	0.837	0.455	2.47887e-25	11	Pknox2
1195	1.13488e-29	0.713486	0.938	0.588	2.95262e-25	11	Slc4a4
1196	5.13296e-29	0.758527	0.938	0.686	1.33544e-24	11	Enox1
1197	3.48922e-26	0.7542	0.829	0.478	9.0779e-22	11	Man1c1
1198	7.38674e-25	0.73611	0.783	0.462	1.92181e-20	11	Dlgap2
1199	3.91878e-24	0.69876	0.829	0.486	1.01955e-19	11	Man2a1
1200	3.44897e-23	0.716225	0.527	0.203	8.97319e-19	11	Cemip
1201	0	2.19144	0.958	0.023	0	12	Slc5a7
1202	0	2.12908	0.966	0.042	0	12	Prima1
1203	0	2.1105	0.966	0.01	0	12	Chat
1204	0	1.32061	0.84	0.021	0	12	Lhx8
1205	0	1.28513	0.824	0.044	0	12	Ecel1
1206	0	1.01367	0.588	0.013	0	12	Dysf
1207	0	0.937981	0.597	0.006	0	12	Mcub
1208	0	0.743015	0.353	0.007	0	12	Slc17a8
1209	3.27034e-244	0.971931	0.429	0.017	8.50845e-240	12	Rxfp2
1210	9.09666e-201	1.41431	0.773	0.069	2.36668e-196	12	Tacr1
1211	6.85647e-185	0.731516	0.588	0.042	1.78385e-180	12	Amigo2
1212	1.32153e-148	1.0689	0.832	0.107	3.43822e-144	12	Isl1
1213	1.58588e-140	1.00738	0.529	0.045	4.12598e-136	12	Megf10
1214	6.1148e-129	0.941418	0.588	0.061	1.59089e-124	12	Tshz3
1215	5.14375e-98	0.893417	0.655	0.096	1.33825e-93	12	Trpc3
1216	2.33563e-85	1.10763	0.773	0.16	6.07661e-81	12	Rab3b
1217	1.62035e-83	0.995674	0.655	0.11	4.21566e-79	12	Plpp4
1218	2.16332e-78	2.05005	0.966	0.398	5.6283e-74	12	Elavl2
1219	1.77185e-76	0.696118	0.706	0.136	4.60982e-72	12	Ldlrad3
1220	1.6531e-75	0.713377	0.622	0.105	4.30086e-71	12	Fer1l6
1221	3.6207e-73	0.895336	0.782	0.182	9.41997e-69	12	Serpine2
1222	3.78416e-70	0.626568	0.504	0.076	9.84524e-66	12	Klf6
1223	1.8474e-67	1.26473	0.815	0.255	4.80638e-63	12	Acly
1224	3.04785e-62	1.36778	0.689	0.168	7.92959e-58	12	Klhl1
1225	3.00923e-61	1.46378	0.992	0.57	7.82912e-57	12	Tmtc2
1226	1.54641e-59	0.651089	0.622	0.125	4.02331e-55	12	Zfp423
1227	1.31999e-58	1.34732	0.992	0.592	3.43421e-54	12	Galnt18
1228	8.37766e-58	1.17925	0.975	0.61	2.17962e-53	12	Slc7a14
1229	9.37076e-58	0.776258	0.798	0.212	2.43799e-53	12	Galntl6
1230	2.47334e-57	1.24095	0.941	0.412	6.4349e-53	12	Rbms1
1231	1.85482e-55	0.671432	0.731	0.177	4.8257e-51	12	Clstn2
1232	9.98208e-54	1.40928	0.874	0.336	2.59704e-49	12	AABR07035437.1
1233	2.6505e-53	1.02279	0.975	0.525	6.89579e-49	12	Srgap1
1234	5.50451e-53	0.901637	0.924	0.393	1.43211e-48	12	Myrip
1235	1.49369e-52	1.53935	0.95	0.443	3.88614e-48	12	Pld5
1236	6.09961e-50	1.05806	0.513	0.103	1.58693e-45	12	Pde3a
1237	1.04398e-49	0.972884	0.933	0.427	2.71612e-45	12	Tmem65
1238	1.57528e-48	1.10251	0.983	0.613	4.0984e-44	12	Pbx3
1239	4.54596e-47	0.926375	0.849	0.318	1.18272e-42	12	Plcb4
1240	2.09e-46	0.872216	0.882	0.34	5.43756e-42	12	Iqsec3
1241	1.08939e-45	1.00821	0.655	0.191	2.83426e-41	12	Ntn1
1242	6.48819e-45	1.06857	0.916	0.409	1.68803e-40	12	Kcnt2
1243	9.61103e-45	0.735655	0.706	0.208	2.5005e-40	12	Ddah1
1244	6.45081e-43	0.888027	0.924	0.498	1.67831e-38	12	Rimbp2
1245	2.58075e-42	0.650591	0.563	0.135	6.71434e-38	12	AABR07003030.2
1246	6.71576e-42	0.881386	0.966	0.619	1.74724e-37	12	Cep112
1247	1.43979e-41	0.857028	0.966	0.765	3.74589e-37	12	Runx1t1
1248	1.75169e-41	0.709837	0.63	0.17	4.55737e-37	12	Mdga1
1249	5.12988e-40	0.610499	0.588	0.157	1.33464e-35	12	Megf11
1250	1.85468e-39	1.00768	0.95	0.607	4.82531e-35	12	Msi2
1251	3.04188e-38	0.728189	0.622	0.196	7.91406e-34	12	Atp1b3
1252	5.51261e-38	1.03057	0.916	0.546	1.43422e-33	12	Inpp4b
1253	6.29363e-38	0.638855	0.992	0.929	1.63741e-33	12	Map1b
1254	2.10468e-37	1.09795	0.95	0.564	5.47575e-33	12	Sphkap
1255	3.50949e-37	0.817731	0.966	0.623	9.13064e-33	12	Dner
1256	1.46421e-36	1.05158	0.874	0.531	3.80944e-32	12	Lcorl
1257	1.91681e-36	0.72555	0.966	0.633	4.98698e-32	12	Stmn2
1258	2.73728e-36	0.780301	0.992	0.903	7.12158e-32	12	Klhl29
1259	1.03513e-35	0.789946	0.773	0.306	2.6931e-31	12	Tmem196
1260	9.70583e-35	0.861105	0.933	0.696	2.52517e-30	12	Ptprs
1261	1.01492e-33	0.701712	0.975	0.702	2.64052e-29	12	AABR07066379.1
1262	1.86829e-33	0.817234	1	0.854	4.86074e-29	12	Robo2
1263	4.30146e-33	0.71638	0.941	0.507	1.11911e-28	12	Cacna2d2
1264	4.93139e-33	0.747744	0.891	0.403	1.283e-28	12	AABR07033720.1
1265	2.60674e-32	0.710801	0.933	0.583	6.78196e-28	12	Srgap2
1266	3.57999e-32	0.81585	0.496	0.137	9.31407e-28	12	Sntb1
1267	6.58856e-32	0.593796	0.63	0.202	1.71415e-27	12	Zfp521
1268	6.26986e-30	0.637575	0.933	0.507	1.63123e-25	12	Farp1
1269	7.80537e-29	0.931372	0.975	0.731	2.03072e-24	12	Asic2
1270	1.15391e-28	1.06917	0.95	0.786	3.00212e-24	12	Kcnc2
1271	7.17626e-28	0.670294	0.958	0.606	1.86705e-23	12	Marchf4
1272	7.83671e-28	0.726676	0.882	0.521	2.03888e-23	12	Zfp608
1273	4.10108e-27	0.614769	0.975	0.711	1.06698e-22	12	Cit
1274	1.35832e-26	0.665101	0.832	0.443	3.53395e-22	12	Zfp704
1275	3.90853e-26	0.726414	0.916	0.666	1.01688e-21	12	Carmil1
1276	4.43515e-26	0.682863	0.941	0.667	1.15389e-21	12	Foxn3
1277	7.28834e-26	1.06598	0.941	0.647	1.89621e-21	12	Prkca
1278	1.74512e-25	0.960726	0.975	0.736	4.54028e-21	12	Gpc6
1279	1.16098e-24	0.58671	0.95	0.603	3.02052e-20	12	Mapk11
1280	1.37895e-24	0.66162	0.857	0.436	3.5876e-20	12	Dscam
1281	1.50921e-23	0.630098	0.983	0.782	3.92651e-19	12	Grid2
1282	3.78774e-22	0.628865	0.924	0.61	9.85455e-18	12	Magi3
1283	4.66432e-22	0.603746	0.95	0.751	1.21352e-17	12	Cdk14
1284	5.31293e-22	0.590176	0.765	0.332	1.38226e-17	12	Glra2
1285	6.2812e-22	0.669386	0.992	0.832	1.63418e-17	12	Erc2
1286	8.38154e-22	1.20814	0.899	0.721	2.18062e-17	12	Slc25a27
1287	1.97771e-21	0.599672	0.941	0.654	5.1454e-17	12	Nup93
1288	5.84598e-21	1.21469	0.79	0.507	1.52095e-16	12	Nrg1
1289	8.35497e-21	0.716709	0.933	0.689	2.17371e-16	12	Sv2c
1290	1.80953e-20	0.703245	0.79	0.421	4.70786e-16	12	Tmcc3
1291	1.28564e-18	0.879699	0.756	0.496	3.34485e-14	12	Zmat4
1292	2.97311e-18	0.619587	0.958	0.714	7.73514e-14	12	Pcsk2
1293	3.13207e-18	0.604229	0.95	0.787	8.14872e-14	12	Ppp2r3a
1294	4.27634e-18	0.695111	0.866	0.695	1.11258e-13	12	Zfp385b
1295	6.26059e-16	0.630458	0.748	0.405	1.62882e-11	12	Grk5
1296	3.3527e-14	1.29144	0.622	0.347	8.72271e-10	12	Il1rapl2
1297	1.70949e-10	0.589613	0.597	0.326	4.44759e-06	12	Cntnap4
1298	2.28368e-09	0.597756	0.849	0.642	5.94144e-05	12	AABR07033184.1
1299	4.06207e-08	0.771176	0.664	0.406	0.00105683	12	Cpne4
1300	1.76636e-07	0.594051	0.437	0.242	0.00459553	12	Ust
