# Supplementary material for: Cell-type specific changes in PKC-delta neurons of the central amygdala during alcohol withdrawal
Source: Transl Psychiatry. 2022 Jul 20;12:289. doi: 10.1038/s41398-022-02063-0 (PMC9300707; doi:10.1038/s41398-022-02063-0)
Supplement: Supplementary file 4 — Supplemental Table S4 [file 41398_2022_2063_MOESM4_ESM.xlsx]

## Sheet: p < .05
	gene	baseMean	log2FoldChange	lfcSE	stat	pvalue	padj
Astrocytes
	Pdilt	38.7103	0.996645	0.193121	5.09485	3.49019e-07	0.00143709
	Lifr	285.484	0.8268	0.161621	5.19095	2.09227e-07	0.00143709
	Col25a1	195.556	0.881318	0.17547	4.9259	8.39741e-07	0.00205716
	Adgrg3	74.8421	0.928173	0.192662	4.89179	9.99226e-07	0.00205716
	Nnat	1211.13	-0.729525	0.153533	-4.72641	2.28521e-06	0.00376374
	Htra1	1167.92	0.648163	0.141202	4.63848	3.50979e-06	0.00446567
	Hip1	460.478	0.685845	0.146835	4.62225	3.79596e-06	0.00446567
	Slc7a11	563.723	-0.658992	0.145451	-4.5234	6.08531e-06	0.00626407
	Fgf2	352.707	0.70604	0.17156	4.3035	1.68117e-05	0.0153827
	Mt2A	61.0153	0.854613	0.193447	4.24247	2.21072e-05	0.0182053
	Adcy10	66.7993	0.744549	0.192503	4.1652	3.11078e-05	0.0232884
	Megf10	602.065	0.598175	0.143536	4.13236	3.5906e-05	0.0246405
	Irak2	267.114	0.639761	0.166711	4.05298	5.05691e-05	0.0258697
	AC118957.1	273.948	0.712801	0.178433	4.04021	5.34044e-05	0.0258697
	Prr5	424.336	0.603854	0.151724	4.06744	4.75329e-05	0.0258697
	Mras	573.099	0.58255	0.144132	4.06709	4.7604e-05	0.0258697
	Foxo3	292.463	0.675685	0.17211	4.08738	4.36264e-05	0.0258697
	Grm5	739.442	0.643061	0.161642	4.01863	5.85386e-05	0.0267814
	Mertk	1619.77	0.55455	0.143769	3.97709	6.97646e-05	0.0302375
	Trpm3	2710.16	0.519525	0.12743	3.91261	9.13048e-05	0.0375948
	Vav3	682.679	0.559055	0.14161	3.83608	0.000125015	0.0490239
	Cables1	872.092	0.575234	0.153157	3.80661	0.000140886	0.0527361
Excitatory Cells
	Kctd19	28.71	0.500581	0.103558	5.72858	1.01272e-08	0.000233838
	Meis2	1456.58	0.537016	0.103786	5.53625	3.09024e-08	0.000356768
	Potec	252.411	0.588106	0.1247	4.67911	2.88117e-06	0.0221754
	Snx31	45.5204	0.491827	0.118541	4.50283	6.70542e-06	0.038707
Gabaergic Cells
	Prim1	1645.63	0.5238	0.0999259	5.39359	6.91e-08	0.00058468
	Ubash3b	4550.11	0.494854	0.0996522	5.06913	4e-07	0.00146416
	Wdr66	1405.45	0.501452	0.0981464	5.01921	5.19e-07	0.00146416
	AC099302.1	371.619	-0.550997	0.119331	-4.60737	4.08e-06	0.00863088
	Iqck	1696.87	0.435226	0.09624	4.47584	7.61e-06	0.0128871
	Mest	5273.22	-0.442655	0.10217	-4.40717	1.05e-05	0.0140416
	Wipf3	3194.29	0.481368	0.109604	4.38478	1.16e-05	0.0140416
	Tll1	694.448	0.51864	0.113728	4.27897	1.88e-05	0.0198698
	Mapk4	1283.75	0.425802	0.102922	4.12915	3.64e-05	0.0342496
	Ndufc1	1600.52	-0.408023	0.106276	-3.95718	7.58e-05	0.0486253
	Krba1	1998.73	-0.418766	0.10971	-3.94682	7.92e-05	0.0486253
	Brinp1	12293.1	0.33174	0.0842083	3.94317	8.04e-05	0.0486253
	Coro2b	4258.99	0.343835	0.0878758	3.96135	7.45e-05	0.0486253
	Klhl2	7018.81	0.359853	0.0890301	3.99294	6.53e-05	0.0486253
	Shc3	3594.9	0.36349	0.0944797	3.9214	8.8e-05	0.0496866
PKCD Neurons
	Hs6st3	790.226	0.630125	0.126431	5.18939	2.10986e-07	0.000274493
	Coro2b	804.571	0.579085	0.117628	5.02024	5.16068e-07	0.000335702
	Nnat	2518.52	-0.580326	0.119801	-4.93106	8.17854e-07	0.000354676
	Cpe	1551.48	0.511813	0.117216	4.50888	6.51713e-06	0.0021197
	Actn2	830.981	0.498145	0.113494	4.40927	1.03718e-05	0.00269873
	Klhl2	1368.65	0.446376	0.10524	4.22388	2.40134e-05	0.00520691
	Rmdn1	1131.54	-0.477353	0.115641	-4.17058	3.03819e-05	0.0056467
	Shc3	1145.89	0.441924	0.112758	3.98013	6.88784e-05	0.0109534
	Gnal	2080.8	0.48405	0.116918	3.95739	7.57732e-05	0.0109534
	Ldlrad4	711.322	0.471615	0.12044	3.92016	8.84919e-05	0.0115128
	Trim9	1803.25	0.390182	0.104069	3.89184	9.94881e-05	0.0117667
	Cmip	3026.69	0.371398	0.0983485	3.83469	0.000125724	0.0136306
	Zdhhc14	1925.51	0.380541	0.100494	3.75341	0.000174449	0.0136782
	Cntn4	671.131	0.429389	0.116171	3.71932	0.000199759	0.0136782
	Brinp1	2865.06	0.366765	0.0971102	3.73143	0.000190393	0.0136782
	Bcl11b	1324.35	0.399817	0.106308	3.76341	0.000167614	0.0136782
	Gramd1b	1343	0.437157	0.114379	3.80654	0.000140923	0.0136782
	Dscaml1	3853.75	0.358597	0.0951322	3.77293	0.00016134	0.0136782
	Ntrk2	3306.61	0.350973	0.0954443	3.72355	0.000196438	0.0136782
	Ptprg	810.083	0.397915	0.111268	3.63905	0.000273642	0.0178004
	Mrps6	1677.18	-0.361273	0.102101	-3.59855	0.000319994	0.0198244
	Dab1	809.135	0.413003	0.112892	3.57396	0.000351628	0.0198899
	Brinp3	1039.97	0.343431	0.107068	3.58272	0.000340036	0.0198899
	Grm3	1586.27	0.37623	0.106931	3.51966	0.000432098	0.0234233
	Atxn1	1432.33	0.383437	0.109831	3.47792	0.000505319	0.0252854
	Acap2	1321.2	0.371469	0.108886	3.48379	0.000494366	0.0252854
	Epb41l4b	2124.6	0.380706	0.113231	3.45161	0.000557251	0.0268512
	Setbp1	659.155	0.388233	0.115053	3.40762	0.000655314	0.0304487
	AC134224.1	3530.63	0.325528	0.0991891	3.37951	0.000726146	0.0325764
	Tenm4	3065.33	0.319008	0.0985066	3.28152	0.00103248	0.0447751
	Celf5	1134.24	0.384094	0.116636	3.26809	0.00108276	0.0454411
	Cdh8	858.581	0.354137	0.110246	3.25877	0.00111896	0.0454928
	LOC100361087	2060.75	0.401205	0.11927	3.24386	0.00117921	0.0464894
	Pde1a	1159.73	0.352732	0.107141	3.22753	0.00124862	0.0477782
	Ctnnd2	4541.96	0.298118	0.0935703	3.1745	0.00150094	0.0492457
	Ptprd	886.644	0.349493	0.112581	3.19139	0.00141588	0.0492457
	Sik3	3052.82	0.303345	0.0958721	3.17197	0.00151409	0.0492457
	Aff3	1759.96	0.331116	0.102484	3.20093	0.00136984	0.0492457
	Gria1	6923.06	0.307346	0.0962398	3.17995	0.001473	0.0492457
	Ttc28	1268.52	0.335756	0.105929	3.17952	0.0014752	0.0492457
D1dr neurons
	Syt10	191.145	0.844112	0.160144	4.80342	1.55977e-06	0.0322591
Intercalated Cells
	Alk	172.183	0.6344	0.125084	5.07886	3.8e-07	0.00790881

## Sheet: p < .1
	gene	baseMean	log2FoldChange	lfcSE	stat	pvalue	padj
Astrocytes
	Pdilt	38.7103	0.996645	0.193121	5.09485	3.49019e-07	0.00143709
	Lifr	285.484	0.8268	0.161621	5.19095	2.09227e-07	0.00143709
	Col25a1	195.556	0.881318	0.17547	4.9259	8.39741e-07	0.00205716
	Adgrg3	74.8421	0.928173	0.192662	4.89179	9.99226e-07	0.00205716
	Nnat	1211.13	-0.729525	0.153533	-4.72641	2.28521e-06	0.00376374
	Htra1	1167.92	0.648163	0.141202	4.63848	3.50979e-06	0.00446567
	Hip1	460.478	0.685845	0.146835	4.62225	3.79596e-06	0.00446567
	Slc7a11	563.723	-0.658992	0.145451	-4.5234	6.08531e-06	0.00626407
	Fgf2	352.707	0.70604	0.17156	4.3035	1.68117e-05	0.0153827
	Mt2A	61.0153	0.854613	0.193447	4.24247	2.21072e-05	0.0182053
	Adcy10	66.7993	0.744549	0.192503	4.1652	3.11078e-05	0.0232884
	Megf10	602.065	0.598175	0.143536	4.13236	3.5906e-05	0.0246405
	Irak2	267.114	0.639761	0.166711	4.05298	5.05691e-05	0.0258697
	AC118957.1	273.948	0.712801	0.178433	4.04021	5.34044e-05	0.0258697
	Prr5	424.336	0.603854	0.151724	4.06744	4.75329e-05	0.0258697
	Mras	573.099	0.58255	0.144132	4.06709	4.7604e-05	0.0258697
	Foxo3	292.463	0.675685	0.17211	4.08738	4.36264e-05	0.0258697
	Grm5	739.442	0.643061	0.161642	4.01863	5.85386e-05	0.0267814
	Mertk	1619.77	0.55455	0.143769	3.97709	6.97646e-05	0.0302375
	Trpm3	2710.16	0.519525	0.12743	3.91261	9.13048e-05	0.0375948
	Vav3	682.679	0.559055	0.14161	3.83608	0.000125015	0.0490239
	Cables1	872.092	0.575234	0.153157	3.80661	0.000140886	0.0527361
	Luzp2	5742.27	0.520987	0.139627	3.75298	0.000174745	0.0625663
	Etv5	146.446	0.69933	0.180017	3.7048	0.000211555	0.0725898
	Rsrp1	496.103	-0.589541	0.155299	-3.67502	0.000237826	0.07834
	Fam49a	597.481	0.535318	0.149871	3.65854	0.000253655	0.0803404
Excitatory Cells
	Kctd19	28.71	0.500581	0.103558	5.72858	1.01272e-08	0.000233838
	Meis2	1456.58	0.537016	0.103786	5.53625	3.09024e-08	0.000356768
	Potec	252.411	0.588106	0.1247	4.67911	2.88117e-06	0.0221754
	Snx31	45.5204	0.491827	0.118541	4.50283	6.70542e-06	0.038707
Gabaergic Cells
	Prim1	1645.63	0.5238	0.0999259	5.39359	6.90624e-08	0.000584682
	Ubash3b	4550.11	0.494854	0.0996522	5.06913	3.99631e-07	0.00146416
	Wdr66	1405.45	0.501452	0.0981464	5.01921	5.18838e-07	0.00146416
	AC099302.1	371.619	-0.550997	0.119331	-4.60737	4.0779e-06	0.00863088
	Iqck	1696.87	0.435226	0.09624	4.47584	7.61106e-06	0.0128871
	Mest	5273.22	-0.442655	0.10217	-4.40717	1.04729e-05	0.0140416
	Wipf3	3194.29	0.481368	0.109604	4.38478	1.16101e-05	0.0140416
	Tll1	694.448	0.51864	0.113728	4.27897	1.87761e-05	0.0198698
	Mapk4	1283.75	0.425802	0.102922	4.12915	3.64099e-05	0.0342496
	Ndufc1	1600.52	-0.408023	0.106276	-3.95718	7.5839e-05	0.0486253
	Krba1	1998.73	-0.418766	0.10971	-3.94682	7.91955e-05	0.0486253
	Brinp1	12293.1	0.33174	0.0842083	3.94317	8.04104e-05	0.0486253
	Coro2b	4258.99	0.343835	0.0878758	3.96135	7.45275e-05	0.0486253
	Klhl2	7018.81	0.359853	0.0890301	3.99294	6.5259e-05	0.0486253
	Shc3	3594.9	0.36349	0.0944797	3.9214	8.80343e-05	0.0496866
	Gpd1	693.755	0.39213	0.116491	3.83433	0.000125907	0.0666208
	LOC108351137	1690.62	-0.420826	0.113228	-3.79337	0.000148619	0.0740123
	Per2	1168.56	0.367889	0.099522	3.71459	0.000203536	0.0867433
	Bmp6	1865.8	0.36953	0.0987594	3.71287	0.000204921	0.0867433
	Fgfr1	1483.11	0.371365	0.0977736	3.73325	0.000189028	0.0867433
	Spata13	2161.21	0.369714	0.0972221	3.69787	0.000217412	0.0876481
PKCD Neurons
	Hs6st3	790.226	0.630125	0.126431	5.18939	2.10986e-07	0.000274493
	Coro2b	804.571	0.579085	0.117628	5.02024	5.16068e-07	0.000335702
	Nnat	2518.52	-0.580326	0.119801	-4.93106	8.17854e-07	0.000354676
	Cpe	1551.48	0.511813	0.117216	4.50888	6.51713e-06	0.0021197
	Actn2	830.981	0.498145	0.113494	4.40927	1.03718e-05	0.00269873
	Klhl2	1368.65	0.446376	0.10524	4.22388	2.40134e-05	0.00520691
	Rmdn1	1131.54	-0.477353	0.115641	-4.17058	3.03819e-05	0.0056467
	Shc3	1145.89	0.441924	0.112758	3.98013	6.88784e-05	0.0109534
	Gnal	2080.8	0.48405	0.116918	3.95739	7.57732e-05	0.0109534
	Ldlrad4	711.322	0.471615	0.12044	3.92016	8.84919e-05	0.0115128
	Trim9	1803.25	0.390182	0.104069	3.89184	9.94881e-05	0.0117667
	Cmip	3026.69	0.371398	0.0983485	3.83469	0.000125724	0.0136306
	Zdhhc14	1925.51	0.380541	0.100494	3.75341	0.000174449	0.0136782
	Cntn4	671.131	0.429389	0.116171	3.71932	0.000199759	0.0136782
	Brinp1	2865.06	0.366765	0.0971102	3.73143	0.000190393	0.0136782
	Bcl11b	1324.35	0.399817	0.106308	3.76341	0.000167614	0.0136782
	Gramd1b	1343	0.437157	0.114379	3.80654	0.000140923	0.0136782
	Dscaml1	3853.75	0.358597	0.0951322	3.77293	0.00016134	0.0136782
	Ntrk2	3306.61	0.350973	0.0954443	3.72355	0.000196438	0.0136782
	Ptprg	810.083	0.397915	0.111268	3.63905	0.000273642	0.0178004
	Mrps6	1677.18	-0.361273	0.102101	-3.59855	0.000319994	0.0198244
	Dab1	809.135	0.413003	0.112892	3.57396	0.000351628	0.0198899
	Brinp3	1039.97	0.343431	0.107068	3.58272	0.000340036	0.0198899
	Grm3	1586.27	0.37623	0.106931	3.51966	0.000432098	0.0234233
	Atxn1	1432.33	0.383437	0.109831	3.47792	0.000505319	0.0252854
	Acap2	1321.2	0.371469	0.108886	3.48379	0.000494366	0.0252854
	Epb41l4b	2124.6	0.380706	0.113231	3.45161	0.000557251	0.0268512
	Setbp1	659.155	0.388233	0.115053	3.40762	0.000655314	0.0304487
	AC134224.1	3530.63	0.325528	0.0991891	3.37951	0.000726146	0.0325764
	Tenm4	3065.33	0.319008	0.0985066	3.28152	0.00103248	0.0447751
	Celf5	1134.24	0.384094	0.116636	3.26809	0.00108276	0.0454411
	Cdh8	858.581	0.354137	0.110246	3.25877	0.00111896	0.0454928
	LOC100361087	2060.75	0.401205	0.11927	3.24386	0.00117921	0.0464894
	Pde1a	1159.73	0.352732	0.107141	3.22753	0.00124862	0.0477782
	Ctnnd2	4541.96	0.298118	0.0935703	3.1745	0.00150094	0.0492457
	Ptprd	886.644	0.349493	0.112581	3.19139	0.00141588	0.0492457
	Sik3	3052.82	0.303345	0.0958721	3.17197	0.00151409	0.0492457
	Aff3	1759.96	0.331116	0.102484	3.20093	0.00136984	0.0492457
	Gria1	6923.06	0.307346	0.0962398	3.17995	0.001473	0.0492457
	Ttc28	1268.52	0.335756	0.105929	3.17952	0.0014752	0.0492457
	Pde7b	7243.17	0.291226	0.0918349	3.13967	0.00169137	0.0517302
	Prickle2	1744.42	0.348198	0.11688	3.13914	0.00169443	0.0517302
	Rps6kc1	884.627	0.380524	0.119482	3.1365	0.00170976	0.0517302
	Gria3	2130.95	0.377928	0.117464	3.11078	0.00186597	0.0529261
	Camk4	3981.93	0.300742	0.0978642	3.10993	0.00187133	0.0529261
	Rnf150	1298.28	0.331594	0.106844	3.12034	0.00180643	0.0529261
	Wipf3	902.226	0.382382	0.127452	3.08427	0.00204054	0.056484
	Shisa7	756.283	0.369692	0.121092	3.00498	0.00265601	0.0627455
	Fnbp1l	843.506	0.35656	0.113089	3.006	0.00264705	0.0627455
	AABR07060133.1	2526.13	0.292076	0.0974732	3.01114	0.00260273	0.0627455
	AABR07052897.3	1044.11	0.349008	0.114115	2.99144	0.00277667	0.0627455
	Bach2	1467.32	0.328321	0.10515	3.03062	0.00244049	0.0627455
	Anks1b	21219.6	0.272769	0.0913257	2.99766	0.00272065	0.0627455
	Fat3	1668.24	0.37796	0.121129	2.98395	0.00284549	0.0627455
	Gulp1	900.019	0.375775	0.119649	3.03924	0.00237178	0.0627455
	Spred2	1110.56	0.34779	0.116908	2.98677	0.00281946	0.0627455
	Psme4	1447.59	0.319925	0.106129	3.03355	0.00241691	0.0627455
	Adcy9	1221.74	0.320544	0.107448	2.98415	0.00284367	0.0627455
	Spata13	832.852	0.33347	0.110642	2.9996	0.00270336	0.0627455
	Gpr158	2271.77	0.288075	0.0981107	2.97222	0.00295656	0.0641082
	Chst11	1689.38	0.30686	0.105548	2.95367	0.00314024	0.0669746
	Cacng8	951.884	0.320661	0.110868	2.94187	0.0032624	0.0673711
	Baiap2	2743.1	0.298081	0.101671	2.94415	0.00323844	0.0673711
	Kalrn	8523.71	0.268596	0.0926221	2.9341	0.00334517	0.0680011
	Itpr1	1199.63	0.347178	0.118886	2.92761	0.00341582	0.0683689
	Atp2b2	2340.12	0.29728	0.102534	2.90783	0.00363946	0.0706868
	Dlgap4	898.032	0.309332	0.110355	2.90776	0.00364029	0.0706868
	Dpp6	5337.64	0.288134	0.0983309	2.89004	0.00385194	0.0717952
	Atp2b1	1813.6	0.326679	0.114422	2.88914	0.00386292	0.0717952
	Alcam	3181.94	0.29453	0.101458	2.89259	0.00382082	0.0717952
	Efna5	890.705	0.311968	0.111437	2.86112	0.00422146	0.0762795
	Ncor2	747.856	0.315656	0.114462	2.86328	0.00419278	0.0762795
	Dclk1	4551.89	0.275064	0.0966215	2.83918	0.00452297	0.0801005
	Ccdc88a	1010.63	0.313957	0.109307	2.83685	0.00455606	0.0801005
	Mapk11	644.695	-0.347798	0.118552	-2.82268	0.00476245	0.0826126
	Kcnd3	1945.37	0.304649	0.107722	2.81565	0.00486779	0.0832566
	Gpc6	1806.84	0.324399	0.11072	2.81173	0.00492756	0.0832566
	Slco3a1	1942.7	0.277104	0.0995051	2.80343	0.00505619	0.0835442
	Myt1l	4744.71	0.272016	0.0962047	2.80236	0.00507302	0.0835442
	Cux1	926.154	0.316615	0.112391	2.79498	0.00519029	0.084407
	Scn8a	1557.76	0.310252	0.113086	2.79068	0.00525978	0.0844812
	Hs2st1	828.831	0.315853	0.11429	2.78338	0.00537963	0.0853525
	Arid1b	1806.09	0.289625	0.105431	2.74403	0.00606909	0.0911094
	Shank2	2367.34	0.264185	0.0995717	2.74143	0.00611733	0.0911094
	Cacna2d1	2028.47	0.288847	0.103886	2.74475	0.00605577	0.0911094
	Osbpl8	1612.67	0.287468	0.104438	2.75393	0.00588849	0.0911094
	Arpp21	2335.09	0.295531	0.105326	2.73919	0.006159	0.0911094
	Cacna1a	2121.74	0.297397	0.108757	2.739	0.00616267	0.0911094
	Sipa1l1	1252.46	0.28423	0.104867	2.733	0.00627605	0.0917431
	Fam189a1	1532.71	0.267744	0.102462	2.70303	0.00687115	0.0993263
D1dr neurons
	Syt10	191.145	0.844112	0.160144	4.80342	1.55977e-06	0.0322591
Intercalated Cells
	Alk	172.183	0.6344	0.125084	5.07886	3.8e-07	0.00790881

## Sheet: p < .25
	gene	baseMean	log2FoldChange	lfcSE	stat	pvalue	padj
Astrocytes
	Lifr	285.484	0.8268	0.161621	5.19095	2.09227e-07	0.00143709
	Pdilt	38.7103	0.996645	0.193121	5.09485	3.49019e-07	0.00143709
	Col25a1	195.556	0.881318	0.17547	4.9259	8.39741e-07	0.00205716
	Adgrg3	74.8421	0.928173	0.192662	4.89179	9.99226e-07	0.00205716
	Nnat	1211.13	-0.729525	0.153533	-4.72641	2.28521e-06	0.00376374
	Htra1	1167.92	0.648163	0.141202	4.63848	3.50979e-06	0.00446567
	Hip1	460.478	0.685845	0.146835	4.62225	3.79596e-06	0.00446567
	Slc7a11	563.723	-0.658992	0.145451	-4.5234	6.08531e-06	0.00626407
	Fgf2	352.707	0.70604	0.17156	4.3035	1.68117e-05	0.0153827
	Mt2A	61.0153	0.854613	0.193447	4.24247	2.21072e-05	0.0182053
	Adcy10	66.7993	0.744549	0.192503	4.1652	3.11078e-05	0.0232884
	Megf10	602.065	0.598175	0.143536	4.13236	3.5906e-05	0.0246405
	Mras	573.099	0.58255	0.144132	4.06709	4.7604e-05	0.0258697
	Prr5	424.336	0.603854	0.151724	4.06744	4.75329e-05	0.0258697
	Irak2	267.114	0.639761	0.166711	4.05298	5.05691e-05	0.0258697
	Foxo3	292.463	0.675685	0.17211	4.08738	4.36264e-05	0.0258697
	AC118957.1	273.948	0.712801	0.178433	4.04021	5.34044e-05	0.0258697
	Grm5	739.442	0.643061	0.161642	4.01863	5.85386e-05	0.0267814
	Mertk	1619.77	0.55455	0.143769	3.97709	6.97646e-05	0.0302375
	Trpm3	2710.16	0.519525	0.12743	3.91261	9.13048e-05	0.0375948
	Vav3	682.679	0.559055	0.14161	3.83608	0.000125015	0.0490239
	Cables1	872.092	0.575234	0.153157	3.80661	0.000140886	0.0527361
	Luzp2	5742.27	0.520987	0.139627	3.75298	0.000174745	0.0625663
	Etv5	146.446	0.69933	0.180017	3.7048	0.000211555	0.0725898
	Rsrp1	496.103	-0.589541	0.155299	-3.67502	0.000237826	0.07834
	Fam49a	597.481	0.535318	0.149871	3.65854	0.000253655	0.0803404
	Shb	171.998	0.612398	0.170086	3.58003	0.000343548	0.104782
	Acsm5	249.762	0.467667	0.172106	3.48628	0.000489784	0.144049
	Dlg2	517.649	0.464613	0.148763	3.47562	0.000509675	0.14473
	Elovl2	691.917	0.476372	0.144313	3.37284	0.00074396	0.197629
	Mfhas1	540.819	0.515604	0.160194	3.37544	0.00073697	0.197629
	AABR07060133.1	666.489	0.477884	0.146947	3.34313	0.000828395	0.210443
	Kank1	559.564	0.500729	0.147647	3.32179	0.000894415	0.210443
	Paqr8	191.143	0.534324	0.168036	3.32947	0.000870118	0.210443
	Gpatch4	131.44	0.594847	0.190237	3.3339	0.000856366	0.210443
	Foxp1	621.226	0.494291	0.153136	3.30565	0.000947563	0.216755
	Rab31	970.016	0.448461	0.13679	3.26124	0.00110928	0.240393
	Itpkb	401.892	0.484521	0.15068	3.26598	0.00109085	0.240393
Excitatory Neurons
	Kctd19	28.71	0.500581	0.103558	5.72858	1.01e-08	0.00023384
	Meis2	1456.58	0.537016	0.103786	5.53625	3.09e-08	0.00035677
	Potec	252.411	0.588106	0.1247	4.67911	2.88e-06	0.0221754
	Snx31	45.5204	0.491827	0.118541	4.50283	6.71e-06	0.038707
	Ubash3b	332.663	0.499733	0.123995	4.21845	2.46e-05	0.113597
	AABR07059679.1	231.361	0.466315	0.124705	4.10682	4.01e-05	0.154373
	Foxp2	658.054	0.405595	0.117439	3.98172	6.84e-05	0.181406
	AC129815.1	511.135	0.464916	0.116794	3.9746	7.05e-05	0.181406
	Cdk10	2355.21	-0.398305	0.0998066	-3.97389	7.07e-05	0.181406
GABAergic Neurons
	Prim1	1645.63	0.5238	0.0999259	5.39359	6.90624e-08	0.000584682
	Ubash3b	4550.11	0.494854	0.0996522	5.06913	3.99631e-07	0.00146416
	Wdr66	1405.45	0.501452	0.0981464	5.01921	5.18838e-07	0.00146416
	AC099302.1	371.619	-0.550997	0.119331	-4.60737	4.0779e-06	0.00863088
	Iqck	1696.87	0.435226	0.09624	4.47584	7.61106e-06	0.0128871
	Mest	5273.22	-0.442655	0.10217	-4.40717	1.04729e-05	0.0140416
	Wipf3	3194.29	0.481368	0.109604	4.38478	1.16101e-05	0.0140416
	Tll1	694.448	0.51864	0.113728	4.27897	1.87761e-05	0.0198698
	Mapk4	1283.75	0.425802	0.102922	4.12915	3.64099e-05	0.0342496
	Ndufc1	1600.52	-0.408023	0.106276	-3.95718	7.5839e-05	0.0486253
	Krba1	1998.73	-0.418766	0.10971	-3.94682	7.91955e-05	0.0486253
	Brinp1	12293.1	0.33174	0.0842083	3.94317	8.04104e-05	0.0486253
	Coro2b	4258.99	0.343835	0.0878758	3.96135	7.45275e-05	0.0486253
	Klhl2	7018.81	0.359853	0.0890301	3.99294	6.5259e-05	0.0486253
	Shc3	3594.9	0.36349	0.0944797	3.9214	8.80343e-05	0.0496866
	Gpd1	693.755	0.39213	0.116491	3.83433	0.000125907	0.0666208
	LOC108351137	1690.62	-0.420826	0.113228	-3.79337	0.000148619	0.0740123
	Per2	1168.56	0.367889	0.099522	3.71459	0.000203536	0.0867433
	Bmp6	1865.8	0.36953	0.0987594	3.71287	0.000204921	0.0867433
	Fgfr1	1483.11	0.371365	0.0977736	3.73325	0.000189028	0.0867433
	Spata13	2161.21	0.369714	0.0972221	3.69787	0.000217412	0.0876481
	Zdhhc14	11334.3	0.307663	0.0858223	3.59899	0.000319453	0.108179
	AC123346.1	840.642	0.391609	0.110198	3.60867	0.000307771	0.108179
	Cpe	8339.92	0.304336	0.0867839	3.60082	0.000317212	0.108179
	Camk4	14602	0.334772	0.0916412	3.63102	0.000282306	0.108179
	Csrp2	559.63	-0.541114	0.121175	-3.57854	0.000345524	0.112508
	Bcl2	2323.63	0.347526	0.099745	3.49454	0.000474883	0.147236
	N4bp2l1	3147.02	0.314773	0.0904384	3.48783	0.00048696	0.147236
	Acap2	6972.49	0.290725	0.0866327	3.39942	0.000675297	0.19714
	Rgs10	789.635	0.375826	0.109084	3.36521	0.000764845	0.215839
	Pde7b	27707.1	0.312008	0.0924198	3.29504	0.000984068	0.221188
	Nox4	420.181	0.424134	0.118656	3.31971	0.000901108	0.221188
	Osbpl3	638.481	0.350221	0.109203	3.27175	0.00106886	0.221188
	AABR07052897.3	3971.97	0.30919	0.0959872	3.27917	0.00104113	0.221188
	AC127084.2	523.397	0.357514	0.111701	3.27113	0.00107119	0.221188
	Adcy9	7725.95	0.30464	0.0920979	3.29741	0.000975806	0.221188
	Mgat1	770.752	0.364264	0.110524	3.31213	0.000925887	0.221188
	LOC102549506	725.031	0.376306	0.110779	3.29247	0.000993125	0.221188
	Irs2	1197.16	0.348594	0.103589	3.31612	0.000912754	0.221188
	Il1rap	1862.06	0.299679	0.0953829	3.27579	0.00105368	0.221188
	Cacna1a	14860.3	0.287741	0.0881572	3.28042	0.00103651	0.221188
	Kalrn	39245.6	0.278459	0.0859332	3.26009	0.00111377	0.224504
	AC134224.2	3094.91	0.308184	0.100178	3.24169	0.00118822	0.22763
	Ptprg	7376.57	0.268755	0.0853411	3.23653	0.00120994	0.22763
	Potec	605.438	0.369804	0.110267	3.24004	0.00119513	0.22763
	Dmc1	1122.87	0.321512	0.102505	3.22392	0.00126448	0.227768
	Sntb2	3014.01	0.317992	0.0979563	3.23006	0.00123766	0.227768
	AABR07014974.1	597.716	-0.347715	0.109054	-3.20324	0.00135893	0.239681
PKCD Neurons
	Hs6st3	790.226	0.630125	0.126431	5.18939	2.10986e-07	0.000274493
	Coro2b	804.571	0.579085	0.117628	5.02024	5.16068e-07	0.000335702
	Nnat	2518.52	-0.580326	0.119801	-4.93106	8.17854e-07	0.000354676
	Cpe	1551.48	0.511813	0.117216	4.50888	6.51713e-06	0.0021197
	Actn2	830.981	0.498145	0.113494	4.40927	1.03718e-05	0.00269873
	Klhl2	1368.65	0.446376	0.10524	4.22388	2.40134e-05	0.00520691
	Rmdn1	1131.54	-0.477353	0.115641	-4.17058	3.03819e-05	0.0056467
	Shc3	1145.89	0.441924	0.112758	3.98013	6.88784e-05	0.0109534
	Gnal	2080.8	0.48405	0.116918	3.95739	7.57732e-05	0.0109534
	Ldlrad4	711.322	0.471615	0.12044	3.92016	8.84919e-05	0.0115128
	Trim9	1803.25	0.390182	0.104069	3.89184	9.94881e-05	0.0117667
	Cmip	3026.69	0.371398	0.0983485	3.83469	0.000125724	0.0136306
	Ntrk2	3306.61	0.350973	0.0954443	3.72355	0.000196438	0.0136782
	Dscaml1	3853.75	0.358597	0.0951322	3.77293	0.00016134	0.0136782
	Brinp1	2865.06	0.366765	0.0971102	3.73143	0.000190393	0.0136782
	Zdhhc14	1925.51	0.380541	0.100494	3.75341	0.000174449	0.0136782
	Bcl11b	1324.35	0.399817	0.106308	3.76341	0.000167614	0.0136782
	Cntn4	671.131	0.429389	0.116171	3.71932	0.000199759	0.0136782
	Gramd1b	1343	0.437157	0.114379	3.80654	0.000140923	0.0136782
	Ptprg	810.083	0.397915	0.111268	3.63905	0.000273642	0.0178004
	Mrps6	1677.18	-0.361273	0.102101	-3.59855	0.000319994	0.0198244
	Brinp3	1039.97	0.343431	0.107068	3.58272	0.000340036	0.0198899
	Dab1	809.135	0.413003	0.112892	3.57396	0.000351628	0.0198899
	Grm3	1586.27	0.37623	0.106931	3.51966	0.000432098	0.0234233
	Acap2	1321.2	0.371469	0.108886	3.48379	0.000494366	0.0252854
	Atxn1	1432.33	0.383437	0.109831	3.47792	0.000505319	0.0252854
	Epb41l4b	2124.6	0.380706	0.113231	3.45161	0.000557251	0.0268512
	Setbp1	659.155	0.388233	0.115053	3.40762	0.000655314	0.0304487
	Syt10	191.145	0.844112	0.160144	4.80342	1.56e-06	0.0322591
	AC134224.1	3530.63	0.325528	0.0991891	3.37951	0.000726146	0.0325764
	Tenm4	3065.33	0.319008	0.0985066	3.28152	0.00103248	0.0447751
	Celf5	1134.24	0.384094	0.116636	3.26809	0.00108276	0.0454411
	Cdh8	858.581	0.354137	0.110246	3.25877	0.00111896	0.0454928
	LOC100361087	2060.75	0.401205	0.11927	3.24386	0.00117921	0.0464894
	Pde1a	1159.73	0.352732	0.107141	3.22753	0.00124862	0.0477782
	Ctnnd2	4541.96	0.298118	0.0935703	3.1745	0.00150094	0.0492457
	Sik3	3052.82	0.303345	0.0958721	3.17197	0.00151409	0.0492457
	Gria1	6923.06	0.307346	0.0962398	3.17995	0.001473	0.0492457
	Aff3	1759.96	0.331116	0.102484	3.20093	0.00136984	0.0492457
	Ttc28	1268.52	0.335756	0.105929	3.17952	0.0014752	0.0492457
	Ptprd	886.644	0.349493	0.112581	3.19139	0.00141588	0.0492457
	Pde7b	7243.17	0.291226	0.0918349	3.13967	0.00169137	0.0517302
	Prickle2	1744.42	0.348198	0.11688	3.13914	0.00169443	0.0517302
	Rps6kc1	884.627	0.380524	0.119482	3.1365	0.00170976	0.0517302
	Camk4	3981.93	0.300742	0.0978642	3.10993	0.00187133	0.0529261
	Rnf150	1298.28	0.331594	0.106844	3.12034	0.00180643	0.0529261
	Gria3	2130.95	0.377928	0.117464	3.11078	0.00186597	0.0529261
	Wipf3	902.226	0.382382	0.127452	3.08427	0.00204054	0.056484
	Anks1b	21219.6	0.272769	0.0913257	2.99766	0.00272065	0.0627455
	AABR07060133.1	2526.13	0.292076	0.0974732	3.01114	0.00260273	0.0627455
	Psme4	1447.59	0.319925	0.106129	3.03355	0.00241691	0.0627455
	Adcy9	1221.74	0.320544	0.107448	2.98415	0.00284367	0.0627455
	Bach2	1467.32	0.328321	0.10515	3.03062	0.00244049	0.0627455
	Spata13	832.852	0.33347	0.110642	2.9996	0.00270336	0.0627455
	Spred2	1110.56	0.34779	0.116908	2.98677	0.00281946	0.0627455
	AABR07052897.3	1044.11	0.349008	0.114115	2.99144	0.00277667	0.0627455
	Fnbp1l	843.506	0.35656	0.113089	3.006	0.00264705	0.0627455
	Shisa7	756.283	0.369692	0.121092	3.00498	0.00265601	0.0627455
	Gulp1	900.019	0.375775	0.119649	3.03924	0.00237178	0.0627455
	Fat3	1668.24	0.37796	0.121129	2.98395	0.00284549	0.0627455
	Gpr158	2271.77	0.288075	0.0981107	2.97222	0.00295656	0.0641082
	Chst11	1689.38	0.30686	0.105548	2.95367	0.00314024	0.0669746
	Baiap2	2743.1	0.298081	0.101671	2.94415	0.00323844	0.0673711
	Cacng8	951.884	0.320661	0.110868	2.94187	0.0032624	0.0673711
	Kalrn	8523.71	0.268596	0.0926221	2.9341	0.00334517	0.0680011
	Itpr1	1199.63	0.347178	0.118886	2.92761	0.00341582	0.0683689
	Atp2b2	2340.12	0.29728	0.102534	2.90783	0.00363946	0.0706868
	Dlgap4	898.032	0.309332	0.110355	2.90776	0.00364029	0.0706868
	Dpp6	5337.64	0.288134	0.0983309	2.89004	0.00385194	0.0717952
	Alcam	3181.94	0.29453	0.101458	2.89259	0.00382082	0.0717952
	Atp2b1	1813.6	0.326679	0.114422	2.88914	0.00386292	0.0717952
	Efna5	890.705	0.311968	0.111437	2.86112	0.00422146	0.0762795
	Ncor2	747.856	0.315656	0.114462	2.86328	0.00419278	0.0762795
	Dclk1	4551.89	0.275064	0.0966215	2.83918	0.00452297	0.0801005
	Ccdc88a	1010.63	0.313957	0.109307	2.83685	0.00455606	0.0801005
	Mapk11	644.695	-0.347798	0.118552	-2.82268	0.00476245	0.0826126
	Kcnd3	1945.37	0.304649	0.107722	2.81565	0.00486779	0.0832566
	Gpc6	1806.84	0.324399	0.11072	2.81173	0.00492756	0.0832566
	Myt1l	4744.71	0.272016	0.0962047	2.80236	0.00507302	0.0835442
	Slco3a1	1942.7	0.277104	0.0995051	2.80343	0.00505619	0.0835442
	Cux1	926.154	0.316615	0.112391	2.79498	0.00519029	0.084407
	Scn8a	1557.76	0.310252	0.113086	2.79068	0.00525978	0.0844812
	Hs2st1	828.831	0.315853	0.11429	2.78338	0.00537963	0.0853525
	Shank2	2367.34	0.264185	0.0995717	2.74143	0.00611733	0.0911094
	Osbpl8	1612.67	0.287468	0.104438	2.75393	0.00588849	0.0911094
	Cacna2d1	2028.47	0.288847	0.103886	2.74475	0.00605577	0.0911094
	Arid1b	1806.09	0.289625	0.105431	2.74403	0.00606909	0.0911094
	Arpp21	2335.09	0.295531	0.105326	2.73919	0.006159	0.0911094
	Cacna1a	2121.74	0.297397	0.108757	2.739	0.00616267	0.0911094
	Sipa1l1	1252.46	0.28423	0.104867	2.733	0.00627605	0.0917431
	Fam189a1	1532.71	0.267744	0.102462	2.70303	0.00687115	0.0993263
	Nell2	1433.35	0.303614	0.114558	2.68876	0.00717171	0.102532
	Iqcg	692.848	-0.309236	0.123632	-2.67883	0.00738805	0.102851
	Dock4	833.127	0.298138	0.113029	2.67688	0.0074312	0.102851
	Bcr	1345.76	0.306411	0.114872	2.67938	0.00737584	0.102851
	Ly6h	1076.21	-0.302423	0.110657	-2.66423	0.00771641	0.105087
	Hcn1	6291.63	0.251895	0.0940389	2.66258	0.00775431	0.105087
	Stxbp5l	2221.01	0.262594	0.099215	2.64173	0.00824846	0.110631
	Fgfr1	821.3	0.30342	0.115282	2.63111	0.00851054	0.111841
	Ubash3b	1622.09	0.386169	0.158545	2.6344	0.00842872	0.111841
	Large1	3271.72	0.258677	0.100057	2.60283	0.00924579	0.116784
	Cnksr2	3416.53	0.261394	0.100052	2.60649	0.00914742	0.116784
	Tmtc2	668.463	0.296775	0.114604	2.60714	0.00913013	0.116784
	Bcl2	776.827	0.32286	0.125599	2.60416	0.00920996	0.116784
	Sez6l	1914.05	0.297813	0.122719	2.59863	0.00935965	0.117086
	Ubb	941.324	-0.307555	0.11747	-2.55279	0.0106864	0.124889
	Rps6ka5	2368.88	0.264929	0.108325	2.53983	0.0110907	0.124889
	Fyn	1091.06	0.265727	0.10657	2.55188	0.0107144	0.124889
	Ptprt	1059.15	0.278638	0.112153	2.53842	0.0111354	0.124889
	Cntn3	1807.15	0.287377	0.111383	2.54154	0.0110364	0.124889
	Meis2	4924.86	0.287434	0.107683	2.55271	0.0106889	0.124889
	Tulp4	744.803	0.288735	0.114971	2.55518	0.0106133	0.124889
	Cdh10	734.221	0.312651	0.117829	2.5653	0.0103088	0.124889
	Nt5e	731.438	0.265659	0.114314	2.53058	0.0113873	0.126623
	Unc79	2835.62	0.260542	0.102223	2.52698	0.0115048	0.126846
	Dapk1	1821.99	0.254375	0.102776	2.51923	0.0117612	0.128583
	Tmsb4x	998.782	-0.289831	0.110073	-2.50286	0.0123196	0.132461
	Cdh2	1437.28	0.262052	0.106529	2.48115	0.0130958	0.138288
	Arhgap21	838.592	0.272707	0.11184	2.47963	0.013152	0.138288
	Homer1	1774.86	0.278554	0.110161	2.47886	0.0131804	0.138288
	Mcf2l	749.651	0.291109	0.115622	2.45658	0.0140268	0.145991
	Egfem1	814.831	0.288482	0.11657	2.45124	0.0142366	0.146999
	Plcxd3	993.024	0.276443	0.123417	2.43764	0.0147833	0.149094
	Pkia	702.864	0.287784	0.120669	2.44028	0.0146758	0.149094
	Caly	648.569	-0.281426	0.117323	-2.42803	0.015181	0.149746
	Atp8a2	1495.9	0.270949	0.109721	2.42774	0.0151933	0.149746
	Tmem132b	787.256	0.315261	0.127308	2.42822	0.015173	0.149746
	Stox2	1473.64	0.25243	0.104545	2.40585	0.0161347	0.156651
	Ric8b	721.456	0.284308	0.121805	2.3914	0.0167841	0.161749
	Plxdc2	1616.71	0.268375	0.108176	2.36042	0.0182544	0.169635
	Rai1	729.356	0.279765	0.121319	2.36187	0.0181828	0.169635
	Kdm5b	763.17	0.261774	0.113058	2.33729	0.0194244	0.176743
	Unc13c	892.73	-0.279871	0.120126	-2.30408	0.0212182	0.185664
	Rps6ka2	1140.9	0.254528	0.112985	2.31	0.020888	0.185664
	Mycbp2	936.345	0.261318	0.113023	2.30972	0.0209036	0.185664
	Fkbp11	957.27	0.263074	0.115621	2.30327	0.0212636	0.185664
	Hacd2	681.023	0.276773	0.116408	2.31306	0.0207196	0.185664
	Cpne7	757.906	0.276786	0.115946	2.29768	0.0215798	0.186735
	Rab6b	703.376	0.26354	0.119321	2.26959	0.0232324	0.194151
	Tmem65	689.047	0.26418	0.116288	2.26881	0.0232802	0.194151
	Nr3c2	2421.09	0.278491	0.119304	2.2726	0.0230502	0.194151
	Ksr1	792.899	0.250974	0.113665	2.26066	0.0237804	0.197059
	Dgki	3165.47	0.256381	0.10984	2.25028	0.0244309	0.199903
	Smpd3	1138.37	0.250412	0.116225	2.23878	0.0251705	0.202259
	Dennd4a	738.863	0.264808	0.11484	2.23357	0.0255112	0.203162
	Slc4a4	999.072	0.276736	0.120459	2.22972	0.0257662	0.203162
	Lzts1	688.961	0.258225	0.118212	2.19362	0.0282626	0.216292
	Mest	1096.19	-0.33113	0.157984	-2.17945	0.0292986	0.221613
	Kctd1	652.164	0.284945	0.128865	2.13854	0.0324727	0.232138
	Plxna2	1591.51	0.257046	0.117006	2.10748	0.035076	0.244032
	Rcan2	672.992	0.26658	0.122666	2.10872	0.0349687	0.244032
Intercalated Cells
	Alk	172.183	0.6344	0.125084	5.07886	3.8e-07	0.00790881
	Asb15	15.0977	-0.399091	0.0808528	-4.24326	2.2e-05	0.229425
D1dr neurons
	Syt10	191.145	0.844112	0.160144	4.80342	1.55977e-06	0.0322591
