# Supplementary material for: Cell-type specific changes in PKC-delta neurons of the central amygdala during alcohol withdrawal
Source: Transl Psychiatry. 2022 Jul 20;12:289. doi: 10.1038/s41398-022-02063-0 (PMC9300707; doi:10.1038/s41398-022-02063-0)
Supplement: Supplementary file 5 — Supplemental Table S5 [file 41398_2022_2063_MOESM5_ESM.xlsx]

## Sheet: Astrocytes
Astrocytes
Term	Overlap	P-value	Adjusted P-value	Old P-value	Old Adjusted P-value	Odds Ratio	Combined Score	Genes
PI3K cascade	2/57	0.005252650000704313	0.20576734917048792	0	0	20.108080808080807	105.5477699545341	FOXO3;FGF2
Androgen receptor proteolysis and transcription regulation	2/61	0.00599410507431672	0.20576734917048792	0	0	18.74105461393597	95.89757878042748	VAV3;HIP1
Integrins in angiogenesis	2/74	0.008711027426752983	0.20576734917048792	0	0	15.347222222222221	72.79441551211283	VAV3;FGF2
Actin cytoskeleton regulation	3/226	0.00897729178324948	0.20576734917048792	0	0	7.587059577194107	35.7582444417436	VAV3;MRAS;FGF2
FGFR1b ligand binding and activation	1/5	0.009464811895936884	0.20576734917048792	0	0	134.85135135135135	628.4308110799436	FGF2
Hemostasis pathway	4/468	0.011653881195839946	0.20576734917048792	0	0	4.943711967545639	22.009979172817836	VAV3;CABLES1;SLC7A11;MERTK
BDNF signaling pathway	3/261	0.013237500049185388	0.20576734917048792	0	0	6.5461794019933555	28.31027230024442	ITPKB;FOXO3;FGF2
Cell surface interactions at the vascular wall	2/94	0.013765562969598598	0.20576734917048792	0	0	11.998792270531402	51.42184708357683	SLC7A11;MERTK
AKT phosphorylation of nuclear targets	1/9	0.016973844995694702	0.20576734917048792	0	0	67.41216216216216	274.77747713172664	FOXO3
IRAK2-mediated activation of TAK1 complex	1/10	0.018842427200939708	0.20576734917048792	0	0	59.91891891891892	237.97662594437213	IRAK2
Alpha-linolenic (omega3) and linoleic (omega6) acid metabolism	1/11	0.020707551273270317	0.20576734917048792	0	0	53.924324324324324	209.07845583696505	ELOVL2
Signaling by activated point mutants of FGFR1	1/11	0.020707551273270317	0.20576734917048792	0	0	53.924324324324324	209.07845583696505	FGF2
Interleukin-2 signaling pathway	5/847	0.02123398457720847	0.20576734917048792	0	0	3.4405815878499966	13.253644396418364	ITPKB;MFHAS1;MT2A;RAB31;FOXO3
Interleukin-1 regulation of extracellular matrix	2/120	0.021803030036817488	0.20576734917048792	0	0	9.342749529190208	35.74261597914983	MT2A;FGF2
FGFR3 ligand binding and activation	1/12	0.02256922338610946	0.20576734917048792	0	0	49.01965601965602	185.84175607013447	FGF2
Neurotrophin signaling pathway	2/126	0.023877238711046776	0.20576734917048792	0	0	8.887992831541219	33.19513896966266	IRAK2;FOXO3
FGFR4 ligand binding and activation	1/13	0.024427449699506693	0.20576734917048792	0	0	44.932432432432435	166.7913365695687	FGF2
Signaling by FGFR in disease	2/128	0.024586084215902398	0.20576734917048792	0	0	8.746031746031745	32.409073774427306	FOXO3;FGF2
JNK (c-Jun kinases) phosphorylation and activation mediated by activated human TAK1	1/16	0.029981515505369965	0.20576734917048792	0	0	35.94054054054054	126.04973784905	IRAK2
Synaptic proteins at the synaptic junction	1/17	0.03182602024276041	0.20576734917048792	0	0	33.692567567567565	116.15415220409753	DLG2
TAK1-mediated activation of p38 MAPK	1/17	0.03182602024276041	0.20576734917048792	0	0	33.692567567567565	116.15415220409753	IRAK2
Nicotinic acetylcholine receptor role in the regulation of apoptosis	1/18	0.03366710996592093	0.20576734917048792	0	0	31.70906200317965	107.5328454820737	FOXO3
Fatty acyl-CoA biosynthesis	1/18	0.03366710996592093	0.20576734917048792	0	0	31.70906200317965	107.5328454820737	ELOVL2
PTEN-dependent cell cycle arrest and apoptosis	1/19	0.03550479080110603	0.20576734917048792	0	0	29.945945945945947	99.96219201416403	FOXO3
Class C GPCRs (metabotropic glutamate and pheromone receptors)	1/19	0.03550479080110603	0.20576734917048792	0	0	29.945945945945947	99.96219201416403	GRM5
IGF-1 receptor and longevity	1/19	0.03550479080110603	0.20576734917048792	0	0	29.945945945945947	99.96219201416403	FOXO3
Signaling by NODAL	1/19	0.03550479080110603	0.20576734917048792	0	0	29.945945945945947	99.96219201416403	FOXO3
Biosynthesis of unsaturated fatty acids	1/21	0.039169950302324785	0.20576734917048792	0	0	26.94864864864865	87.3094553625357	ELOVL2
AKT signaling pathway	1/22	0.04099744119754651	0.20576734917048792	0	0	25.664092664092664	81.97741568726948	FOXO3
Angiogenesis	1/23	0.04282154765259575	0.20576734917048792	0	0	24.496314496314497	77.18087743724719	FGF2
FGFR ligand binding and activation	1/23	0.04282154765259575	0.20576734917048792	0	0	24.496314496314497	77.18087743724719	FGF2
TAK1 activates NF-kappaB by phosphorylation and activation of IKK complex	1/24	0.04464227575868457	0.20576734917048792	0	0	23.430082256169214	72.84585913763358	IRAK2
Endogenous Toll-like receptor signaling	1/24	0.04464227575868457	0.20576734917048792	0	0	23.430082256169214	72.84585913763358	IRAK2
Calcium signaling pathway	2/178	0.04492148795872061	0.20576734917048792	0	0	6.245580808080808	19.379031865247264	ITPKB;GRM5
Basigin interactions	1/25	0.046459631590341416	0.20576734917048792	0	0	22.4527027027027	68.91119481281235	SLC7A11
Huntington's disease	2/184	0.04767236469567223	0.20576734917048792	0	0	6.037851037851038	18.37561641028332	GRM5;HIP1
Physiological and pathological hypertrophy of the heart	1/26	0.04827362123153204	0.20576734917048792	0	0	21.553513513513515	65.32589775680604	LIFR
Interleukin-9 regulation of target genes	1/26	0.04827362123153204	0.20576734917048792	0	0	21.553513513513515	65.32589775680604	MRAS
Chemokine signaling pathway	2/189	0.050011126346635924	0.20576734917048792	0	0	5.874925727866905	17.59839742393779	VAV3;FOXO3
Butanoate metabolism	1/30	0.05549603883191679	0.20576734917048792	0	0	18.576887232059647	53.71402231134463	ACSM5
CDC42 activity regulation	1/30	0.05549603883191679	0.20576734917048792	0	0	18.576887232059647	53.71402231134463	VAV3
Signaling by FGFR1 mutants	1/30	0.05549603883191679	0.20576734917048792	0	0	18.576887232059647	53.71402231134463	FGF2
Alpha-V beta-3 integrin/OPN pathway	1/31	0.05729328816000485	0.20576734917048792	0	0	17.956756756756757	51.348635190815486	VAV3
Amino acid transport across the plasma membrane	1/31	0.05729328816000485	0.20576734917048792	0	0	17.956756756756757	51.348635190815486	SLC7A11
Syndecan 4 pathway	1/32	0.05908720749991095	0.20576734917048792	0	0	17.376634699215344	49.15399611661249	FGF2
Hypothetical network for drug addiction	1/32	0.05908720749991095	0.20576734917048792	0	0	17.376634699215344	49.15399611661249	GRM5
Glycoprotein VI-mediated activation cascade	1/33	0.06087780285269028	0.20576734917048792	0	0	16.83277027027027	47.113016091031355	VAV3
TOR signaling	1/34	0.06266508019344691	0.20576734917048792	0	0	16.321867321867323	45.21077142395581	PRR5
Ephrin receptor A forward pathway	1/34	0.06266508019344691	0.20576734917048792	0	0	16.321867321867323	45.21077142395581	VAV3
Linoleic acid metabolism	1/35	0.06444904551606453	0.20576734917048792	0	0	15.84101748807631	43.434174723270786	ELOVL2
Interleukin-2/PI3K pathway	1/35	0.06444904551606453	0.20576734917048792	0	0	15.84101748807631	43.434174723270786	FOXO3
PIK3C1/AKT pathway	1/35	0.06444904551606453	0.20576734917048792	0	0	15.84101748807631	43.434174723270786	FOXO3
Signaling by NGF	2/221	0.06591362085437731	0.20576734917048792	0	0	5.008371385083714	13.619816075142461	VAV3;FOXO3
PI3K/PLC/TRK pathway	1/36	0.06622970478202725	0.20576734917048792	0	0	15.387644787644788	41.77170375778716	FOXO3
PI3K/AKT activation	1/37	0.06800706394815786	0.20576734917048792	0	0	14.95945945945946	40.2131766656101	FOXO3
RAC1 activity regulation	1/38	0.06978112896562555	0.20576734917048792	0	0	14.554419284149015	38.7495645826788	VAV3
Triglyceride biosynthesis	1/38	0.06978112896562555	0.20576734917048792	0	0	14.554419284149015	38.7495645826788	ELOVL2
Signal transduction through IL-1R	1/38	0.06978112896562555	0.20576734917048792	0	0	14.554419284149015	38.7495645826788	IRAK2
GAB1 signalosome	1/39	0.07155190576586237	0.20576734917048792	0	0	14.170697012802275	37.37283464820171	FOXO3
FRS2-mediated cascade	1/39	0.07155190576586237	0.20576734917048792	0	0	14.170697012802275	37.37283464820171	FGF2
Negative regulation of FGFR signaling	1/40	0.07331940027913937	0.20576734917048792	0	0	13.806652806652806	36.07581780881721	FGF2
PAC1 receptor pathway	1/40	0.07331940027913937	0.20576734917048792	0	0	13.806652806652806	36.07581780881721	ADCY10
FOXM1 transcription factor network	1/41	0.07508361843207816	0.2066658811298845	0	0	13.46081081081081	34.852096998142294	ETV5
PI3K events in ERBB2 signaling	1/44	0.08035667371379979	0.2066658811298845	0	0	12.519798868636078	31.565920146684604	FOXO3
Interleukin-12/STAT4 pathway	1/45	0.08210784536661225	0.2066658811298845	0	0	12.234643734643734	30.583204538292833	ETV5
Signaling by FGFR mutants	1/45	0.08210784536661225	0.2066658811298845	0	0	12.234643734643734	30.583204538292833	FGF2
RhoA activity regulation	1/46	0.08385577009174108	0.2066658811298845	0	0	11.962162162162162	29.650096722737764	VAV3
Nucleotide-binding domain, leucine rich repeat containing receptor (NLR) signaling pathways	1/47	0.08560045373528873	0.2066658811298845	0	0	11.701527614571093	28.763111909315416	IRAK2
Post-translational regulation of adherens junction stability and disassembly	1/48	0.08734190215153488	0.2066658811298845	0	0	11.45198389879241	27.91907730207378	CABLES1
Energy metabolism	1/48	0.08734190215153488	0.2066658811298845	0	0	11.45198389879241	27.91907730207378	FOXO3
FoxO family signaling	1/49	0.08908012117667435	0.2066658811298845	0	0	11.212837837837839	27.115098358704657	FOXO3
G alpha 12 pathway	1/49	0.08908012117667435	0.2066658811298845	0	0	11.212837837837839	27.115098358704657	VAV3
Amino acid and oligopeptide SLC transporters	1/49	0.08908012117667435	0.2066658811298845	0	0	11.212837837837839	27.115098358704657	SLC7A11
Angiopoietin receptor Tie2-mediated signaling	1/49	0.08908012117667435	0.2066658811298845	0	0	11.212837837837839	27.115098358704657	FGF2
Interleukin-5 signaling pathway	1/49	0.08908012117667435	0.2066658811298845	0	0	11.212837837837839	27.115098358704657	FOXO3
Interleukin-4 regulation of apoptosis	2/267	0.09125541860906351	0.2084686527669187	0	0	4.129350104821803	9.886047793440348	ITPKB;LIFR
Signaling events mediated by stem cell factor receptor (c-Kit)	1/52	0.09427546006763976	0.2084686527669187	0	0	10.551669316375198	24.91812960155312	FOXO3
Endometrial cancer	1/52	0.09427546006763976	0.2084686527669187	0	0	10.551669316375198	24.91812960155312	FOXO3
Kit receptor signaling pathway	1/54	0.09772297891050055	0.2084686527669187	0	0	10.152473227944926	23.610780056259	FOXO3
Phospholipase C-mediated cascade	1/54	0.09772297891050055	0.2084686527669187	0	0	10.152473227944926	23.610780056259	FGF2
Non-small cell lung cancer	1/54	0.09772297891050055	0.2084686527669187	0	0	10.152473227944926	23.610780056259	FOXO3
Immune system signaling by interferons, interleukins, prolactin, and growth hormones	2/280	0.0988713173376674	0.2084686527669187	0	0	3.9336530775379694	9.102221857941423	MT2A;IRAK2
TAp63 pathway	1/55	0.09944194356123134	0.2084686527669187	0	0	9.963963963963964	22.998635165027434	CABLES1
Inositol phosphate metabolism	1/57	0.10287031211144279	0.21308850365941723	0	0	9.607142857142858	21.849392323495767	ITPKB
Natural killer cell receptor signaling pathway	1/60	0.1079890493135275	0.22105993624180922	0	0	9.117269812185066	20.292539475955067	VAV3
FGF signaling pathway	1/61	0.1096889671231128	0.221928840458391	0	0	8.964864864864865	19.813306019183564	FGF2
MAPK cascade role in angiogenesis	1/64	0.11476981661336425	0.22628511235555593	0	0	8.536679536679536	18.480432227023904	SHB
Collagen biosynthesis and modifying enzymes	1/64	0.11476981661336425	0.22628511235555593	0	0	8.536679536679536	18.480432227023904	COL25A1
Oncostatin M	2/311	0.11771685968211427	0.22628511235555593	0	0	3.53344120819849	7.559702175576905	MT2A;LIFR
Endochondral ossification	1/66	0.11814135319308851	0.22628511235555593	0	0	8.273180873180873	17.67046748179394	FGF2
MAPK signaling pathway	2/314	0.11958733359659465	0.22628511235555593	0	0	3.498931623931624	7.430710303922977	MRAS;FGF2
NFAT involvement in hypertrophy of the heart	1/69	0.12317522658400461	0.22628511235555593	0	0	7.906995230524642	16.558412958427734	FGF2
Signaling events mediated by VEGFR1 and VEGFR2	1/70	0.12484695854099637	0.22628511235555593	0	0	7.792009400705052	16.212573889719547	SHB
AP-1 transcription factor network	1/70	0.12484695854099637	0.22628511235555593	0	0	7.792009400705052	16.212573889719547	MT2A
Long-term depression	1/70	0.12484695854099637	0.22628511235555593	0	0	7.792009400705052	16.212573889719547	GRM5
Long-term potentiation	1/70	0.12484695854099637	0.22628511235555593	0	0	7.792009400705052	16.212573889719547	GRM5
Melanoma	1/71	0.12651558695004453	0.22694548586915206	0	0	7.68030888030888	15.878191943607305	FGF2
Myc repressed pathway	1/73	0.12984355553611984	0.23053855778862095	0	0	7.466216216216216	15.241720231400874	FOXO3
G alpha (12/13) signaling events	1/77	0.13646249608684607	0.2360885332829211	0	0	7.0718349928876245	14.08501233962965	VAV3
Phosphatidylinositol signaling system	1/78	0.13810955606352765	0.2360885332829211	0	0	6.97964197964198	13.81765323360278	ITPKB
Signaling by SCF-KIT	1/78	0.13810955606352765	0.2360885332829211	0	0	6.97964197964198	13.81765323360278	FOXO3
p73 transcription factor network	1/79	0.13975355705828088	0.2360885332829211	0	0	6.88981288981289	13.558288571844692	FOXO3
Fc epsilon receptor I signaling pathway	1/79	0.13975355705828088	0.2360885332829211	0	0	6.88981288981289	13.558288571844692	VAV3
ATM-dependent DNA damage response	1/82	0.14466726138259978	0.23873699268794452	0	0	6.633633633633633	12.824929429623495	FOXO3
SMAD2/3 nuclear pathway	1/82	0.14466726138259978	0.23873699268794452	0	0	6.633633633633633	12.824929429623495	FOXO3
T cell signal transduction	1/83	0.14629908163923935	0.23873699268794452	0	0	6.552406064601186	12.594394428017095	VAV3
Differentiation pathway in PC12 cells	1/84	0.14792787046391784	0.23873699268794452	0	0	6.473135786388799	12.370359826172987	ADCY10
MicroRNAs in cardiomyocyte hypertrophy	1/85	0.149553633350494	0.23873699268794452	0	0	6.395752895752896	12.152571349840661	FGF2
NOD signaling pathway	1/85	0.149553633350494	0.23873699268794452	0	0	6.395752895752896	12.152571349840661	IRAK2
Androgen receptor signaling, proteolysis, and transcription regulation	1/88	0.15441282082707009	0.24425300749009268	0	0	6.174277726001864	11.534326333281012	ETV5
Gap junction pathway	1/90	0.15763724937291396	0.2471070395575408	0	0	6.034922563012451	11.149270649082617	GRM5
Neural crest differentiation	1/91	0.15924497100434354	0.2473984370960337	0	0	5.967567567567568	10.964280902508728	FGF2
Extracellular matrix organization	1/93	0.16245145608335043	0.24795222244300857	0	0	5.8372502937720325	10.608478902982997	COL25A1
Signaling by ERBB4	1/93	0.16245145608335043	0.24795222244300857	0	0	5.8372502937720325	10.608478902982997	FOXO3
Fc gamma receptor-mediated phagocytosis	1/94	0.16405023032390117	0.2482151310987722	0	0	5.774193548387097	10.437331877116597	VAV3
Transport of inorganic cations/anions and amino acids/oligopeptides	1/95	0.1656460328577411	0.24846904928661165	0	0	5.712478435882691	10.270476973022674	SLC7A11
Mitochondrial pathway of apoptosis: BH3-only Bcl-2 family	1/97	0.16882874434014966	0.2489508602981868	0	0	5.592905405405405	9.949054015174287	FOXO3
Interferon-gamma signaling pathway	1/97	0.16882874434014966	0.2489508602981868	0	0	5.592905405405405	9.949054015174287	MT2A
Downstream signaling events Of B cell receptor (BCR)	1/98	0.17041566400362537	0.2491792061901749	0	0	5.53496795764837	9.794207408116323	FOXO3
Granule cell survival pathway	1/99	0.1719996334133106	0.24939946844930036	0	0	5.478212906784336	9.643095121573042	ADCY10
Integrin-mediated cell adhesion	1/100	0.17358065793162564	0.24961185520746168	0	0	5.422604422604422	9.495592558231127	VAV3
Signaling by ERBB2	1/102	0.1767338934779614	0.25206309397676463	0	0	5.314690928552315	9.210944549858391	FOXO3
Fibroblast growth factor receptor pathway	1/105	0.18144179287269763	0.2566737557711332	0	0	5.16060291060291	8.808222206137398	FGF2
G alpha i pathway	1/108	0.18612347437074395	0.25732992197844556	0	0	5.015155342258146	8.432206282752748	ADCY10
Signaling by insulin receptor	1/109	0.18767823325148428	0.25732992197844556	0	0	4.968468468468468	8.31237845693909	FGF2
Signaling by interleukins	1/109	0.18767823325148428	0.25732992197844556	0	0	4.968468468468468	8.31237845693909	IRAK2
Leptin influence on immune response	1/110	0.18923010006309546	0.25732992197844556	0	0	4.9226382345648405	8.195166505969269	LIFR
Epidermal growth factor receptor (EGFR) pathway	1/111	0.19077908008746827	0.25732992197844556	0	0	4.877641277641278	8.080491593489455	VAV3
Signaling by EGFR in cancer	1/111	0.19077908008746827	0.25732992197844556	0	0	4.877641277641278	8.080491593489455	FOXO3
mTOR signaling pathway	1/113	0.19386840050729504	0.2594853976020718	0	0	4.790057915057915	7.858452607463215	PRR5
Leukocyte transendothelial migration	1/117	0.200012628709505	0.26566562897293033	0	0	4.623951537744642	7.441670946618215	VAV3
G alpha s pathway	1/120	0.20459085202067742	0.2694645192593348	0	0	4.506699977288212	7.150975263966962	ADCY10
Signaling by PDGF	1/122	0.20762881738003855	0.2694645192593348	0	0	4.43176234085325	6.966745136677873	FOXO3
Rho GTPase cycle	1/123	0.20914356040551665	0.2694645192593348	0	0	4.395214887018166	6.877343801328074	VAV3
p75 neurotrophin receptor-mediated signaling	1/124	0.21065548382595872	0.2694645192593348	0	0	4.359261700725115	6.7896863607556	VAV3
Interleukin-1 signaling pathway	1/125	0.2121645927501659	0.2694645192593348	0	0	4.323888404533566	6.703725989325509	IRAK2
Factors involved in megakaryocyte development and platelet production	1/125	0.2121645927501659	0.2694645192593348	0	0	4.323888404533566	6.703725989325509	CABLES1
Adipogenesis	1/133	0.22413675173359407	0.28057406332118967	0	0	4.060196560196561	6.0720195488162965	LIFR
Tight junction	1/133	0.22413675173359407	0.28057406332118967	0	0	4.060196560196561	6.0720195488162965	MRAS
NGF signaling via TRKA from the plasma membrane	1/136	0.22858048503906936	0.28189986906401227	0	0	3.9693693693693692	5.858260860364911	FOXO3
Adrenergic pathway	1/137	0.2300562149832744	0.28189986906401227	0	0	3.9399841017488075	5.789537091199061	ADCY10
Natural killer cell-mediated cytotoxicity	1/137	0.2300562149832744	0.28189986906401227	0	0	3.9399841017488075	5.789537091199061	VAV3
T cell receptor signaling pathway	1/139	0.2329994330140466	0.2835097996114973	0	0	3.882491186839013	5.655699684127512	VAV3
EGF/EGFR signaling pathway	1/141	0.235931695187995	0.28487247624388784	0	0	3.8266409266409265	5.526484354537855	VAV3
Toll-like receptor signaling pathway regulation	1/142	0.2373937302032399	0.28487247624388784	0	0	3.7993099482461186	5.463541469477803	IRAK2
Signaling by the B cell receptor (BCR)	1/151	0.2504300515754102	0.2984577326994615	0	0	3.5697297297297297	4.942560799031921	FOXO3
Toll receptor cascades	1/159	0.26183554114304536	0.3099277833938088	0	0	3.387615463564831	4.53953574693264	IRAK2
Purine metabolism	1/164	0.26887797223561644	0.3161132916824139	0	0	3.282871828884099	4.3120443901924075	ADCY10
Interferon signaling	1/168	0.2744647743479471	0.3205159109835087	0	0	3.2035928143712575	4.14202879511733	MT2A
Fatty acid, triacylglycerol, and ketone body metabolism	1/173	0.28138984604338085	0.3264122214103218	0	0	3.1096794468887494	3.9431177541455664	ELOVL2
TGF-beta regulation of extracellular matrix	2/565	0.29163780050744564	0.3360594522403678	0	0	1.9142490625616735	2.3588193488652904	SLC7A11;ETV5
Immune system	3/998	0.2944238514550325	0.337037829955103	0	0	1.6339124192390524	1.9978417029906403	MT2A;IRAK2;FOXO3
Signal transduction	3/1020	0.3060083376714378	0.3480094820577136	0	0	1.5967130214917826	1.8907364358119576	GRM5;FOXO3;FGF2
Jak-STAT signaling pathway	1/199	0.316375543776663	0.3574632767346712	0	0	2.697788697788698	3.1046835990114765	LIFR
Endocytosis	1/201	0.31899696858985116	0.358099822804091	0	0	2.6705405405405407	3.051289330579294	RAB31
Platelet activation, signaling and aggregation	1/205	0.3242104879591268	0.36161939041594915	0	0	2.6176470588235294	2.948419013931551	VAV3
Antigen-activated B-cell receptor generation of second messengers	1/211	0.3319579731930778	0.36790246710570407	0	0	2.542084942084942	2.8032763017404734	VAV3
Focal adhesion	1/233	0.3596324067231681	0.39605087829007124	0	0	2.298462255358807	2.350574972053924	VAV3
Disease	2/674	0.36806996890543353	0.40279355087764424	0	0	1.5947420634920635	1.5939163475004876	FOXO3;FGF2
Apoptosis	1/242	0.37062914211727876	0.40305919205254065	0	0	2.211618257261411	2.1951490731423107	IRAK2
SLC-mediated transmembrane transport	1/251	0.3814419216520011	0.41224157992203847	0	0	2.131027027027027	2.053876766542366	SLC7A11
FSH regulation of apoptosis	1/263	0.3955779777674827	0.4247555642501428	0	0	2.0321848566123375	1.8846631699627179	RAB31
Cytokine-cytokine receptor interaction	1/265	0.39790320099294985	0.4247555642501428	0	0	2.0165847665847667	1.8583766676081481	LIFR
Neuroactive ligand-receptor interaction	1/272	0.4059730937858025	0.4307275507239612	0	0	1.963797746085569	1.770301598419323	GRM5
Insulin signaling pathway	1/277	0.41167272345394956	0.4341275992787104	0	0	1.927732079905993	1.7109135098725243	FOXO3
Innate immune system	1/319	0.45749334656708585	0.4795412186908008	0	0	1.6695563488016318	1.3055812733459846	IRAK2
Pathways in cancer	1/325	0.4637486842383996	0.48318725184120676	0	0	1.6381381381381381	1.2587658258173422	FGF2
GPCR ligand binding	1/410	0.5451695501870891	0.5646398912651995	0	0	1.2920769179937883	0.7838493563701245	GRM5
Developmental biology	1/420	0.5539175467863185	0.5703056398865054	0	0	1.2605947236018835	0.7446830158272987	FOXO3
Signaling by GPCR	2/977	0.5601539311166646	0.5733340236135273	0	0	1.081880341880342	0.6269968887210312	VAV3;GRM5
Transmembrane transport of small molecules	1/432	0.564199044500363	0.5740972733512465	0	0	1.22474446604377	0.7009802587119544	SLC7A11
Metabolism	3/1615	0.6020609558104314	0.6090616645989247	0	0	0.9757178305565403	0.49507589348952336	ITPKB;ELOVL2;ACSM5
Lipid and lipoprotein metabolism	1/489	0.6099681500647497	0.6134939775217714	0	0	1.0785334514842713	0.5331714329694595	ELOVL2
Adaptive immune system	1/606	0.6897264948987366	0.6897264948987366	0	0	0.8647308465490283	0.32121304493300923	FOXO3

## Sheet: GABAergic_cells
GABAergic Cells
Term	Overlap	P-value	Adjusted P-value	Old P-value	Old Adjusted P-value	Odds Ratio	Combined Score	Genes
G alpha i pathway	4/108	1.3030189954309774E-4	0.013259175395756875	0	0	17.34965034965035	155.20401234867848	SHC3;ADCY9;RGS10;MAPK4
Signaling by NGF	5/221	1.831174538768595E-4	0.013259175395756875	0	0	10.624461670973298	91.42755957965159	SHC3;ADCY9;CAMK4;IRS2;KALRN
G alpha s pathway	4/120	1.9556790537922323E-4	0.013259175395756875	0	0	15.545454545454545	132.7520086677359	ADCY9;RGS10;PDE7B;MAPK4
Neurotrophin signaling pathway	4/126	2.357963184366242E-4	0.013259175395756875	0	0	14.77645305514158	123.42094745906287	SHC3;CAMK4;BCL2;IRS2
Phospholipase C-mediated cascade	3/54	2.952806336371608E-4	0.013259175395756875	0	0	26.01437908496732	211.43406041333074	ADCY9;CAMK4;FGFR1
NGF signaling via TRKA from the plasma membrane	4/136	3.156030589305297E-4	0.013259175395756875	0	0	13.650137741046832	110.03410535979653	SHC3;ADCY9;CAMK4;IRS2
Adrenergic pathway	4/137	3.2452527192411933E-4	0.013259175395756875	0	0	13.546821599453178	108.82361125914723	ADCY9;RGS10;PDE7B;MAPK4
Signal attenuation	2/13	4.325706228682951E-4	0.014179308353508531	0	0	78.81818181818181	610.5071105483304	SHC3;IRS2
Calcium regulation in the cardiac cell	4/149	4.4620201112439436E-4	0.014179308353508531	0	0	12.418181818181818	95.80302871010937	ADCY9;CAMK4;RGS10;CACNA1A
Fibroblast growth factor receptor pathway	3/105	0.0020484604801742075	0.058585969732982336	0	0	12.973856209150327	80.31682029534738	SHC3;MAPK4;FGFR1
Signaling by insulin receptor	3/109	0.0022787185510205984	0.05924668232653556	0	0	12.481761006289307	75.94080678478659	SHC3;IRS2;FGFR1
Signaling by FGFR in disease	3/128	0.0035894334214006136	0.0735212821955036	0	0	10.5744	59.53134376960058	ADCY9;CAMK4;FGFR1
RAC1 activity regulation	2/38	0.003752500913706466	0.0735212821955036	0	0	24.053140096618357	134.34479114516688	SPATA13;KALRN
EGFR interaction with phospholipase C-gamma	2/38	0.003752500913706466	0.0735212821955036	0	0	24.053140096618357	134.34479114516688	ADCY9;CAMK4
Interleukin-2 signaling pathway	7/847	0.0038560113039599795	0.0735212821955036	0	0	3.8845528455284555	21.59081851712836	PER2;CAMK4;BCL2;RGS10;KLHL2;IRS2;IL1RAP
Insulin signaling pathway	4/277	0.004341988286392052	0.07761304061925793	0	0	6.553113553113553	35.645155961670504	SHC3;BCL2;IRS2;MAPK4
G-protein-mediated events	2/44	0.005003597069793534	0.08417816246829123	0	0	20.610766045548655	109.18755733525694	ADCY9;CAMK4
Type 2 diabetes mellitus	2/50	0.0064203200925442745	0.1020117525815368	0	0	18.028985507246375	91.01549863791358	CACNA1A;IRS2
Purine metabolism	3/164	0.007146124369866472	0.10280682407883517	0	0	8.195031055900621	40.49316547372964	ADCY9;PRIM1;PDE7B
PI3K pathway	2/53	0.0071892883971213396	0.10280682407883517	0	0	16.965899403239558	83.72948041053294	SHC3;IRS2
Calcineurin-dependent NFAT signaling role in lymphocytes	2/55	0.007723978551513321	0.10519323170156238	0	0	16.32403609515997	79.3907365306209	CAMK4;BCL2
ATF2 transcription factor network	2/59	0.008845486078410873	0.10887778713273964	0	0	15.175438596491228	71.74716698291397	CSRP2;BCL2
Calcium signaling pathway	3/178	0.008939108979729245	0.10887778713273964	0	0	7.534095238095238	35.5407333377557	ADCY9;CAMK4;CACNA1A
Natural killer cell receptor signaling pathway	2/60	0.009136597521628502	0.10887778713273964	0	0	14.91304347826087	70.02370688055636	SHC3;MAPK4
MAPK cascade role in angiogenesis	2/64	0.01034334337762091	0.11621982206705611	0	0	13.948106591865358	63.76254349863674	NOX4;FGFR1
Transmission across chemical synapses	3/190	0.010668006042521588	0.11621982206705611	0	0	7.046345811051693	31.993976181807707	ADCY9;CAMK4;CACNA1A
Endochondral ossification	2/66	0.010971801383952848	0.11621982206705611	0	0	13.51086956521739	60.9668100275446	BMP6;FGFR1
Insulin receptor substrate (IRS) activation	1/5	0.011943612841183377	0.1177887335371878	0	0	106.1063829787234	469.7922320558719	IRS2
N-glycan trimming and elongation in the cis-Golgi	1/5	0.011943612841183377	0.1177887335371878	0	0	106.1063829787234	469.7922320558719	MGAT1
Seven transmembrane receptor signaling through beta-arrestin	2/74	0.013648985183590184	0.12794503645443794	0	0	12.004830917874395	51.549825664319144	PDE7B;MAPK4
Klotho-mediated ligand binding	1/6	0.014315528554342706	0.12794503645443794	0	0	84.88085106382978	360.4389302463305	FGFR1
DNA replication initiation	1/6	0.014315528554342706	0.12794503645443794	0	0	84.88085106382978	360.4389302463305	PRIM1
Opioid signaling	2/80	0.015823814408377226	0.13631470682680755	0	0	11.07803790412486	45.93219537898117	ADCY9;CAMK4
BAD activation and translocation to mitochondria	1/7	0.01668186971656736	0.13631470682680755	0	0	70.73049645390071	289.53053379202834	BCL2
Inactivation of BCL-2 by BH3-only proteins	1/7	0.01668186971656736	0.13631470682680755	0	0	70.73049645390071	289.53053379202834	BCL2
Differentiation pathway in PC12 cells	2/84	0.01735078645216306	0.13784235903662875	0	0	10.535524920466596	42.71225537189182	SHC3;ADCY9
Focal adhesion	3/233	0.01837140334792159	0.1420059826352858	0	0	5.716521739130434	22.848708668751183	SHC3;BCL2;MAPK4
Prostate cancer	2/89	0.01934400890521182	0.14558911965501528	0	0	9.927536231884059	39.16782868772949	BCL2;FGFR1
Calcium/calmodulin-dependent protein kinase activation	1/9	0.021397878854313653	0.15627491810713717	0	0	53.04255319148936	203.9201586743584	CAMK4
G-protein signaling pathways	2/95	0.021856631903096106	0.15627491810713717	0	0	9.28424497428705	35.49599780429445	ADCY9;PDE7B
Granule cell survival pathway	2/99	0.023602999269332906	0.16375767607666933	0	0	8.899596593455849	33.3412839225343	ADCY9;BCL2
Integrin-mediated cell adhesion	2/100	0.024048330053217173	0.16375767607666933	0	0	8.808340727595386	32.83476119194659	SHC3;MAPK4
Signaling by ERBB2	2/102	0.024949348712210842	0.16582751191454165	0	0	8.631304347826086	31.85734647733977	ADCY9;CAMK4
Interleukin-4 signaling pathway	2/104	0.025864054347730984	0.16582751191454165	0	0	8.461210571184996	30.92488813932623	SHC3;IRS2
Signaling by activated point mutants of FGFR1	1/11	0.026091741385155156	0.16582751191454165	0	0	42.42978723404255	154.70479323760136	FGFR1
Inhibition of replication initiation of damaged DNA by RB1/E2F1	1/12	0.02843039928954076	0.16600712678089882	0	0	38.57059961315281	137.3227634294791	PRIM1
Opening of calcium channels triggered by depolarization of the presynaptic terminal	1/12	0.02843039928954076	0.16600712678089882	0	0	38.57059961315281	137.3227634294791	CACNA1A
Leptin influence on immune response	2/110	0.028688837594151532	0.16600712678089882	0	0	7.988727858293076	28.36994716569154	BCL2;IL1RAP
Signaling by EGFR in cancer	2/111	0.029171209464175157	0.16600712678089882	0	0	7.915037893897088	27.976279497771326	ADCY9;CAMK4
Epidermal growth factor receptor (EGFR) pathway	2/111	0.029171209464175157	0.16600712678089882	0	0	7.915037893897088	27.976279497771326	SHC3;MAPK4
Neuronal system	3/283	0.03037409320156491	0.16600712678089882	0	0	4.683809523809524	16.36600438772176	ADCY9;CAMK4;CACNA1A
Adenylate cyclase inhibitory pathway	1/13	0.030763558459397336	0.16600712678089882	0	0	35.354609929078016	123.08440365356886	ADCY9
Melanocyte development and pigmentation pathway	1/13	0.030763558459397336	0.16600712678089882	0	0	35.354609929078016	123.08440365356886	BCL2
CARM1 transcriptional regulation by protein methylation	1/14	0.03309123150218267	0.16725778692847898	0	0	32.633387888707034	111.23047645903023	BCL2
Leading strand biosynthesis	1/14	0.03309123150218267	0.16725778692847898	0	0	32.633387888707034	111.23047645903023	PRIM1
Signaling by PDGF	2/122	0.0346885561814025	0.16725778692847898	0	0	7.185507246376812	24.152972012859774	ADCY9;CAMK4
Arf6 vesicle-mediated transport	1/15	0.0354134310062899	0.16725778692847898	0	0	30.300911854103344	101.22516915069231	KALRN
Lagging strand processive biosynthesis	1/15	0.0354134310062899	0.16725778692847898	0	0	30.300911854103344	101.22516915069231	PRIM1
Stress induction of HSP regulation	1/15	0.0354134310062899	0.16725778692847898	0	0	30.300911854103344	101.22516915069231	BCL2
G alpha (s) signaling events	2/125	0.03625868108239754	0.16725778692847898	0	0	7.009190526687876	23.250020817139678	ADCY9;PDE7B
Integration of energy metabolism	2/125	0.03625868108239754	0.16725778692847898	0	0	7.009190526687876	23.250020817139678	ADCY9;CACNA1A
Interleukin-1 signaling pathway	2/125	0.03625868108239754	0.16725778692847898	0	0	7.009190526687876	23.250020817139678	IL1RAP;MAPK4
LPA4-mediated signaling events	1/16	0.037730169536142964	0.16840966846272437	0	0	28.279432624113475	92.68005025728142	ADCY9
MAPK signaling pathway	3/314	0.03946385543113784	0.16840966846272437	0	0	4.210289389067524	13.609213442489276	CACNA1A;MAPK4;FGFR1
Activation of BH3-only proteins	1/17	0.0400414596344939	0.16840966846272437	0	0	26.51063829787234	85.306988915029	BCL2
Inflammasomes	1/17	0.0400414596344939	0.16840966846272437	0	0	26.51063829787234	85.306988915029	BCL2
SHC-related events	1/17	0.0400414596344939	0.16840966846272437	0	0	26.51063829787234	85.306988915029	SHC3
SHC1 events in EGFR signaling	1/17	0.0400414596344939	0.16840966846272437	0	0	26.51063829787234	85.306988915029	IRS2
PKA activation in glucagon signaling	1/18	0.042347313814152854	0.17492130066447129	0	0	24.94993742177722	78.88796682594588	ADCY9
G-protein-independent seven transmembrane receptor signaling	1/19	0.04464774457519721	0.17492130066447129	0	0	23.562647754137117	73.25512875801161	MAPK4
TP53 network	1/19	0.04464774457519721	0.17492130066447129	0	0	23.562647754137117	73.25512875801161	BCL2
Mitochondrial gene expression	1/19	0.04464774457519721	0.17492130066447129	0	0	23.562647754137117	73.25512875801161	CAMK4
Telomeres, telomerase, cellular aging, and immortality	1/19	0.04464774457519721	0.17492130066447129	0	0	23.562647754137117	73.25512875801161	BCL2
Apoptotic signaling in response to DNA damage	1/20	0.046942764384003306	0.1766530343924335	0	0	22.32138857782755	68.27724816722397	BCL2
Interleukin-3 regulation of hematopoietic cells	1/20	0.046942764384003306	0.1766530343924335	0	0	22.32138857782755	68.27724816722397	BCL2
Estrogen receptor signaling pathway	1/20	0.046942764384003306	0.1766530343924335	0	0	22.32138857782755	68.27724816722397	BCL2
Prion pathway	1/21	0.04923238567693172	0.17823370004560093	0	0	21.204255319148935	63.85033051565917	BCL2
Mitochondrial role in apoptotic signaling	1/21	0.04923238567693172	0.17823370004560093	0	0	21.204255319148935	63.85033051565917	BCL2
PKC-catalyzed phosphorylation of inhibitory phosphoprotein of myosin phosphatase	1/21	0.04923238567693172	0.17823370004560093	0	0	21.204255319148935	63.85033051565917	CACNA1A
Integrin signaling pathway	2/155	0.053380212906634736	0.18316080897818032	0	0	5.626314293833476	16.48687399421364	SHC3;MAPK4
Myometrial relaxation and contraction pathways	2/155	0.053380212906634736	0.18316080897818032	0	0	5.626314293833476	16.48687399421364	ADCY9;RGS10
Interleukin-11 pathway	1/23	0.05379548235722779	0.18316080897818032	0	0	19.27466150870406	56.33146626969103	BCL2
Mitochondrial pathway of apoptosis: antiapoptotic Bcl-2 family	1/23	0.05379548235722779	0.18316080897818032	0	0	19.27466150870406	56.33146626969103	MAPK4
FGFR ligand binding and activation	1/23	0.05379548235722779	0.18316080897818032	0	0	19.27466150870406	56.33146626969103	FGFR1
Inhibition of cellular proliferation by Gleevec	1/24	0.05606898249846966	0.184318724075429	0	0	18.435707678075854	53.1164542750393	BCL2
Signal transduction of S1P receptor	1/24	0.05606898249846966	0.184318724075429	0	0	18.435707678075854	53.1164542750393	MAPK4
Triacylglyceride biosynthesis	1/24	0.05606898249846966	0.184318724075429	0	0	18.435707678075854	53.1164542750393	GPD1
Ghrelin pathway	1/25	0.05833713362751975	0.18538244686078498	0	0	17.666666666666668	50.20012391375553	BCL2
IGF1 receptor signaling through beta-arrestin	1/25	0.05833713362751975	0.18538244686078498	0	0	17.666666666666668	50.20012391375553	MAPK4
Corticotropin releasing hormone pathway	1/25	0.05833713362751975	0.18538244686078498	0	0	17.666666666666668	50.20012391375553	BCL2
RXR/VDR pathway	1/26	0.06059994805027362	0.1883867950258506	0	0	16.959148936170212	47.54431675958979	BCL2
PGC-1a regulation	1/26	0.06059994805027362	0.1883867950258506	0	0	16.959148936170212	47.54431675958979	CAMK4
BAD phosphorylation regulation	1/27	0.06285743806698686	0.19068537416289294	0	0	16.306055646481177	45.11699715873728	BCL2
Oxidative stress	1/27	0.06285743806698686	0.19068537416289294	0	0	16.306055646481177	45.11699715873728	NOX4
Phosphatidic acid biosynthesis	1/28	0.06510961590795171	0.19068537416289294	0	0	15.70133963750985	42.89108304980743	GPD1
Extension of telomeres	1/28	0.06510961590795171	0.19068537416289294	0	0	15.70133963750985	42.89108304980743	PRIM1
IGF1 pathway	1/29	0.06735649381055159	0.19068537416289294	0	0	15.139817629179332	40.84353327133134	IRS2
Activation of the pre-replicative complex	1/30	0.06959808398100582	0.19068537416289294	0	0	14.617021276595745	38.95462833164002	PRIM1
Apoptosis intrinsic pathway	1/30	0.06959808398100582	0.19068537416289294	0	0	14.617021276595745	38.95462833164002	BCL2
CDC42 activity regulation	1/30	0.06959808398100582	0.19068537416289294	0	0	14.617021276595745	38.95462833164002	SPATA13
Interleukin-2/STAT5 pathway	1/30	0.06959808398100582	0.19068537416289294	0	0	14.617021276595745	38.95462833164002	BCL2
Signaling by FGFR1 mutants	1/30	0.06959808398100582	0.19068537416289294	0	0	14.617021276595745	38.95462833164002	FGFR1
Ovarian infertility genes	1/30	0.06959808398100582	0.19068537416289294	0	0	14.617021276595745	38.95462833164002	DMC1
Alpha-6 beta-4 integrin signaling pathway	1/31	0.07183439859286861	0.19068537416289294	0	0	14.129078014184397	37.20739858844958	IRS2
Stathmin and breast cancer resistance to antimicrotubule agents	1/31	0.07183439859286861	0.19068537416289294	0	0	14.129078014184397	37.20739858844958	CAMK4
DNA strand elongation	1/31	0.07183439859286861	0.19068537416289294	0	0	14.129078014184397	37.20739858844958	PRIM1
Hypothetical network for drug addiction	1/32	0.07406544979139525	0.19068537416289294	0	0	13.6726149622512	35.58716590068139	CAMK4
Syndecan 4 pathway	1/32	0.07406544979139525	0.19068537416289294	0	0	13.6726149622512	35.58716590068139	FGFR1
Chemokine signaling pathway	2/189	0.07552834696297395	0.19068537416289294	0	0	4.595442920251104	11.871165225289417	SHC3;ADCY9
Glucagon signaling in metabolic regulation	1/33	0.07629124969085073	0.19068537416289294	0	0	13.24468085106383	34.08117343215803	ADCY9
E2F-mediated regulation of DNA replication	1/33	0.07629124969085073	0.19068537416289294	0	0	13.24468085106383	34.08117343215803	PRIM1
Disease	4/674	0.07767988913639945	0.19068537416289294	0	0	2.616282225237449	6.685016766114043	ADCY9;CAMK4;CPE;FGFR1
Induction of apoptosis through DR3 and DR4/5 death receptors	1/34	0.07851181039259558	0.19068537416289294	0	0	12.842682140554482	32.6782845194062	BCL2
N-cadherin signaling events	1/34	0.07851181039259558	0.19068537416289294	0	0	12.842682140554482	32.6782845194062	FGFR1
EPO receptor signaling	1/34	0.07851181039259558	0.19068537416289294	0	0	12.842682140554482	32.6782845194062	IRS2
Arf6 signal transduction regulation	1/35	0.08072714397087608	0.19068537416289294	0	0	12.46433041301627	31.36873609624054	ACAP2
Integrated cancer pathway	1/35	0.08072714397087608	0.19068537416289294	0	0	12.46433041301627	31.36873609624054	BCL2
Signal transduction by L1	1/35	0.08072714397087608	0.19068537416289294	0	0	12.46433041301627	31.36873609624054	FGFR1
Interleukin-2/PI3K pathway	1/35	0.08072714397087608	0.19068537416289294	0	0	12.46433041301627	31.36873609624054	BCL2
Interleukin-7 signaling pathway	1/35	0.08072714397087608	0.19068537416289294	0	0	12.46433041301627	31.36873609624054	BCL2
G alpha (i) signaling events	2/199	0.0825186135700373	0.19068537416289294	0	0	4.359964687706908	10.876940774690668	ADCY9;RGS10
Signaling to ERKs	1/36	0.08293726244296368	0.19068537416289294	0	0	12.10759878419453	30.143935528683446	SHC3
Transport to the Golgi and subsequent modification	1/36	0.08293726244296368	0.19068537416289294	0	0	12.10759878419453	30.143935528683446	MGAT1
PI3K/PLC/TRK pathway	1/36	0.08293726244296368	0.19068537416289294	0	0	12.10759878419453	30.143935528683446	CAMK4
Signaling by GPCR	5/977	0.08378183197218134	0.19068537416289294	0	0	2.270552205952723	5.629922966985157	ADCY9;CAMK4;RGS10;PDE7B;KALRN
Activation of NMDA receptor upon glutamate binding and postsynaptic events	1/37	0.08514217784287476	0.19068537416289294	0	0	11.770685579196217	28.996292220497825	CAMK4
PI3K/AKT activation	1/37	0.08514217784287476	0.19068537416289294	0	0	11.770685579196217	28.996292220497825	IRS2
BMAL1-CLOCK/NPAS2 activates circadian expression	1/38	0.08734190215153488	0.19068537416289294	0	0	11.45198389879241	27.91907730207378	PER2
Signal transduction through IL-1R	1/38	0.08734190215153488	0.19068537416289294	0	0	11.45198389879241	27.91907730207378	IL1RAP
Signaling events mediated by HDAC class II	1/38	0.08734190215153488	0.19068537416289294	0	0	11.45198389879241	27.91907730207378	CAMK4
Triglyceride biosynthesis	1/38	0.08734190215153488	0.19068537416289294	0	0	11.45198389879241	27.91907730207378	GPD1
Signaling events regulated by Ret tyrosine kinase	1/39	0.08953644731895927	0.19110017860613696	0	0	11.150055991041434	26.906306081935305	IRS2
FAS pathway and stress induction of heat shock protein regulation	1/39	0.08953644731895927	0.19110017860613696	0	0	11.150055991041434	26.906306081935305	BCL2
FRS2-mediated cascade	1/39	0.08953644731895927	0.19110017860613696	0	0	11.150055991041434	26.906306081935305	FGFR1
Antigen-activated B-cell receptor generation of second messengers	2/211	0.09115962374282387	0.1914860293946525	0	0	4.10713542750156	9.837177499080651	SHC3;MAPK4
Negative regulation of FGFR signaling	1/40	0.09172582526946642	0.1914860293946525	0	0	10.863611565739225	25.952639098328586	FGFR1
PAC1 receptor pathway	1/40	0.09172582526946642	0.1914860293946525	0	0	10.863611565739225	25.952639098328586	ADCY9
Insulin biosynthesis and processing	1/41	0.09391004794021858	0.19462517181813416	0	0	10.591489361702127	25.05329843565195	CPE
Aldosterone-regulated sodium reabsorption	1/42	0.09608912719651233	0.19557604422168656	0	0	10.332641411520498	24.203996656798854	IRS2
BMP receptor signaling	1/42	0.09608912719651233	0.19557604422168656	0	0	10.332641411520498	24.203996656798854	BMP6
Signal transduction	5/1020	0.09642035746593638	0.19557604422168656	0	0	2.169435215946844	5.07439124078397	ADCY9;CAMK4;IRS2;KALRN;FGFR1
Growth hormone receptor signaling	1/43	0.09826307487256424	0.19652614974512847	0	0	10.08611955420466	23.400876172094083	IRS2
Type 1 diabetes mellitus	1/43	0.09826307487256424	0.19652614974512847	0	0	10.08611955420466	23.400876172094083	CPE
Gastrin pathway	1/44	0.1004319028156185	0.19692851091845603	0	0	9.851063829787234	22.640457319741365	BCL2
Vasopressin-regulated water reabsorption	1/44	0.1004319028156185	0.19692851091845603	0	0	9.851063829787234	22.640457319741365	ADCY9
Actin cytoskeleton regulation	2/226	0.10231727673625496	0.19692851091845603	0	0	3.829192546583851	8.72932117082687	MAPK4;FGFR1
G alpha (z) signaling events	1/45	0.10259562282115367	0.19692851091845603	0	0	9.62669245647969	21.91959374925238	ADCY9
Signaling by FGFR mutants	1/45	0.10259562282115367	0.19692851091845603	0	0	9.62669245647969	21.91959374925238	FGFR1
Interleukin-3 signaling pathway	1/45	0.10259562282115367	0.19692851091845603	0	0	9.62669245647969	21.91959374925238	BCL2
Nucleotide-binding domain, leucine rich repeat containing receptor (NLR) signaling pathways	1/47	0.1069077860677883	0.20256753073651335	0	0	9.207215541165587	20.585387807497664	BCL2
N-glycan biosynthesis	1/48	0.10905625276942482	0.20256753073651335	0	0	9.010864644635582	19.967097917958455	MGAT1
Diurnally regulated genes with circadian orthologs	1/48	0.10905625276942482	0.20256753073651335	0	0	9.010864644635582	19.967097917958455	PER2
Energy metabolism	1/48	0.10905625276942482	0.20256753073651335	0	0	9.010864644635582	19.967097917958455	CAMK4
G alpha 12 pathway	1/49	0.11119965848123285	0.20256753073651335	0	0	8.822695035460994	19.378414132394244	MAPK4
Arf6 integrin-mediated signaling pathway	1/49	0.11119965848123285	0.20256753073651335	0	0	8.822695035460994	19.378414132394244	CPE
Interleukin-5 signaling pathway	1/49	0.11119965848123285	0.20256753073651335	0	0	8.822695035460994	19.378414132394244	BCL2
Ceramide signaling pathway	1/49	0.11119965848123285	0.20256753073651335	0	0	8.822695035460994	19.378414132394244	BCL2
Aquaporin-mediated transport	1/50	0.11333801483691312	0.20503443466002902	0	0	8.642205818497612	18.81737166641443	ADCY9
Apoptosis	2/242	0.11461292786113866	0.20503443466002902	0	0	3.571014492753623	7.735512569632065	BCL2;IL1RAP
Type I interferon (interferon-alpha/beta) pathway	1/51	0.11547133350102946	0.20503443466002902	0	0	8.468936170212766	18.28217177060722	PTPRG
Interleukin-2 receptor beta chain in T cell activation	1/52	0.11759962606705118	0.20503443466002902	0	0	8.302461410095953	17.771164785812676	BCL2
Signaling events mediated by PTP1B	1/52	0.11759962606705118	0.20503443466002902	0	0	8.302461410095953	17.771164785812676	NOX4
Signaling events mediated by stem cell factor receptor (c-Kit)	1/52	0.11759962606705118	0.20503443466002902	0	0	8.302461410095953	17.771164785812676	BCL2
Taste transduction	1/52	0.11759962606705118	0.20503443466002902	0	0	8.302461410095953	17.771164785812676	CACNA1A
GABA A and B receptor activation	1/53	0.11972290415463233	0.20503443466002902	0	0	8.142389525368248	17.28283520220542	ADCY9
Amyotrophic lateral sclerosis (ALS)	1/53	0.11972290415463233	0.20503443466002902	0	0	8.142389525368248	17.28283520220542	BCL2
JNK/MAPK pathway	1/53	0.11972290415463233	0.20503443466002902	0	0	8.142389525368248	17.28283520220542	SHC3
Kit receptor signaling pathway	1/54	0.1218411792961756	0.2061927649627587	0	0	7.988358089120835	16.815788479202197	BCL2
Meiotic recombination	1/54	0.1218411792961756	0.2061927649627587	0	0	7.988358089120835	16.815788479202197	DMC1
Vibrio cholerae infection	1/55	0.12395446305282025	0.2085351554888623	0	0	7.840031520882585	16.36873936245896	ADCY9
Keratinocyte differentiation	1/57	0.12816610239534657	0.2131134028201693	0	0	7.5592705167173255	15.529978380002284	BCL2
PI3K cascade	1/57	0.12816610239534657	0.2131134028201693	0	0	7.5592705167173255	15.529978380002284	FGFR1
HIV-1 Nef as negative effector of Fas and TNF	1/58	0.13026448091117324	0.21508161014618163	0	0	7.4262784621127285	15.136154814985696	BCL2
FSH regulation of apoptosis	2/263	0.13129302438284104	0.21508161014618163	0	0	3.2801932367149758	6.659853827676369	ADCY9;CPE
Caspase cascade in apoptosis	1/59	0.13235791393611177	0.21508161014618163	0	0	7.297872340425532	14.758089912942534	BCL2
Telomere maintenance	1/59	0.13235791393611177	0.21508161014618163	0	0	7.297872340425532	14.758089912942534	PRIM1
Neurotrophic factor-mediated Trk receptor signaling	1/60	0.1344464128504467	0.21602064087206604	0	0	7.173818968626037	14.394910368283425	SHC3
Ephrin receptor B forward pathway	1/60	0.1344464128504467	0.21602064087206604	0	0	7.173818968626037	14.394910368283425	KALRN
FGF signaling pathway	1/61	0.13652998904036887	0.21814288751701394	0	0	7.0539007092198585	14.04580460439689	FGFR1
Circadian rhythm	1/62	0.13860865387730728	0.21901698899950212	0	0	6.937914196023718	13.71001749051947	PER2
Colorectal cancer	1/62	0.13860865387730728	0.21901698899950212	0	0	6.937914196023718	13.71001749051947	BCL2
Angiotensin II-stimulated signaling through G-proteins and beta-arrestin	1/64	0.14275129473502027	0.2208676597378074	0	0	6.716987504221547	13.075632863820008	MAPK4
Collagen biosynthesis and modifying enzymes	1/64	0.14275129473502027	0.2208676597378074	0	0	6.716987504221547	13.075632863820008	TLL1
Endothelins	1/64	0.14275129473502027	0.2208676597378074	0	0	6.716987504221547	13.075632863820008	ADCY9
Glioma	1/65	0.14481529337334623	0.2208676597378074	0	0	6.611702127659575	12.77576681342427	SHC3
LPA receptor mediated events	1/65	0.14481529337334623	0.2208676597378074	0	0	6.611702127659575	12.77576681342427	ADCY9
ERK1/ERK2 MAPK pathway	1/65	0.14481529337334623	0.2208676597378074	0	0	6.611702127659575	12.77576681342427	SHC3
Immune system signaling by interferons, interleukins, prolactin, and growth hormones	2/280	0.14518573437310417	0.2208676597378074	0	0	3.0769471379418203	5.93771236858231	IRS2;IL1RAP
G alpha 13 pathway	1/67	0.14892870325533528	0.22184171422409316	0	0	6.4107027724049	12.20782172752252	BCL2
G1 to S cell cycle control	1/67	0.14892870325533528	0.22184171422409316	0	0	6.4107027724049	12.20782172752252	PRIM1
Adipocytokine signaling pathway	1/67	0.14892870325533528	0.22184171422409316	0	0	6.4107027724049	12.20782172752252	IRS2
cAMP cell motility pathway inferred from amoeba model	1/67	0.14892870325533528	0.22184171422409316	0	0	6.4107027724049	12.20782172752252	PDE7B
NFAT involvement in hypertrophy of the heart	1/69	0.15302273806390057	0.2224251550492865	0	0	6.221526908635795	11.678855914035092	CAMK4
TGF-beta regulation of extracellular matrix	3/565	0.1535559425701252	0.2224251550492865	0	0	2.30011862396204	4.309710027339425	CSRP2;NOX4;MGAT1
G alpha q pathway	1/70	0.1550625177486151	0.2224251550492865	0	0	6.1310514955288316	11.427831826618126	RGS10
Hedgehog signaling pathway	1/70	0.1550625177486151	0.2224251550492865	0	0	6.1310514955288316	11.427831826618126	BMP6
Long-term depression	1/70	0.1550625177486151	0.2224251550492865	0	0	6.1310514955288316	11.427831826618126	CACNA1A
Long-term potentiation	1/70	0.1550625177486151	0.2224251550492865	0	0	6.1310514955288316	11.427831826618126	CAMK4
NCAM signaling for neurite out-growth	1/70	0.1550625177486151	0.2224251550492865	0	0	6.1310514955288316	11.427831826618126	FGFR1
Bacterial invasion of epithelial cells	1/71	0.15709748713271285	0.2224251550492865	0	0	6.043161094224924	11.185218757947172	SHC3
Melanoma	1/71	0.15709748713271285	0.2224251550492865	0	0	6.043161094224924	11.185218757947172	FGFR1
Mitochondrial pathway of apoptosis: multidomain Bcl-2 family	1/71	0.15709748713271285	0.2224251550492865	0	0	6.043161094224924	11.185218757947172	BCL2
Chronic myeloid leukemia	1/73	0.1611530393681039	0.22544764386407481	0	0	5.874704491725768	10.72369034010183	SHC3
Myc repressed pathway	1/73	0.1611530393681039	0.22544764386407481	0	0	5.874704491725768	10.72369034010183	BCL2
Gastric acid secretion	1/74	0.16317364433518702	0.22544764386407481	0	0	5.793937627513844	10.50406326706721	ADCY9
Adherens junction cell adhesion	1/74	0.16317364433518702	0.22544764386407481	0	0	5.793937627513844	10.50406326706721	FGFR1
RANKL regulation of apoptosis and immune response	1/74	0.16317364433518702	0.22544764386407481	0	0	5.793937627513844	10.50406326706721	BCL2
Prolactin activation of MAPK signaling	1/75	0.16518948328727814	0.22713553952000745	0	0	5.7153536515238645	10.291420596433596	IRS2
G alpha (12/13) signaling events	1/77	0.1692069070108113	0.2315462938042681	0	0	5.564389697648377	9.885878423279296	KALRN
Glycerophospholipid metabolism	1/79	0.17320539829617632	0.23460612365874367	0	0	5.421167484997272	9.504808889912947	GPD1
p73 transcription factor network	1/79	0.17320539829617632	0.23460612365874367	0	0	5.421167484997272	9.504808889912947	IL1RAP
Apoptosis modulation and signaling	1/80	0.1751975715630564	0.23460612365874367	0	0	5.35227578777269	9.322813204480115	BCL2
Nuclear beta-catenin signaling and target gene transcription regulation	1/80	0.1751975715630564	0.23460612365874367	0	0	5.35227578777269	9.322813204480115	CAMK4
T cell receptor regulation of apoptosis	3/603	0.17572055364754424	0.23460612365874367	0	0	2.1502222222222223	3.7389360780579812	BCL2;IL1RAP;FGFR1
Respiratory electron transport, ATP biosynthesis by chemiosmotic coupling, and heat production by uncoupling proteins	1/81	0.17718504444156863	0.23460612365874367	0	0	5.285106382978723	9.14619710408154	NDUFC1
MAP kinase signaling pathway	1/81	0.17718504444156863	0.23460612365874367	0	0	5.285106382978723	9.14619710408154	MAPK4
ATM-dependent DNA damage response	1/82	0.1791678277339162	0.23526760228566304	0	0	5.219595482006829	8.974741207160669	BCL2
T cell signal transduction	1/83	0.18114593236975668	0.23526760228566304	0	0	5.155682407887909	8.808237552274337	MAPK4
Meiosis	1/83	0.18114593236975668	0.23526760228566304	0	0	5.155682407887909	8.808237552274337	DMC1
Small cell lung cancer	1/84	0.18311936906736004	0.23526760228566304	0	0	5.093309407844142	8.646488885588939	BCL2
Pathways in cancer	2/325	0.18327705503769484	0.23526760228566304	0	0	2.6422129492529276	4.4831914915542725	BCL2;FGFR1
Asparagine N-linked glycosylation	1/85	0.18508814865130835	0.23526760228566304	0	0	5.03242147922999	8.489307982804856	MGAT1
C-Myb transcription factor network	1/85	0.18508814865130835	0.23526760228566304	0	0	5.03242147922999	8.489307982804856	BCL2
TGF-beta regulation of skeletal system development	1/85	0.18508814865130835	0.23526760228566304	0	0	5.03242147922999	8.489307982804856	BMP6
MicroRNAs in cardiomyocyte hypertrophy	1/85	0.18508814865130835	0.23526760228566304	0	0	5.03242147922999	8.489307982804856	MAPK4
Progesterone-mediated oocyte maturation	1/86	0.1870522818483187	0.2356693947516262	0	0	4.9729662077597	8.336517035216884	ADCY9
Glycerophospholipid biosynthesis	1/86	0.1870522818483187	0.2356693947516262	0	0	4.9729662077597	8.336517035216884	GPD1
Metabolism	6/1615	0.18819505616783713	0.23606923712281322	0	0	1.6286069430879873	2.720223613597585	ADCY9;PRIM1;GPD1;CACNA1A;MGAT1;NDUFC1
HIF-1 degradation in normoxia	1/88	0.19096665203568397	0.2374628803574157	0	0	4.858156028368795	8.043437425907788	MAPK4
DNA replication pre-Initiation	1/88	0.19096665203568397	0.2374628803574157	0	0	4.858156028368795	8.043437425907788	PRIM1
Salivary secretion	1/89	0.19291691042065512	0.23884950813985872	0	0	4.802707930367505	7.902835241681023	ADCY9
Gap junction pathway	1/90	0.19486256522478784	0.24021850713055745	0	0	4.748505857040402	7.765995010266912	ADCY9
Neural crest differentiation	1/91	0.19680362708683685	0.241570117368392	0	0	4.6955082742316785	7.63277814208722	FGFR1
Extracellular matrix organization	1/93	0.2006720143577491	0.2452657953261378	0	0	4.592969472710453	7.376692362449925	TLL1
L1CAM interactions	1/94	0.20259936093805347	0.24552295435713262	0	0	4.54335392358728	7.253577402625964	FGFR1
ERBB signaling pathway	1/94	0.20259936093805347	0.24552295435713262	0	0	4.54335392358728	7.253577402625964	SHC3
TSH regulation of gene expression	1/97	0.2083541388506012	0.25143157684080986	0	0	4.400709219858156	6.902583070971099	NOX4
Senescence and autophagy	1/99	0.21216804410578985	0.2541798002449317	0	0	4.3104646113764655	6.682843716128026	BCL2
Pyrimidine metabolism	1/100	0.2140682440880332	0.2541798002449317	0	0	4.266709649688373	6.576964036635908	PRIM1
Dilated cardiomyopathy	1/100	0.2140682440880332	0.2541798002449317	0	0	4.266709649688373	6.576964036635908	ADCY9
Pancreatic secretion	1/101	0.21596395615216224	0.2541798002449317	0	0	4.223829787234043	6.473626345114923	ADCY9
GnRH signaling pathway	1/101	0.21596395615216224	0.2541798002449317	0	0	4.223829787234043	6.473626345114923	ADCY9
Melanogenesis	1/101	0.21596395615216224	0.2541798002449317	0	0	4.223829787234043	6.473626345114923	ADCY9
Chromosome maintenance	1/103	0.21974195801724053	0.2575663934136508	0	0	4.140592407175636	6.274245219426223	PRIM1
Electron transport chain	1/105	0.2235021324797859	0.2609045301600766	0	0	4.060556464811784	6.0840711244578625	NDUFC1
Signaling by interleukins	1/109	0.2309693281098101	0.2685253164203483	0	0	3.909377462568952	5.729076781893868	IL1RAP
S phase	1/112	0.23652353752819621	0.27386935924317457	0	0	3.803143569101016	5.483020803278797	PRIM1
Oocyte meiosis	1/113	0.23836619727956293	0.27489005008852824	0	0	3.768996960486322	5.404542426400358	ADCY9
Fas signaling pathway	1/115	0.24203846229094883	0.2780040169285597	0	0	3.702500933184024	5.252584902806082	MAPK4
Vascular smooth muscle contraction	1/116	0.24386808765967335	0.27898509228266627	0	0	3.6701202590194266	5.179008815752596	ADCY9
Tricarboxylic acid (TCA) cycle and respiratory electron transport	1/117	0.2456933883496946	0.2797988579384802	0	0	3.6382978723404253	5.106972882629433	NDUFC1
Prolactin regulation of apoptosis	1/118	0.24751437433019402	0.2797988579384802	0	0	3.607019458083288	5.0364330094143	BCL2
p53 activity regulation	1/118	0.24751437433019402	0.2797988579384802	0	0	3.607019458083288	5.0364330094143	BCL2
Rho GTPase cycle	1/123	0.25655493243570043	0.2888768136874422	0	0	3.458318800139519	4.704740040857999	KALRN
p75 neurotrophin receptor-mediated signaling	1/124	0.258350239082518	0.2897575230494123	0	0	3.4300294066770456	4.64233590912776	KALRN
Parkinson's disease	1/131	0.2707990662874435	0.3025333318680033	0	0	3.244189852700491	4.238138854578135	NDUFC1
Adipogenesis	1/133	0.2743181354387822	0.3052723219279833	0	0	3.1947130883301096	4.132255212667504	IRS2
Mitotic G1-G1/S phases	1/135	0.27782057390183557	0.30797164393769366	0	0	3.1467132422991426	4.030246729697494	PRIM1
Oxidative phosphorylation	1/136	0.2795655806915423	0.30825152176230763	0	0	3.1232466509062253	3.9806352561120573	NDUFC1
Diabetes pathways	1/137	0.28130645867119686	0.30825152176230763	0	0	3.1001251564455568	3.9319216086160855	CPE
Natural killer cell-mediated cytotoxicity	1/137	0.28130645867119686	0.30825152176230763	0	0	3.1001251564455568	3.9319216086160855	SHC3
p53 signaling pathway	1/139	0.2847758662733346	0.3108622051686019	0	0	3.054887449892075	3.8371000641714974	BCL2
EGF/EGFR signaling pathway	1/141	0.28822887297507993	0.3134352002694785	0	0	3.0109422492401214	3.7456134124770153	MAPK4
Interleukin-5 regulation of apoptosis	1/144	0.2933777972902192	0.3178259470644041	0	0	2.9473292664782025	3.614292460748964	BCL2
Integrated breast cancer pathway	1/152	0.3069306178391492	0.33125342151696857	0	0	2.790052134704805	3.2954242033651266	BCL2
Protein processing in the endoplasmic reticulum	1/166	0.3300381801688704	0.35485308093344714	0	0	2.5515151515151517	2.8284742975844512	BCL2
Alzheimer's disease	1/169	0.3348907514156231	0.35872192848265244	0	0	2.5055724417426544	2.74097326654965	NDUFC1
Fatty acid, triacylglycerol, and ketone body metabolism	1/173	0.341307344829736	0.36423097246755415	0	0	2.4468085106382977	2.6302504013087735	GPD1
Huntington's disease	1/184	0.3586420562903447	0.3813071676544185	0	0	2.298453668178119	2.356904369090125	NDUFC1
TGF-beta signaling pathway	1/185	0.36019560538055195	0.3815405301438439	0	0	2.2858464384828863	2.3340961921134795	MAPK4
Post-translational protein modification	1/196	0.37704331265008156	0.39791286870082404	0	0	2.1557010365521005	2.1026604662521184	MGAT1
Jak-STAT signaling pathway	1/199	0.3815622413737249	0.4012014743856078	0	0	2.122716526971846	2.0451976629877233	PTPRG
Endocytosis	1/201	0.3845570120824333	0.4028692507530254	0	0	2.101276595744681	2.008112768381917	ACAP2
Phospholipid metabolism	1/205	0.3905040150773224	0.40760638070114674	0	0	2.059657905715478	1.9367314003253642	GPD1
Gastrin-CREB signaling pathway via PKC and MAPK	1/206	0.39198195163794675	0.40766122970346463	0	0	2.049507005708355	1.9194442294641751	KALRN
DNA replication	1/207	0.39345637888763674	0.4077120447893627	0	0	2.039454658128486	1.9023728589616062	PRIM1
Immune system	3/998	0.43177447125195884	0.445803244686138	0	0	1.2701507537688441	1.0667385039543646	BCL2;IRS2;IL1RAP
BDNF signaling pathway	1/261	0.4680835656916538	0.48155359635903955	0	0	1.611456628477905	1.223270327104151	CAMK4
Cytokine-cytokine receptor interaction	1/265	0.473239020540736	0.48511240098441033	0	0	1.5867182462927143	1.1871106965412337	IL1RAP
Innate immune system	1/319	0.5382286508154351	0.5497621219043373	0	0	1.3136625183995718	0.8137768948391536	BCL2
Axon guidance	1/325	0.5449457005108413	0.5546422432245575	0	0	1.2889414236931966	0.7824765375823043	FGFR1
Developmental biology	1/420	0.6393848555768312	0.6484541443084175	0	0	0.9918752856344895	0.4436149598377674	FGFR1
Transmembrane transport of small molecules	1/432	0.6498543405841131	0.6567432558553228	0	0	0.9636668805844893	0.41534720262886254	ADCY9
Protein metabolism	1/442	0.6583510682056259	0.6629873433338346	0	0	0.9413325613933516	0.39349296778498294	MGAT1
Cell cycle	1/453	0.667464350218673	0.6698063303948789	0	0	0.9179062323479571	0.37108130822343627	PRIM1
Lipid and lipoprotein metabolism	1/489	0.6956565052054297	0.6956565052054297	0	0	0.848622253226369	0.30796439405963627	GPD1

## Sheet: PKCD Neurons
PKCD Neurons
Term	Overlap	P-value	Adjusted P-value	Old P-value	Old Adjusted P-value	Odds Ratio	Combined Score	Genes
Signaling by NGF	12/221	1.195109063951916E-7	5.891887685282946E-5	0	0	8.112629513613989	129.31416409913354	NTRK2;MAPK11;RPS6KA5;ADCY9;SHC3;UBB;RPS6KA2;PDE1A;MCF2L;CAMK4;ITPR1;KALRN
NGF signaling via TRKA from the plasma membrane	9/136	9.292926809380539E-7	2.289615647088908E-4	0	0	9.842408783409116	136.69966145970304	NTRK2;MAPK11;RPS6KA5;ADCY9;SHC3;RPS6KA2;PDE1A;CAMK4;ITPR1
Neuronal system	12/283	1.6670261227932025E-6	2.289615647088908E-4	0	0	6.236852584353182	82.97801363596952	GRIA1;CACNG8;ADCY9;GNAL;ACTN2;KCND3;RPS6KA2;CACNA2D1;CAMK4;CACNA1A;GRIA3;HCN1
Transmission across chemical synapses	10/190	1.8577003221816698E-6	2.289615647088908E-4	0	0	7.749802994483845	102.26772724514693	GRIA1;CACNG8;ADCY9;GNAL;ACTN2;RPS6KA2;CACNA2D1;CAMK4;CACNA1A;GRIA3
Signaling by FGFR in disease	8/128	5.832566539390328E-6	5.750910607838863E-4	0	0	9.197668997668998	110.85079814292183	BCR;ADCY9;UBB;CUX1;PDE1A;CAMK4;ITPR1;FGFR1
Activation of NMDA receptor upon glutamate binding and postsynaptic events	5/37	8.233996612377511E-6	6.765600549836856E-4	0	0	21.20826198630137	248.29019282457688	GRIA1;ACTN2;RPS6KA2;CAMK4;GRIA3
G-protein-mediated events	5/44	1.9660648289177076E-5	0.0013846713723663284	0	0	17.395504039339656	188.513189318604	ADCY9;GNAL;PDE1A;CAMK4;ITPR1
Neurotrophin signaling pathway	7/126	4.849933915647467E-5	0.0027777113987536156	0	0	8.059640522875817	80.0641496776609	NTRK2;MAPK11;RPS6KA5;SHC3;RPS6KA2;CAMK4;BCL2
Phospholipase C-mediated cascade	5/54	5.3883162626257024E-5	0.0027777113987536156	0	0	13.838412077159632	136.01349714072154	ADCY9;PDE1A;CAMK4;ITPR1;FGFR1
Cell-cell communication	7/129	5.634303040068186E-5	0.0027777113987536156	0	0	7.860257285974499	76.9051660919273	MAPK11;CDH2;ACTN2;CDH10;FYN;DSCAML1;CDH8
Calcium signaling pathway	8/178	6.331643800269113E-5	0.0028377276304842477	0	0	6.476018099547511	62.60603446091662	ADCY9;GNAL;PDE1A;CAMK4;ITPR1;CACNA1A;ATP2B2;ATP2B1
Signaling by ERBB2	6/102	1.2436706461175202E-4	0.005109413571132812	0	0	8.514224137931034	76.56222925025476	ADCY9;UBB;PDE1A;CAMK4;ITPR1;FYN
Calcium regulation in the cardiac cell	7/149	1.3943658367259094E-4	0.005138105104418348	0	0	6.746332159624413	59.89326671491871	ADCY9;PKIA;CAMK4;ITPR1;CACNA1A;ATP2B2;ATP2B1
Fibroblast growth factor receptor pathway	6/105	1.4590967842161636E-4	0.005138105104418348	0	0	8.25496342737722	72.91215242660837	MAPK11;RPS6KA5;SHC3;RPS6KC1;RPS6KA2;FGFR1
EGFR interaction with phospholipase C-gamma	4/38	1.8873744299268403E-4	0.0062031706263595485	0	0	15.858343337334935	135.98773153295377	ADCY9;PDE1A;CAMK4;ITPR1
LPA4-mediated signaling events	3/16	2.1980588811613416E-4	0.006772768927578384	0	0	30.929313929313928	260.5103653493095	ADCY9;GNAL;RPS6KA5
Unblocking of NMDA receptor, glutamate binding and activation	3/17	2.654324390270615E-4	0.007697540731784784	0	0	28.718629343629345	236.4735080304694	GRIA1;ACTN2;GRIA3
Opioid signaling	5/80	3.499771576162791E-4	0.009585485483601422	0	0	9.029223744292237	71.85133614062111	ADCY9;GNAL;PDE1A;CAMK4;ITPR1
Platelet calcium homeostasis	3/19	3.7407506230213586E-4	0.009706263458681735	0	0	25.12626689189189	198.27273085597355	ITPR1;ATP2B2;ATP2B1
PI3K pathway	4/53	6.858602015142218E-4	0.016906453967325565	0	0	10.995418575593503	80.09982919891426	RPS6KA5;SHC3;RPS6KC1;RPS6KA2
L1CAM interactions	5/94	7.343974081078562E-4	0.017240853437960623	0	0	7.603509311990149	54.87042269473583	ALCAM;RPS6KA5;RPS6KA2;SCN8A;FGFR1
G-protein signaling pathways	5/95	7.705407846341124E-4	0.017267118492028066	0	0	7.518645357686453	53.896792506529245	ADCY9;GNAL;PDE1A;ITPR1;PDE7B
Pancreatic secretion	5/101	0.0010160040439211946	0.021777825811006478	0	0	7.046589611872146	48.5642355659165	ADCY9;ITPR1;ATP2B2;ATP2B1;SLC4A4
Ephrin receptor B forward pathway	4/60	0.001096458266311433	0.02244608081858962	0	0	9.617589893100098	65.55031940345549	GRIA1;FYN;EFNA5;KALRN
CREB phosphorylation	2/7	0.001159950137175308	0.02244608081858962	0	0	53.27248322147651	360.08886494247514	RPS6KA5;RPS6KA2
Adherens junction actin cytoskeletal organization	3/29	0.00133475272408181	0.02244608081858962	0	0	15.454521829521829	102.29362263009929	CDH2;CDH10;CDH8
Developmental biology	10/420	0.0013570034407114058	0.02244608081858962	0	0	3.3625670299256183	22.20126933275774	NCOR2;MAPK11;RPS6KA5;ALCAM;CDH2;RPS6KA2;SCN8A;PLXNA2;FYN;FGFR1
Signaling by FGFR1 mutants	3/30	0.0014748997877770493	0.02244608081858962	0	0	14.881381381381381	97.01418410546323	BCR;CUX1;FGFR1
Glutamate binding and activation of AMPA receptors and synaptic plasticity	3/30	0.0014748997877770493	0.02244608081858962	0	0	14.881381381381381	97.01418410546323	GRIA1;CACNG8;GRIA3
Heparan sulfate/heparin glycosaminoglycan (HS-GAG) biosynthesis	3/30	0.0014748997877770493	0.02244608081858962	0	0	14.881381381381381	97.01418410546323	GPC6;HS2ST1;HS6ST3
Nuclear events mediated by MAP kinases	3/30	0.0014748997877770493	0.02244608081858962	0	0	14.881381381381381	97.01418410546323	MAPK11;RPS6KA5;RPS6KA2
ERK1/ERK2 MAPK pathway	4/65	0.001478646366169644	0.02244608081858962	0	0	8.827032452325192	57.522488841028064	RPS6KA5;SHC3;RPS6KC1;RPS6KA2
Signaling by EGFR in cancer	5/111	0.001548005573695836	0.02244608081858962	0	0	6.378586197983975	41.2744784097035	ADCY9;UBB;PDE1A;CAMK4;ITPR1
Epidermal growth factor receptor (EGFR) pathway	5/111	0.001548005573695836	0.02244608081858962	0	0	6.378586197983975	41.2744784097035	MAPK11;RPS6KA5;SHC3;RPS6KC1;RPS6KA2
Hypothetical network for drug addiction	3/32	0.001782087601598638	0.025101976788232245	0	0	13.853681267474371	87.69338393104711	GRIA1;CAMK4;GRIA3
Long-term depression	4/70	0.001945077211813797	0.02554324538014789	0	0	8.156256441970728	50.91505243037379	GRIA1;ITPR1;CACNA1A;GRIA3
Long-term potentiation	4/70	0.001945077211813797	0.02554324538014789	0	0	8.156256441970728	50.91505243037379	GRIA1;RPS6KA2;CAMK4;ITPR1
Rapid glucocorticoid receptor pathway	2/9	0.0019688505566848274	0.02554324538014789	0	0	38.04793863854267	237.05027680840297	MAPK11;GNAL
Signal transduction by L1	3/35	0.0023130210936014328	0.028771056590381226	0	0	12.55299831081081	76.18666709147023	RPS6KA5;RPS6KA2;FGFR1
Adherens junction cell adhesion	4/74	0.0023848208095181385	0.028771056590381226	0	0	7.68862973760933	46.42880010876786	ACTN2;FYN;BAIAP2;FGFR1
Reduction of cytosolic calcium levels	2/10	0.00244889206983276	0.028771056590381226	0	0	33.29026845637584	200.1450745803628	ATP2B2;ATP2B1
Arrhythmogenic right ventricular cardiomyopathy (ARVC)	4/75	0.0025045875693933866	0.028771056590381226	0	0	7.579955926032385	45.401140516443846	CACNG8;CDH2;ACTN2;CACNA2D1
Ion transport by P-type ATPases	3/36	0.002509443069749275	0.028771056590381226	0	0	12.171990171990172	72.88215781594987	ATP8A2;ATP2B2;ATP2B1
MAPK signaling pathway	8/314	0.0027005828812292714	0.0302588036465007	0	0	3.5729238082179258	21.131299143809684	NTRK2;MAPK11;CACNG8;RPS6KA5;RPS6KA2;CACNA2D1;CACNA1A;FGFR1
RAC1 activity regulation	3/38	0.002932490473300891	0.03191956748501251	0	0	11.475289575289576	66.92277829459934	BCR;SPATA13;KALRN
Down syndrome cell adhesion molecule (DSCAM) interactions	2/11	0.002978296357627942	0.03191956748501251	0	0	29.58985831469053	172.10656534950311	MAPK11;DSCAML1
Axon guidance	8/325	0.0033300134429137397	0.034929715475669657	0	0	3.4470009485782356	19.664378411014685	RPS6KA5;ALCAM;RPS6KA2;SCN8A;PLXNA2;FYN;EFNA5;FGFR1
Platelet homeostasis	4/82	0.003460694850782517	0.03554422002991211	0	0	6.89726146869004	39.08185531312009	PDE1A;ITPR1;ATP2B2;ATP2B1
Opening of calcium channels triggered by depolarization of the presynaptic terminal	2/12	0.0035563006854602624	0.035780739549630805	0	0	26.62953020134228	150.16483706596762	CACNA2D1;CACNA1A
Adrenergic pathway	5/137	0.0038606936405705117	0.03806643929602524	0	0	5.1154524699045245	28.42610086129979	MAPK11;ADCY9;PDE1A;ITPR1;PDE7B
Adenylate cyclase inhibitory pathway	2/13	0.004182150883248605	0.040427458538069845	0	0	24.20744356314826	132.58246417725604	ADCY9;GNAL
Salivary secretion	4/89	0.004639023048130033	0.0439815069755405	0	0	6.327010804321729	33.996620199203306	ADCY9;ITPR1;ATP2B2;ATP2B1
Signaling by FGFR mutants	3/45	0.00474659528262543	0.0441522919685724	0	0	9.559362934362934	51.145724307354286	BCR;CUX1;FGFR1
Sema3A-plexin repulsion signaling by inhibiting integrin adhesion	2/14	0.004855101265003166	0.0443252763638252	0	0	22.18903803131991	118.21709973652548	PLXNA2;FYN
Sema3A/PAK-dependent axon repulsion	2/15	0.005574414545284189	0.04996702492409282	0	0	20.48115642746515	106.28835361902446	PLXNA2;FYN
Post-translational regulation of adherens junction stability and disassembly	3/48	0.005691162845815735	0.050102558624770664	0	0	8.920720720720722	46.10978420210584	NTRK2;CDH2;FYN
Ceramide signaling pathway	3/49	0.006029197141631911	0.052147266505693554	0	0	8.72635135135135	44.60161584709883	SMPD3;KSR1;BCL2
CRMPs in Sema3A signaling	2/16	0.006339361754674679	0.05297127703482401	0	0	19.017257909875358	96.24590840713739	PLXNA2;FYN
GluR2-containing AMPA receptor trafficking	2/16	0.006339361754674679	0.05297127703482401	0	0	19.017257909875358	96.24590840713739	GRIA1;GRIA3
Integrin signaling pathway	5/155	0.006483072827779939	0.05326924840159183	0	0	4.497488584474886	22.660869136877988	BCR;MAPK11;SHC3;ACTN2;FYN
Type I interferon (interferon-alpha/beta) pathway	3/51	0.006740678245804556	0.054477940576748304	0	0	8.361908783783784	41.806155081284714	PTPRT;PTPRD;PTPRG
Heparan sulfate/heparin glycosaminoglycan (HS-GAG) metabolism	3/52	0.007114324460479315	0.056570354177682296	0	0	8.19084390512962	40.5090061869156	GPC6;HS2ST1;HS6ST3
Amyotrophic lateral sclerosis (ALS)	3/53	0.0075000335209973994	0.058690738505582825	0	0	8.026621621621622	39.27303785435883	GRIA1;MAPK11;BCL2
Calcineurin-dependent NFAT signaling role in lymphocytes	3/55	0.008307992091044944	0.06399750157633059	0	0	7.717125779625779	36.96917908853328	CAMK4;RCAN2;BCL2
Signaling by FGFR1 fusion mutants	2/19	0.008900840323359105	0.06750945045255444	0	0	15.658902487169364	73.93522412639733	BCR;CUX1
G alpha i pathway	4/108	0.009124049155064347	0.06815388232495036	0	0	5.166143380429094	24.264557074264033	MAPK11;ADCY9;SHC3;ITPR1
Hemostasis pathway	9/468	0.009263405227877958	0.06816207130363931	0	0	2.6774371720519192	12.534913598637923	DOCK4;ACTN2;PDE1A;TMSB4X;ITPR1;FYN;ATP2B2;ATP2B1;DGKI
Glycosaminoglycan metabolism	4/110	0.00971647476413113	0.07044444203995069	0	0	5.068155564112438	23.485490301518094	CHST11;GPC6;HS6ST3;HS2ST1
Neurotrophic factor-mediated Trk receptor signaling	3/60	0.010544720802208103	0.07534126602157383	0	0	7.038406827880512	32.0397424665505	NTRK2;SHC3;MCF2L
Ion channel transport	3/61	0.011029798093307348	0.07768129228572175	0	0	6.916705498602051	31.174662050086024	ATP8A2;ATP2B2;ATP2B1
Nephrin interactions	2/22	0.011847562817634955	0.08226547139569061	0	0	13.308053691275168	59.029643475571206	ACTN2;FYN
Downregulation of SMAD2/3-SMAD4 transcriptional activity	2/23	0.012912218069625612	0.08815063071958398	0	0	12.673697666986257	55.125278104045236	NCOR2;UBB
G alpha s pathway	4/120	0.013052730309390732	0.08815063071958398	0	0	4.628899835796387	20.083675952994053	MAPK11;ADCY9;PDE1A;PDE7B
Disease	11/674	0.01341720761082681	0.08938761286672456	0	0	2.273712561947856	9.802468809014101	BCR;ADCY9;UBB;CUX1;PDE1A;CAMK4;PSME4;ITPR1;CPE;FYN;FGFR1
Signaling by PDGF	4/122	0.013797200455802367	0.09069359766280756	0	0	4.549982704946386	19.488893477065645	ADCY9;PDE1A;CAMK4;ITPR1
Inhibition of cellular proliferation by Gleevec	2/24	0.0140169652594449	0.0909258404329781	0	0	12.097010372178158	51.62383303552962	BCR;BCL2
cAMP cell motility pathway inferred from amoeba model	3/67	0.014209174267202	0.09097562225624138	0	0	6.26636402027027	26.65628192212191	PDE1A;ITPR1;PDE7B
PIP2 hydrolysis	2/25	0.01516114666964866	0.0958262218991896	0	0	11.570469798657719	48.46892087766239	ITPR1;DGKI
NCAM signaling for neurite out-growth	3/70	0.01597371244112399	0.09867872357633313	0	0	5.984872932634127	24.75828746512209	RPS6KA5;FYN;FGFR1
RXR/VDR pathway	2/26	0.016344112122036063	0.09867872357633313	0	0	11.087807606263983	45.61399379411764	NCOR2;BCL2
Glycosaminoglycan biosynthesis: heparan sulfate	2/26	0.016344112122036063	0.09867872357633313	0	0	11.087807606263983	45.61399379411764	HS2ST1;HS6ST3
Mitochondrial pathway of apoptosis: multidomain Bcl-2 family	3/71	0.01658802823337478	0.09867872357633313	0	0	5.896562003179651	24.170444200426584	UBB;ITPR1;BCL2
PDGFB signaling pathway	4/129	0.016613253664981033	0.09867872357633313	0	0	4.293659863945578	17.593505248156877	DOCK4;KSR1;FYN;BAIAP2
Seven transmembrane receptor signaling through beta-arrestin	3/74	0.018509731384544266	0.10790870924078214	0	0	5.646555005709935	22.526697791609116	MAPK11;PDE1A;PDE7B
Recycling pathway of cell adhesion molecule L1	2/28	0.018823831632266252	0.10790870924078214	0	0	10.233866804336603	40.655382369622366	RPS6KA5;RPS6KA2
Nitric oxide stimulation of guanylate cyclase	2/28	0.018823831632266252	0.10790870924078214	0	0	10.233866804336603	40.655382369622366	PDE1A;ITPR1
Platelet activation, signaling and aggregation	5/205	0.019811531141715872	0.11144748199715321	0	0	3.364554794520548	13.194071782791154	ACTN2;TMSB4X;ITPR1;FYN;DGKI
Reelin signaling pathway	2/29	0.020119322307802504	0.11144748199715321	0	0	9.854337559035546	38.491777805049395	DAB1;FYN
CDO in myogenesis	2/29	0.020119322307802504	0.11144748199715321	0	0	9.854337559035546	38.491777805049395	MAPK11;CDH2
Apoptosis regulation	3/78	0.02125638946192826	0.11494975617041016	0	0	5.344324324324324	20.581515371300245	UBB;DAPK1;PSME4
CDC42 activity regulation	2/30	0.021451070116993376	0.11494975617041016	0	0	9.501917545541707	36.50618425956053	MCF2L;SPATA13
p38-alpha and p38-beta regulation	2/30	0.021451070116993376	0.11494975617041016	0	0	9.501917545541707	36.50618425956053	MAPK11;FYN
Antigen-activated B-cell receptor generation of second messengers	5/211	0.02211988936759934	0.11725919847555348	0	0	3.2655605798643434	12.445959534686638	BCR;MAPK11;SHC3;ITPR1;FYN
Signal transduction	14/1020	0.02240257542870016	0.1174943583654168	0	0	1.9140775783256665	7.270775567603199	NTRK2;ITPR1;KALRN;BCR;GRM3;NCOR2;MAPK11;ADCY9;GNAL;MCF2L;CAMK4;FYN;DGKI;FGFR1
MAP kinase signaling pathway	3/81	0.02345499135181486	0.12171906038362869	0	0	5.137993762993763	19.281205104056525	MAPK11;RPS6KA5;RPS6KA2
Serotonin HTR1 group and FOS pathway	2/32	0.024220889651686367	0.12310204740496267	0	0	8.867561521252796	32.99211565232448	RPS6KA5;ITPR1
Netrin-mediated signaling events	2/32	0.024220889651686367	0.12310204740496267	0	0	8.867561521252796	32.99211565232448	DAPK1;FYN
Cell junction organization	3/84	0.02577241705053151	0.12965103679502077	0	0	4.946946946946947	18.098160360986483	CDH2;CDH10;CDH8
Ephrin receptor A forward pathway	2/34	0.027128465787232686	0.1323525650132222	0	0	8.3125	29.984614792206884	FYN;EFNA5
N-cadherin signaling events	2/34	0.027128465787232686	0.1323525650132222	0	0	8.3125	29.984614792206884	CDH2;FGFR1
Progesterone-mediated oocyte maturation	3/86	0.027383289313080456	0.1323525650132222	0	0	4.827254965809183	17.367605712089812	MAPK11;ADCY9;RPS6KA2
mRNA stability regulation by proteins that bind AU-rich elements	3/86	0.027383289313080456	0.1323525650132222	0	0	4.827254965809183	17.367605712089812	MAPK11;UBB;PSME4
Signaling by the B cell receptor (BCR)	4/151	0.027695146072739367	0.13256026227049036	0	0	3.646998935628673	13.079954801382888	UBB;PSME4;ITPR1;FYN
Arf6 signal transduction regulation	2/35	0.028632435402975345	0.13443610146349377	0	0	8.060199308521456	28.63962188212149	ACAP2;GULP1
Interleukin-7 signaling pathway	2/35	0.028632435402975345	0.13443610146349377	0	0	8.060199308521456	28.63962188212149	BCL2;FYN
Signaling to ERKs	2/36	0.030169085255918323	0.14031470784120503	0	0	7.822739834188709	27.386923597544175	MAPK11;SHC3
Toll receptor cascades	4/159	0.03259820384466609	0.15019546257402228	0	0	3.4573622997586133	11.836273225916408	MAPK11;RPS6KA5;UBB;RPS6KA2
Signaling events mediated by HDAC class II	2/38	0.03333814379109537	0.150786283385413	0	0	7.387397464578672	25.12493088783763	NCOR2;CAMK4
p38 alpha/beta MAPK downstream pathway	2/38	0.03333814379109537	0.150786283385413	0	0	7.387397464578672	25.12493088783763	MAPK11;RPS6KA5
Purine metabolism	4/164	0.03590475021362585	0.16091856232106858	0	0	3.348469387755102	11.139974836997576	NT5E;ADCY9;PDE1A;PDE7B
Negative regulation of FGFR signaling	2/40	0.0366311439147678	0.1626950806304552	0	0	6.997880607559166	23.140986789809013	UBB;FGFR1
Plasma membrane estrogen receptor signaling	2/41	0.0383227452881805	0.16719569404489368	0	0	6.818103596627086	22.238688186432924	MAPK11;GNAL
Transcriptional activity of SMAD2/SMAD3-SMAD4 heterotrimer	2/41	0.0383227452881805	0.16719569404489368	0	0	6.818103596627086	22.238688186432924	NCOR2;UBB
Granule cell survival pathway	3/99	0.03912856818620979	0.16921389575264412	0	0	4.170819256756757	13.517218283636007	SMPD3;ADCY9;BCL2
Bladder cancer	2/42	0.04004369283001152	0.1705206567714053	0	0	6.647315436241611	21.389625920191936	RPS6KA5;DAPK1
Dilated cardiomyopathy	3/100	0.04012250747562478	0.1705206567714053	0	0	4.127612148230705	13.273648693926715	CACNG8;ADCY9;CACNA2D1
GnRH signaling pathway	3/101	0.04112918832962804	0.17330504142313352	0	0	4.085286817429674	13.036302334551934	MAPK11;ADCY9;ITPR1
Activation of TRKA receptors	1/6	0.04445874977805076	0.18114184826924817	0	0	26.458666666666666	82.37094884702728	NTRK2
RSK activation	1/6	0.04445874977805076	0.18114184826924817	0	0	26.458666666666666	82.37094884702728	RPS6KA2
Interleukin-1-beta (IL-1b) processing pathway	1/6	0.04445874977805076	0.18114184826924817	0	0	26.458666666666666	82.37094884702728	ATP8A2
Klotho-mediated ligand binding	1/6	0.04445874977805076	0.18114184826924817	0	0	26.458666666666666	82.37094884702728	FGFR1
Interleukin-3 signaling pathway	2/45	0.04537731285361676	0.18336897735109067	0	0	6.182612767285781	19.121232454897292	BCL2;FYN
ERBB1 downstream pathway	3/106	0.046352155341209754	0.18578546815623095	0	0	3.88598792967725	11.935763299171526	RPS6KA5;KSR1;BAIAP2
RhoA activity regulation	2/46	0.04721037664098082	0.18769932003228665	0	0	6.041793776693106	18.44645171562657	BCR;MCF2L
Regulation of transcription by NOTCH1 intracellular domain	2/47	0.04907018332970906	0.19199682842497276	0	0	5.907233407904549	17.807376922371223	NCOR2;UBB
Nucleotide-binding domain, leucine rich repeat containing receptor (NLR) signaling pathways	2/47	0.04907018332970906	0.19199682842497276	0	0	5.907233407904549	17.807376922371223	MAPK11;BCL2
FSH regulation of apoptosis	5/263	0.04950818199894557	0.19218530492504068	0	0	2.60048316873739	7.816057278743549	ADCY9;DAPK1;ITPR1;CPE;ATP2B1
Chondroitin sulfate/dermatan sulfate metabolism	2/48	0.050956230608169756	0.1959683847467881	0	0	5.778523489932886	17.201440758483525	CHST11;GPC6
BAD activation and translocation to mitochondria	1/7	0.05167523330037009	0.1959683847467881	0	0	22.047777777777778	65.32264137535903	BCL2
Inactivation of BCL-2 by BH3-only proteins	1/7	0.05167523330037009	0.1959683847467881	0	0	22.047777777777778	65.32264137535903	BCL2
Oocyte meiosis	3/113	0.05418602383815333	0.20392144849014956	0	0	3.6374078624078625	10.604252507893234	ADCY9;RPS6KA2;ITPR1
Signaling events mediated by PTP1B	2/52	0.05875298721314687	0.20864567947738344	0	0	5.315167785234899	15.06538216158133	CDH2;FYN
Signaling events mediated by stem cell factor receptor (c-Kit)	2/52	0.05875298721314687	0.20864567947738344	0	0	5.315167785234899	15.06538216158133	SPRED2;BCL2
Taste transduction	2/52	0.05875298721314687	0.20864567947738344	0	0	5.315167785234899	15.06538216158133	PDE1A;CACNA1A
Chromatin remodeling by nuclear receptors to facilitate initiation of transcription in carcinoma cells	1/8	0.058837575784460396	0.20864567947738344	0	0	18.897142857142857	53.53512542876957	NCOR2
Support of platelet aggregation by Eph kinases and ephrins	1/8	0.058837575784460396	0.20864567947738344	0	0	18.897142857142857	53.53512542876957	FYN
TSP1-induced apoptosis in microvascular endothelial cell	1/8	0.058837575784460396	0.20864567947738344	0	0	18.897142857142857	53.53512542876957	FYN
Downregulation of ERBB4 signaling	1/8	0.058837575784460396	0.20864567947738344	0	0	18.897142857142857	53.53512542876957	UBB
Nef-induced signal transduction	1/8	0.058837575784460396	0.20864567947738344	0	0	18.897142857142857	53.53512542876957	FYN
Insulin signaling pathway	5/277	0.05925029437491619	0.20864567947738344	0	0	2.4648720789685736	6.965690365137687	MAPK11;RPS6KA5;SHC3;RPS6KA2;BCL2
Prolactin regulation of apoptosis	3/118	0.06014479842296568	0.2102935150533481	0	0	3.4783783783783786	9.777722724474376	BCL2;BACH2;SHANK2
GABA A and B receptor activation	2/53	0.06076290970572153	0.21095855271070924	0	0	5.21068561652849	14.59396172750763	ADCY9;GNAL
Jak-STAT signaling pathway	4/199	0.06429196673384714	0.22164992727123525	0	0	2.742578056863771	7.526513430305927	PTPRD;PTPRT;SPRED2;PTPRG
Bicarbonate transporters	1/9	0.06594618039628541	0.22267954018329214	0	0	16.534166666666668	44.95501555710867	SLC4A4
Calcium/calmodulin-dependent protein kinase activation	1/9	0.06594618039628541	0.22267954018329214	0	0	16.534166666666668	44.95501555710867	CAMK4
Elevation of cytosolic calcium levels	1/9	0.06594618039628541	0.22267954018329214	0	0	16.534166666666668	44.95501555710867	ITPR1
Rho GTPase cycle	3/123	0.06639734768142788	0.22267954018329214	0	0	3.3326013513513515	9.038342019188974	BCR;MCF2L;KALRN
Thromboxane A2 receptor signaling	2/56	0.0669309358558136	0.22295237416835206	0	0	4.9204573701218	13.305379248660088	MAPK11;FYN
p75 neurotrophin receptor-mediated signaling	3/124	0.06768237041076111	0.22394233968124316	0	0	3.304891668528032	8.899840402324289	UBB;MCF2L;KALRN
G alpha (s) signaling events	3/125	0.06897873378277121	0.22520871360865038	0	0	3.277636242800177	8.764258466456283	ADCY9;PDE1A;PDE7B
Integration of energy metabolism	3/125	0.06897873378277121	0.22520871360865038	0	0	3.277636242800177	8.764258466456283	ADCY9;ITPR1;CACNA1A
Gastrin-CREB signaling pathway via PKC and MAPK	4/206	0.07105510088376236	0.2258458477783642	0	0	2.646595271772075	6.99839090886647	RPS6KA2;ITPR1;KALRN;DGKI
HIV factor interactions with host	3/128	0.07293514450938371	0.2258458477783642	0	0	3.1984864864864866	8.374228267253573	UBB;PSME4;FYN
Activation of the AP-1 family of transcription factors	1/10	0.07300144744630711	0.2258458477783642	0	0	14.696296296296296	38.464263732129254	MAPK11
Purine catabolism	1/10	0.07300144744630711	0.2258458477783642	0	0	14.696296296296296	38.464263732129254	NT5E
DCC role in regulating apoptosis	1/10	0.07300144744630711	0.2258458477783642	0	0	14.696296296296296	38.464263732129254	DAPK1
Fanconi anemia pathway regulation	1/10	0.07300144744630711	0.2258458477783642	0	0	14.696296296296296	38.464263732129254	UBB
IRAK2-mediated activation of TAK1 complex	1/10	0.07300144744630711	0.2258458477783642	0	0	14.696296296296296	38.464263732129254	UBB
Netrin mediated repulsion signals	1/10	0.07300144744630711	0.2258458477783642	0	0	14.696296296296296	38.464263732129254	FYN
ATF2 transcription factor network	2/59	0.0732968268651892	0.2258458477783642	0	0	4.660779465442129	12.179725825655538	MAPK11;BCL2
Natural killer cell receptor signaling pathway	2/60	0.0754606950792138	0.23106908493200248	0	0	4.580189770886369	11.835866953110367	MAPK11;SHC3
FGF signaling pathway	2/61	0.07764479572475284	0.23628940921174788	0	0	4.502331930383346	11.506207898697927	CDH2;FGFR1
Signaling events mediated by focal adhesion kinase	2/62	0.07984870479146688	0.2376015707335198	0	0	4.427069351230425	11.189956227424364	ACTN2;FYN
CD28-dependent Vav1 pathway	1/11	0.0800037743240655	0.2376015707335198	0	0	13.226	33.40466307421403	FYN
Signaling by activated point mutants of FGFR1	1/11	0.0800037743240655	0.2376015707335198	0	0	13.226	33.40466307421403	FGFR1
Transport of organic anions	1/11	0.0800037743240655	0.2376015707335198	0	0	13.226	33.40466307421403	SLCO3A1
Angiotensin II-stimulated signaling through G-proteins and beta-arrestin	2/64	0.08431427785747266	0.2445114057866707	0	0	4.283827668326477	10.594779976134035	MAPK11;ITPR1
Ubiquitin-mediated degradation of phosphorylated Cdc25A	2/64	0.08431427785747266	0.2445114057866707	0	0	4.283827668326477	10.594779976134035	UBB;PSME4
Endothelins	2/64	0.08431427785747266	0.2445114057866707	0	0	4.283827668326477	10.594779976134035	ADCY9;GNAL
MAPK cascade role in angiogenesis	2/64	0.08431427785747266	0.2445114057866707	0	0	4.283827668326477	10.594779976134035	MAPK11;FGFR1
Platelet endothelial cell adhesion molecule 1 (PECAM1) interactions	1/12	0.08695355553159319	0.24748634693611105	0	0	12.023030303030303	29.364822545990958	FYN
Pyrimidine catabolism	1/12	0.08695355553159319	0.24748634693611105	0	0	12.023030303030303	29.364822545990958	NT5E
Assembly of HIV virion	1/12	0.08695355553159319	0.24748634693611105	0	0	12.023030303030303	29.364822545990958	UBB
Semaphorin interactions	2/66	0.08885412455921228	0.24748634693611105	0	0	4.149538590604027	10.04503414992391	PLXNA2;FYN
Signaling by TGF-beta receptor complex	2/66	0.08885412455921228	0.24748634693611105	0	0	4.149538590604027	10.04503414992391	NCOR2;UBB
Destabilization of mRNA by AUF1 (hnRNP D0)	2/66	0.08885412455921228	0.24748634693611105	0	0	4.149538590604027	10.04503414992391	UBB;PSME4
Endochondral ossification	2/66	0.08885412455921228	0.24748634693611105	0	0	4.149538590604027	10.04503414992391	CHST11;FGFR1
Actin cytoskeleton regulation	4/226	0.09228337809762208	0.2501007191477433	0	0	2.405711834283263	5.732549654210572	ACTN2;TMSB4X;BAIAP2;FGFR1
Activation of NF-kappaB in B cells	2/68	0.0934650354554848	0.2501007191477433	0	0	4.023388244864755	9.536105526288027	UBB;PSME4
Platelet adhesion to exposed collagen	1/13	0.0938511826416481	0.2501007191477433	0	0	11.020555555555555	26.075129428578464	FYN
Signal attenuation	1/13	0.0938511826416481	0.2501007191477433	0	0	11.020555555555555	26.075129428578464	SHC3
Sulfur metabolism	1/13	0.0938511826416481	0.2501007191477433	0	0	11.020555555555555	26.075129428578464	CHST11
Downregulation of ERBB2-ERBB3 signaling	1/13	0.0938511826416481	0.2501007191477433	0	0	11.020555555555555	26.075129428578464	UBB
Lck and Fyn tyrosine kinases in initiation of T cell receptor activation	1/13	0.0938511826416481	0.2501007191477433	0	0	11.020555555555555	26.075129428578464	FYN
Melanocyte development and pigmentation pathway	1/13	0.0938511826416481	0.2501007191477433	0	0	11.020555555555555	26.075129428578464	BCL2
Innate immune system	5/319	0.09454676003514123	0.25059974568454096	0	0	2.130595061512957	5.025350949306232	MAPK11;RPS6KA5;UBB;RPS6KA2;BCL2
Signaling events mediated by VEGFR1 and VEGFR2	2/70	0.09814387964496456	0.25843639566706783	0	0	3.9046585076983815	9.063964688142985	MAPK11;FYN
Focal adhesion	4/233	0.10035403784293968	0.25843639566706783	0	0	2.3313430175563674	5.359876418808585	SHC3;ACTN2;BCL2;FYN
CARM1 transcriptional regulation by protein methylation	1/14	0.10069704439153844	0.25843639566706783	0	0	10.172307692307692	23.351944532409746	BCL2
DCC-mediated attractive signaling	1/14	0.10069704439153844	0.25843639566706783	0	0	10.172307692307692	23.351944532409746	FYN
Initiation of the second proteolytic cleavage of Notch receptor by receptor-ligand binding	1/14	0.10069704439153844	0.25843639566706783	0	0	10.172307692307692	23.351944532409746	UBB
MAP kinase inactivation of SMRT corepressor	1/14	0.10069704439153844	0.25843639566706783	0	0	10.172307692307692	23.351944532409746	NCOR2
Carbohydrate metabolism	4/235	0.1027185390798259	0.25843639566706783	0	0	2.31092263745325	5.259111451920449	CHST11;GPC6;HS6ST3;HS2ST1
Cyclin A-Cdk2-associated events at S phase entry	2/72	0.1028876032850799	0.25843639566706783	0	0	3.7927133269415148	8.625078088701061	UBB;PSME4
Myocyte adrenergic pathway	2/72	0.1028876032850799	0.25843639566706783	0	0	3.7927133269415148	8.625078088701061	ITPR1;HCN1
Signaling by NOTCH1	2/73	0.10528286122304885	0.25843639566706783	0	0	3.7391057755931563	8.41711834033777	NCOR2;UBB
Chronic myeloid leukemia	2/73	0.10528286122304885	0.25843639566706783	0	0	3.7391057755931563	8.41711834033777	BCR;SHC3
Degradation of beta-catenin by the destruction complex	2/73	0.10528286122304885	0.25843639566706783	0	0	3.7391057755931563	8.41711834033777	UBB;PSME4
Activation of IRF3/IRF7 mediated by TBK1/IKK epsilon	1/15	0.1074915266146443	0.25843639566706783	0	0	9.445238095238095	21.066123093738533	UBB
Arf6 vesicle-mediated transport	1/15	0.1074915266146443	0.25843639566706783	0	0	9.445238095238095	21.066123093738533	KALRN
Association of licensing factors with the pre-replicative complex	1/15	0.1074915266146443	0.25843639566706783	0	0	9.445238095238095	21.066123093738533	UBB
Stress induction of HSP regulation	1/15	0.1074915266146443	0.25843639566706783	0	0	9.445238095238095	21.066123093738533	BCL2
TRAF6-mediated induction of TAK1 complex	1/15	0.1074915266146443	0.25843639566706783	0	0	9.445238095238095	21.066123093738533	UBB
Mu-calpain pathway	1/15	0.1074915266146443	0.25843639566706783	0	0	9.445238095238095	21.066123093738533	ACTN2
Gastric acid secretion	2/74	0.10769322790038996	0.25843639566706783	0	0	3.686987322893363	8.216335389500818	ADCY9;ITPR1
Integrated breast cancer pathway	3/152	0.10798762171889649	0.25843639566706783	0	0	2.6800290223109013	5.965044237416247	PKIA;MYCBP2;BCL2
Transmembrane transport of small molecules	6/432	0.10951852552054533	0.2595293137192385	0	0	1.8866440019426907	4.172618018763966	ATP8A2;ADCY9;SLCO3A1;ATP2B2;ATP2B1;SLC4A4
Prolactin activation of MAPK signaling	2/75	0.11011834253756067	0.2595293137192385	0	0	3.636296773007263	8.022396668783392	RPS6KA2;FYN
Apoptosis	4/242	0.11119416708322655	0.2595293137192385	0	0	2.2421540044589263	4.924840492348796	UBB;DAPK1;PSME4;BCL2
Myometrial relaxation and contraction pathways	3/155	0.11276121382176568	0.2595293137192385	0	0	2.626733641536273	5.732801119300096	ADCY9;PKIA;ITPR1
Serotonin receptor 2 and ELK-SRF/GATA4 signaling	1/16	0.11423501232672365	0.2595293137192385	0	0	8.815111111111111	19.124360997236487	ITPR1
Cell death signaling by NRIF in the nucleus	1/16	0.11423501232672365	0.2595293137192385	0	0	8.815111111111111	19.124360997236487	UBB
Sprouty regulation of FGF signaling	1/16	0.11423501232672365	0.2595293137192385	0	0	8.815111111111111	19.124360997236487	UBB
TGF-beta receptor signaling in EMT (epithelial to mesenchymal transition)	1/16	0.11423501232672365	0.2595293137192385	0	0	8.815111111111111	19.124360997236487	UBB
p75 neurotrophin receptor signaling via NF-kB	1/16	0.11423501232672365	0.2595293137192385	0	0	8.815111111111111	19.124360997236487	UBB
KIT signaling regulation	1/16	0.11423501232672365	0.2595293137192385	0	0	8.815111111111111	19.124360997236487	FYN
Other semaphorin interactions	1/16	0.11423501232672365	0.2595293137192385	0	0	8.815111111111111	19.124360997236487	PLXNA2
G alpha (12/13) signaling events	2/77	0.11501139511822167	0.25958290265618744	0	0	3.5389709172259507	7.653817577020141	MCF2L;KALRN
Phosphatidylinositol signaling system	2/78	0.1174786339305869	0.25958290265618744	0	0	3.49222889438361	7.478603989515789	ITPR1;DGKI
Antigen processing: cross presentation	2/79	0.11995922229591822	0.25958290265618744	0	0	3.4467009500566546	7.309085781566401	UBB;PSME4
Fc epsilon receptor I signaling pathway	2/79	0.11995922229591822	0.25958290265618744	0	0	3.4467009500566546	7.309085781566401	MAPK11;FYN
ACE inhibitor pathway	1/17	0.12092788170856181	0.25958290265618744	0	0	8.26375	17.457675385393244	NR3C2
Activation of BH3-only proteins	1/17	0.12092788170856181	0.25958290265618744	0	0	8.26375	17.457675385393244	BCL2
SHC-related events	1/17	0.12092788170856181	0.25958290265618744	0	0	8.26375	17.457675385393244	SHC3
Cell to cell adhesion signaling	1/17	0.12092788170856181	0.25958290265618744	0	0	8.26375	17.457675385393244	ACTN2
Syndecan 3 pathway	1/17	0.12092788170856181	0.25958290265618744	0	0	8.26375	17.457675385393244	FYN
TAK1-mediated activation of p38 MAPK	1/17	0.12092788170856181	0.25958290265618744	0	0	8.26375	17.457675385393244	MAPK11
Destabilization of mRNA by KSRP	1/17	0.12092788170856181	0.25958290265618744	0	0	8.26375	17.457675385393244	MAPK11
Inflammasomes	1/17	0.12092788170856181	0.25958290265618744	0	0	8.26375	17.457675385393244	BCL2
Signaling by GPCR	11/977	0.12110358541769393	0.25958290265618744	0	0	1.5358843537414966	3.242419315592645	GRM3;ADCY9;GNAL;RPS6KA2;PDE1A;MCF2L;CAMK4;ITPR1;PDE7B;KALRN;DGKI
Cardiac muscle contraction	2/80	0.12245282161475615	0.2613387058704536	0	0	3.4023403889175703	7.145015025362636	CACNG8;CACNA2D1
APC/C-mediated degradation of cell cycle proteins	2/82	0.1274777198571222	0.26649263767111336	0	0	3.316946308724832	6.8322913688452385	UBB;PSME4
Serotonin receptor 4/6/7 and NR3C signaling	1/18	0.1275705121508778	0.26649263767111336	0	0	7.777254901960784	16.014036926399935	RPS6KA5
CBL signaling regulation	1/18	0.1275705121508778	0.26649263767111336	0	0	7.777254901960784	16.014036926399935	FYN
Effect of METS on macrophage differentiation	1/18	0.1275705121508778	0.26649263767111336	0	0	7.777254901960784	16.014036926399935	NCOR2
PKA activation in glucagon signaling	1/18	0.1275705121508778	0.26649263767111336	0	0	7.777254901960784	16.014036926399935	ADCY9
Response to elevated platelet cytosolic calcium	2/83	0.1300083627797496	0.2699693720746672	0	0	3.275830640483884	6.683207179063534	ACTN2;TMSB4X
Differentiation pathway in PC12 cells	2/84	0.13255070451446135	0.2699693720746672	0	0	3.235717793419545	6.538706260643109	ADCY9;SHC3
Ras activation upon calcium influx through NMDA receptor	1/19	0.1341632782115486	0.2699693720746672	0	0	7.344814814814815	14.753512821379523	ACTN2
Signaling by constitutively active EGFR	1/19	0.1341632782115486	0.2699693720746672	0	0	7.344814814814815	14.753512821379523	UBB
Class C GPCRs (metabotropic glutamate and pheromone receptors)	1/19	0.1341632782115486	0.2699693720746672	0	0	7.344814814814815	14.753512821379523	GRM3
TP53 network	1/19	0.1341632782115486	0.2699693720746672	0	0	7.344814814814815	14.753512821379523	BCL2
Telomeres, telomerase, cellular aging, and immortality	1/19	0.1341632782115486	0.2699693720746672	0	0	7.344814814814815	14.753512821379523	BCL2
G-protein-independent seven transmembrane receptor signaling	1/19	0.1341632782115486	0.2699693720746672	0	0	7.344814814814815	14.753512821379523	MAPK11
Mitochondrial gene expression	1/19	0.1341632782115486	0.2699693720746672	0	0	7.344814814814815	14.753512821379523	CAMK4
C-Myb transcription factor network	2/85	0.13510442743125853	0.270758059852075	0	0	3.196571520983262	6.398600430382377	BCL2;ATP2B1
BDNF signaling pathway	4/261	0.13568911651996093	0.2708288843900435	0	0	2.0743799465311414	4.143343516639626	DOCK4;CDH2;CAMK4;ATP2B1
RNA polymerase III abortive and retractive initiation	1/20	0.1407065517297098	0.2741831225405017	0	0	6.957894736842105	13.64497951804777	LZTS1
Apoptotic signaling in response to DNA damage	1/20	0.1407065517297098	0.2741831225405017	0	0	6.957894736842105	13.64497951804777	BCL2
Chondroitin sulfate biosynthesis	1/20	0.1407065517297098	0.2741831225405017	0	0	6.957894736842105	13.64497951804777	CHST11
Estrogen receptor signaling pathway	1/20	0.1407065517297098	0.2741831225405017	0	0	6.957894736842105	13.64497951804777	BCL2
Heparan sulfate/heparin glycosaminoglycan (HS-GAG) degradation	1/20	0.1407065517297098	0.2741831225405017	0	0	6.957894736842105	13.64497951804777	GPC6
Interleukin-3 regulation of hematopoietic cells	1/20	0.1407065517297098	0.2741831225405017	0	0	6.957894736842105	13.64497951804777	BCL2
DNA replication pre-Initiation	2/88	0.1428307676942153	0.27593135348011416	0	0	3.0845949742469174	6.002914215555644	UBB;PSME4
HIF-1 degradation in normoxia	2/88	0.1428307676942153	0.27593135348011416	0	0	3.0845949742469174	6.002914215555644	MAPK11;PSME4
Metapathway biotransformation	3/174	0.14474062282097536	0.27593135348011416	0	0	2.3326220957799904	4.508519853441388	CHST11;HS6ST3;HS2ST1
Prostate cancer	2/89	0.1454269197494577	0.27593135348011416	0	0	3.0489855743269305	5.878692948893148	BCL2;FGFR1
Prion pathway	1/21	0.14720070175511163	0.27593135348011416	0	0	6.609666666666667	12.663845745533115	BCL2
CD28-dependent PI3K/Akt signaling	1/21	0.14720070175511163	0.27593135348011416	0	0	6.609666666666667	12.663845745533115	FYN
E-cadherin keratinocyte pathway	1/21	0.14720070175511163	0.27593135348011416	0	0	6.609666666666667	12.663845745533115	FYN
p38 MK2 pathway	1/21	0.14720070175511163	0.27593135348011416	0	0	6.609666666666667	12.663845745533115	MAPK11
Mitochondrial role in apoptotic signaling	1/21	0.14720070175511163	0.27593135348011416	0	0	6.609666666666667	12.663845745533115	BCL2
PKC-catalyzed phosphorylation of inhibitory phosphoprotein of myosin phosphatase	1/21	0.14720070175511163	0.27593135348011416	0	0	6.609666666666667	12.663845745533115	CACNA1A
Gap junction pathway	2/90	0.14803292501110252	0.2764402728427028	0	0	3.0141854789505795	5.758060503151016	ADCY9;ITPR1
Neural crest differentiation	2/91	0.150648489642286	0.2802630392213094	0	0	2.980167408189428	5.640878867640311	CDH2;FGFR1
CTLA4 inhibitory signaling	1/22	0.15364609461086576	0.282640017325212	0	0	6.294603174603175	11.790442659397174	FYN
Fanconi anemia pathway	1/22	0.15364609461086576	0.282640017325212	0	0	6.294603174603175	11.790442659397174	UBB
Glycosaminoglycan biosynthesis: chondroitin sulfate	1/22	0.15364609461086576	0.282640017325212	0	0	6.294603174603175	11.790442659397174	CHST11
Proximal tubule bicarbonate reclamation	1/23	0.16004309395176608	0.28587407723992997	0	0	6.008181818181818	11.008864621855624	SLC4A4
RNA polymerase III transcription termination	1/23	0.16004309395176608	0.28587407723992997	0	0	6.008181818181818	11.008864621855624	LZTS1
Rho cell motility signaling pathway	1/23	0.16004309395176608	0.28587407723992997	0	0	6.008181818181818	11.008864621855624	BAIAP2
CREB transcription factor and its extracellular signals	1/23	0.16004309395176608	0.28587407723992997	0	0	6.008181818181818	11.008864621855624	RPS6KA5
Collagen binding in corneal epithelia mediated by Erk and PI-3 Kinase	1/23	0.16004309395176608	0.28587407723992997	0	0	6.008181818181818	11.008864621855624	FYN
FGFR ligand binding and activation	1/23	0.16004309395176608	0.28587407723992997	0	0	6.008181818181818	11.008864621855624	FGFR1
Interleukin-11 pathway	1/23	0.16004309395176608	0.28587407723992997	0	0	6.008181818181818	11.008864621855624	BCL2
Mitochondrial pathway of apoptosis: antiapoptotic Bcl-2 family	1/23	0.16004309395176608	0.28587407723992997	0	0	6.008181818181818	11.008864621855624	MAPK11
Nicotinate and nicotinamide metabolism	1/24	0.1663920606653245	0.29614182638268943	0	0	5.746666666666667	10.306120640252772	NT5E
Downstream signaling events Of B cell receptor (BCR)	2/98	0.16920121377492525	0.299781067068775	0	0	2.761884787472036	4.906948615760613	UBB;PSME4
Potassium channels	2/99	0.17188312509351072	0.299781067068775	0	0	2.7332733688507576	4.813131877758421	KCND3;HCN1
APC/C- and Cdc20-mediated degradation of Nek2A	1/25	0.17269335303759045	0.299781067068775	0	0	5.506944444444445	9.671503902552772	UBB
Cellular response to hypoxia	1/25	0.17269335303759045	0.299781067068775	0	0	5.506944444444445	9.671503902552772	UBB
Corticotropin releasing hormone pathway	1/25	0.17269335303759045	0.299781067068775	0	0	5.506944444444445	9.671503902552772	BCL2
Ghrelin pathway	1/25	0.17269335303759045	0.299781067068775	0	0	5.506944444444445	9.671503902552772	BCL2
IGF1 receptor signaling through beta-arrestin	1/25	0.17269335303759045	0.299781067068775	0	0	5.506944444444445	9.671503902552772	MAPK11
Integrin-mediated cell adhesion	2/100	0.1745721183448066	0.3019791380490865	0	0	2.7052458567319544	4.721783019390408	SHC3;FYN
Physiological and pathological hypertrophy of the heart	1/26	0.17894732668603963	0.3031650586124314	0	0	5.2864	9.096117010659487	MAPK11
CARM1 and regulation of the estrogen receptor	1/26	0.17894732668603963	0.3031650586124314	0	0	5.2864	9.096117010659487	NCOR2
Tetrasaccharide linker sequence formation in glycosaminoglycan biosynthesis	1/26	0.17894732668603963	0.3031650586124314	0	0	5.2864	9.096117010659487	GPC6
Estrogen receptor transcription factor targets	1/26	0.17894732668603963	0.3031650586124314	0	0	5.2864	9.096117010659487	NCOR2
Interaction between L1-type proteins and ankyrins	1/26	0.17894732668603963	0.3031650586124314	0	0	5.2864	9.096117010659487	SCN8A
PGC-1a regulation	1/26	0.17894732668603963	0.3031650586124314	0	0	5.2864	9.096117010659487	CAMK4
RNA polymerase III transcription initiation from type 2 promoter	1/27	0.18515433456968078	0.30774124688803384	0	0	5.082820512820513	8.572510028509376	LZTS1
BAD phosphorylation regulation	1/27	0.18515433456968078	0.30774124688803384	0	0	5.082820512820513	8.572510028509376	BCL2
CTCF pathway	1/27	0.18515433456968078	0.30774124688803384	0	0	5.082820512820513	8.572510028509376	BCR
EGFR downregulation	1/27	0.18515433456968078	0.30774124688803384	0	0	5.082820512820513	8.572510028509376	UBB
Chagas disease	2/104	0.18539381404816643	0.30774124688803384	0	0	2.5986313988682723	4.379403312267936	MAPK11;GNAL
Interleukin-4 signaling pathway	2/104	0.18539381404816643	0.30774124688803384	0	0	2.5986313988682723	4.379403312267936	MAPK11;SHC3
Amoebiasis	2/105	0.18811442410551552	0.3112094331678495	0	0	2.5732716491822507	4.299177456664111	GNAL;ACTN2
RNA polymerase III transcription initiation From type 3 promoter	1/28	0.19131472700324348	0.31231178944569216	0	0	4.8943209876543206	8.09440141448877	LZTS1
TGF-beta receptor activation of SMADs	1/28	0.19131472700324348	0.31231178944569216	0	0	4.8943209876543206	8.09440141448877	UBB
Endosomal sorting complex required for transport (ESCRT) pathway	1/28	0.19131472700324348	0.31231178944569216	0	0	4.8943209876543206	8.09440141448877	UBB
Nef in HIV-1 replication and disease pathogenesis	1/28	0.19131472700324348	0.31231178944569216	0	0	4.8943209876543206	8.09440141448877	FYN
HIV infection	3/200	0.19256163380388502	0.31330985302084263	0	0	2.022088077925641	3.3310645540116592	UBB;PSME4;FYN
T cell receptor calcium pathway	1/29	0.1974288518264551	0.3201724472054025	0	0	4.719285714285714	7.656460615619498	RCAN2
Signaling by insulin receptor	2/109	0.1990503900098197	0.3217437451634135	0	0	2.476572790566393	3.9976770379385234	SHC3;FGFR1
Leptin influence on immune response	2/110	0.20179660023643545	0.3246732935713813	0	0	2.4535172756649266	3.9268421772542372	ALCAM;BCL2
Apoptosis intrinsic pathway	1/30	0.20349705418571362	0.3246732935713813	0	0	4.55632183908046	7.254137085979723	BCL2
Retinoic acid receptor-mediated signaling	1/30	0.20349705418571362	0.3246732935713813	0	0	4.55632183908046	7.254137085979723	NCOR2
Interleukin-2/STAT5 pathway	1/30	0.20349705418571362	0.3246732935713813	0	0	4.55632183908046	7.254137085979723	BCL2
S phase	2/112	0.20730209943848163	0.32687721714576456	0	0	2.4086638194020744	3.7902207136817077	UBB;PSME4
Activated NOTCH1 signaling in the nucleus	1/31	0.20951967671006408	0.32687721714576456	0	0	4.404222222222222	6.8835246058197805	UBB
CD28 co-stimulation	1/31	0.20951967671006408	0.32687721714576456	0	0	4.404222222222222	6.8835246058197805	FYN
CD40/CD40L signaling	1/31	0.20951967671006408	0.32687721714576456	0	0	4.404222222222222	6.8835246058197805	MAPK11
Stathmin and breast cancer resistance to antimicrotubule agents	1/31	0.20951967671006408	0.32687721714576456	0	0	4.404222222222222	6.8835246058197805	CAMK4
Transport of vitamins, nucleosides, and related molecules	1/31	0.20951967671006408	0.32687721714576456	0	0	4.404222222222222	6.8835246058197805	SLCO3A1
NF-kappaB activation by non-typeable Hemophilus influenzae	1/31	0.20951967671006408	0.32687721714576456	0	0	4.404222222222222	6.8835246058197805	MAPK11
Alpha-synuclein signaling	1/32	0.2154970594920736	0.3331841855061597	0	0	4.2619354838709675	6.541252738267248	FYN
Syndecan 4 pathway	1/32	0.2154970594920736	0.3331841855061597	0	0	4.2619354838709675	6.541252738267248	FGFR1
Fas signaling pathway	2/115	0.21558976709222097	0.3331841855061597	0	0	2.3443606343172774	3.597135155225873	MAPK11;CUX1
Vascular smooth muscle contraction	2/116	0.218359314842643	0.3358915793428663	0	0	2.3236783233250913	3.535739934211728	ADCY9;ITPR1
Cell cycle checkpoints	2/117	0.22113201169514368	0.3358915793428663	0	0	2.3033557046979865	3.475753203981843	UBB;PSME4
Leukocyte transendothelial migration	2/117	0.22113201169514368	0.3358915793428663	0	0	2.3033557046979865	3.475753203981843	MAPK11;ACTN2
Glucagon signaling in metabolic regulation	1/33	0.2214295401347496	0.3358915793428663	0	0	4.128541666666667	6.224399325479784	ADCY9
Glycoprotein VI-mediated activation cascade	1/33	0.2214295401347496	0.3358915793428663	0	0	4.128541666666667	6.224399325479784	FYN
Negative regulators of RIG-I/MDA5 signaling	1/33	0.2214295401347496	0.3358915793428663	0	0	4.128541666666667	6.224399325479784	UBB
Signaling by NOTCH	2/119	0.22668604040393953	0.3416692214998475	0	0	2.263752653014398	3.359837467176304	NCOR2;UBB
Induction of apoptosis through DR3 and DR4/5 death receptors	1/34	0.22731745365507097	0.3416692214998475	0	0	4.003232323232323	5.930419445547628	BCL2
MAPK/TRK pathway	1/34	0.22731745365507097	0.3416692214998475	0	0	4.003232323232323	5.930419445547628	RPS6KA5
Pathways in cancer	4/325	0.23117143783805227	0.3451905057120439	0	0	1.6553711827410091	2.4244494972390873	BCR;DAPK1;BCL2;FGFR1
Prion diseases	1/35	0.23316113266148197	0.3451905057120439	0	0	3.885294117647059	5.657087341160403	FYN
Integrated cancer pathway	1/35	0.23316113266148197	0.3451905057120439	0	0	3.885294117647059	5.657087341160403	BCL2
Interleukin-2/PI3K pathway	1/35	0.23316113266148197	0.3451905057120439	0	0	3.885294117647059	5.657087341160403	BCL2
MEF2D role in T cell apoptosis	1/35	0.23316113266148197	0.3451905057120439	0	0	3.885294117647059	5.657087341160403	FYN
PI3K/PLC/TRK pathway	1/36	0.23896090725311353	0.35271774633468556	0	0	3.774095238095238	5.402448663008525	CAMK4
Striated muscle contraction	1/38	0.2504300515754102	0.3652722349901693	0	0	3.5697297297297297	4.942560799031921	ACTN2
Cyclin D-associated events in G1	1/38	0.2504300515754102	0.3652722349901693	0	0	3.5697297297297297	4.942560799031921	UBB
ERBB4 signaling events	1/38	0.2504300515754102	0.3652722349901693	0	0	3.5697297297297297	4.942560799031921	FYN
Glycosphingolipid metabolism	1/38	0.2504300515754102	0.3652722349901693	0	0	3.5697297297297297	4.942560799031921	SMPD3
FAS pathway and stress induction of heat shock protein regulation	1/39	0.2561000693587896	0.3713451005702449	0	0	3.475614035087719	4.734436307573471	BCL2
FRS2-mediated cascade	1/39	0.2561000693587896	0.3713451005702449	0	0	3.475614035087719	4.734436307573471	FGFR1
PAC1 receptor pathway	1/40	0.2617274789361063	0.3783919270249279	0	0	3.3863247863247863	4.539204048873904	ADCY9
Cell adhesion molecules (CAMs)	2/133	0.2657656484537447	0.3819858289654451	0	0	2.020390388851888	2.6773008863748378	ALCAM;CDH2
Alpha-M beta-2 integrin signaling	1/41	0.2673125983632425	0.3819858289654451	0	0	3.3015	4.355789537367058	FYN
Bioactive peptide-induced signaling pathway	1/41	0.2673125983632425	0.3819858289654451	0	0	3.3015	4.355789537367058	FYN
Insulin biosynthesis and processing	1/41	0.2673125983632425	0.3819858289654451	0	0	3.3015	4.355789537367058	CPE
Aldosterone-regulated sodium reabsorption	1/42	0.27285574337733703	0.38765960082140394	0	0	3.220813008130081	4.1832307006438105	NR3C2
Netrin-1 signaling	1/42	0.27285574337733703	0.38765960082140394	0	0	3.220813008130081	4.1832307006438105	FYN
Natural killer cell-mediated cytotoxicity	2/137	0.2769535673519172	0.38985827576429544	0	0	1.960129256773552	2.516620564390242	SHC3;FYN
Cell differentiation by G alpha (i/o) pathway inferred from mouse Neuro2A model	1/43	0.2783572273205517	0.38985827576429544	0	0	3.143968253968254	4.020663801031889	RPS6KA5
Type 1 diabetes mellitus	1/43	0.2783572273205517	0.38985827576429544	0	0	3.143968253968254	4.020663801031889	CPE
Voltage-gated potassium channels	1/43	0.2783572273205517	0.38985827576429544	0	0	3.143968253968254	4.020663801031889	KCND3
Insulin secretion regulation by glucagon-like peptide-1	1/43	0.2783572273205517	0.38985827576429544	0	0	3.143968253968254	4.020663801031889	ITPR1
T cell receptor signaling pathway	2/139	0.2825447273937359	0.3941463636563823	0	0	1.9313182775682163	2.441028734063271	MAPK11;FYN
Vasopressin-regulated water reabsorption	1/44	0.2838173612535816	0.3941463636563823	0	0	3.0706976744186045	3.867311397693204	ADCY9
Gastrin pathway	1/44	0.2838173612535816	0.3941463636563823	0	0	3.0706976744186045	3.867311397693204	BCL2
EGF/EGFR signaling pathway	2/141	0.288132422246906	0.3971965787041766	0	0	1.9033363912896528	2.368388288406896	RPS6KA5;RPS6KA2
RNA polymerase III transcription	1/45	0.28923645386369046	0.3971965787041766	0	0	3.000757575757576	3.7224720186789124	LZTS1
G alpha (z) signaling events	1/45	0.28923645386369046	0.3971965787041766	0	0	3.000757575757576	3.7224720186789124	ADCY9
Interleukin-3, interleukin-5, and GM-CSF signaling	1/45	0.28923645386369046	0.3971965787041766	0	0	3.000757575757576	3.7224720186789124	FYN
Interleukin-5 regulation of apoptosis	2/144	0.2965049520610551	0.40604705935027824	0	0	1.8628414784006049	2.2646402884042653	ITPR1;BCL2
LKB1 signaling events	1/47	0.2999527387667908	0.4096307485097725	0	0	2.87	3.455854116497442	SIK3
Antigen presentation: folding, assembly, and peptide loading of class I MHC proteins	3/255	0.30287415479444735	0.41247778539685787	0	0	1.576335263835264	1.8828345671897135	TRIM9;UBB;PSME4
Energy metabolism	1/48	0.30525053713523	0.4134299857353527	0	0	2.808794326241135	3.332978282307435	CAMK4
HES/HEY pathway	1/48	0.30525053713523	0.4134299857353527	0	0	2.808794326241135	3.332978282307435	NCOR2
Angiopoietin receptor Tie2-mediated signaling	1/49	0.31050850642228905	0.41373160450321217	0	0	2.750138888888889	3.216408387436087	FYN
Arf6 integrin-mediated signaling pathway	1/49	0.31050850642228905	0.41373160450321217	0	0	2.750138888888889	3.216408387436087	CPE
G alpha 12 pathway	1/49	0.31050850642228905	0.41373160450321217	0	0	2.750138888888889	3.216408387436087	MAPK11
Glycerolipid metabolism	1/49	0.31050850642228905	0.41373160450321217	0	0	2.750138888888889	3.216408387436087	DGKI
Interleukin-5 signaling pathway	1/49	0.31050850642228905	0.41373160450321217	0	0	2.750138888888889	3.216408387436087	BCL2
Muscle contraction	1/49	0.31050850642228905	0.41373160450321217	0	0	2.750138888888889	3.216408387436087	ACTN2
Aquaporin-mediated transport	1/50	0.3157269440683073	0.41842307372493415	0	0	2.693877551020408	3.1057109240692493	ADCY9
Type 2 diabetes mellitus	1/50	0.3157269440683073	0.41842307372493415	0	0	2.693877551020408	3.1057109240692493	CACNA1A
Nuclear receptor transcription pathway	1/51	0.3209061453840436	0.4241467283494196	0	0	2.639866666666667	3.0004898252009524	NR3C2
Interleukin-2 receptor beta chain in T cell activation	1/52	0.326046403325669	0.42978844074747274	0	0	2.5879738562091505	2.900382585715185	BCL2
JNK/MAPK pathway	1/53	0.3311480088604398	0.43534924898185823	0	0	2.538076923076923	2.805056845964139	SHC3
Kit receptor signaling pathway	1/54	0.3362112506881906	0.4408301770991435	0	0	2.490062893081761	2.7142073842361962	BCL2
Neuroactive ligand-receptor interaction	3/272	0.3379628146901975	0.44195137305641213	0	0	1.4754345423490405	1.6005800227322753	GRIA1;GRM3;GRIA3
Immune system	9/998	0.34086241307121057	0.4427093494173192	0	0	1.2086472322305928	1.3008384482806468	TRIM9;MAPK11;RPS6KA5;UBB;RPS6KA2;PSME4;ITPR1;BCL2;FYN
T cell receptor signaling in naive CD8+ T cells	1/55	0.34123641537237587	0.4427093494173192	0	0	2.4438271604938273	2.627553455198608	FYN
Vibrio cholerae infection	1/55	0.34123641537237587	0.4427093494173192	0	0	2.4438271604938273	2.627553455198608	ADCY9
Pathogenic Escherichia coli infection	1/57	0.35117364909941107	0.44968469871690825	0	0	2.3563095238095237	2.4658177154896412	FYN
SHP2 signaling	1/57	0.35117364909941107	0.44968469871690825	0	0	2.3563095238095237	2.4658177154896412	NTRK2
Keratinocyte differentiation	1/57	0.35117364909941107	0.44968469871690825	0	0	2.3563095238095237	2.4658177154896412	BCL2
Mechanism of gene regulation by peroxisome proliferators via PPAR-alpha	1/57	0.35117364909941107	0.44968469871690825	0	0	2.3563095238095237	2.4658177154896412	NCOR2
PI3K cascade	1/57	0.35117364909941107	0.44968469871690825	0	0	2.3563095238095237	2.4658177154896412	FGFR1
HIV-1 Nef as negative effector of Fas and TNF	1/58	0.35608628071023246	0.45479413572576327	0	0	2.3148538011695905	2.3902768676104134	BCL2
Caspase cascade in apoptosis	1/59	0.3609619604023788	0.4598300942593611	0	0	2.2748275862068965	2.318009953661861	BCL2
Leptin signaling pathway	1/61	0.37060356647251913	0.4708957687395668	0	0	2.198777777777778	2.1825559465852455	FYN
Shigellosis	1/62	0.37537003890449927	0.47329265774915125	0	0	2.162622950819672	2.119030893256287	MAPK11
Circadian rhythm	1/62	0.37537003890449927	0.47329265774915125	0	0	2.162622950819672	2.119030893256287	UBB
Colorectal cancer	1/62	0.37537003890449927	0.47329265774915125	0	0	2.162622950819672	2.119030893256287	BCL2
Proteasome degradation	1/63	0.3801006516097137	0.4780347480703797	0	0	2.1276344086021504	2.058101589930585	UBB
Validated nuclear estrogen receptor alpha network	1/64	0.384795672605132	0.482708057491934	0	0	2.093756613756614	1.9996271916558668	NCOR2
Glioma	1/65	0.38945536791178414	0.48607973767217616	0	0	2.0609375	1.9434764454302627	SHC3
LPA receptor mediated events	1/65	0.38945536791178414	0.48607973767217616	0	0	2.0609375	1.9434764454302627	ADCY9
Retinoblastoma protein regulation	1/66	0.3940800014682162	0.48937390610536674	0	0	2.029128205128205	1.8895269054413928	MAPK11
HIF-1 transcriptional activity in hypoxia	1/66	0.3940800014682162	0.48937390610536674	0	0	2.029128205128205	1.8895269054413928	NT5E
T cell receptor signaling in naive CD4+ T cells	1/67	0.3986698354941925	0.4925920523775361	0	0	1.9982828282828282	1.8376642208671574	FYN
G alpha 13 pathway	1/67	0.3986698354941925	0.4925920523775361	0	0	1.9982828282828282	1.8376642208671574	BCL2
Epithelial cell signaling in Helicobacter pylori infection	1/68	0.40322513001753446	0.4969749727466112	0	0	1.9683582089552238	1.7877814948129414	MAPK11
NFAT involvement in hypertrophy of the heart	1/69	0.40774614322530117	0.49860769436513164	0	0	1.939313725490196	1.7397786985632755	CAMK4
Antiviral mechanism by interferon-stimulated genes	1/70	0.41223313145373763	0.49860769436513164	0	0	1.9111111111111112	1.6935621411036894	UBB
CDC42 signaling events	1/70	0.41223313145373763	0.49860769436513164	0	0	1.9111111111111112	1.6935621411036894	BAIAP2
Signaling events mediated by HDAC class I	1/70	0.41223313145373763	0.49860769436513164	0	0	1.9111111111111112	1.6935621411036894	NCOR2
G alpha q pathway	1/70	0.41223313145373763	0.49860769436513164	0	0	1.9111111111111112	1.6935621411036894	ITPR1
Nucleotide metabolism	1/70	0.41223313145373763	0.49860769436513164	0	0	1.9111111111111112	1.6935621411036894	NT5E
RIG-I-like receptor signaling pathway	1/71	0.4166863490434771	0.49860769436513164	0	0	1.8837142857142857	1.6490439870128846	MAPK11
Rac1 cell motility signaling pathway	1/71	0.4166863490434771	0.49860769436513164	0	0	1.8837142857142857	1.6490439870128846	BAIAP2
Bacterial invasion of epithelial cells	1/71	0.4166863490434771	0.49860769436513164	0	0	1.8837142857142857	1.6490439870128846	SHC3
Viral myocarditis	1/71	0.4166863490434771	0.49860769436513164	0	0	1.8837142857142857	1.6490439870128846	FYN
Interleukin-6 signaling pathway	1/71	0.4166863490434771	0.49860769436513164	0	0	1.8837142857142857	1.6490439870128846	MAPK11
Melanoma	1/71	0.4166863490434771	0.49860769436513164	0	0	1.8837142857142857	1.6490439870128846	FGFR1
Chemokine signaling pathway	2/189	0.4186725601103661	0.4990511584433879	0	0	1.4113340272045365	1.228800755396664	ADCY9;SHC3
Sphingolipid metabolism	1/72	0.4211060485039541	0.4990511584433879	0	0	1.8570892018779344	1.6061418157646719	SMPD3
Costimulation by the CD28 family	1/72	0.4211060485039541	0.4990511584433879	0	0	1.8570892018779344	1.6061418157646719	FYN
Leishmaniasis	1/72	0.4211060485039541	0.4990511584433879	0	0	1.8570892018779344	1.6061418157646719	MAPK11
TGF-beta regulation of extracellular matrix	5/565	0.42383983959690585	0.5010864290678048	0	0	1.1796110567514677	1.0125776969129514	CDH2;DAPK1;DENND4A;PDE1A;FYN
Myc repressed pathway	1/73	0.42549248048200894	0.5018368250661015	0	0	1.8312037037037037	1.5647782205195666	BCL2
RANKL regulation of apoptosis and immune response	1/74	0.4298458936272268	0.5045572037100543	0	0	1.806027397260274	1.5248804420159292	BCL2
Wnt/calcium/cyclic GMP pathway	1/74	0.4298458936272268	0.5045572037100543	0	0	1.806027397260274	1.5248804420159292	ITPR1
RIG-I/MDA5-mediated induction of interferon-alpha/beta pathways	1/76	0.4384546494313883	0.512223085710129	0	0	1.7576888888888889	1.4492125458826663	UBB
VEGF signaling pathway	1/76	0.4384546494313883	0.512223085710129	0	0	1.7576888888888889	1.4492125458826663	MAPK11
Transcriptional regulation of white adipocyte differentiation	1/77	0.44271048037681293	0.5159722619994533	0	0	1.7344736842105264	1.4133172633167617	NCOR2
Signaling by SCF-KIT	1/78	0.4469342691881646	0.5196664969569933	0	0	1.7118614718614718	1.378636926919503	FYN
p73 transcription factor network	1/79	0.45112625554299896	0.5220780375180716	0	0	1.6898290598290597	1.3451175058270275	MAPK11
Glycerophospholipid metabolism	1/79	0.45112625554299896	0.5220780375180716	0	0	1.6898290598290597	1.3451175058270275	DGKI
Apoptosis modulation and signaling	1/80	0.4552866773142844	0.5244306820465939	0	0	1.6683544303797468	1.3127079770846095	BCL2
Nuclear beta-catenin signaling and target gene transcription regulation	1/80	0.4552866773142844	0.5244306820465939	0	0	1.6683544303797468	1.3127079770846095	CAMK4
Interleukin-2 signaling pathway	7/847	0.458415416046777	0.5268037298626133	0	0	1.1000578703703703	0.858022570131972	NELL2;MAPK11;PKIA;CAMK4;BCL2;KLHL2;FYN
ATM-dependent DNA damage response	1/82	0.46351376966285984	0.5301909244635497	0	0	1.6269958847736625	1.251028352007728	BCL2
Regular glucocorticoid receptor pathway	1/82	0.46351376966285984	0.5301909244635497	0	0	1.6269958847736625	1.251028352007728	MAPK11
DNA replication	2/207	0.4646328025243871	0.5302406751030622	0	0	1.2862334260926502	0.9859080274740224	UBB;PSME4
T cell signal transduction	1/83	0.46758090725624996	0.5323727188852916	0	0	1.6070731707317074	1.2216695138326366	MAPK11
Small cell lung cancer	1/84	0.47161741413261593	0.5357313022289854	0	0	1.5876305220883533	1.193242755486388	BCL2
NOD signaling pathway	1/85	0.47562351955813886	0.5390399888325573	0	0	1.5686507936507936	1.165709366992043	MAPK11
Adaptive immune system	5/606	0.48418352964357897	0.5474827525556982	0	0	1.0968021334305837	0.7955009910854012	TRIM9;UBB;PSME4;ITPR1;FYN
Androgen receptor signaling, proteolysis, and transcription regulation	1/88	0.4874616927857995	0.5499281797331789	0	0	1.5143295019157088	1.0881117272694323	NCOR2
Signaling by ERBB4	1/93	0.5066048513812355	0.5702196158240846	0	0	1.4316666666666666	0.9735676433765059	UBB
Cell surface interactions at the vascular wall	1/94	0.510347378574852	0.5718210400850046	0	0	1.4162007168458781	0.9526267442751124	FYN
ERBB signaling pathway	1/94	0.510347378574852	0.5718210400850046	0	0	1.4162007168458781	0.9526267442751124	SHC3
RNA polymerase I, RNA polymerase III, and mitochondrial transcription	1/95	0.5140617042290114	0.5733765162554358	0	0	1.401063829787234	0.9322846481097492	LZTS1
Transport of inorganic cations/anions and amino acids/oligopeptides	1/95	0.5140617042290114	0.5733765162554358	0	0	1.401063829787234	0.9322846481097492	SLC4A4
Interferon-gamma signaling pathway	1/97	0.5214065937603984	0.580256096442159	0	0	1.371736111111111	0.893309029069844	DAPK1
Senescence and autophagy	1/99	0.5286411901184255	0.5869822223612248	0	0	1.3436054421768708	0.8564750504986426	BCL2
Pyrimidine metabolism	1/100	0.5322176434695001	0.5896253892819405	0	0	1.32996632996633	0.8388134470328799	NT5E
TNF-alpha signaling pathway	1/101	0.5357671386167953	0.5909020119420135	0	0	1.3166	0.8216316756206489	KSR1
Melanogenesis	1/101	0.5357671386167953	0.5909020119420135	0	0	1.3166	0.8216316756206489	ADCY9
Generic transcription pathway	3/377	0.5441596855905423	0.5988185825806638	0	0	1.0555174158115335	0.6422955789725954	NCOR2;UBB;NR3C2
DNA repair	1/105	0.5496995517538182	0.6035676592753506	0	0	1.2657051282051281	0.7573769627620349	UBB
Cytoplasmic ribosomal proteins	1/108	0.5598755428857098	0.6133747614281222	0	0	1.230031152647975	0.7134682105096763	RPS6KA2
Signaling by interleukins	1/109	0.563216514464887	0.6156668328851203	0	0	1.2185802469135802	0.699576137767015	FYN
SLC-mediated transmembrane transport	2/251	0.5674106325556723	0.6188792961282	0	0	1.0565752944664564	0.5987316539672777	SLCO3A1;SLC4A4
Lipid metabolism regulation by peroxisome proliferator-activated receptor alpha (PPAR-alpha)	1/112	0.573089015093911	0.6236929016364197	0	0	1.1854654654654655	0.6599654880235617	NCOR2
mTOR signaling pathway	1/113	0.5763303350450902	0.6258388880555715	0	0	1.1748214285714285	0.6474138779671952	RPS6KA2
CXCR4 signaling pathway	1/116	0.5859083377887532	0.6348413418238578	0	0	1.144	0.6115731585343314	FYN
p53 activity regulation	1/118	0.5921738570448003	0.6388221258710864	0	0	1.1243304843304844	0.5890985899047512	BCL2
HIV life cycle	1/118	0.5921738570448003	0.6388221258710864	0	0	1.1243304843304844	0.5890985899047512	UBB
Interleukin-1 regulation of extracellular matrix	1/120	0.5983451921962706	0.6440702614689113	0	0	1.1053221288515407	0.5676795703773932	PLXDC2
Interleukin-4 regulation of apoptosis	2/267	0.6011261147067903	0.6445396059028049	0	0	0.9919716347980245	0.5048644843337344	ATXN1;DENND4A
Notch signaling pathway	1/121	0.6013959811669174	0.6445396059028049	0	0	1.0960555555555556	0.5573461033343254	NCOR2
Factors involved in megakaryocyte development and platelet production	1/125	0.6133706538522488	0.6545275591973131	0	0	1.060483870967742	0.5183495317318977	DOCK4
Interleukin-1 signaling pathway	1/125	0.6133706538522488	0.6545275591973131	0	0	1.060483870967742	0.5183495317318977	MAPK11
Immune system signaling by interferons, interleukins, prolactin, and growth hormones	2/280	0.6270463478487753	0.6676757008411366	0	0	0.9449567862488533	0.4410442365460668	UBB;FYN
Parkinson's disease	1/131	0.6306658102582936	0.6700824233994369	0	0	1.0112307692307692	0.46615632672636986	UBB
Adipogenesis	1/133	0.6362583152507988	0.6716816904039482	0	0	0.9958080808080808	0.45025526309231084	NCOR2
Tight junction	1/133	0.6362583152507988	0.6716816904039482	0	0	0.9958080808080808	0.45025526309231084	ACTN2
Membrane trafficking	1/133	0.6362583152507988	0.6716816904039482	0	0	0.9958080808080808	0.45025526309231084	UBB
TNF-alpha effects on cytokine activity, cell motility, and apoptosis	1/135	0.6417666897840795	0.6746076291333714	0	0	0.9808457711442786	0.43503496909423184	ITPR1
Mitotic G1-G1/S phases	1/135	0.6417666897840795	0.6746076291333714	0	0	0.9808457711442786	0.43503496909423184	UBB
Diabetes pathways	1/137	0.6471921911685143	0.6788632983959098	0	0	0.9663235294117647	0.42045894311319165	CPE
Systemic lupus erythematosus	1/139	0.6525360579513406	0.6815683825635824	0	0	0.9522222222222222	0.4064930780355667	ACTN2
p53 signaling pathway	1/139	0.6525360579513406	0.6815683825635824	0	0	0.9522222222222222	0.4064930780355667	BCL2
Toll-like receptor signaling pathway regulation	1/142	0.6604014577730434	0.6883254094759205	0	0	0.9318203309692671	0.38661911307825975	MAPK11
T cell receptor regulation of apoptosis	4/603	0.6714170831260111	0.6983304261205138	0	0	0.8744733285634788	0.34835934954757275	CHST11;PKIA;BCL2;FGFR1
Metabolism	11/1615	0.6829547937034293	0.708835185885875	0	0	0.8937255076594228	0.3408013176098936	SMPD3;NCOR2;NT5E;ADCY9;CHST11;ITPR1;CACNA1A;GPC6;DGKI;HS6ST3;HS2ST1
Protein processing in the endoplasmic reticulum	1/166	0.7172776559642419	0.7428947151058221	0	0	0.7953131313131313	0.26427640300603367	BCL2
Interferon signaling	1/168	0.7215661927334285	0.7457696708963946	0	0	0.7857085828343313	0.256401194638057	UBB
Alzheimer's disease	1/169	0.7236861648766254	0.7463959817660594	0	0	0.7809920634920635	0.25257084531859425	ITPR1
Fatty acid, triacylglycerol, and ketone body metabolism	1/173	0.7320069007521015	0.753401674469282	0	0	0.7626744186046511	0.23792798263774312	NCOR2
Gene expression	6/968	0.744606470616095	0.7647728958619475	0	0	0.8124023227471503	0.23957697989790788	NCOR2;MAPK11;UBB;PSME4;LZTS1;NR3C2
Transcription	1/181	0.747908900944092	0.7665677508636951	0	0	0.7284814814814815	0.21160500168477464	LZTS1
Huntington's disease	1/184	0.7536273741924375	0.7708263391636342	0	0	0.7164298724954463	0.20264737052318285	ITPR1
TGF-beta signaling pathway	1/185	0.7555047480651798	0.7711466683149764	0	0	0.7125	0.19976306399393667	MAPK11
Amino acid metabolism	1/195	0.773514211519462	0.7878977402460636	0	0	0.6754295532646049	0.17345789849442408	PSME4
G alpha (i) signaling events	1/199	0.7803432990325966	0.793214941078495	0	0	0.6616498316498316	0.16410327068500594	ADCY9
Endocytosis	1/201	0.7836807356839974	0.7949683182967299	0	0	0.6549666666666667	0.15965046091449	ACAP2
Phospholipid metabolism	1/205	0.7902052295384953	0.7999408175820908	0	0	0.6419934640522876	0.15116543933618706	SMPD3
Wnt signaling pathway	1/231	0.828100172264141	0.8365848051766835	0	0	0.5686666666666667	0.1072625611560224	PRICKLE2
Cell cycle	2/453	0.8595232102101729	0.8665540749153686	0	0	0.5773300197919612	0.08739474632416722	UBB;PSME4
Lipid and lipoprotein metabolism	2/489	0.8870257243488328	0.892456494089744	0	0	0.5336604054407894	0.06397590079994758	SMPD3;NCOR2
Oncostatin M	1/311	0.9070293555981214	0.9107239761911892	0	0	0.42019354838709677	0.041002681333995726	CDH8
GPCR ligand binding	1/410	0.9566972571866277	0.9586417638069257	0	0	0.31687041564792173	0.014027309314885038	GRM3
Olfactory transduction	1/432	0.96347851972962	0.96347851972962	0	0	0.30035576179427687	0.011174761761229153	GNAL

## Sheet: All_Combined
All Cells Combined
Term	Overlap	P-value	Adjusted P-value	Old P-value	Old Adjusted P-value	Odds Ratio	Combined Score	Genes
Signaling by NGF	15/221	2.903803131935321E-8	1.6958210290502276E-5	0	0	6.851311613144137	118.90217977248473	VAV3;NTRK2;SHC3;PDE1A;ITPR1;IRS2;FOXO3;KALRN;MAPK11;RPS6KA5;ADCY9;UBB;RPS6KA2;CAMK4;MCF2L
NGF signaling via TRKA from the plasma membrane	11/136	3.71792334669456E-7	1.0856336172348115E-4	0	0	8.15743396226415	120.77024188002636	NTRK2;MAPK11;RPS6KA5;ADCY9;SHC3;RPS6KA2;PDE1A;CAMK4;ITPR1;IRS2;FOXO3
Neurotrophin signaling pathway	10/126	1.514757104388083E-6	2.554058542057249E-4	0	0	7.957341751659381	106.63041224674885	NTRK2;MAPK11;RPS6KA5;SHC3;IRAK2;RPS6KA2;CAMK4;BCL2;IRS2;FOXO3
Signaling by FGFR in disease	10/128	1.7493551657926363E-6	2.554058542057249E-4	0	0	7.82167581761757	103.68619419995757	BCR;ADCY9;UBB;CUX1;PDE1A;CAMK4;ITPR1;FOXO3;FGF2;FGFR1
Fibroblast growth factor receptor pathway	8/105	2.3223300406878902E-5	0.0026985125588745696	0	0	7.549268760489091	80.55337355356565	MAPK11;RPS6KA5;SHC3;RPS6KC1;RPS6KA2;FGF2;MAPK4;FGFR1
Phospholipase C-mediated cascade	6/54	2.9679973954801694E-5	0.0026985125588745696	0	0	11.36463133640553	118.47671373348004	ADCY9;PDE1A;CAMK4;ITPR1;FGF2;FGFR1
Calcium signaling pathway	10/178	3.23451847810308E-5	0.0026985125588745696	0	0	5.4798233847529625	56.656142735207936	ITPKB;GRM5;ADCY9;GNAL;PDE1A;CAMK4;ITPR1;CACNA1A;ATP2B2;ATP2B1
Activation of NMDA receptor upon glutamate binding and postsynaptic events	5/37	5.369660908770403E-5	0.003649189134149742	0	0	14.152092889908257	139.14565159043235	GRIA1;ACTN2;RPS6KA2;CAMK4;GRIA3
Transmission across chemical synapses	10/190	5.623750377970493E-5	0.003649189134149742	0	0	5.1113719353155975	50.01951107799198	GRIA1;CACNG8;ADCY9;GNAL;ACTN2;RPS6KA2;CACNA2D1;CAMK4;CACNA1A;GRIA3
Neuronal system	12/283	8.453638640949416E-5	0.004936924966314459	0	0	4.093527570346794	38.390446310816834	GRIA1;CACNG8;ADCY9;GNAL;ACTN2;KCND3;RPS6KA2;CACNA2D1;CAMK4;CACNA1A;GRIA3;HCN1
G-protein-mediated events	5/44	1.2556687734961762E-4	0.006666459670197881	0	0	11.607856974829453	104.26957245554043	ADCY9;GNAL;PDE1A;CAMK4;ITPR1
Signaling by ERBB2	7/102	1.4680017888718094E-4	0.006898277064892861	0	0	6.7141325536062375	59.26187620682901	ADCY9;UBB;PDE1A;CAMK4;ITPR1;FYN;FOXO3
Adrenergic pathway	8/137	1.5355753740343698E-4	0.006898277064892861	0	0	5.667351721651343	49.76748203908173	ADCY10;MAPK11;ADCY9;PDE1A;ITPR1;RGS10;PDE7B;MAPK4
G alpha i pathway	7/108	2.095172024563719E-4	0.008739860445322942	0	0	6.313348001466814	53.47850665195398	ADCY10;MAPK11;ADCY9;SHC3;ITPR1;RGS10;MAPK4
Epidermal growth factor receptor (EGFR) pathway	7/111	2.481255494092869E-4	0.009660354723668236	0	0	6.130297364672365	50.89112758902017	VAV3;MAPK11;RPS6KA5;SHC3;RPS6KC1;RPS6KA2;MAPK4
Calcium regulation in the cardiac cell	8/149	2.728758000465494E-4	0.009959966701699054	0	0	5.181857166419264	42.52487876665174	ADCY9;PKIA;CAMK4;ITPR1;RGS10;CACNA1A;ATP2B2;ATP2B1
PI3K pathway	5/53	3.0588638205693855E-4	0.010508096889485417	0	0	9.427083333333334	76.28675653138326	RPS6KA5;SHC3;RPS6KC1;RPS6KA2;IRS2
Signaling by FGFR1 mutants	4/30	3.2835482371814577E-4	0.01065328983618873	0	0	13.874956094134177	111.29679140861457	BCR;CUX1;FGF2;FGFR1
G alpha s pathway	7/120	3.994436972831196E-4	0.012277637853333781	0	0	5.639462471320878	44.13126243184697	ADCY10;MAPK11;ADCY9;PDE1A;RGS10;PDE7B;MAPK4
Hypothetical network for drug addiction	4/32	4.2340763025614154E-4	0.012363502803479332	0	0	12.882583170254403	100.06128022899463	GRIA1;GRM5;CAMK4;GRIA3
Cell-cell communication	7/129	6.169205084232861E-4	0.01715626556758091	0	0	5.22104584092289	38.58755094315588	MAPK11;CDH2;ACTN2;CDH10;FYN;DSCAML1;CDH8
LPA4-mediated signaling events	3/16	6.879702574322844E-4	0.01826248319729337	0	0	20.731468531468533	150.96168094436462	ADCY9;GNAL;RPS6KA5
RAC1 activity regulation	4/38	8.248814706474734E-4	0.01875094879279116	0	0	10.605962933118454	75.3052094914995	VAV3;BCR;SPATA13;KALRN
EGFR interaction with phospholipase C-gamma	4/38	8.248814706474734E-4	0.01875094879279116	0	0	10.605962933118454	75.3052094914995	ADCY9;PDE1A;CAMK4;ITPR1
Unblocking of NMDA receptor, glutamate binding and activation	3/17	8.285471879489429E-4	0.01875094879279116	0	0	19.249675324675323	136.59255391850093	GRIA1;ACTN2;GRIA3
MAPK signaling pathway	11/314	8.348025147475516E-4	0.01875094879279116	0	0	3.3347966872158916	23.638090615053095	NTRK2;MAPK11;CACNG8;RPS6KA5;MRAS;RPS6KA2;CACNA2D1;CACNA1A;FGF2;MAPK4;FGFR1
Long-term depression	5/70	0.001106946071339173	0.02308773234507418	0	0	6.955539872971066	47.3404500885999	GRIA1;GRM5;ITPR1;CACNA1A;GRIA3
Long-term potentiation	5/70	0.001106946071339173	0.02308773234507418	0	0	6.955539872971066	47.3404500885999	GRIA1;GRM5;RPS6KA2;CAMK4;ITPR1
Platelet calcium homeostasis	3/19	0.0011614248616932145	0.02338869376651163	0	0	16.841761363636362	113.81843712952299	ITPR1;ATP2B2;ATP2B1
Signaling by EGFR in cancer	6/111	0.001537869218415391	0.029515949297728324	0	0	5.180250164581961	33.55433197079872	ADCY9;UBB;PDE1A;CAMK4;ITPR1;FOXO3
Signaling by FGFR mutants	4/45	0.0015667712812150309	0.029515949297728324	0	0	8.79207038645729	56.78568161751484	BCR;CUX1;FGF2;FGFR1
Post-translational regulation of adherens junction stability and disassembly	4/48	0.0019935754549375304	0.03557040702740874	0	0	8.191365711913656	50.93248294229113	NTRK2;CDH2;CABLES1;FYN
Opioid signaling	5/80	0.0020099716299734395	0.03557040702740874	0	0	6.0250764525993885	37.413523638209206	ADCY9;GNAL;PDE1A;CAMK4;ITPR1
Hemostasis pathway	13/468	0.002382914502104129	0.04093006085967092	0	0	2.628843537414966	15.876719048255582	VAV3;DOCK4;ACTN2;PDE1A;ITPR1;CABLES1;ATP2B2;SLC7A11;ATP2B1;MERTK;TMSB4X;FYN;DGKI
CREB phosphorylation	2/7	0.0025049700930211793	0.04179721526641054	0	0	35.78642533936652	214.34202456901988	RPS6KA5;RPS6KA2
Actin cytoskeleton regulation	8/226	0.0039478140144131885	0.057175711502610624	0	0	3.338425432046085	18.476826919691536	VAV3;MRAS;ACTN2;TMSB4X;BAIAP2;FGF2;MAPK4;FGFR1
Adherens junction actin cytoskeletal organization	3/29	0.004035015549465593	0.057175711502610624	0	0	10.358916083916084	57.10606412760404	CDH2;CDH10;CDH8
L1CAM interactions	5/94	0.00404913599308702	0.057175711502610624	0	0	5.07370374188228	27.95231124767933	ALCAM;RPS6KA5;RPS6KA2;SCN8A;FGFR1
Rapid glucocorticoid receptor pathway	2/9	0.004231513154383884	0.057175711502610624	0	0	25.559146735617325	139.6857370505713	MAPK11;GNAL
G-protein signaling pathways	5/95	0.004236099223938438	0.057175711502610624	0	0	5.017074413863405	27.413858654718886	ADCY9;GNAL;PDE1A;ITPR1;PDE7B
CDC42 activity regulation	3/30	0.004446868296134742	0.057175711502610624	0	0	9.974747474747474	54.0187953982781	VAV3;MCF2L;SPATA13
Glutamate binding and activation of AMPA receptors and synaptic plasticity	3/30	0.004446868296134742	0.057175711502610624	0	0	9.974747474747474	54.0187953982781	GRIA1;CACNG8;GRIA3
Heparan sulfate/heparin glycosaminoglycan (HS-GAG) biosynthesis	3/30	0.004446868296134742	0.057175711502610624	0	0	9.974747474747474	54.0187953982781	GPC6;HS2ST1;HS6ST3
Nuclear events mediated by MAP kinases	3/30	0.004446868296134742	0.057175711502610624	0	0	9.974747474747474	54.0187953982781	MAPK11;RPS6KA5;RPS6KA2
Ephrin receptor B forward pathway	4/60	0.004503566316986453	0.057175711502610624	0	0	6.432159165035877	34.75222065193364	GRIA1;FYN;EFNA5;KALRN
Natural killer cell receptor signaling pathway	4/60	0.004503566316986453	0.057175711502610624	0	0	6.432159165035877	34.75222065193364	VAV3;MAPK11;SHC3;MAPK4
Reduction of cytosolic calcium levels	2/10	0.005250671986481655	0.0638831758355268	0	0	22.3631221719457	117.39295593286606	ATP2B2;ATP2B1
IRAK2-mediated activation of TAK1 complex	2/10	0.005250671986481655	0.0638831758355268	0	0	22.3631221719457	117.39295593286606	UBB;IRAK2
Pancreatic secretion	5/101	0.005489281690366123	0.06542327565660849	0	0	4.70207377675841	24.47409591747802	ADCY9;ITPR1;ATP2B2;ATP2B1;SLC4A4
MAPK cascade role in angiogenesis	4/64	0.0056690898933725664	0.06621496995459157	0	0	6.002130898021309	31.04738267361386	MAPK11;NOX4;SHB;FGFR1
ERK1/ERK2 MAPK pathway	4/65	0.005989018401311458	0.0676436824761188	0	0	5.903435885919604	30.212768016115536	RPS6KA5;SHC3;RPS6KC1;RPS6KA2
Endochondral ossification	4/66	0.006320742689236889	0.0676436824761188	0	0	5.807924583885698	29.4108571163732	CHST11;FGF2;BMP6;FGFR1
Ephrin receptor A forward pathway	3/34	0.006343744342666911	0.0676436824761188	0	0	8.685923753665689	43.953259188881574	VAV3;FYN;EFNA5
Signaling by activated point mutants of FGFR1	2/11	0.00637055228799064	0.0676436824761188	0	0	19.877325289089995	100.5011304182759	FGF2;FGFR1
Down syndrome cell adhesion molecule (DSCAM) interactions	2/11	0.00637055228799064	0.0676436824761188	0	0	19.877325289089995	100.5011304182759	MAPK11;DSCAML1
Signal transduction by L1	3/35	0.006882165716322558	0.07177115675593525	0	0	8.4140625	41.892118577523114	RPS6KA5;RPS6KA2;FGFR1
Ion transport by P-type ATPases	3/36	0.007446926258015321	0.07629833218738505	0	0	8.158677685950414	39.97714466476827	ATP8A2;ATP2B2;ATP2B1
Opening of calcium channels triggered by depolarization of the presynaptic terminal	2/12	0.007588801788432651	0.07641138352490807	0	0	17.88868778280543	87.31614419757516	CACNA2D1;CACNA1A
Developmental biology	11/420	0.007730281855125222	0.0765166881931039	0	0	2.4570743184019928	11.947794039724588	NCOR2;MAPK11;ALCAM;RPS6KA5;CDH2;RPS6KA2;SCN8A;PLXNA2;FYN;FOXO3;FGFR1
Integrin signaling pathway	6/155	0.00793536620219306	0.07723756436801245	0	0	3.6423468283178178	17.615940084966294	BCR;MAPK11;SHC3;ACTN2;FYN;MAPK4
Adenylate cyclase inhibitory pathway	2/13	0.008903107736292222	0.08386153093539771	0	0	16.261620732208968	76.77688239001534	ADCY9;GNAL
Signal attenuation	2/13	0.008903107736292222	0.08386153093539771	0	0	16.261620732208968	76.77688239001534	SHC3;IRS2
Adherens junction cell adhesion	4/74	0.00942040380230634	0.08596118469604536	0	0	5.142074363992172	23.987146103154792	ACTN2;FYN;BAIAP2;FGFR1
Seven transmembrane receptor signaling through beta-arrestin	4/74	0.00942040380230634	0.08596118469604536	0	0	5.142074363992172	23.987146103154792	MAPK11;PDE1A;PDE7B;MAPK4
Antigen-activated B-cell receptor generation of second messengers	7/211	0.009625167737182333	0.08647843013099203	0	0	3.109363652868555	14.437938254343372	BCR;VAV3;MAPK11;SHC3;ITPR1;FYN;MAPK4
Arrhythmogenic right ventricular cardiomyopathy (ARVC)	4/75	0.009866104593375495	0.08694551408612285	0	0	5.069393530130555	23.413755314222225	CACNG8;CDH2;ACTN2;CACNA2D1
Negative regulation of FGFR signaling	3/40	0.009974913431113409	0.08694551408612285	0	0	7.275184275184275	33.52173559382959	UBB;FGF2;FGFR1
Sema3A-plexin repulsion signaling by inhibiting integrin adhesion	2/14	0.01031119631540333	0.08731028177718314	0	0	14.905731523378583	68.1866407995895	PLXNA2;FYN
Purine metabolism	6/164	0.010315769593537048	0.08731028177718314	0	0	3.4332963891967565	15.704177587371891	ADCY10;NT5E;ADCY9;PDE1A;PRIM1;PDE7B
Sema3A/PAK-dependent axon repulsion	2/15	0.011810832077153388	0.09804800150586902	0	0	13.758440654368256	61.07011604925034	PLXNA2;FYN
Signaling by PDGF	5/122	0.011920219361158734	0.09804800150586902	0	0	3.8539951383988083	17.071345519023122	ADCY9;PDE1A;CAMK4;ITPR1;FOXO3
Insulin signaling pathway	8/277	0.012769636807466565	0.10262536008639557	0	0	2.6984352035964383	11.767026051843532	MAPK11;RPS6KA5;SHC3;RPS6KA2;BCL2;IRS2;FOXO3;MAPK4
MAP kinase signaling pathway	4/81	0.012828170010799446	0.10262536008639557	0	0	4.672952618158098	20.35590377975192	MAPK11;RPS6KA5;RPS6KA2;MAPK4
Platelet homeostasis	4/82	0.013371113735013377	0.10296701762527037	0	0	4.612808804589626	19.90269513408569	PDE1A;ITPR1;ATP2B2;ATP2B1
CRMPs in Sema3A signaling	2/16	0.01339981736219272	0.10296701762527037	0	0	12.775048480930835	55.09257800276502	PLXNA2;FYN
GluR2-containing AMPA receptor trafficking	2/16	0.01339981736219272	0.10296701762527037	0	0	12.775048480930835	55.09257800276502	GRIA1;GRIA3
RhoA activity regulation	3/46	0.014598025826571668	0.11071749458075135	0	0	6.258139534883721	26.452335852289345	VAV3;BCR;MCF2L
TAK1-mediated activation of p38 MAPK	2/17	0.015075991759366289	0.11287665624961427	0	0	11.922775263951735	50.011890127979775	MAPK11;IRAK2
Nucleotide-binding domain, leucine rich repeat containing receptor (NLR) signaling pathways	3/47	0.015467664481882278	0.11434324123315508	0	0	6.115599173553719	25.49595494981262	MAPK11;IRAK2;BCL2
Ceramide signaling pathway	3/49	0.017292934002652374	0.12467991922899983	0	0	5.849110671936759	23.73251679474045	SMPD3;KSR1;BCL2
G alpha 12 pathway	3/49	0.017292934002652374	0.12467991922899983	0	0	5.849110671936759	23.73251679474045	VAV3;MAPK11;MAPK4
Salivary secretion	4/89	0.017582042649062633	0.12521845008600704	0	0	4.231426269137792	17.09867394219636	ADCY9;ITPR1;ATP2B2;ATP2B1
Signaling by FGFR1 fusion mutants	2/19	0.01868144913063386	0.1283525446151785	0	0	10.519031141868512	41.868103075141924	BCR;CUX1
Class C GPCRs (metabotropic glutamate and pheromone receptors)	2/19	0.01868144913063386	0.1283525446151785	0	0	10.519031141868512	41.868103075141924	GRM3;GRM5
G-protein-independent seven transmembrane receptor signaling	2/19	0.01868144913063386	0.1283525446151785	0	0	10.519031141868512	41.868103075141924	MAPK11;MAPK4
Type I interferon (interferon-alpha/beta) pathway	3/51	0.0192333485534113	0.13060785529293253	0	0	5.604829545454545	22.145295839091197	PTPRT;PTPRD;PTPRG
Signaling events mediated by PTP1B	3/52	0.02024686580147185	0.13285583851752314	0	0	5.4901669758812615	21.410307611891493	CDH2;NOX4;FYN
Signaling events mediated by stem cell factor receptor (c-Kit)	3/52	0.02024686580147185	0.13285583851752314	0	0	5.4901669758812615	21.410307611891493	SPRED2;BCL2;FOXO3
Heparan sulfate/heparin glycosaminoglycan (HS-GAG) metabolism	3/52	0.02024686580147185	0.13285583851752314	0	0	5.4901669758812615	21.410307611891493	GPC6;HS2ST1;HS6ST3
Amyotrophic lateral sclerosis (ALS)	3/53	0.021289299016813493	0.13814389584243422	0	0	5.380090909090909	20.710932865497046	GRIA1;MAPK11;BCL2
Calcineurin-dependent NFAT signaling role in lymphocytes	3/55	0.02346096405420272	0.1505626704137845	0	0	5.17263986013986	19.409903520652247	CAMK4;RCAN2;BCL2
Nephrin interactions	2/22	0.024691623908328554	0.15632851518860028	0	0	8.939819004524887	33.08887346363515	ACTN2;FYN
Granule cell survival pathway	4/99	0.024894780672157238	0.15632851518860028	0	0	3.784090362893535	13.975013179559587	SMPD3;ADCY10;ADCY9;BCL2
Integrin-mediated cell adhesion	4/100	0.02571272092172065	0.1582844230119512	0	0	3.744482496194825	13.707687060890303	VAV3;SHC3;FYN;MAPK4
PI3K cascade	3/57	0.025748322236533158	0.1582844230119512	0	0	4.980555555555555	18.225774325209017	FOXO3;FGF2;FGFR1
Downregulation of SMAD2/3-SMAD4 transcriptional activity	2/23	0.026847581234137007	0.1599896677626124	0	0	8.513682396035337	30.798923301079906	NCOR2;UBB
FGFR ligand binding and activation	2/23	0.026847581234137007	0.1599896677626124	0	0	8.513682396035337	30.798923301079906	FGF2;FGFR1
Mitochondrial pathway of apoptosis: antiapoptotic Bcl-2 family	2/23	0.026847581234137007	0.1599896677626124	0	0	8.513682396035337	30.798923301079906	MAPK11;MAPK4
Signaling by the B cell receptor (BCR)	5/151	0.02724545769219698	0.16009878908841407	0	0	3.0839198190272716	11.110957455192437	UBB;PSME4;ITPR1;FYN;FOXO3
BDNF signaling pathway	7/261	0.027474161697403816	0.16009878908841407	0	0	2.4909047827354915	8.953580383608472	ITPKB;DOCK4;CDH2;CAMK4;ATP2B1;FOXO3;FGF2
Platelet activation, signaling and aggregation	6/205	0.02768831797590723	0.16009878908841407	0	0	2.720237130352222	9.756796078656873	VAV3;ACTN2;TMSB4X;ITPR1;FYN;DGKI
ATF2 transcription factor network	3/59	0.028151163668318196	0.16012169131586543	0	0	4.802191558441558	17.144623846908825	MAPK11;CSRP2;BCL2
Interleukin-2 signaling pathway	16/847	0.028240640762900924	0.16012169131586543	0	0	1.7622444293296593	6.28591385511425	KLHL2;IRS2;IL1RAP;FOXO3;ITPKB;PER2;NELL2;MFHAS1;MAPK11;MT2A;RAB31;PKIA;CAMK4;BCL2;RGS10;FYN
Inhibition of cellular proliferation by Gleevec	2/24	0.02907660215160496	0.1632763043897817	0	0	8.126285479226656	28.74934730476036	BCR;BCL2
Neurotrophic factor-mediated Trk receptor signaling	3/60	0.02939577623374833	0.16349650781437167	0	0	4.717703349282297	16.638888136605093	NTRK2;SHC3;MCF2L
Axon guidance	8/325	0.02981338807856104	0.16425489281018535	0	0	2.284205120680801	8.023950544459282	ALCAM;RPS6KA5;RPS6KA2;SCN8A;PLXNA2;FYN;EFNA5;FGFR1
FGF signaling pathway	3/61	0.030669101156568474	0.16584032477255545	0	0	4.636128526645768	16.154588034716706	CDH2;FGF2;FGFR1
Ion channel transport	3/61	0.030669101156568474	0.16584032477255545	0	0	4.636128526645768	16.154588034716706	ATP8A2;ATP2B2;ATP2B1
IGF1 receptor signaling through beta-arrestin	2/25	0.031376804961778186	0.16658230997889512	0	0	7.7725752508361206	26.90621768531983	MAPK11;MAPK4
PIP2 hydrolysis	2/25	0.031376804961778186	0.16658230997889512	0	0	7.7725752508361206	26.90621768531983	ITPR1;DGKI
Toll receptor cascades	5/159	0.03299201028495201	0.1716480063141509	0	0	2.9225247229834386	9.970163456323814	MAPK11;RPS6KA5;UBB;IRAK2;RPS6KA2
Physiological and pathological hypertrophy of the heart	2/26	0.03374634049863537	0.1716480063141509	0	0	7.448340874811463	25.241557982594326	MAPK11;LIFR
RXR/VDR pathway	2/26	0.03374634049863537	0.1716480063141509	0	0	7.448340874811463	25.241557982594326	NCOR2;BCL2
Glycosaminoglycan biosynthesis: heparan sulfate	2/26	0.03374634049863537	0.1716480063141509	0	0	7.448340874811463	25.241557982594326	HS2ST1;HS6ST3
Signaling by insulin receptor	4/109	0.03380054918857423	0.1716480063141509	0	0	3.4219612959338988	11.591134996289759	SHC3;IRS2;FGF2;FGFR1
Angiotensin II-stimulated signaling through G-proteins and beta-arrestin	3/64	0.034660558048792374	0.17213454248532797	0	0	4.407451564828614	14.818526034588041	MAPK11;ITPR1;MAPK4
Glycosaminoglycan metabolism	4/110	0.03478060961176147	0.17213454248532797	0	0	3.389506332385629	11.38431879320007	CHST11;GPC6;HS6ST3;HS2ST1
Leptin influence on immune response	4/110	0.03478060961176147	0.17213454248532797	0	0	3.389506332385629	11.38431879320007	ALCAM;BCL2;LIFR;IL1RAP
Signal transduction	18/1020	0.036956668356441	0.18136717916102138	0	0	1.6452460931794948	5.426036715609659	NTRK2;ITPR1;IRS2;FOXO3;KALRN;FGF2;BCR;NCOR2;GRM3;MAPK11;GRM5;ADCY9;GNAL;CAMK4;MCF2L;FYN;DGKI;FGFR1
Recycling pathway of cell adhesion molecule L1	2/28	0.038686172970379254	0.18624420639327588	0	0	6.8746954403063	22.358386572556473	RPS6KA5;RPS6KA2
Nitric oxide stimulation of guanylate cyclase	2/28	0.038686172970379254	0.18624420639327588	0	0	6.8746954403063	22.358386572556473	PDE1A;ITPR1
cAMP cell motility pathway inferred from amoeba model	3/67	0.03890718010270489	0.18624420639327588	0	0	4.200213068181818	13.63631290318602	PDE1A;ITPR1;PDE7B
Disease	13/674	0.03951962756020834	0.18763790646472903	0	0	1.7902744759023126	5.784301336178693	PDE1A;ITPR1;FOXO3;FGF2;BCR;ADCY9;CUX1;UBB;CAMK4;PSME4;CPE;FYN;FGFR1
Reelin signaling pathway	2/29	0.04125292996949818	0.19273368881749547	0	0	6.619741913859561	21.103956594072937	DAB1;FYN
CDO in myogenesis	2/29	0.04125292996949818	0.19273368881749547	0	0	6.619741913859561	21.103956594072937	MAPK11;CDH2
Signaling events mediated by VEGFR1 and VEGFR2	3/70	0.04340573096834128	0.19959800697252997	0	0	4.011533242876526	12.584836858537303	MAPK11;FYN;SHB
NCAM signaling for neurite out-growth	3/70	0.04340573096834128	0.19959800697252997	0	0	4.011533242876526	12.584836858537303	RPS6KA5;FYN;FGFR1
p38-alpha and p38-beta regulation	2/30	0.04388193890401536	0.20021134624957007	0	0	6.382999353587589	19.954867418835565	MAPK11;FYN
Mitochondrial pathway of apoptosis: multidomain Bcl-2 family	3/71	0.04496057800980212	0.20354246168778634	0	0	3.952339572192513	12.260035689611305	UBB;ITPR1;BCL2
Focal adhesion	6/233	0.04687493350816381	0.21057662437513588	0	0	2.3812907285978198	7.287397848243146	VAV3;SHC3;ACTN2;BCL2;FYN;MAPK4
Rho GTPase cycle	4/123	0.04901547972104891	0.2149467259795136	0	0	3.017228809331952	9.098812881064143	BCR;VAV3;MCF2L;KALRN
Serotonin HTR1 group and FOS pathway	2/32	0.049319967947354146	0.2149467259795136	0	0	5.956862745098039	17.926739116186052	RPS6KA5;ITPR1
Syndecan 4 pathway	2/32	0.049319967947354146	0.2149467259795136	0	0	5.956862745098039	17.926739116186052	FGF2;FGFR1
Netrin-mediated signaling events	2/32	0.049319967947354146	0.2149467259795136	0	0	5.956862745098039	17.926739116186052	DAPK1;FYN
p75 neurotrophin receptor-mediated signaling	4/124	0.050225326943466354	0.21727104396284705	0	0	2.9919330289193304	8.949577363010471	VAV3;UBB;MCF2L;KALRN
Interleukin-1 signaling pathway	4/125	0.05145150945124947	0.21932967847663856	0	0	2.9670553605796446	8.803595887175758	MAPK11;IRAK2;IL1RAP;MAPK4
Prolactin activation of MAPK signaling	3/75	0.05145233895770459	0.21932967847663856	0	0	3.7320075757575757	11.073237278141336	RPS6KA2;IRS2;FYN
Glycoprotein VI-mediated activation cascade	2/33	0.05212568961105803	0.22058987487578183	0	0	5.764413954167275	17.02864009584587	VAV3;FYN
Apoptosis	6/242	0.05444239482779309	0.22300309867954704	0	0	2.2894243536671093	6.663626253159481	UBB;DAPK1;IRAK2;PSME4;BCL2;IL1RAP
FGFR1b ligand binding and activation	1/5	0.0545256459919934	0.22300309867954704	0	0	22.26689189189189	64.77626158965688	FGF2
Insulin receptor substrate (IRS) activation	1/5	0.0545256459919934	0.22300309867954704	0	0	22.26689189189189	64.77626158965688	IRS2
N-glycan trimming and elongation in the cis-Golgi	1/5	0.0545256459919934	0.22300309867954704	0	0	22.26689189189189	64.77626158965688	MGAT1
G alpha (12/13) signaling events	3/77	0.05485916278007386	0.22300309867954704	0	0	3.6307739557739556	10.540086161074239	VAV3;MCF2L;KALRN
N-cadherin signaling events	2/34	0.05498706542783352	0.22300309867954704	0	0	5.583993212669683	16.19725065005577	CDH2;FGFR1
PDGFB signaling pathway	4/129	0.05651901782564243	0.22426846929118588	0	0	2.871525114155251	8.250403068094593	DOCK4;KSR1;FYN;BAIAP2
Phosphatidylinositol signaling system	3/78	0.0566021472560115	0.22426846929118588	0	0	3.582181818181818	10.286981463950342	ITPKB;ITPR1;DGKI
Apoptosis regulation	3/78	0.0566021472560115	0.22426846929118588	0	0	3.582181818181818	10.286981463950342	UBB;DAPK1;PSME4
Arf6 signal transduction regulation	2/35	0.05790251804483533	0.22426846929118588	0	0	5.414507061565885	15.425900328569725	ACAP2;GULP1
Interleukin-2/PI3K pathway	2/35	0.05790251804483533	0.22426846929118588	0	0	5.414507061565885	15.425900328569725	BCL2;FOXO3
Interleukin-7 signaling pathway	2/35	0.05790251804483533	0.22426846929118588	0	0	5.414507061565885	15.425900328569725	BCL2;FYN
p73 transcription factor network	3/79	0.05837124543195249	0.22426846929118588	0	0	3.5348684210526318	10.042320400086451	MAPK11;IL1RAP;FOXO3
Fc epsilon receptor I signaling pathway	3/79	0.05837124543195249	0.22426846929118588	0	0	3.5348684210526318	10.042320400086451	VAV3;MAPK11;FYN
Signaling to ERKs	2/36	0.0608704981137247	0.2308335772624365	0	0	5.254990684056428	14.708753887552811	MAPK11;SHC3
PI3K/PLC/TRK pathway	2/36	0.0608704981137247	0.2308335772624365	0	0	5.254990684056428	14.708753887552811	CAMK4;FOXO3
PI3K/AKT activation	2/37	0.06388948380858782	0.2364010946661742	0	0	5.1045895281189395	14.040686527622675	IRS2;FOXO3
Activation of TRKA receptors	1/6	0.0650702983365537	0.2364010946661742	0	0	17.81261261261261	48.66917131371123	NTRK2
RSK activation	1/6	0.0650702983365537	0.2364010946661742	0	0	17.81261261261261	48.66917131371123	RPS6KA2
DNA replication initiation	1/6	0.0650702983365537	0.2364010946661742	0	0	17.81261261261261	48.66917131371123	PRIM1
Interleukin-1-beta (IL-1b) processing pathway	1/6	0.0650702983365537	0.2364010946661742	0	0	17.81261261261261	48.66917131371123	ATP8A2
Klotho-mediated ligand binding	1/6	0.0650702983365537	0.2364010946661742	0	0	17.81261261261261	48.66917131371123	FGFR1
T cell signal transduction	3/83	0.06570454573961686	0.2364010946661742	0	0	3.357443181818182	9.14093171922342	VAV3;MAPK11;MAPK4
Signal transduction through IL-1R	2/38	0.06695798043292593	0.2364010946661742	0	0	4.962543991955757	13.41718063535624	IRAK2;IL1RAP
Signaling events mediated by HDAC class II	2/38	0.06695798043292593	0.2364010946661742	0	0	4.962543991955757	13.41718063535624	NCOR2;CAMK4
Triglyceride biosynthesis	2/38	0.06695798043292593	0.2364010946661742	0	0	4.962543991955757	13.41718063535624	ELOVL2;GPD1
p38 alpha/beta MAPK downstream pathway	2/38	0.06695798043292593	0.2364010946661742	0	0	4.962543991955757	13.41718063535624	MAPK11;RPS6KA5
Cell junction organization	3/84	0.06760099796104639	0.2364010946661742	0	0	3.315824915824916	8.933271780466603	CDH2;CDH10;CDH8
Differentiation pathway in PC12 cells	3/84	0.06760099796104639	0.2364010946661742	0	0	3.315824915824916	8.933271780466603	ADCY10;ADCY9;SHC3
FRS2-mediated cascade	2/39	0.07007452003570341	0.24359237917173093	0	0	4.828176592882476	12.834239857369614	FGF2;FGFR1
Progesterone-mediated oocyte maturation	3/86	0.07146805249547403	0.2455137803373931	0	0	3.2355969331872947	8.537137868823852	MAPK11;ADCY9;RPS6KA2
mRNA stability regulation by proteins that bind AU-rich elements	3/86	0.07146805249547403	0.2455137803373931	0	0	3.2355969331872947	8.537137868823852	MAPK11;UBB;PSME4
Jak-STAT signaling pathway	5/199	0.07247377646681388	0.24731180014068688	0	0	2.3152132791071596	6.076347833669503	PTPRT;PTPRD;SPRED2;LIFR;PTPRG
PAC1 receptor pathway	2/40	0.0732376609833693	0.24731180014068688	0	0	4.700881162181472	12.28831722929455	ADCY10;ADCY9
EGF/EGFR signaling pathway	4/141	0.07326188600058019	0.24731180014068688	0	0	2.6184048261840482	6.843763389060159	VAV3;RPS6KA5;RPS6KA2;MAPK4
FSH regulation of apoptosis	6/263	0.07482761157192278	0.24770088374228671	0	0	2.10009144865427	5.444630566138839	ADCY9;RAB31;DAPK1;ITPR1;CPE;ATP2B1
DNA replication pre-Initiation	3/88	0.0754323861017093	0.24770088374228671	0	0	3.159144385026738	8.164867335653152	UBB;PRIM1;PSME4
HIF-1 degradation in normoxia	3/88	0.0754323861017093	0.24770088374228671	0	0	3.159144385026738	8.164867335653152	MAPK11;PSME4;MAPK4
BAD activation and translocation to mitochondria	1/7	0.0754978720995326	0.24770088374228671	0	0	14.843093093093094	38.349369451856326	BCL2
Inactivation of BCL-2 by BH3-only proteins	1/7	0.0754978720995326	0.24770088374228671	0	0	14.843093093093094	38.349369451856326	BCL2
Plasma membrane estrogen receptor signaling	2/41	0.07644598753233778	0.24802475954936257	0	0	4.580113702285648	11.776254762434943	MAPK11;GNAL
Transcriptional activity of SMAD2/SMAD3-SMAD4 heterotrimer	2/41	0.07644598753233778	0.24802475954936257	0	0	4.580113702285648	11.776254762434943	NCOR2;UBB
Gap junction pathway	3/90	0.07949204173712629	0.2543371362557449	0	0	3.086206896551724	7.814579440723971	GRM5;ADCY9;ITPR1
Aldosterone-regulated sodium reabsorption	2/42	0.07969810947739951	0.2543371362557449	0	0	4.4653846153846155	11.295232421530141	IRS2;NR3C2
Bladder cancer	2/42	0.07969810947739951	0.2543371362557449	0	0	4.4653846153846155	11.295232421530141	RPS6KA5;DAPK1
Neural crest differentiation	3/91	0.08155698878644772	0.2588547904961167	0	0	3.050981404958678	7.647142270908872	CDH2;FGF2;FGFR1
Chromatin remodeling by nuclear receptors to facilitate initiation of transcription in carcinoma cells	1/8	0.08580966090141956	0.26514731199168795	0	0	12.722007722007723	31.240463430859748	NCOR2
Support of platelet aggregation by Eph kinases and ephrins	1/8	0.08580966090141956	0.26514731199168795	0	0	12.722007722007723	31.240463430859748	FYN
TSP1-induced apoptosis in microvascular endothelial cell	1/8	0.08580966090141956	0.26514731199168795	0	0	12.722007722007723	31.240463430859748	FYN
Downregulation of ERBB4 signaling	1/8	0.08580966090141956	0.26514731199168795	0	0	12.722007722007723	31.240463430859748	UBB
Nef-induced signal transduction	1/8	0.08580966090141956	0.26514731199168795	0	0	12.722007722007723	31.240463430859748	FYN
Cell surface interactions at the vascular wall	3/94	0.08788922552451763	0.27014372477009624	0	0	2.94995004995005	7.173328809594684	FYN;SLC7A11;MERTK
Interleukin-3 signaling pathway	2/45	0.08970372039944993	0.2742773440485799	0	0	4.153214774281806	10.01441019631781	BCL2;FYN
Immune system signaling by interferons, interleukins, prolactin, and growth hormones	6/280	0.09411735528590467	0.28361551770219	0	0	1.9680783073766357	4.650987876724182	MT2A;UBB;IRAK2;IRS2;FYN;IL1RAP
Myometrial relaxation and contraction pathways	4/155	0.09560578895175874	0.28361551770219	0	0	2.373945386918262	5.5728888015021845	ADCY9;PKIA;ITPR1;RGS10
AKT phosphorylation of nuclear targets	1/9	0.09600694431654339	0.28361551770219	0	0	11.131193693693694	26.084113030370332	FOXO3
Bicarbonate transporters	1/9	0.09600694431654339	0.28361551770219	0	0	11.131193693693694	26.084113030370332	SLC4A4
Calcium/calmodulin-dependent protein kinase activation	1/9	0.09600694431654339	0.28361551770219	0	0	11.131193693693694	26.084113030370332	CAMK4
Elevation of cytosolic calcium levels	1/9	0.09600694431654339	0.28361551770219	0	0	11.131193693693694	26.084113030370332	ITPR1
Regulation of transcription by NOTCH1 intracellular domain	2/47	0.0965687311018723	0.28361551770219	0	0	3.968225238813474	9.275727625724919	NCOR2;UBB
Downstream signaling events Of B cell receptor (BCR)	3/98	0.09664295894304079	0.28361551770219	0	0	2.8251674641148323	6.601659012694947	UBB;PSME4;FOXO3
Chondroitin sulfate/dermatan sulfate metabolism	2/48	0.10005581209170233	0.29070942418683665	0	0	3.8817627385402322	8.935923127680846	CHST11;GPC6
Energy metabolism	2/48	0.10005581209170233	0.29070942418683665	0	0	3.8817627385402322	8.935923127680846	CAMK4;FOXO3
Dilated cardiomyopathy	3/100	0.1011481556808155	0.292428331275229	0	0	2.7666354264292408	6.338829182351856	CACNG8;ADCY9;CACNA2D1
TGF-beta regulation of extracellular matrix	10/565	0.10183227044257287	0.2929558913224756	0	0	1.6260203865837668	3.7145268682130568	CSRP2;CDH2;DAPK1;DENND4A;PDE1A;NOX4;MGAT1;FYN;SLC7A11;ETV5
GnRH signaling pathway	3/101	0.1034318759091417	0.2936357201131239	0	0	2.738265306122449	6.2126915712572135	MAPK11;ADCY9;ITPR1
Angiopoietin receptor Tie2-mediated signaling	2/49	0.10357763969330991	0.2936357201131239	0	0	3.7989794935977663	8.613934530292067	FYN;FGF2
Interleukin-5 signaling pathway	2/49	0.10357763969330991	0.2936357201131239	0	0	3.7989794935977663	8.613934530292067	BCL2;FOXO3
Activation of the AP-1 family of transcription factors	1/10	0.10609098791758413	0.2936357201131239	0	0	9.893893893893894	22.196537153517223	MAPK11
Purine catabolism	1/10	0.10609098791758413	0.2936357201131239	0	0	9.893893893893894	22.196537153517223	NT5E
DCC role in regulating apoptosis	1/10	0.10609098791758413	0.2936357201131239	0	0	9.893893893893894	22.196537153517223	DAPK1
Fanconi anemia pathway regulation	1/10	0.10609098791758413	0.2936357201131239	0	0	9.893893893893894	22.196537153517223	UBB
Netrin mediated repulsion signals	1/10	0.10609098791758413	0.2936357201131239	0	0	9.893893893893894	22.196537153517223	FYN
Type 2 diabetes mellitus	2/50	0.10713301432906595	0.29512113381214394	0	0	3.7196455505279036	8.30851309405225	CACNA1A;IRS2
Interleukin-4 signaling pathway	3/104	0.11040418001289717	0.30270441843911716	0	0	2.6565256525652567	5.853939276585514	MAPK11;SHC3;IRS2
Taste transduction	2/52	0.11433971708625333	0.31092118061240553	0	0	3.570497737556561	7.742914580616824	PDE1A;CACNA1A
ERBB1 downstream pathway	3/106	0.11515052125896809	0.31092118061240553	0	0	2.604677846425419	5.630050563258505	RPS6KA5;KSR1;BAIAP2
Alpha-linolenic (omega3) and linoleic (omega6) acid metabolism	1/11	0.11606304344778152	0.31092118061240553	0	0	8.904054054054054	19.175964540841118	ELOVL2
CD28-dependent Vav1 pathway	1/11	0.11606304344778152	0.31092118061240553	0	0	8.904054054054054	19.175964540841118	FYN
Transport of organic anions	1/11	0.11606304344778152	0.31092118061240553	0	0	8.904054054054054	19.175964540841118	SLCO3A1
GABA A and B receptor activation	2/53	0.1179887557646294	0.31463668203901174	0	0	3.5003105314524	7.480744479401157	ADCY9;GNAL
Kit receptor signaling pathway	2/54	0.12166676189234282	0.3229699497505828	0	0	3.432822833275322	7.23113636167644	BCL2;FOXO3
Signaling by interleukins	3/109	0.12241156174843754	0.32347670615876706	0	0	2.53057461406518	5.315134030335418	IRAK2;FYN;IL1RAP
Platelet endothelial cell adhesion molecule 1 (PECAM1) interactions	1/12	0.1259243488966605	0.32539743254712267	0	0	8.094185094185095	16.77175014431259	FYN
Pyrimidine catabolism	1/12	0.1259243488966605	0.32539743254712267	0	0	8.094185094185095	16.77175014431259	NT5E
Assembly of HIV virion	1/12	0.1259243488966605	0.32539743254712267	0	0	8.094185094185095	16.77175014431259	UBB
FGFR3 ligand binding and activation	1/12	0.1259243488966605	0.32539743254712267	0	0	8.094185094185095	16.77175014431259	FGF2
Inhibition of replication initiation of damaged DNA by RB1/E2F1	1/12	0.1259243488966605	0.32539743254712267	0	0	8.094185094185095	16.77175014431259	PRIM1
Thromboxane A2 receptor signaling	2/56	0.12910532945417716	0.33214763172352185	0	0	3.3053460700519524	6.76646219401455	MAPK11;FYN
S phase	3/112	0.12983556523969292	0.33256127236833627	0	0	2.460550458715596	5.023180573409703	UBB;PRIM1;PSME4
Oocyte meiosis	3/113	0.1323451046324521	0.33716961337479556	0	0	2.4380578512396696	4.930587617582412	ADCY9;RPS6KA2;ITPR1
Platelet adhesion to exposed collagen	1/13	0.1356761286696523	0.33716961337479556	0	0	7.4192942942942945	14.819926393575223	FYN
Sulfur metabolism	1/13	0.1356761286696523	0.33716961337479556	0	0	7.4192942942942945	14.819926393575223	CHST11
Downregulation of ERBB2-ERBB3 signaling	1/13	0.1356761286696523	0.33716961337479556	0	0	7.4192942942942945	14.819926393575223	UBB
FGFR4 ligand binding and activation	1/13	0.1356761286696523	0.33716961337479556	0	0	7.4192942942942945	14.819926393575223	FGF2
Lck and Fyn tyrosine kinases in initiation of T cell receptor activation	1/13	0.1356761286696523	0.33716961337479556	0	0	7.4192942942942945	14.819926393575223	FYN
Melanocyte development and pigmentation pathway	1/13	0.1356761286696523	0.33716961337479556	0	0	7.4192942942942945	14.819926393575223	BCL2
Fas signaling pathway	3/115	0.13741475950022022	0.3400433031700365	0	0	2.3942775974025974	4.752046016994009	MAPK11;CUX1;MAPK4
Leukocyte transendothelial migration	3/117	0.142549923154106	0.3492454432955012	0	0	2.3520334928229665	4.581909428488808	VAV3;MAPK11;ACTN2
Prolactin regulation of apoptosis	3/118	0.14514134840298734	0.3492454432955012	0	0	2.3314624505928854	4.4998325625818065	BCL2;BACH2;SHANK2
CARM1 transcriptional regulation by protein methylation	1/14	0.14531959370001163	0.3492454432955012	0	0	6.848232848232848	13.209007575154516	BCL2
DCC-mediated attractive signaling	1/14	0.14531959370001163	0.3492454432955012	0	0	6.848232848232848	13.209007575154516	FYN
Initiation of the second proteolytic cleavage of Notch receptor by receptor-ligand binding	1/14	0.14531959370001163	0.3492454432955012	0	0	6.848232848232848	13.209007575154516	UBB
Leading strand biosynthesis	1/14	0.14531959370001163	0.3492454432955012	0	0	6.848232848232848	13.209007575154516	PRIM1
MAP kinase inactivation of SMRT corepressor	1/14	0.14531959370001163	0.3492454432955012	0	0	6.848232848232848	13.209007575154516	NCOR2
Innate immune system	6/319	0.14730175552896158	0.3518905445368016	0	0	1.719409313761576	3.293136579721759	MAPK11;RPS6KA5;UBB;IRAK2;RPS6KA2;BCL2
Androgen receptor proteolysis and transcription regulation	2/61	0.14813472352856163	0.3518905445368016	0	0	3.024465066339443	5.775618676608969	VAV3;HIP1
Immune system	15/998	0.14859574299586947	0.3518905445368016	0	0	1.378775725800141	2.628671486085144	ITPR1;IRS2;IL1RAP;FOXO3;ASB15;TRIM9;MAPK11;MT2A;RPS6KA5;UBB;IRAK2;RPS6KA2;PSME4;BCL2;FYN
Interleukin-1 regulation of extracellular matrix	3/120	0.15037044199700111	0.3518905445368016	0	0	2.2913752913752914	4.341362023270657	MT2A;PLXDC2;FGF2
Huntington's disease	4/184	0.1504927495828813	0.3518905445368016	0	0	1.9885337392186708	3.765965475387795	GRM5;HIP1;ITPR1;NDUFC1
Signaling events mediated by focal adhesion kinase	2/62	0.15200684749522153	0.3518905445368016	0	0	2.9739064856711916	5.6023333919929055	ACTN2;FYN
Circadian rhythm	2/62	0.15200684749522153	0.3518905445368016	0	0	2.9739064856711916	5.6023333919929055	PER2;UBB
Activation of IRF3/IRF7 mediated by TBK1/IKK epsilon	1/15	0.15485594168828426	0.3518905445368016	0	0	6.358751608751609	11.860725042866767	UBB
Arf6 vesicle-mediated transport	1/15	0.15485594168828426	0.3518905445368016	0	0	6.358751608751609	11.860725042866767	KALRN
Association of licensing factors with the pre-replicative complex	1/15	0.15485594168828426	0.3518905445368016	0	0	6.358751608751609	11.860725042866767	UBB
Stress induction of HSP regulation	1/15	0.15485594168828426	0.3518905445368016	0	0	6.358751608751609	11.860725042866767	BCL2
TRAF6-mediated induction of TAK1 complex	1/15	0.15485594168828426	0.3518905445368016	0	0	6.358751608751609	11.860725042866767	UBB
Lagging strand processive biosynthesis	1/15	0.15485594168828426	0.3518905445368016	0	0	6.358751608751609	11.860725042866767	PRIM1
Mu-calpain pathway	1/15	0.15485594168828426	0.3518905445368016	0	0	6.358751608751609	11.860725042866767	ACTN2
Collagen biosynthesis and modifying enzymes	2/64	0.15980973903383427	0.3540340682880977	0	0	2.8776820902058096	5.277010834346696	COL25A1;TLL1
Ubiquitin-mediated degradation of phosphorylated Cdc25A	2/64	0.15980973903383427	0.3540340682880977	0	0	2.8776820902058096	5.277010834346696	UBB;PSME4
Endothelins	2/64	0.15980973903383427	0.3540340682880977	0	0	2.8776820902058096	5.277010834346696	ADCY9;GNAL
Chemokine signaling pathway	4/189	0.16097633381557333	0.3540340682880977	0	0	1.9342959397753918	3.5329875101551216	VAV3;ADCY9;SHC3;FOXO3
G alpha (s) signaling events	3/125	0.16369948621106262	0.3540340682880977	0	0	2.196907600596125	3.9757940669436795	ADCY9;PDE1A;PDE7B
Integration of energy metabolism	3/125	0.16369948621106262	0.3540340682880977	0	0	2.196907600596125	3.9757940669436795	ADCY9;ITPR1;CACNA1A
Serotonin receptor 2 and ELK-SRF/GATA4 signaling	1/16	0.16428635703094943	0.3540340682880977	0	0	5.934534534534534	10.718625689027228	ITPR1
Cell death signaling by NRIF in the nucleus	1/16	0.16428635703094943	0.3540340682880977	0	0	5.934534534534534	10.718625689027228	UBB
Sprouty regulation of FGF signaling	1/16	0.16428635703094943	0.3540340682880977	0	0	5.934534534534534	10.718625689027228	UBB
TGF-beta receptor signaling in EMT (epithelial to mesenchymal transition)	1/16	0.16428635703094943	0.3540340682880977	0	0	5.934534534534534	10.718625689027228	UBB
p75 neurotrophin receptor signaling via NF-kB	1/16	0.16428635703094943	0.3540340682880977	0	0	5.934534534534534	10.718625689027228	UBB
JNK (c-Jun kinases) phosphorylation and activation mediated by activated human TAK1	1/16	0.16428635703094943	0.3540340682880977	0	0	5.934534534534534	10.718625689027228	IRAK2
KIT signaling regulation	1/16	0.16428635703094943	0.3540340682880977	0	0	5.934534534534534	10.718625689027228	FYN
Other semaphorin interactions	1/16	0.16428635703094943	0.3540340682880977	0	0	5.934534534534534	10.718625689027228	PLXNA2
Semaphorin interactions	2/66	0.16768479045123977	0.35700498085490223	0	0	2.7874717194570136	4.97750269983581	PLXNA2;FYN
Signaling by TGF-beta receptor complex	2/66	0.16768479045123977	0.35700498085490223	0	0	2.7874717194570136	4.97750269983581	NCOR2;UBB
Destabilization of mRNA by AUF1 (hnRNP D0)	2/66	0.16768479045123977	0.35700498085490223	0	0	2.7874717194570136	4.97750269983581	UBB;PSME4
HIV factor interactions with host	3/128	0.17186120057350487	0.35700498085490223	0	0	2.1438545454545452	3.775473853948902	UBB;PSME4;FYN
ACE inhibitor pathway	1/17	0.17361201123765793	0.35700498085490223	0	0	5.563344594594595	9.741039691029968	NR3C2
Activation of BH3-only proteins	1/17	0.17361201123765793	0.35700498085490223	0	0	5.563344594594595	9.741039691029968	BCL2
SHC-related events	1/17	0.17361201123765793	0.35700498085490223	0	0	5.563344594594595	9.741039691029968	SHC3
SHC1 events in EGFR signaling	1/17	0.17361201123765793	0.35700498085490223	0	0	5.563344594594595	9.741039691029968	IRS2
Cell to cell adhesion signaling	1/17	0.17361201123765793	0.35700498085490223	0	0	5.563344594594595	9.741039691029968	ACTN2
Synaptic proteins at the synaptic junction	1/17	0.17361201123765793	0.35700498085490223	0	0	5.563344594594595	9.741039691029968	DLG2
Syndecan 3 pathway	1/17	0.17361201123765793	0.35700498085490223	0	0	5.563344594594595	9.741039691029968	FYN
Destabilization of mRNA by KSRP	1/17	0.17361201123765793	0.35700498085490223	0	0	5.563344594594595	9.741039691029968	MAPK11
Inflammasomes	1/17	0.17361201123765793	0.35700498085490223	0	0	5.563344594594595	9.741039691029968	BCL2
Activation of NF-kappaB in B cells	2/68	0.17562500877736345	0.3598772109683518	0	0	2.7027286439051146	4.701137524712514	UBB;PSME4
NFAT involvement in hypertrophy of the heart	2/69	0.17961744488119222	0.36566812569426854	0	0	2.662254339163909	4.570893682809997	CAMK4;FGF2
Serotonin receptor 4/6/7 and NR3C signaling	1/18	0.18283406284713427	0.36566812569426854	0	0	5.2358240593534715	8.89658814160068	RPS6KA5
CBL signaling regulation	1/18	0.18283406284713427	0.36566812569426854	0	0	5.2358240593534715	8.89658814160068	FYN
Effect of METS on macrophage differentiation	1/18	0.18283406284713427	0.36566812569426854	0	0	5.2358240593534715	8.89658814160068	NCOR2
Fatty acyl-CoA biosynthesis	1/18	0.18283406284713427	0.36566812569426854	0	0	5.2358240593534715	8.89658814160068	ELOVL2
Nicotinic acetylcholine receptor role in the regulation of apoptosis	1/18	0.18283406284713427	0.36566812569426854	0	0	5.2358240593534715	8.89658814160068	FOXO3
PKA activation in glucagon signaling	1/18	0.18283406284713427	0.36566812569426854	0	0	5.2358240593534715	8.89658814160068	ADCY9
G alpha q pathway	2/70	0.18362367317128364	0.3659939424301353	0	0	2.622970455150386	4.445585726121526	ITPR1;RGS10
Adipogenesis	3/133	0.18571325029285307	0.3675440526509904	0	0	2.060874125874126	3.469587643387617	NCOR2;IRS2;LIFR
Melanoma	2/71	0.18764289466978054	0.3675440526509904	0	0	2.584825234441603	4.324967369622709	FGF2;FGFR1
Cyclin A-Cdk2-associated events at S phase entry	2/72	0.19167432633033532	0.3675440526509904	0	0	2.5477698771816417	4.208807720422571	UBB;PSME4
Myocyte adrenergic pathway	2/72	0.19167432633033532	0.3675440526509904	0	0	2.5477698771816417	4.208807720422571	ITPR1;HCN1
PTEN-dependent cell cycle arrest and apoptosis	1/19	0.19195365763450697	0.3675440526509904	0	0	4.944694694694695	8.161225034428677	FOXO3
Ras activation upon calcium influx through NMDA receptor	1/19	0.19195365763450697	0.3675440526509904	0	0	4.944694694694695	8.161225034428677	ACTN2
Signaling by NODAL	1/19	0.19195365763450697	0.3675440526509904	0	0	4.944694694694695	8.161225034428677	FOXO3
Signaling by constitutively active EGFR	1/19	0.19195365763450697	0.3675440526509904	0	0	4.944694694694695	8.161225034428677	UBB
TP53 network	1/19	0.19195365763450697	0.3675440526509904	0	0	4.944694694694695	8.161225034428677	BCL2
Telomeres, telomerase, cellular aging, and immortality	1/19	0.19195365763450697	0.3675440526509904	0	0	4.944694694694695	8.161225034428677	BCL2
IGF-1 receptor and longevity	1/19	0.19195365763450697	0.3675440526509904	0	0	4.944694694694695	8.161225034428677	FOXO3
Mitochondrial gene expression	1/19	0.19195365763450697	0.3675440526509904	0	0	4.944694694694695	8.161225034428677	CAMK4
Signaling by NOTCH1	2/73	0.19571720079153465	0.367923531093329	0	0	2.5117583328022435	4.096890121480553	NCOR2;UBB
Chronic myeloid leukemia	2/73	0.19571720079153465	0.367923531093329	0	0	2.5117583328022435	4.096890121480553	BCR;SHC3
Degradation of beta-catenin by the destruction complex	2/73	0.19571720079153465	0.367923531093329	0	0	2.5117583328022435	4.096890121480553	UBB;PSME4
Myc repressed pathway	2/73	0.19571720079153465	0.367923531093329	0	0	2.5117583328022435	4.096890121480553	BCL2;FOXO3
Natural killer cell-mediated cytotoxicity	3/137	0.1969989915349836	0.367923531093329	0	0	1.9989484396200814	3.2474050193095785	VAV3;SHC3;FYN
Gastrin-CREB signaling pathway via PKC and MAPK	4/206	0.19845979426321952	0.367923531093329	0	0	1.7699715176997153	2.8623426217923083	RPS6KA2;ITPR1;KALRN;DGKI
Gastric acid secretion	2/74	0.1997707662092083	0.367923531093329	0	0	2.4767471091000504	3.9890110956399947	ADCY9;ITPR1
Integrins in angiogenesis	2/74	0.1997707662092083	0.367923531093329	0	0	2.4767471091000504	3.9890110956399947	VAV3;FGF2
RNA polymerase III abortive and retractive initiation	1/20	0.20097192879926704	0.367923531093329	0	0	4.684210526315789	7.516237548253504	LZTS1
Apoptotic signaling in response to DNA damage	1/20	0.20097192879926704	0.367923531093329	0	0	4.684210526315789	7.516237548253504	BCL2
Chondroitin sulfate biosynthesis	1/20	0.20097192879926704	0.367923531093329	0	0	4.684210526315789	7.516237548253504	CHST11
Estrogen receptor signaling pathway	1/20	0.20097192879926704	0.367923531093329	0	0	4.684210526315789	7.516237548253504	BCL2
Heparan sulfate/heparin glycosaminoglycan (HS-GAG) degradation	1/20	0.20097192879926704	0.367923531093329	0	0	4.684210526315789	7.516237548253504	GPC6
Interleukin-3 regulation of hematopoietic cells	1/20	0.20097192879926704	0.367923531093329	0	0	4.684210526315789	7.516237548253504	BCL2
T cell receptor signaling pathway	3/139	0.2027038190976414	0.3692992335800882	0	0	1.9693516042780748	3.143103641943354	VAV3;MAPK11;FYN
Signaling by GPCR	14/977	0.20298810612878138	0.3692992335800882	0	0	1.3086894523195556	2.0868465290493616	VAV3;PDE1A;ITPR1;KALRN;GRM3;GRM5;ADCY9;GNAL;RPS6KA2;CAMK4;MCF2L;RGS10;PDE7B;DGKI
Transmembrane transport of small molecules	7/432	0.20876295034954193	0.3725706939669136	0	0	1.4756427015250544	2.311676750222807	ADCY9;ATP8A2;SLCO3A1;ATP2B2;SLC7A11;ATP2B1;SLC4A4
Prion pathway	1/21	0.20988999711492223	0.3725706939669136	0	0	4.449774774774775	6.946862488778015	BCL2
Biosynthesis of unsaturated fatty acids	1/21	0.20988999711492223	0.3725706939669136	0	0	4.449774774774775	6.946862488778015	ELOVL2
CD28-dependent PI3K/Akt signaling	1/21	0.20988999711492223	0.3725706939669136	0	0	4.449774774774775	6.946862488778015	FYN
E-cadherin keratinocyte pathway	1/21	0.20988999711492223	0.3725706939669136	0	0	4.449774774774775	6.946862488778015	FYN
p38 MK2 pathway	1/21	0.20988999711492223	0.3725706939669136	0	0	4.449774774774775	6.946862488778015	MAPK11
Mitochondrial role in apoptotic signaling	1/21	0.20988999711492223	0.3725706939669136	0	0	4.449774774774775	6.946862488778015	BCL2
PKC-catalyzed phosphorylation of inhibitory phosphoprotein of myosin phosphatase	1/21	0.20988999711492223	0.3725706939669136	0	0	4.449774774774775	6.946862488778015	CACNA1A
Signaling by SCF-KIT	2/78	0.2160774262426723	0.3823915664415776	0	0	2.345915694212908	3.594220789268631	FYN;FOXO3
AKT signaling pathway	1/22	0.2187089709159452	0.3824132904638084	0	0	4.237666237666238	6.441309181477695	FOXO3
CTLA4 inhibitory signaling	1/22	0.2187089709159452	0.3824132904638084	0	0	4.237666237666238	6.441309181477695	FYN
Fanconi anemia pathway	1/22	0.2187089709159452	0.3824132904638084	0	0	4.237666237666238	6.441309181477695	UBB
Glycosaminoglycan biosynthesis: chondroitin sulfate	1/22	0.2187089709159452	0.3824132904638084	0	0	4.237666237666238	6.441309181477695	CHST11
Antigen processing: cross presentation	2/79	0.22017369154357225	0.3826828448257327	0	0	2.315331727096433	3.5038807288090887	UBB;PSME4
Glycerophospholipid metabolism	2/79	0.22017369154357225	0.3826828448257327	0	0	2.315331727096433	3.5038807288090887	GPD1;DGKI
Cardiac muscle contraction	2/80	0.22427644725441526	0.38610200207111994	0	0	2.285531964264996	3.4165865344062802	CACNG8;CACNA2D1
Proximal tubule bicarbonate reclamation	1/23	0.22742994642545422	0.38610200207111994	0	0	4.044840294840295	5.99005663950512	SLC4A4
Angiogenesis	1/23	0.22742994642545422	0.38610200207111994	0	0	4.044840294840295	5.99005663950512	FGF2
RNA polymerase III transcription termination	1/23	0.22742994642545422	0.38610200207111994	0	0	4.044840294840295	5.99005663950512	LZTS1
Rho cell motility signaling pathway	1/23	0.22742994642545422	0.38610200207111994	0	0	4.044840294840295	5.99005663950512	BAIAP2
CREB transcription factor and its extracellular signals	1/23	0.22742994642545422	0.38610200207111994	0	0	4.044840294840295	5.99005663950512	RPS6KA5
Collagen binding in corneal epithelia mediated by Erk and PI-3 Kinase	1/23	0.22742994642545422	0.38610200207111994	0	0	4.044840294840295	5.99005663950512	FYN
Interleukin-11 pathway	1/23	0.22742994642545422	0.38610200207111994	0	0	4.044840294840295	5.99005663950512	BCL2
APC/C-mediated degradation of cell cycle proteins	2/82	0.23249884170341728	0.3924257906207968	0	0	2.2281674208144797	3.2506066851679183	UBB;PSME4
ATM-dependent DNA damage response	2/82	0.23249884170341728	0.3924257906207968	0	0	2.2281674208144797	3.2506066851679183	BCL2;FOXO3
Signal transduction of S1P receptor	1/24	0.23605400770201446	0.3925694786197458	0	0	3.8687818253035644	5.585339638462004	MAPK4
TAK1 activates NF-kappaB by phosphorylation and activation of IKK complex	1/24	0.23605400770201446	0.3925694786197458	0	0	3.8687818253035644	5.585339638462004	IRAK2
Triacylglyceride biosynthesis	1/24	0.23605400770201446	0.3925694786197458	0	0	3.8687818253035644	5.585339638462004	GPD1
Endogenous Toll-like receptor signaling	1/24	0.23605400770201446	0.3925694786197458	0	0	3.8687818253035644	5.585339638462004	IRAK2
Nicotinate and nicotinamide metabolism	1/24	0.23605400770201446	0.3925694786197458	0	0	3.8687818253035644	5.585339638462004	NT5E
Response to elevated platelet cytosolic calcium	2/83	0.23661721998998375	0.3925694786197458	0	0	2.200547455449416	3.171674461801555	ACTN2;TMSB4X
Integrated breast cancer pathway	3/152	0.2406264976105395	0.3961255605171932	0	0	1.7963392312385602	2.5589020308928956	PKIA;MYCBP2;BCL2
APC/C- and Cdc20-mediated degradation of Nek2A	1/25	0.2445822269849536	0.3961255605171932	0	0	3.707394894894895	5.220767282198595	UBB
Basigin interactions	1/25	0.2445822269849536	0.3961255605171932	0	0	3.707394894894895	5.220767282198595	SLC7A11
Cellular response to hypoxia	1/25	0.2445822269849536	0.3961255605171932	0	0	3.707394894894895	5.220767282198595	UBB
Corticotropin releasing hormone pathway	1/25	0.2445822269849536	0.3961255605171932	0	0	3.707394894894895	5.220767282198595	BCL2
Ghrelin pathway	1/25	0.2445822269849536	0.3961255605171932	0	0	3.707394894894895	5.220767282198595	BCL2
C-Myb transcription factor network	2/85	0.24486528655258005	0.3961255605171932	0	0	2.147304148721583	3.021358011859472	BCL2;ATP2B1
MicroRNAs in cardiomyocyte hypertrophy	2/85	0.24486528655258005	0.3961255605171932	0	0	2.147304148721583	3.021358011859472	FGF2;MAPK4
NOD signaling pathway	2/85	0.24486528655258005	0.3961255605171932	0	0	2.147304148721583	3.021358011859472	MAPK11;IRAK2
CARM1 and regulation of the estrogen receptor	1/26	0.2530156645623291	0.40261893216457817	0	0	3.558918918918919	4.891036067861408	NCOR2
Tetrasaccharide linker sequence formation in glycosaminoglycan biosynthesis	1/26	0.2530156645623291	0.40261893216457817	0	0	3.558918918918919	4.891036067861408	GPC6
Estrogen receptor transcription factor targets	1/26	0.2530156645623291	0.40261893216457817	0	0	3.558918918918919	4.891036067861408	NCOR2
Interaction between L1-type proteins and ankyrins	1/26	0.2530156645623291	0.40261893216457817	0	0	3.558918918918919	4.891036067861408	SCN8A
Interleukin-9 regulation of target genes	1/26	0.2530156645623291	0.40261893216457817	0	0	3.558918918918919	4.891036067861408	MRAS
PGC-1a regulation	1/26	0.2530156645623291	0.40261893216457817	0	0	3.558918918918919	4.891036067861408	CAMK4
Androgen receptor signaling, proteolysis, and transcription regulation	2/88	0.2572568886796364	0.408160365365188	0	0	2.072082500263075	2.8132252310225057	NCOR2;ETV5
RNA polymerase III transcription initiation from type 2 promoter	1/27	0.2613553692045386	0.408160365365188	0	0	3.421864171864172	4.59171135050736	LZTS1
BAD phosphorylation regulation	1/27	0.2613553692045386	0.408160365365188	0	0	3.421864171864172	4.59171135050736	BCL2
CTCF pathway	1/27	0.2613553692045386	0.408160365365188	0	0	3.421864171864172	4.59171135050736	BCR
EGFR downregulation	1/27	0.2613553692045386	0.408160365365188	0	0	3.421864171864172	4.59171135050736	UBB
Oxidative stress	1/27	0.2613553692045386	0.408160365365188	0	0	3.421864171864172	4.59171135050736	NOX4
Prostate cancer	2/89	0.26139037097017176	0.408160365365188	0	0	2.0481614396421697	2.748100774890875	BCL2;FGFR1
Carbohydrate metabolism	4/235	0.2674307836361553	0.41324878941071863	0	0	1.5454743125976003	2.0383175690613724	CHST11;GPC6;HS6ST3;HS2ST1
Phosphatidic acid biosynthesis	1/28	0.2696023780230887	0.41324878941071863	0	0	3.2949616282949616	4.319059028794419	GPD1
RNA polymerase III transcription initiation From type 3 promoter	1/28	0.2696023780230887	0.41324878941071863	0	0	3.2949616282949616	4.319059028794419	LZTS1
TGF-beta receptor activation of SMADs	1/28	0.2696023780230887	0.41324878941071863	0	0	3.2949616282949616	4.319059028794419	UBB
Endosomal sorting complex required for transport (ESCRT) pathway	1/28	0.2696023780230887	0.41324878941071863	0	0	3.2949616282949616	4.319059028794419	UBB
Extension of telomeres	1/28	0.2696023780230887	0.41324878941071863	0	0	3.2949616282949616	4.319059028794419	PRIM1
Nef in HIV-1 replication and disease pathogenesis	1/28	0.2696023780230887	0.41324878941071863	0	0	3.2949616282949616	4.319059028794419	FYN
T cell receptor calcium pathway	1/29	0.27775771671143934	0.4215794737073256	0	0	3.177123552123552	4.069914548766424	RCAN2
IGF1 pathway	1/29	0.27775771671143934	0.4215794737073256	0	0	3.177123552123552	4.069914548766424	IRS2
Signaling by ERBB4	2/93	0.2779248242762335	0.4215794737073256	0	0	1.9577345731191884	2.50669238850067	UBB;FOXO3
Extracellular matrix organization	2/93	0.2779248242762335	0.4215794737073256	0	0	1.9577345731191884	2.50669238850067	COL25A1;TLL1
Activation of the pre-replicative complex	1/30	0.2858223997380623	0.4263576989015224	0	0	3.067412239826033	3.8415799767337413	PRIM1
Apoptosis intrinsic pathway	1/30	0.2858223997380623	0.4263576989015224	0	0	3.067412239826033	3.8415799767337413	BCL2
Retinoic acid receptor-mediated signaling	1/30	0.2858223997380623	0.4263576989015224	0	0	3.067412239826033	3.8415799767337413	NCOR2
Butanoate metabolism	1/30	0.2858223997380623	0.4263576989015224	0	0	3.067412239826033	3.8415799767337413	ACSM5
Interleukin-2/STAT5 pathway	1/30	0.2858223997380623	0.4263576989015224	0	0	3.067412239826033	3.8415799767337413	BCL2
Ovarian infertility genes	1/30	0.2858223997380623	0.4263576989015224	0	0	3.067412239826033	3.8415799767337413	DMC1
Transport of inorganic cations/anions and amino acids/oligopeptides	2/95	0.2861853047421178	0.4263576989015224	0	0	1.9154381355519876	2.3964348373384317	SLC7A11;SLC4A4
Activated NOTCH1 signaling in the nucleus	1/31	0.2937974302833757	0.4266767382241231	0	0	2.965015015015015	3.631742409991077	UBB
Alpha-6 beta-4 integrin signaling pathway	1/31	0.2937974302833757	0.4266767382241231	0	0	2.965015015015015	3.631742409991077	IRS2
Alpha-V beta-3 integrin/OPN pathway	1/31	0.2937974302833757	0.4266767382241231	0	0	2.965015015015015	3.631742409991077	VAV3
Amino acid transport across the plasma membrane	1/31	0.2937974302833757	0.4266767382241231	0	0	2.965015015015015	3.631742409991077	SLC7A11
CD28 co-stimulation	1/31	0.2937974302833757	0.4266767382241231	0	0	2.965015015015015	3.631742409991077	FYN
CD40/CD40L signaling	1/31	0.2937974302833757	0.4266767382241231	0	0	2.965015015015015	3.631742409991077	MAPK11
Stathmin and breast cancer resistance to antimicrotubule agents	1/31	0.2937974302833757	0.4266767382241231	0	0	2.965015015015015	3.631742409991077	CAMK4
DNA strand elongation	1/31	0.2937974302833757	0.4266767382241231	0	0	2.965015015015015	3.631742409991077	PRIM1
Transport of vitamins, nucleosides, and related molecules	1/31	0.2937974302833757	0.4266767382241231	0	0	2.965015015015015	3.631742409991077	SLCO3A1
NF-kappaB activation by non-typeable Hemophilus influenzae	1/31	0.2937974302833757	0.4266767382241231	0	0	2.965015015015015	3.631742409991077	MAPK11
Interferon-gamma signaling pathway	2/97	0.2944361738087699	0.4266767382241231	0	0	1.874922600619195	2.292454789349204	MT2A;DAPK1
Pathways in cancer	5/325	0.2970817505730955	0.42944490676902913	0	0	1.3945670871559632	1.692652906356629	BCR;DAPK1;BCL2;FGF2;FGFR1
Alpha-synuclein signaling	1/32	0.30168380060386396	0.4350205914880409	0	0	2.86922406277245	3.438408761889013	FYN
Potassium channels	2/99	0.3026738092951887	0.4353731641093355	0	0	1.8360778093949712	2.19429583783018	KCND3;HCN1
Fatty acid, triacylglycerol, and ketone body metabolism	3/173	0.3038899243545692	0.43604844182572094	0	0	1.5727540106951872	1.8732911563809687	NCOR2;ELOVL2;GPD1
Pyrimidine metabolism	2/100	0.3067865775307917	0.43826296817690413	0	0	1.8172499769138424	2.1472679524095994	NT5E;PRIM1
Metapathway biotransformation	3/174	0.30693416778142774	0.43826296817690413	0	0	1.5634768740031897	1.8466569192180629	CHST11;HS6ST3;HS2ST1
E2F-mediated regulation of DNA replication	1/33	0.3094824919145318	0.43868392057788	0	0	2.779420045045045	3.2598532432040734	PRIM1
Glucagon signaling in metabolic regulation	1/33	0.3094824919145318	0.43868392057788	0	0	2.779420045045045	3.2598532432040734	ADCY9
Negative regulators of RIG-I/MDA5 signaling	1/33	0.3094824919145318	0.43868392057788	0	0	2.779420045045045	3.2598532432040734	UBB
TOR signaling	1/34	0.31719447466919926	0.444306561041848	0	0	2.695058695058695	3.094574757796007	PRR5
EPO receptor signaling	1/34	0.31719447466919926	0.444306561041848	0	0	2.695058695058695	3.094574757796007	IRS2
Induction of apoptosis through DR3 and DR4/5 death receptors	1/34	0.31719447466919926	0.444306561041848	0	0	2.695058695058695	3.094574757796007	BCL2
MAPK/TRK pathway	1/34	0.31719447466919926	0.444306561041848	0	0	2.695058695058695	3.094574757796007	RPS6KA5
Antigen presentation: folding, assembly, and peptide loading of class I MHC proteins	4/255	0.3172531437576209	0.444306561041848	0	0	1.420873583292401	1.6312413954066005	TRIM9;UBB;PSME4;ASB15
Chagas disease	2/104	0.323187695797541	0.44845223131142214	0	0	1.745630378848372	1.9717279569152446	MAPK11;GNAL
Prion diseases	1/35	0.324820708638239	0.44845223131142214	0	0	2.6156597774244834	2.941262114472054	FYN
Integrated cancer pathway	1/35	0.324820708638239	0.44845223131142214	0	0	2.6156597774244834	2.941262114472054	BCL2
Linoleic acid metabolism	1/35	0.324820708638239	0.44845223131142214	0	0	2.6156597774244834	2.941262114472054	ELOVL2
MEF2D role in T cell apoptosis	1/35	0.324820708638239	0.44845223131142214	0	0	2.6156597774244834	2.941262114472054	FYN
PIK3C1/AKT pathway	1/35	0.324820708638239	0.44845223131142214	0	0	2.6156597774244834	2.941262114472054	FOXO3
Amoebiasis	2/105	0.32727352006189464	0.45077296159468505	0	0	1.7285946492114397	1.9307693593068942	GNAL;ACTN2
Transport to the Golgi and subsequent modification	1/36	0.3323621430185717	0.4567046859361079	0	0	2.540797940797941	2.7987654411162093	MGAT1
BMAL1-CLOCK/NPAS2 activates circadian expression	1/38	0.3471943574751525	0.4709114242412055	0	0	2.4032140248356466	2.542289337028832	PER2
Striated muscle contraction	1/38	0.3471943574751525	0.4709114242412055	0	0	2.4032140248356466	2.542289337028832	ACTN2
Cyclin D-associated events in G1	1/38	0.3471943574751525	0.4709114242412055	0	0	2.4032140248356466	2.542289337028832	UBB
ERBB4 signaling events	1/38	0.3471943574751525	0.4709114242412055	0	0	2.4032140248356466	2.542289337028832	FYN
Glycosphingolipid metabolism	1/38	0.3471943574751525	0.4709114242412055	0	0	2.4032140248356466	2.542289337028832	SMPD3
Interleukin-4 regulation of apoptosis	4/267	0.3475390819314376	0.4709114242412055	0	0	1.3552094727155928	1.4322912862289365	ITPKB;ATXN1;DENND4A;LIFR
Signaling events regulated by Ret tyrosine kinase	1/39	0.3544869840724297	0.4770055269546058	0	0	2.3398530109056423	2.426623300970964	IRS2
FAS pathway and stress induction of heat shock protein regulation	1/39	0.3544869840724297	0.4770055269546058	0	0	2.3398530109056423	2.426623300970964	BCL2
GAB1 signalosome	1/39	0.3544869840724297	0.4770055269546058	0	0	2.3398530109056423	2.426623300970964	FOXO3
mTOR signaling pathway	2/113	0.35969555232245193	0.48244869013745745	0	0	1.603359015123721	1.6394302531858256	PRR5;RPS6KA2
Neuroactive ligand-receptor interaction	4/272	0.36018429606152647	0.48244869013745745	0	0	1.329584951952566	1.3576916399451069	GRIA1;GRM3;GRM5;GRIA3
Alpha-M beta-2 integrin signaling	1/41	0.36882981633779843	0.4895377562301689	0	0	2.222635135135135	2.216900611273689	FYN
Bioactive peptide-induced signaling pathway	1/41	0.36882981633779843	0.4895377562301689	0	0	2.222635135135135	2.216900611273689	FYN
FOXM1 transcription factor network	1/41	0.36882981633779843	0.4895377562301689	0	0	2.222635135135135	2.216900611273689	ETV5
Insulin biosynthesis and processing	1/41	0.36882981633779843	0.4895377562301689	0	0	2.222635135135135	2.216900611273689	CPE
Vascular smooth muscle contraction	2/116	0.37171095327296283	0.4922430764431072	0	0	1.560927204890053	1.5447540230171855	ADCY9;ITPR1
Cell cycle checkpoints	2/117	0.3756963616486148	0.49440309892706324	0	0	1.5472752311626992	1.5147422386188485	UBB;PSME4
BMP receptor signaling	1/42	0.3758818080883837	0.49440309892706324	0	0	2.1683146561195343	2.1216536635142433	BMP6
Netrin-1 signaling	1/42	0.3758818080883837	0.49440309892706324	0	0	2.1683146561195343	2.1216536635142433	FYN
Cell differentiation by G alpha (i/o) pathway inferred from mouse Neuro2A model	1/43	0.3828553580133	0.4978742039639224	0	0	2.1165808665808665	2.0321250916581413	RPS6KA5
Type 1 diabetes mellitus	1/43	0.3828553580133	0.4978742039639224	0	0	2.1165808665808665	2.0321250916581413	CPE
Voltage-gated potassium channels	1/43	0.3828553580133	0.4978742039639224	0	0	2.1165808665808665	2.0321250916581413	KCND3
Growth hormone receptor signaling	1/43	0.3828553580133	0.4978742039639224	0	0	2.1165808665808665	2.0321250916581413	IRS2
Insulin secretion regulation by glucagon-like peptide-1	1/43	0.3828553580133	0.4978742039639224	0	0	2.1165808665808665	2.0321250916581413	ITPR1
Signaling by NOTCH	2/119	0.3836359448352142	0.4978742039639224	0	0	1.5206713849247786	1.4568963072186134	NCOR2;UBB
HIV infection	3/200	0.38595582746577284	0.49977428656321804	0	0	1.3553299492385786	1.2903179602351238	UBB;PSME4;FYN
Vasopressin-regulated water reabsorption	1/44	0.389751334692712	0.5013541397809335	0	0	2.0672532998114392	1.9478618691736864	ADCY9
Gastrin pathway	1/44	0.389751334692712	0.5013541397809335	0	0	2.0672532998114392	1.9478618691736864	BCL2
PI3K events in ERBB2 signaling	1/44	0.389751334692712	0.5013541397809335	0	0	2.0672532998114392	1.9478618691736864	FOXO3
RNA polymerase III transcription	1/45	0.39657059722794424	0.5056708051989508	0	0	2.020167895167895	1.8684557159778892	LZTS1
G alpha (z) signaling events	1/45	0.39657059722794424	0.5056708051989508	0	0	2.020167895167895	1.8684557159778892	ADCY9
Interleukin-12/STAT4 pathway	1/45	0.39657059722794424	0.5056708051989508	0	0	2.020167895167895	1.8684557159778892	ETV5
Interleukin-3, interleukin-5, and GM-CSF signaling	1/45	0.39657059722794424	0.5056708051989508	0	0	2.020167895167895	1.8684557159778892	FYN
DNA replication	3/207	0.4069606378820154	0.5169499692250904	0	0	1.308355614973262	1.1762624764993137	UBB;PRIM1;PSME4
Factors involved in megakaryocyte development and platelet production	2/125	0.4071866195951055	0.5169499692250904	0	0	1.4460508405989037	1.2992530718007933	DOCK4;CABLES1
LKB1 signaling events	1/47	0.40998236894725415	0.5193702895123566	0	0	1.9321386603995299	1.7227742845177336	SIK3
Diurnally regulated genes with circadian orthologs	1/48	0.41657654925595083	0.5243118637186968	0	0	1.8909334866781675	1.655862170706758	PER2
HES/HEY pathway	1/48	0.41657654925595083	0.5243118637186968	0	0	1.8909334866781675	1.655862170706758	NCOR2
N-glycan biosynthesis	1/48	0.41657654925595083	0.5243118637186968	0	0	1.8909334866781675	1.655862170706758	MGAT1
Amino acid and oligopeptide SLC transporters	1/49	0.4230973581043406	0.5268419128634008	0	0	1.8514451951951951	1.5925260749517411	SLC7A11
Arf6 integrin-mediated signaling pathway	1/49	0.4230973581043406	0.5268419128634008	0	0	1.8514451951951951	1.5925260749517411	CPE
FoxO family signaling	1/49	0.4230973581043406	0.5268419128634008	0	0	1.8514451951951951	1.5925260749517411	FOXO3
Glycerolipid metabolism	1/49	0.4230973581043406	0.5268419128634008	0	0	1.8514451951951951	1.5925260749517411	DGKI
Muscle contraction	1/49	0.4230973581043406	0.5268419128634008	0	0	1.8514451951951951	1.5925260749517411	ACTN2
Aquaporin-mediated transport	1/50	0.4295456081521678	0.5335316409680582	0	0	1.813568670711528	1.5325151355616857	ADCY9
Parkinson's disease	2/131	0.4302969227670469	0.5335316409680582	0	0	1.3783717422568311	1.162353034082169	UBB;NDUFC1
Nuclear receptor transcription pathway	1/51	0.4359221031550289	0.5393612462765611	0	0	1.7772072072072072	1.4756004183538214	NR3C2
Cell adhesion molecules (CAMs)	2/133	0.4378949366214682	0.5395161244450157	0	0	1.357189734378778	1.120735073967782	ALCAM;CDH2
Tight junction	2/133	0.4378949366214682	0.5395161244450157	0	0	1.357189734378778	1.120735073967782	MRAS;ACTN2
Endometrial cancer	1/52	0.44222763813856036	0.5425650014136959	0	0	1.742271683448154	1.4215726250949334	FOXO3
Interleukin-2 receptor beta chain in T cell activation	1/52	0.44222763813856036	0.5425650014136959	0	0	1.742271683448154	1.4215726250949334	BCL2
Mitotic G1-G1/S phases	2/135	0.4454378552789816	0.5453578773226945	0	0	1.3366447793692375	1.0809413397499588	UBB;PRIM1
JNK/MAPK pathway	1/53	0.44846299912994003	0.5479129529118933	0	0	1.7086798336798337	1.3702400812783297	SHC3
Meiotic recombination	1/54	0.454628963720059	0.5531319058594051	0	0	1.6763556008839027	1.32142696003276	DMC1
Non-small cell lung cancer	1/54	0.454628963720059	0.5531319058594051	0	0	1.6763556008839027	1.32142696003276	FOXO3
T cell receptor signaling in naive CD8+ T cells	1/55	0.4607263007266927	0.5570686534666429	0	0	1.6452285618952285	1.2749717167804946	FYN
TAp63 pathway	1/55	0.4607263007266927	0.5570686534666429	0	0	1.6452285618952285	1.2749717167804946	CABLES1
Vibrio cholerae infection	1/55	0.4607263007266927	0.5570686534666429	0	0	1.6452285618952285	1.2749717167804946	ADCY9
Toll-like receptor signaling pathway regulation	2/142	0.4713862041301147	0.5645549801496568	0	0	1.2693600517129928	0.9546572036607516	MAPK11;IRAK2
Pathogenic Escherichia coli infection	1/57	0.47271812550202424	0.5645549801496568	0	0	1.5863095238095237	1.188551924284847	FYN
SHP2 signaling	1/57	0.47271812550202424	0.5645549801496568	0	0	1.5863095238095237	1.188551924284847	NTRK2
Inositol phosphate metabolism	1/57	0.47271812550202424	0.5645549801496568	0	0	1.5863095238095237	1.188551924284847	ITPKB
Keratinocyte differentiation	1/57	0.47271812550202424	0.5645549801496568	0	0	1.5863095238095237	1.188551924284847	BCL2
Mechanism of gene regulation by peroxisome proliferators via PPAR-alpha	1/57	0.47271812550202424	0.5645549801496568	0	0	1.5863095238095237	1.188551924284847	NCOR2
HIV-1 Nef as negative effector of Fas and TNF	1/58	0.47861410898234247	0.5693302004905051	0	0	1.5584005057689267	1.1483239695072995	BCL2
Interleukin-5 regulation of apoptosis	2/144	0.47866631582335273	0.5693302004905051	0	0	1.2513542795232937	0.921937206291671	ITPR1;BCL2
Caspase cascade in apoptosis	1/59	0.484444456664444	0.573865238726238	0	0	1.5314538676607643	1.1099250111824517	BCL2
Telomere maintenance	1/59	0.484444456664444	0.573865238726238	0	0	1.5314538676607643	1.1099250111824517	PRIM1
Leptin signaling pathway	1/61	0.4959111462916561	0.586259330838719	0	0	1.4802552552552553	1.0381896185369979	FYN
Shigellosis	1/62	0.501548919075766	0.5905334047182407	0	0	1.4559149313247675	1.0046601124866872	MAPK11
Colorectal cancer	1/62	0.501548919075766	0.5905334047182407	0	0	1.4559149313247675	1.0046601124866872	BCL2
Proteasome degradation	1/63	0.5071239179330402	0.5958961128227274	0	0	1.4323597791339726	0.9725721341713043	UBB
Validated nuclear estrogen receptor alpha network	1/64	0.5126368387019714	0.6011644855460869	0	0	1.4095524095524095	0.9418454433933715	NCOR2
Adaptive immune system	7/606	0.5159014120020095	0.6037804100384239	0	0	1.0375780622024362	0.6867102431894613	TRIM9;UBB;PSME4;ITPR1;FYN;FOXO3;ASB15
Glioma	1/65	0.5180883695338917	0.6039193768618617	0	0	1.3874577702702702	0.9124053463628209	SHC3
LPA receptor mediated events	1/65	0.5180883695338917	0.6039193768618617	0	0	1.3874577702702702	0.9124053463628209	ADCY9
Retinoblastoma protein regulation	1/66	0.5234791910630493	0.6077770329638584	0	0	1.366042966042966	0.8841822368888341	MAPK11
HIF-1 transcriptional activity in hypoxia	1/66	0.5234791910630493	0.6077770329638584	0	0	1.366042966042966	0.8841822368888341	NT5E
Adipocytokine signaling pathway	1/67	0.528809976254315	0.6091223395118738	0	0	1.3452770952770954	0.8571111824774879	IRS2
T cell receptor signaling in naive CD4+ T cells	1/67	0.528809976254315	0.6091223395118738	0	0	1.3452770952770954	0.8571111824774879	FYN
G alpha 13 pathway	1/67	0.528809976254315	0.6091223395118738	0	0	1.3452770952770954	0.8571111824774879	BCL2
G1 to S cell cycle control	1/67	0.528809976254315	0.6091223395118738	0	0	1.3452770952770954	0.8571111824774879	PRIM1
SLC-mediated transmembrane transport	3/251	0.5324844728305661	0.6121475041989185	0	0	1.073808651026393	0.6767158664305394	SLCO3A1;SLC7A11;SLC4A4
Epithelial cell signaling in Helicobacter pylori infection	1/68	0.5340813908061741	0.6127770770742744	0	0	1.3251311012505043	0.8311315482015565	MAPK11
Metabolism	18/1615	0.5365293201460211	0.6143786724809339	0	0	0.9995570963849901	0.6223583007405514	ELOVL2;PRIM1;ITPR1;CACNA1A;ACSM5;NDUFC1;HS6ST3;HS2ST1;SMPD3;ITPKB;NCOR2;NT5E;ADCY9;CHST11;GPD1;MGAT1;GPC6;DGKI
AP-1 transcription factor network	1/70	0.544448733771185	0.6159977715094979	0	0	1.2865909387648518	0.7822234809825845	MT2A
Antiviral mechanism by interferon-stimulated genes	1/70	0.544448733771185	0.6159977715094979	0	0	1.2865909387648518	0.7822234809825845	UBB
CDC42 signaling events	1/70	0.544448733771185	0.6159977715094979	0	0	1.2865909387648518	0.7822234809825845	BAIAP2
Signaling events mediated by HDAC class I	1/70	0.544448733771185	0.6159977715094979	0	0	1.2865909387648518	0.7822234809825845	NCOR2
Hedgehog signaling pathway	1/70	0.544448733771185	0.6159977715094979	0	0	1.2865909387648518	0.7822234809825845	BMP6
Nucleotide metabolism	1/70	0.544448733771185	0.6159977715094979	0	0	1.2865909387648518	0.7822234809825845	NT5E
RIG-I-like receptor signaling pathway	1/71	0.5495459571172061	0.6159977715094979	0	0	1.268146718146718	0.7591923592049421	MAPK11
Rac1 cell motility signaling pathway	1/71	0.5495459571172061	0.6159977715094979	0	0	1.268146718146718	0.7591923592049421	BAIAP2
Bacterial invasion of epithelial cells	1/71	0.5495459571172061	0.6159977715094979	0	0	1.268146718146718	0.7591923592049421	SHC3
Viral myocarditis	1/71	0.5495459571172061	0.6159977715094979	0	0	1.268146718146718	0.7591923592049421	FYN
Interleukin-6 signaling pathway	1/71	0.5495459571172061	0.6159977715094979	0	0	1.268146718146718	0.7591923592049421	MAPK11
Sphingolipid metabolism	1/72	0.5545863996036835	0.6180886591002885	0	0	1.2502220530389545	0.7370467437630827	SMPD3
Costimulation by the CD28 family	1/72	0.5545863996036835	0.6180886591002885	0	0	1.2502220530389545	0.7370467437630827	FYN
Leishmaniasis	1/72	0.5545863996036835	0.6180886591002885	0	0	1.2502220530389545	0.7370467437630827	MAPK11
Interferon signaling	2/168	0.56104722718339	0.6240982489049519	0	0	1.0691271874829635	0.6179022644276146	MT2A;UBB
Alzheimer's disease	2/169	0.5642725890492628	0.6243706082473314	0	0	1.0626710380144688	0.6080793157223837	ITPR1;NDUFC1
RANKL regulation of apoptosis and immune response	1/74	0.5644994540318339	0.6243706082473314	0	0	1.2158459829692707	0.6952400194967061	BCL2
Wnt/calcium/cyclic GMP pathway	1/74	0.5644994540318339	0.6243706082473314	0	0	1.2158459829692707	0.6952400194967061	ITPR1
RIG-I/MDA5-mediated induction of interferon-alpha/beta pathways	1/76	0.5741928516097557	0.6326955195096177	0	0	1.1833033033033034	0.6564847931079776	UBB
VEGF signaling pathway	1/76	0.5741928516097557	0.6326955195096177	0	0	1.1833033033033034	0.6564847931079776	MAPK11
Transcriptional regulation of white adipocyte differentiation	1/77	0.5789586976303884	0.6367455356236287	0	0	1.167674253200569	0.6381621646079229	NCOR2
Apoptosis modulation and signaling	1/80	0.5929399531760895	0.6496752957876853	0	0	1.1231611358193636	0.587033807878762	BCL2
Nuclear beta-catenin signaling and target gene transcription regulation	1/80	0.5929399531760895	0.6496752957876853	0	0	1.1231611358193636	0.587033807878762	CAMK4
Respiratory electron transport, ATP biosynthesis by chemiosmotic coupling, and heat production by uncoupling proteins	1/81	0.5974968863120895	0.6534422876521728	0	0	1.1090653153153154	0.5711755206717339	NDUFC1
Regular glucocorticoid receptor pathway	1/82	0.6020030317826273	0.6559137510467432	0	0	1.0953175397619843	0.5558657624070709	MAPK11
SMAD2/3 nuclear pathway	1/82	0.6020030317826273	0.6559137510467432	0	0	1.0953175397619843	0.5558657624070709	FOXO3
Meiosis	1/83	0.606458952965258	0.6595382281782322	0	0	1.0819050758075148	0.5410804530865994	DMC1
Small cell lung cancer	1/84	0.6108652073110435	0.663095317973326	0	0	1.0688158037555628	0.5267968154956187	BCL2
TGF-beta signaling pathway	2/185	0.6135612711326833	0.6641217190045924	0	0	0.9689686719580645	0.47331711580163927	MAPK11;MAPK4
Asparagine N-linked glycosylation	1/85	0.6152223458587064	0.6641217190045924	0	0	1.0560381810381811	0.5129932919526041	MGAT1
TGF-beta regulation of skeletal system development	1/85	0.6152223458587064	0.6641217190045924	0	0	1.0560381810381811	0.5129932919526041	BMP6
Glycerophospholipid biosynthesis	1/86	0.6195309136968562	0.6675388442785315	0	0	1.0435612082670906	0.4996494656818703	GPD1
ERBB signaling pathway	1/94	0.6523143593489948	0.6998484262486357	0	0	0.953405017921147	0.4073219739950503	SHC3
Fc gamma receptor-mediated phagocytosis	1/94	0.6523143593489948	0.6998484262486357	0	0	0.953405017921147	0.4073219739950503	VAV3
G alpha (i) signaling events	2/199	0.6531119731258672	0.6998484262486357	0	0	0.8994648230240945	0.3831780315611909	ADCY9;RGS10
RNA polymerase I, RNA polymerase III, and mitochondrial transcription	1/95	0.6562093456873763	0.7018795931894282	0	0	0.9432144910868315	0.3973530775097643	LZTS1
Endocytosis	2/201	0.6584923512486542	0.7030338814062415	0	0	0.8903340230564588	0.3719836678468096	ACAP2;RAB31
TSH regulation of gene expression	1/97	0.6638694786519191	0.7061926694585078	0	0	0.9234703453453453	0.3783178351491854	NOX4
Mitochondrial pathway of apoptosis: BH3-only Bcl-2 family	1/97	0.6638694786519191	0.7061926694585078	0	0	0.9234703453453453	0.3783178351491854	FOXO3
Phospholipid metabolism	2/205	0.6690533016325391	0.7104129602789142	0	0	0.8726121748434121	0.35069545813230957	SMPD3;GPD1
Senescence and autophagy	1/99	0.6713596806547701	0.7115681551767437	0	0	0.9045320831035116	0.36041103363571086	BCL2
Oncostatin M	3/311	0.6768190270214833	0.7154355300623472	0	0	0.8619687131050767	0.3364706576053684	MT2A;LIFR;CDH8
TNF-alpha signaling pathway	1/101	0.6786837048879114	0.7154355300623472	0	0	0.8863513513513513	0.34354985900037077	KSR1
Melanogenesis	1/101	0.6786837048879114	0.7154355300623472	0	0	0.8863513513513513	0.34354985900037077	ADCY9
Chromosome maintenance	1/103	0.6858452218068111	0.7216821793426624	0	0	0.8688835894718248	0.32765886968900393	PRIM1
DNA repair	1/105	0.6928478214327627	0.7264329043388392	0	0	0.8520876645876646	0.31266922099758554	UBB
Electron transport chain	1/105	0.6928478214327627	0.7264329043388392	0	0	0.8520876645876646	0.31266922099758554	NDUFC1
Cytoplasmic ribosomal proteins	1/108	0.7030614097367938	0.7358205435238129	0	0	0.8280710617159215	0.29173857459920877	RPS6KA2
Lipid metabolism regulation by peroxisome proliferator-activated receptor alpha (PPAR-alpha)	1/112	0.7161554422732205	0.7481838609795363	0	0	0.7980683386088792	0.2664415292685101	NCOR2
CXCR4 signaling pathway	1/116	0.7286745418140471	0.759903450748935	0	0	0.7701527614571093	0.2437749836389654	FYN
Tricarboxylic acid (TCA) cycle and respiratory electron transport	1/117	0.7317174533268208	0.7617165646040345	0	0	0.7634746815781298	0.23847958694574337	NDUFC1
p53 activity regulation	1/118	0.7347263897865697	0.7621318146276317	0	0	0.7569107569107569	0.23332312083993392	BCL2
HIV life cycle	1/118	0.7347263897865697	0.7621318146276317	0	0	0.7569107569107569	0.23332312083993392	UBB
Notch signaling pathway	1/121	0.7435531039392833	0.7699202352846479	0	0	0.7378753753753754	0.21864360927392734	NCOR2
Membrane trafficking	1/133	0.7760305573548324	0.8021271601685348	0	0	0.6703862953862953	0.1699854159959776	UBB
TNF-alpha effects on cytokine activity, cell motility, and apoptosis	1/135	0.7810303839538568	0.8058688060583964	0	0	0.6603132983729999	0.16319063809674395	ITPR1
Oxidative phosphorylation	1/136	0.7834884700155573	0.806979305977223	0	0	0.6553887220553887	0.15991414907335474	NDUFC1
Diabetes pathways	1/137	0.7859190843616052	0.8080576501182701	0	0	0.6505365659777425	0.1567151941876941	CPE
Systemic lupus erythematosus	1/139	0.7906991175088389	0.8101197975880035	0	0	0.6410432171301736	0.15054115701668644	ACTN2
p53 signaling pathway	1/139	0.7906991175088389	0.8101197975880035	0	0	0.6410432171301736	0.15054115701668644	BCL2
Generic transcription pathway	3/377	0.7946114019235695	0.812702379550551	0	0	0.7074501701507049	0.16264427017182503	NCOR2;UBB;NR3C2
Cytokine-cytokine receptor interaction	2/265	0.7976677598368757	0.8132449597931103	0	0	0.6714725667979974	0.15179517624850924	LIFR;IL1RAP
Lipid and lipoprotein metabolism	4/489	0.7979269896600208	0.8132449597931103	0	0	0.726526385162171	0.16400474199921553	SMPD3;NCOR2;ELOVL2;GPD1
T cell receptor regulation of apoptosis	5/603	0.8060571923628046	0.8201000005921218	0	0	0.7355941824430058	0.15859453291368858	CHST11;PKIA;BCL2;IL1RAP;FGFR1
Protein processing in the endoplasmic reticulum	1/166	0.8457301926382402	0.8589677086969257	0	0	0.5354081354081354	0.08971025202233879	BCL2
Transcription	1/181	0.8698041469360368	0.8818847600879262	0	0	0.4904154154154154	0.0684066785967523	LZTS1
Cell cycle	3/453	0.8837865717504809	0.8945084192413879	0	0	0.5856666666666667	0.07235307268385076	UBB;PRIM1;PSME4
Amino acid metabolism	1/195	0.8888843596580144	0.897822311642995	0	0	0.45469954490573045	0.05355820958559526	PSME4
Post-translational protein modification	1/196	0.8901354767830378	0.897822311642995	0	0	0.4523446523446523	0.052644597438249785	MGAT1
Wnt signaling pathway	1/231	0.9261108488592825	0.9324978202307259	0	0	0.38282412847630237	0.029386094735701796	PRICKLE2
GPCR ligand binding	2/410	0.9450307885633246	0.949910465612705	0	0	0.4296202643953509	0.024289772352542635	GRM3;GRM5
Gene expression	6/968	0.9618404136975387	0.9651457072153996	0	0	0.5407800569090891	0.021039984855976492	NCOR2;MAPK11;UBB;PSME4;LZTS1;NR3C2
Olfactory transduction	1/432	0.9925295029639868	0.9933383815509543	0	0	0.20219058966158734	0.001516134417151196	GNAL
Protein metabolism	1/442	0.9933383815509543	0.9933383815509543	0	0	0.19750362607505464	0.0013200956842683168	MGAT1
