# Supplementary material for: Cell-type specific changes in PKC-delta neurons of the central amygdala during alcohol withdrawal
Source: Transl Psychiatry. 2022 Jul 20;12:289. doi: 10.1038/s41398-022-02063-0 (PMC9300707; doi:10.1038/s41398-022-02063-0)
Supplement: Supplementary file 6 — Supplemental Table S6 [file 41398_2022_2063_MOESM6_ESM.xlsx]

## Sheet: Astrocytes
gene	baseMean	log2FoldChange	lfcSE	stat	pvalue	padj
Lifr	285.484	0.8268	0.161621	5.19095	2.09227e-07	0.00143709
Pdilt	38.7103	0.996645	0.193121	5.09485	3.49019e-07	0.00143709
Adgrg3	74.8421	0.928173	0.192662	4.89179	9.99226e-07	0.00205716
Col25a1	195.556	0.881318	0.17547	4.9259	8.39741e-07	0.00205716
Nnat	1211.13	-0.729525	0.153533	-4.72641	2.28521e-06	0.00376374
Hip1	460.478	0.685845	0.146835	4.62225	3.79596e-06	0.00446567
Htra1	1167.92	0.648163	0.141202	4.63848	3.50979e-06	0.00446567
Slc7a11	563.723	-0.658992	0.145451	-4.5234	6.08531e-06	0.00626407
Fgf2	352.707	0.70604	0.17156	4.3035	1.68117e-05	0.0153827
Mt2A	61.0153	0.854613	0.193447	4.24247	2.21072e-05	0.0182053
Adcy10	66.7993	0.744549	0.192503	4.1652	3.11078e-05	0.0232884
Megf10	602.065	0.598175	0.143536	4.13236	3.5906e-05	0.0246405
AC118957.1	273.948	0.712801	0.178433	4.04021	5.34044e-05	0.0258697
Foxo3	292.463	0.675685	0.17211	4.08738	4.36264e-05	0.0258697
Irak2	267.114	0.639761	0.166711	4.05298	5.05691e-05	0.0258697
Mras	573.099	0.58255	0.144132	4.06709	4.7604e-05	0.0258697
Prr5	424.336	0.603854	0.151724	4.06744	4.75329e-05	0.0258697
Grm5	739.442	0.643061	0.161642	4.01863	5.85386e-05	0.0267814
Mertk	1619.77	0.55455	0.143769	3.97709	6.97646e-05	0.0302375
Trpm3	2710.16	0.519525	0.12743	3.91261	9.13048e-05	0.0375948
Vav3	682.679	0.559055	0.14161	3.83608	0.000125015	0.0490239
Cables1	872.092	0.575234	0.153157	3.80661	0.000140886	0.0527361
Luzp2	5742.27	0.520987	0.139627	3.75298	0.000174745	0.0625663
Etv5	146.446	0.69933	0.180017	3.7048	0.000211555	0.0725898
Rsrp1	496.103	-0.589541	0.155299	-3.67502	0.000237826	0.07834
Fam49a	597.481	0.535318	0.149871	3.65854	0.000253655	0.0803404
Shb	171.998	0.612398	0.170086	3.58003	0.000343548	0.104782
Acsm5	249.762	0.467667	0.172106	3.48628	0.000489784	0.144049
Dlg2	517.649	0.464613	0.148763	3.47562	0.000509675	0.14473
Elovl2	691.917	0.476372	0.144313	3.37284	0.00074396	0.197629
Mfhas1	540.819	0.515604	0.160194	3.37544	0.00073697	0.197629
AABR07060133.1	666.489	0.477884	0.146947	3.34313	0.000828395	0.210443
Gpatch4	131.44	0.594847	0.190237	3.3339	0.000856366	0.210443
Kank1	559.564	0.500729	0.147647	3.32179	0.000894415	0.210443
Paqr8	191.143	0.534324	0.168036	3.32947	0.000870118	0.210443
Foxp1	621.226	0.494291	0.153136	3.30565	0.000947563	0.216755
Itpkb	401.892	0.484521	0.15068	3.26598	0.00109085	0.240393
Rab31	970.016	0.448461	0.13679	3.26124	0.00110928	0.240393
Mapk10	477.732	0.462492	0.156016	3.23107	0.00123329	0.260414
Anks1b	900.181	0.42055	0.147982	3.16896	0.00152985	0.314958
Kctd1	468.198	0.492485	0.167005	3.15448	0.00160782	0.315248
Klf9	472.397	0.483013	0.157655	3.15838	0.00158647	0.315248
Dclk1	439.812	0.436567	0.151113	3.13621	0.00171145	0.320314
Tmem100	338.227	0.494053	0.163971	3.14026	0.00168797	0.320314
Lix1	1487.8	-0.393456	0.131758	-3.12729	0.00176427	0.322861
Ptprj	162.392	0.525398	0.17571	3.09992	0.00193576	0.346543
Pde9a	553.438	0.453918	0.144964	3.09295	0.00198175	0.347227
AABR07067499.1	139.916	0.555975	0.178956	3.0772	0.00208952	0.351168
Pde8b	532.028	0.436824	0.147361	3.08153	0.0020594	0.351168
Camk4	144.075	0.50777	0.186328	3.06928	0.00214576	0.351637
Ntrk2	4008.72	0.404746	0.135193	3.06486	0.00217771	0.351637
Gpt2	490.604	0.468482	0.167947	3.04331	0.0023399	0.370559
Igfbp5	120.045	-0.495963	0.180685	-3.03251	0.00242526	0.37683
Lrrtm3	179.125	0.476214	0.174167	3.00258	0.00267704	0.408249
Robo1	1658.73	0.392278	0.129187	2.99334	0.00275939	0.413156
Fbrsl1	147.307	-0.499225	0.174379	-2.95467	0.00313003	0.424852
Mdga2	1436.05	0.402997	0.132168	2.96894	0.00298832	0.424852
Nkain2	631.956	0.394691	0.153871	2.97907	0.00289124	0.424852
Shisal1	184.915	0.527101	0.171835	2.95912	0.00308518	0.424852
Spock3	185.221	0.456499	0.170478	2.953	0.00314705	0.424852
Tdp2	188.056	-0.496971	0.170698	-2.9617	0.00305945	0.424852
Adam12	62.8612	0.567119	0.193537	2.9371	0.00331292	0.42628
Aifm3	1076.68	0.397325	0.132834	2.94152	0.00326604	0.42628
Cacna2d3	4063.65	0.371658	0.124722	2.94631	0.00321589	0.42628
Fzd2	63.8603	-0.522262	0.19248	-2.92257	0.00347155	0.42669
Pcdhgc3	591.311	0.423744	0.142022	2.92525	0.00344178	0.42669
Pla2g1b	70.1967	0.568619	0.191516	2.9296	0.00339396	0.42669
Usp54	893.574	0.430518	0.150563	2.9059	0.003662	0.443479
Magi2	2774.98	0.378627	0.127967	2.90098	0.00371995	0.443968
Efemp1	169.064	-0.489141	0.170658	-2.88537	0.00390954	0.449724
Rbfox1	387.11	0.443195	0.168041	2.88742	0.0038841	0.449724
Zfp36l2	266.667	-0.473865	0.170739	-2.88325	0.00393591	0.449724
Zhx3	266.439	0.458847	0.162258	2.87922	0.00398663	0.449724
Nfasc	242.704	0.479218	0.166472	2.8621	0.00420839	0.456001
Nwd1	869.051	0.401802	0.142184	2.86377	0.00418627	0.456001
Pdzrn3	2219.31	0.371881	0.128047	2.86341	0.00419102	0.456001
Nat8f5	254.842	-0.452829	0.159362	-2.85171	0.00434846	0.46506
Sec14l1	405.091	0.442378	0.15769	2.83496	0.00458319	0.483879
AABR07058658.1	530.537	0.424612	0.146949	2.82323	0.00475421	0.495581
Cxcl12	117.962	-0.661913	0.183883	-2.80832	0.00498007	0.512635
Wipf3	35.7555	0.508267	0.193289	2.8013	0.00508978	0.517461
Grik4	237.867	0.47372	0.16147	2.78306	0.00538494	0.540792
Elmo1	118.785	0.422494	0.181732	2.76415	0.00570718	0.559507
Fam227b	220.549	0.458929	0.167157	2.76686	0.00565988	0.559507
Itpr2	270.262	0.449573	0.15942	2.75198	0.0059237	0.573902
Bcas1	195.07	0.516262	0.181489	2.73992	0.00614543	0.586812
Hmgn3	299.862	-0.414592	0.156984	-2.73704	0.00619948	0.586812
Pla2g7	144.678	-0.406965	0.183253	-2.73271	0.00628158	0.587828
Ret	44.9632	0.511628	0.195059	2.72524	0.00642549	0.594538
Sik3	1113.93	0.366377	0.136423	2.72098	0.00650878	0.595553
Dapk1	236.482	0.41151	0.163534	2.69475	0.00704414	0.617112
Ncln	100.971	0.477321	0.18562	2.69511	0.00703644	0.617112
Pygm	126.513	0.513391	0.178691	2.69668	0.00700353	0.617112
Syt17	49.3945	-0.569562	0.194823	-2.70086	0.00691604	0.617112
Maml2	2655.49	0.363596	0.131146	2.68828	0.00718204	0.62257
Per3	751.508	-0.401764	0.15253	-2.68022	0.00735742	0.631129
AABR07068161.1	175.486	0.410395	0.171466	2.65323	0.00797263	0.676852
Spred1	868.977	0.380073	0.139474	2.64761	0.00810625	0.681173
Rin2	506.287	0.390754	0.150599	2.63464	0.00842259	0.700607
Notch3	42.281	-0.494748	0.194824	-2.61158	0.00901245	0.738307
Prtfdc1	752.342	0.358319	0.137936	2.60997	0.00905513	0.738307
Acss2	197.512	-0.45891	0.171763	-2.59667	0.00941311	0.75997
Atxn1	481.044	0.377202	0.146184	2.59317	0.00950955	0.760302
Ebf4	37.0017	-0.512956	0.19431	-2.5861	0.0097069	0.768618
Flt1	84.3481	-0.645824	0.188198	-2.58021	0.00987407	0.77441
Anxa9	146.723	0.388182	0.182835	2.56046	0.0104532	0.775517
Apoe	7333.42	-0.295421	0.127378	-2.56364	0.0103581	0.775517
Fars2	411.55	0.374712	0.148387	2.56283	0.0103823	0.775517
Mxi1	573.434	-0.38498	0.14435	-2.57204	0.0101102	0.775517
Pdlim3	237.115	0.448791	0.179463	2.5711	0.0101375	0.775517
Scml4	508.597	-0.409822	0.162415	-2.56362	0.0103586	0.775517
Cd63	189.229	-0.393681	0.175549	-2.53487	0.0112488	0.789776
Chd9	1293.69	0.344426	0.131685	2.54543	0.0109143	0.789776
Eif4g3	1018.29	0.346533	0.134628	2.5298	0.0114127	0.789776
Insig1	60.963	-0.527907	0.193014	-2.54315	0.0109859	0.789776
Kalrn	1955.92	0.337329	0.130962	2.54977	0.0107793	0.789776
Kcnma1	2084.97	0.340064	0.136854	2.53585	0.0112175	0.789776
Siah1	304.345	0.384265	0.15608	2.53133	0.0113631	0.789776
Swap70	174.314	-0.436405	0.170817	-2.53223	0.011334	0.789776
Ece1	356.265	0.404204	0.169791	2.50884	0.0121129	0.831248
Gjb6	94.5789	0.502957	0.186654	2.49803	0.0124886	0.835316
Iqck	237.462	0.433176	0.163651	2.49122	0.0127307	0.835316
Lrrc8c	93.7496	0.428469	0.185106	2.48701	0.0128822	0.835316
Osgep	177.048	-0.431812	0.17658	-2.49072	0.0127486	0.835316
Pigl	197.224	0.423863	0.166656	2.49153	0.0127195	0.835316
Pnpla7	565.038	0.393369	0.154695	2.4893	0.0127996	0.835316
Rgma	788.394	-0.334852	0.139754	-2.48962	0.012788	0.835316
AABR07042840.1	1147.46	0.367851	0.148009	2.4836	0.0130061	0.836716
Slco1c1	766.164	0.380725	0.160459	2.48085	0.013107	0.836716
Tmeff2	398.91	0.33024	0.158034	2.47445	0.013344	0.845293
Dlgap1	1560.63	0.322297	0.130712	2.45834	0.0139579	0.877433
Rfx4	497.031	0.369437	0.14639	2.45316	0.0141606	0.883428
Lrrtm4	836.668	0.315569	0.162295	2.44565	0.0144592	0.893506
Tmco4	88.8947	0.466167	0.186314	2.44366	0.0145391	0.893506
Pde10a	489.237	0.342485	0.183119	2.43878	0.0147371	0.898962
Nrxn3	2115.84	0.358573	0.152884	2.43481	0.0148994	0.899488
Slc20a2	560.251	0.351554	0.145113	2.43325	0.0149642	0.899488
Sorcs3	81.775	0.393968	0.190455	2.42618	0.0152588	0.910554
Mfsd2a	91.4023	0.388611	0.193908	2.42334	0.0153785	0.911092
Clu	1069.86	-0.327993	0.142311	-2.41822	0.0155966	0.915068
Csrnp3	146.77	0.41214	0.176575	2.41143	0.0158901	0.915068
Klhl29	127.962	0.397884	0.179834	2.41218	0.0158574	0.915068
Syn3	284.43	0.371423	0.158942	2.41333	0.0158077	0.915068
Gsta6	180.132	-0.402365	0.168208	-2.40309	0.0162574	0.923307
Rgs6	191.909	0.432645	0.167052	2.40454	0.0161929	0.923307
Dst	1003.68	0.334607	0.134397	2.39995	0.0163975	0.924884
Srrm2	1046.09	-0.33448	0.141308	-2.3943	0.0166522	0.932863
Plcb1	1811.93	0.323444	0.133372	2.38588	0.0170385	0.948053
Mctp1	168.947	0.360481	0.18371	2.37967	0.017328	0.95769
Hs6st3	127.972	0.372976	0.184509	2.37384	0.0176041	0.964303
Itm2b	1001.17	-0.340649	0.147816	-2.37221	0.0176818	0.964303
Cnksr2	232.931	0.351578	0.170832	2.36842	0.0178642	0.966955
Cplx1	50.8227	0.467433	0.19462	2.36455	0.0180518	0.966955
Ier5l	36.215	-0.428873	0.194137	-2.36392	0.0180827	0.966955
Anks1a	249.037	0.37471	0.161148	2.33883	0.0193443	0.978102
Chn2	68.5967	0.438544	0.193697	2.34243	0.0191586	0.978102
Fam163a	724.989	0.340989	0.144404	2.34992	0.0187775	0.978102
Gli2	425.388	0.406014	0.160404	2.33857	0.0193575	0.978102
Nhsl1	586.336	0.351647	0.143283	2.33852	0.0193601	0.978102
Ntn1	41.6942	0.515399	0.193515	2.35153	0.0186964	0.978102
Per2	164.876	0.406383	0.173147	2.34038	0.019264	0.978102
Slc24a2	159.171	0.342086	0.180055	2.35565	0.0184905	0.978102
Tnfsf13	123.637	0.444444	0.181259	2.34677	0.0189368	0.978102
Adcy9	264.175	0.393342	0.168368	2.33307	0.0196444	0.984275
Atp2b2	668.395	0.340907	0.142049	2.33123	0.019741	0.984275
Dgki	579.064	0.369182	0.154353	2.32498	0.0200732	0.984275
Gnao1	2103.88	0.351916	0.151537	2.316	0.020558	0.984275
Hcn1	197.852	0.314829	0.172865	2.31648	0.0205319	0.984275
Nr2f2	300.322	-0.387557	0.161883	-2.31613	0.0205512	0.984275
Sgip1	931.583	0.307956	0.138411	2.31827	0.0204344	0.984275
St7l	394.628	0.348718	0.149698	2.32513	0.0200649	0.984275
Sv2c	424.305	0.421324	0.164444	2.32426	0.0201114	0.984275
Plekhg1	366.94	0.355884	0.154087	2.31205	0.0207747	0.988898
AABR07032496.1	215.521	0.373911	0.164443	2.30797	0.0210009	0.993923
Slc9a9	472.348	0.359566	0.147355	2.30454	0.0211923	0.997251
5330417C22Rik	35.6622	0.125708	0.194715	0.930339	0.352196	0.999842
5S-rRNA.147	74.5824	-0.129051	0.191237	-0.648356	0.516755	0.999842
7SK.329	104.987	-0.170509	0.185685	-0.883483	0.376976	0.999842
7SK.79	38.7158	-0.0219709	0.194917	-0.0985038	0.921532	0.999842
Aaas	51.8592	-0.0605866	0.194303	-0.316864	0.751347	0.999842
AABR07000398.1	1115.96	0.224325	0.14749	1.41489	0.157101	0.999842
AABR07001061.1	302.499	0.112654	0.191133	0.718336	0.47255	0.999842
AABR07001068.1	422.122	0.172911	0.155994	1.10689	0.26834	0.999842
AABR07001099.2	37.5832	-0.161193	0.194632	-0.9206	0.357259	0.999842
AABR07001233.1	155.391	-0.08476	0.185057	-0.565014	0.572064	0.999842
AABR07001382.1	1978.33	0.0885146	0.129949	0.58263	0.560142	0.999842
AABR07001519.1	1743.96	-0.0682452	0.137908	-0.514561	0.60686	0.999842
AABR07001555.1	83.3251	0.0191318	0.189132	-0.0319174	0.974538	0.999842
AABR07001591.1	70.1409	-0.168428	0.190328	-0.492982	0.622025	0.999842
AABR07001929.1	38.7846	-0.0438717	0.194868	-0.467876	0.639873	0.999842
AABR07002065.2	79.8408	0.221077	0.190574	1.11481	0.264933	0.999842
AABR07002068.1	61.4127	-0.0301745	0.193253	-0.243324	0.807755	0.999842
AABR07002683.1	46.1794	0.0693414	0.194755	0.37665	0.706434	0.999842
AABR07002898.1	38.3181	-0.0905655	0.194849	-0.398439	0.690307	0.999842
AABR07002969.1	64.4867	-0.00222799	0.19169	0.158485	0.874075	0.999842
AABR07004130.1	79.8862	-0.245666	0.189366	-1.05557	0.291164	0.999842
AABR07004228.1	556.409	-0.0868714	0.143203	-0.620852	0.534697	0.999842
AABR07004891.1	60.6352	-0.146884	0.193948	-0.994895	0.319787	0.999842
AABR07005985.1	49.3097	-0.089685	0.194578	-0.609734	0.542038	0.999842
AABR07006097.1	35.9472	-0.197475	0.194221	-0.773415	0.439277	0.999842
AABR07006458.1	50.4854	0.102602	0.194343	0.670455	0.502568	0.999842
AABR07007026.1	40.4963	0.42639	0.195141	2.19051	0.0284875	0.999842
AABR07007032.1	582.355	0.144053	0.143008	0.982777	0.325717	0.999842
AABR07010468.1	57.0862	-0.200099	0.193403	-0.913898	0.36077	0.999842
AABR07011013.1	41.1474	0.0201811	0.194741	-0.186176	0.852307	0.999842
AABR07014301.3	37.9739	0.0208398	0.194995	0.367874	0.712967	0.999842
AABR07014974.1	54.2096	-0.208231	0.193547	-1.07217	0.283642	0.999842
AABR07015507.1	60.3469	-0.0394385	0.192327	-0.189118	0.85	0.999842
AABR07016865.1	78.8613	0.424101	0.18898	2.26312	0.0236285	0.999842
AABR07017145.2	67.7289	0.0193679	0.191353	0.54238	0.587557	0.999842
AABR07017902.1	68.4249	-0.0171259	0.191693	-0.0804907	0.935847	0.999842
AABR07018038.1	182.25	0.0331675	0.171494	0.213818	0.830689	0.999842
AABR07019086.1	213.794	-0.056421	0.168793	-0.509304	0.610539	0.999842
AABR07019088.1	65.8534	-0.076977	0.191264	-0.293956	0.768791	0.999842
AABR07019403.1	79.3267	0.0257599	0.188643	0.126066	0.89968	0.999842
AABR07020663.2	38.6263	-0.0175379	0.194544	-0.123398	0.901792	0.999842
AABR07020979.1	41.0422	-0.0893631	0.195087	-0.349735	0.726538	0.999842
AABR07021536.1	118.237	0.084582	0.183463	1.02479	0.305462	0.999842
AABR07021704.1	298.577	-0.00241817	0.15642	-0.0278005	0.977821	0.999842
AABR07021812.1	851.198	-0.0142979	0.139402	-0.15818	0.874315	0.999842
AABR07021871.1	59.7293	-0.047172	0.193715	-0.357855	0.720452	0.999842
AABR07021988.1	90.8896	0.194998	0.188993	1.1183	0.263437	0.999842
AABR07024786.1	46.3254	-0.039729	0.195243	0.14851	0.88194	0.999842
AABR07025295.1	349.849	-0.037591	0.155668	-0.283918	0.776474	0.999842
AABR07025527.1	167.188	-0.0915573	0.173462	-0.423989	0.671574	0.999842
AABR07026291.1	365.512	0.186438	0.151169	1.19957	0.230306	0.999842
AABR07026311.1	44.2273	0.0661837	0.195006	0.23836	0.811602	0.999842
AABR07026483.1	60.2937	0.0132726	0.19337	0.328024	0.742894	0.999842
AABR07026938.1	118.425	-0.250883	0.188783	-0.906176	0.364843	0.999842
AABR07027306.1	334.068	0.351742	0.157179	2.21104	0.0270327	0.999842
AABR07027581.1	45.2686	0.0493672	0.150975	-0.23168	0.816786	0.999842
AABR07028615.1	129.818	0.0413537	0.178965	0.261008	0.794087	0.999842
AABR07028769.1	159.981	0.303376	0.175619	1.5677	0.11695	0.999842
AABR07028902.1	170.665	0.0674708	0.171198	0.320729	0.748416	0.999842
AABR07029526.1	44.1324	-0.0219756	0.195106	0.098331	0.921669	0.999842
AABR07029581.1	187.089	-0.0985202	0.16884	-0.553487	0.57993	0.999842
AABR07029596.1	178.053	-0.270847	0.193393	-1.49404	0.135166	0.999842
AABR07029605.1	49.0314	-0.0562352	0.194486	-0.301384	0.763122	0.999842
AABR07030521.1	66.3275	0.316965	0.192844	1.6584	0.0972365	0.999842
AABR07031445.1	74.2921	-0.0497862	0.190413	-0.17707	0.859453	0.999842
AABR07031480.1	58.2569	0.0865962	0.192931	0.594233	0.552356	0.999842
AABR07031491.2	46.3495	-0.00420197	0.194812	-0.116592	0.907184	0.999842
AABR07031756.1	60.5641	-0.12109	0.192809	-0.721149	0.470818	0.999842
AABR07032135.1	123.85	0.0876016	0.178737	0.331737	0.740088	0.999842
AABR07032520.1	84.741	0.165426	0.188403	0.795725	0.426192	0.999842
AABR07032622.1	187.901	0.0482788	0.172481	0.261452	0.793744	0.999842
AABR07033184.1	42.134	0.199708	0.195356	1.50079	0.13341	0.999842
AABR07033249.1	624.063	-0.0207015	0.160897	-0.287908	0.773417	0.999842
AABR07033882.1	250.699	0.0644754	0.180307	0.817641	0.413562	0.999842
AABR07034295.1	318.96	0.243307	0.156643	1.44303	0.149011	0.999842
AABR07034438.1	113.494	-0.0302324	0.179929	0.0414437	0.966942	0.999842
AABR07034669.1	165.852	-0.176462	0.175244	-1.03842	0.299076	0.999842
AABR07035218.1	79.5702	-0.21228	0.191932	-1.32263	0.185958	0.999842
AABR07035273.1	46.8094	0.0390026	0.194908	0.202139	0.839808	0.999842
AABR07035338.1	257.293	0.0128115	0.162331	0.0421178	0.966405	0.999842
AABR07035428.2	48.2427	0.00635087	0.194728	0.0416914	0.966745	0.999842
AABR07035916.1	813.466	0.179437	0.149929	1.20979	0.226358	0.999842
AABR07036007.1	117.105	-0.00714352	0.182172	-0.028158	0.977536	0.999842
AABR07036010.3	41.2307	-0.138027	0.195073	-0.602377	0.546923	0.999842
AABR07036331.1	99.161	-0.156112	0.183928	-0.80616	0.42015	0.999842
AABR07037410.1	48.0735	-0.0169699	0.194607	-0.00454489	0.996374	0.999842
AABR07037436.1	128.983	0.0546949	0.176927	0.318925	0.749783	0.999842
AABR07037451.2	508.91	0.0640878	0.145825	0.470149	0.638249	0.999842
AABR07037489.1	53.3416	-0.0723439	0.193981	-0.306083	0.759541	0.999842
AABR07038355.1	38.4053	-0.0408619	0.194655	-0.481617	0.630078	0.999842
AABR07038879.1	47.3815	-0.0452996	0.19486	-0.245774	0.805857	0.999842
AABR07040412.1	182.44	0.231697	0.168974	1.39746	0.162275	0.999842
AABR07040864.1	158.759	0.258015	0.172687	1.49743	0.13428	0.999842
AABR07041724.2	69.5684	0.11703	0.192389	0.638521	0.523135	0.999842
AABR07043748.1	42.516	-0.0918593	0.195042	-0.469514	0.638703	0.999842
AABR07044049.1	107.897	0.156055	0.186628	0.934775	0.349904	0.999842
AABR07044362.4	156.143	0.276921	0.177301	1.457	0.145118	0.999842
AABR07044408.1	163.382	-0.0289975	0.171211	0.185263	0.853023	0.999842
AABR07044711.1	94.5293	-0.0604145	0.184749	-0.474478	0.635159	0.999842
AABR07044900.1	50.3545	0.187202	0.195016	0.864944	0.38707	0.999842
AABR07044925.1	73.9338	-0.139004	0.191173	-0.731458	0.464499	0.999842
AABR07045680.1	42.9185	0.0813611	0.195041	0.429892	0.667274	0.999842
AABR07046707.1	85.2146	-0.0422406	0.189185	-0.144801	0.884868	0.999842
AABR07046961.1	37.5006	0.123625	0.190804	0.940193	0.347118	0.999842
AABR07047789.1	96.7044	0.0721945	0.184293	0.456634	0.647934	0.999842
AABR07048878.1	84.0762	0.188842	0.193935	1.3846	0.166176	0.999842
AABR07049060.1	174.882	0.0391492	0.172453	0.184012	0.854004	0.999842
AABR07051518.1	139.644	0.393214	0.175953	2.28245	0.0224629	0.999842
AABR07052405.1	48.6576	0.0880633	0.195025	0.626313	0.53111	0.999842
AABR07052441.1	297.556	0.360253	0.160667	2.12877	0.0332735	0.999842
AABR07052486.1	62.1416	-0.0127285	0.192874	-0.0610899	0.951288	0.999842
AABR07052897.2	40.1782	0.04002	0.194842	0.0977583	0.922124	0.999842
AABR07052897.3	247.083	0.234992	0.165683	1.48686	0.137052	0.999842
AABR07053185.1	142.976	-0.005842	0.174682	-0.064628	0.94847	0.999842
AABR07053516.1	47.9272	0.0235042	0.194616	0.249836	0.802714	0.999842
AABR07053687.1	172.872	-0.0664436	0.172933	-0.319682	0.749209	0.999842
AABR07053749.2	337.2	-0.135859	0.152844	-0.946246	0.344023	0.999842
AABR07054370.1	208.295	0.283747	0.164955	1.71382	0.0865626	0.999842
AABR07054400.1	120.281	0.0922307	0.181112	0.328598	0.742459	0.999842
AABR07057765.1	414.957	0.181847	0.158087	1.5361	0.124514	0.999842
AABR07058091.2	69.9547	0.0646476	0.193106	0.291276	0.770841	0.999842
AABR07058158.1	85.5378	0.195771	0.189771	0.929909	0.352418	0.999842
AABR07058422.1	284.421	0.0476849	0.169168	0.230658	0.81758	0.999842
AABR07058884.2	101.74	0.0525697	0.183007	0.321627	0.747735	0.999842
AABR07058886.1	39.0739	0.134561	0.195139	0.783904	0.433096	0.999842
AABR07059024.1	36.2379	0.276893	0.194822	1.30235	0.192798	0.999842
AABR07059041.1	124.068	0.00877211	0.180574	0.0493347	0.960653	0.999842
AABR07059159.1	102.377	0.271944	0.184126	1.53962	0.123654	0.999842
AABR07059258.1	302.17	0.018477	0.157808	0.32581	0.744568	0.999842
AABR07059663.1	413.028	0.0753359	0.193206	0.162097	0.87123	0.999842
AABR07059679.1	40.9633	0.00233728	0.195226	0.304944	0.760409	0.999842
AABR07060487.1	1167.2	0.200131	0.139707	1.48576	0.137342	0.999842
AABR07062512.1	100.757	0.301991	0.183905	1.58607	0.112724	0.999842
AABR07062570.1	55.6213	0.0460688	0.193742	0.160451	0.872526	0.999842
AABR07062583.1	152.573	0.147217	0.175028	0.942791	0.345788	0.999842
AABR07063281.1	94.4801	0.0544795	0.185792	0.345578	0.72966	0.999842
AABR07064719.2	184.062	0.0315442	0.169501	0.153807	0.877762	0.999842
AABR07064804.1	91.7215	-0.0854289	0.185748	-0.405835	0.684864	0.999842
AABR07064873.1	251.153	-0.131608	0.162201	-0.650788	0.515183	0.999842
AABR07065190.1	70.4786	0.149224	0.190923	0.637316	0.523919	0.999842
AABR07065438.1	106.694	-0.293156	0.190615	-1.74041	0.0817877	0.999842
AABR07065498.1	38.0449	0.0826177	0.194608	-0.0917094	0.926929	0.999842
AABR07066379.1	59.2242	-0.273063	0.193186	-0.998796	0.317893	0.999842
AABR07066522.1	264.233	0.172818	0.158994	1.00817	0.313371	0.999842
AABR07066861.1	94.136	-0.0113033	0.187	0.100744	0.919753	0.999842
AABR07068127.1	211.999	0.173592	0.192575	1.20041	0.229979	0.999842
AABR07068351.1	43.8834	0.210695	0.19504	0.892996	0.371859	0.999842
AABR07069466.1	103.076	-0.0598489	0.183165	-0.357795	0.720497	0.999842
AABR07070046.1	2436.12	-0.122726	0.136672	-0.855169	0.392458	0.999842
AABR07070131.1	38.9223	-0.00754187	0.194391	-0.220231	0.825691	0.999842
AABR07071244.1	55.783	0.0223445	0.193339	0.0451406	0.963995	0.999842
AABR07071395.1	50.9345	0.0557848	0.194177	0.324268	0.745735	0.999842
AABR07071697.1	36.4887	-0.404728	0.194718	-2.19518	0.0281506	0.999842
AABR07072108.1	37.074	0.0681247	0.195008	0.439895	0.660013	0.999842
AABR07072152.1	60.4048	0.176328	0.193316	1.02508	0.305326	0.999842
AABR07072236.1	72.3557	0.134115	0.191022	0.591443	0.554224	0.999842
Aacs	54.129	-0.424009	0.194136	-1.97741	0.0479956	0.999842
Aadat	38.8839	0.0489778	0.193219	0.252394	0.800736	0.999842
Aagab	64.685	0.0911868	0.191778	0.451565	0.651583	0.999842
Aak1	550.859	0.169986	0.143517	1.21012	0.226232	0.999842
Aamp	107.954	-0.0628743	0.181243	-0.255805	0.798101	0.999842
Aar2	64.0357	0.078823	0.192079	0.390363	0.696268	0.999842
Aars	118.466	0.0654999	0.179254	0.401444	0.688093	0.999842
Aarsd1	95.9709	-0.13613	0.184809	-0.637899	0.523539	0.999842
Aasdh	92.4819	0.190371	0.185587	0.947362	0.343455	0.999842
Aasdhppt	52.8065	0.0898048	0.193886	0.31841	0.750174	0.999842
Aass	177.972	0.163952	0.17125	1.04747	0.294883	0.999842
Aatf	111.974	-0.107153	0.180303	-0.491701	0.622931	0.999842
Aatk	216.323	0.1248	0.165598	0.771851	0.440203	0.999842
Abat	594.482	0.148503	0.142689	0.991594	0.321396	0.999842
Abca1	810.467	-0.0898977	0.14365	-0.732344	0.463959	0.999842
Abca2	75.0238	0.096079	0.189527	0.428802	0.668068	0.999842
Abca3	152.737	-0.0191813	0.17225	0.0345661	0.972426	0.999842
Abca8a	47.0741	-0.076423	0.194743	-0.271979	0.785638	0.999842
Abcb10	46.7862	-0.173748	0.194733	-0.803476	0.4217	0.999842
Abcb4	92.418	-0.248786	0.185135	-1.12968	0.258611	0.999842
Abcb6	43.3881	-0.112631	0.19472	-0.524987	0.599592	0.999842
Abcb7	84.4529	-0.0677635	0.187256	-0.333791	0.738537	0.999842
Abcb8	57.8972	-0.00745753	0.193569	-0.0733283	0.941545	0.999842
Abcb9	43.123	-0.0677231	0.195077	-0.175775	0.860471	0.999842
Abcc1	110.078	0.197262	0.181164	1.22187	0.221756	0.999842
Abcc4	128.132	-0.121129	0.177104	-0.673447	0.500663	0.999842
Abcc5	597.834	0.117389	0.145399	0.827529	0.407937	0.999842
Abcd2	438.69	0.00959432	0.146915	-0.0648019	0.948332	0.999842
Abcd3	351.839	0.193833	0.153265	1.23649	0.216275	0.999842
Abcd4	52.9264	0.136759	0.193852	0.511146	0.609249	0.999842
Abce1	87.716	-0.00617762	0.186632	-0.0551051	0.956055	0.999842
Abcf1	188.459	-0.0910586	0.176323	-0.622323	0.53373	0.999842
Abcf2	90.3845	0.0756065	0.188109	0.378229	0.70526	0.999842
Abcf3	51.8726	-0.10801	0.194168	-0.527637	0.597751	0.999842
Abcg2	46.1039	-0.421474	0.194736	-1.24461	0.213274	0.999842
Abcg3l1	80.2651	-0.0799989	0.188633	-0.586329	0.557654	0.999842
Abhd1	141.453	-0.0926037	0.178092	-0.672835	0.501052	0.999842
Abhd12	262.504	-0.0505674	0.161616	-0.458235	0.646783	0.999842
Abhd14a	72.6901	0.0487615	0.191636	0.238903	0.811181	0.999842
Abhd16a	114.446	-0.0727477	0.180384	-0.419502	0.674849	0.999842
Abhd17a	65.2547	0.01806	0.192009	-0.215787	0.829154	0.999842
Abhd17b	256.401	0.230233	0.167444	1.40313	0.160578	0.999842
Abhd18	123.18	-0.109335	0.180288	-0.568852	0.569457	0.999842
Abhd2	85.4121	0.120705	0.190568	0.746034	0.455647	0.999842
Abhd3	1223.21	-0.128556	0.132544	-0.968655	0.332717	0.999842
Abhd6	233.387	-0.0482058	0.162409	-0.289979	0.771832	0.999842
Abhd8	85.5527	-0.112626	0.187521	-0.683167	0.494502	0.999842
Abi1	942.333	-0.0397102	0.135583	-0.323706	0.746161	0.999842
Abi2	328.718	0.0385535	0.153722	0.320845	0.748328	0.999842
Abl2	667.852	-0.0129386	0.139604	-0.107258	0.914584	0.999842
Ablim2	209.027	0.0031747	0.165623	0.0419716	0.966521	0.999842
Abr	553.26	0.262434	0.147874	1.79228	0.073088	0.999842
Abraxas1	93.7998	-0.0984402	0.186147	-0.558614	0.576425	0.999842
Abraxas2	54.3166	0.0438951	0.19364	0.238968	0.81113	0.999842
AC095390.2	423.313	-0.0560356	0.14928	-0.37431	0.708173	0.999842
AC095947.1	58.383	-0.101499	0.194094	-0.868577	0.385079	0.999842
AC096473.3	136.333	0.0481106	0.17677	0.319874	0.749064	0.999842
AC097784.1	41.9909	-0.0896804	0.195149	-0.272961	0.784884	0.999842
AC099302.1	64.5058	-0.26444	0.191542	-1.32976	0.183597	0.999842
AC105531.1	283.224	-0.01665	0.157616	-0.109758	0.912601	0.999842
AC106605.1	57.8287	0.0249408	0.193617	-0.0449905	0.964115	0.999842
AC107174.2	109.926	0.323588	0.181865	1.70911	0.0874312	0.999842
AC110488.1	36.2143	-0.0236484	0.194868	-0.0924301	0.926356	0.999842
AC115202.2	64.7875	-0.0256881	0.191396	-0.22162	0.82461	0.999842
AC115371.1	69.6671	0.0614557	0.192874	0.221059	0.825046	0.999842
AC116220.1	73.7852	-0.185388	0.190381	-0.96884	0.332625	0.999842
AC118165.1	76.7608	-0.0327263	0.18889	-0.119305	0.905034	0.999842
AC123346.1	40.196	0.252033	0.195178	1.39952	0.161658	0.999842
AC126641.1	82.0979	0.0584849	0.188901	0.870572	0.383988	0.999842
AC128154.1	109.274	0.00996362	0.181336	0.0945153	0.9247	0.999842
AC130162.1	91.755	-0.0235914	0.185589	-0.0322134	0.974302	0.999842
AC133270.1	43.6855	-0.141748	0.194935	-0.873658	0.382304	0.999842
AC134204.1	36.3438	0.297374	0.194692	1.58854	0.112164	0.999842
AC134224.1	3860.82	0.240391	0.125271	2.00675	0.0447763	0.999842
AC134224.2	655.758	0.249467	0.141324	1.89533	0.0580492	0.999842
AC134224.3	284558	-0.0243632	0.125398	0.0226585	0.981923	0.999842
AC139608.2	43.4395	0.0361981	0.195008	0.275085	0.783251	0.999842
AC141169.5	132.348	0.0506315	0.177485	0.28047	0.779117	0.999842
AC141377.1	60.2174	0.00129184	0.192458	0.244096	0.807156	0.999842
AC141489.1	48.3583	-0.254135	0.194313	-1.17815	0.238737	0.999842
Ac1576	41.1965	-0.00211527	0.194754	-0.149742	0.880968	0.999842
AC239701.4	47.565	0.042136	0.194675	0.229722	0.818308	0.999842
AC241873.1	186.898	0.0309732	0.167486	0.147133	0.883027	0.999842
Acaa2	37.0916	-0.021846	0.194675	-0.540766	0.588669	0.999842
Acaca	459.182	-0.081221	0.149027	-0.524525	0.599913	0.999842
Acacb	89.9344	-0.0709619	0.187026	-0.427746	0.668836	0.999842
Acad10	81.3385	-0.198826	0.19429	-0.796476	0.425756	0.999842
Acad11	62.2986	0.0420201	0.19236	0.0785872	0.937361	0.999842
Acad8	134.475	0.052677	0.176262	0.32711	0.743585	0.999842
Acadl	229.41	-0.190021	0.162092	-1.28948	0.197232	0.999842
Acadm	74.5075	-0.236605	0.188991	-1.23361	0.21735	0.999842
Acads	55.001	-0.12677	0.194298	-0.673963	0.500335	0.999842
Acadsb	253.758	-0.249974	0.160722	-1.63125	0.102837	0.999842
Acadvl	67.782	0.01896	0.191684	-0.062689	0.950014	0.999842
Acap2	649.298	0.188722	0.143885	1.35333	0.17595	0.999842
Acap3	48.3308	-0.0125044	0.194966	-0.0915215	0.927078	0.999842
Acat1	134.445	0.0113238	0.176872	-0.043516	0.96529	0.999842
Acbd3	121.88	0.159259	0.178713	0.899544	0.368363	0.999842
Acbd4	47.9905	0.0564138	0.194645	0.42684	0.669496	0.999842
Acbd6	473.516	-0.0199842	0.147394	-0.15876	0.873858	0.999842
Acer3	136.321	-0.0939494	0.177069	-0.592664	0.553406	0.999842
Acin1	459.473	0.0411982	0.148476	0.264877	0.791104	0.999842
Acly	204.798	-0.263017	0.166707	-1.53214	0.125487	0.999842
Aco1	141.969	-0.0131407	0.175617	-0.209809	0.833816	0.999842
Aco2	567.532	0.168204	0.144257	1.14812	0.250919	0.999842
Acot11	118.63	0.0824312	0.180434	0.304628	0.76065	0.999842
Acot13	95.3844	0.00192021	0.18548	0.0648638	0.948282	0.999842
Acot7	148.055	-0.0432899	0.175912	-0.326226	0.744254	0.999842
Acot8	39.2876	0.0395174	0.195026	0.182059	0.855537	0.999842
Acot9	53.0206	-0.144305	0.193817	-0.706865	0.479651	0.999842
Acox1	145.216	-0.0601463	0.17422	-0.381981	0.702475	0.999842
Acox3	38.3012	-0.0458487	0.194659	-0.0734639	0.941437	0.999842
Acp1	78.7253	-0.261389	0.188251	-1.26986	0.204133	0.999842
Acp2	47.6226	0.115998	0.194839	0.546812	0.584508	0.999842
Acsbg1	764.537	0.262792	0.1387	1.80954	0.0703676	0.999842
Acsf2	99.3835	0.00641914	0.183728	-0.113292	0.909799	0.999842
Acsl1	37.3473	0.161835	0.194943	0.715531	0.474281	0.999842
Acsl3	797.839	0.250874	0.150919	1.70979	0.0873048	0.999842
Acsl4	140.849	-0.110016	0.17489	-0.518426	0.604161	0.999842
Acsl6	1217.49	-0.0427382	0.137297	-0.378115	0.705345	0.999842
Acss1	802.018	0.047629	0.137132	0.311196	0.755652	0.999842
Acss3	98.6393	-0.181172	0.184464	-1.01691	0.309197	0.999842
Actb	401.26	-0.0976377	0.153221	-0.710891	0.477152	0.999842
Actl6a	44.1386	0.0607026	0.195044	0.456894	0.647748	0.999842
Actn1	99.6271	0.0455922	0.187408	0.49345	0.621695	0.999842
Actn3	59.9912	-0.116815	0.193284	-0.657551	0.510827	0.999842
Actn4	210.509	0.156796	0.166945	0.926655	0.354106	0.999842
Actr10	123.925	-0.132468	0.178466	-0.786618	0.431505	0.999842
Actr1a	141.897	0.0927066	0.175049	0.489726	0.624328	0.999842
Actr1b	57.4579	0.0478767	0.193028	0.201736	0.840123	0.999842
Actr2	242.463	0.0821495	0.160917	0.498617	0.618049	0.999842
Actr3	146.071	-0.0334927	0.177142	-0.220499	0.825482	0.999842
Actr3b	37.4316	0.232573	0.194497	1.3189	0.187203	0.999842
Actr5	75.7939	-0.0915319	0.189692	-0.447526	0.654495	0.999842
Actr6	73.7695	-0.0506457	0.190501	-0.376319	0.70668	0.999842
Actr8	101.082	-0.243226	0.183639	-1.3904	0.164407	0.999842
Acvr1	103.705	0.142967	0.185136	0.833862	0.404359	0.999842
Acvr1b	53.9684	-0.072908	0.19356	-0.436615	0.662391	0.999842
Acvr2a	187.966	0.0794565	0.170105	0.640828	0.521635	0.999842
Acvr2b	43.9781	-0.245896	0.195005	-1.17583	0.239662	0.999842
Acy1	96.5431	-0.0456545	0.18536	-0.289773	0.77199	0.999842
Acyp2	572.417	0.118356	0.142183	0.791548	0.428624	0.999842
Adam10	276.147	-0.156168	0.158371	-0.966821	0.333634	0.999842
Adam11	574.213	0.278016	0.148016	1.88506	0.0594218	0.999842
Adam17	83.1255	-0.1196	0.187566	-0.618426	0.536295	0.999842
Adam22	80.2675	0.0687809	0.189504	0.576697	0.564144	0.999842
Adam23	105.606	0.00979998	0.186388	0.249955	0.802622	0.999842
Adam9	89.5464	-0.122077	0.185511	-0.592672	0.553401	0.999842
Adamts10	77.246	0.198594	0.18924	1.02035	0.307563	0.999842
Adamts12	184.572	0.0565913	0.17625	0.376126	0.706823	0.999842
Adamts17	70.3816	0.0573449	0.19052	0.146082	0.883857	0.999842
Adamts20	126.477	0.0433765	0.18249	0.124454	0.900956	0.999842
Adamts3	58.9169	-0.0170131	0.193471	0.262716	0.79277	0.999842
Adamts5	43.0134	-0.273727	0.194862	-1.72006	0.0854223	0.999842
Adamts9	144.71	-0.238708	0.17877	-1.50052	0.13348	0.999842
Adar	117.152	-0.0798319	0.179116	-0.368721	0.712336	0.999842
Adarb1	84.0393	0.215169	0.189094	1.14618	0.251722	0.999842
Adarb2	51.9603	-0.123011	0.194247	-0.522527	0.601304	0.999842
Adat1	54.9061	-0.026216	0.193973	0.134461	0.893038	0.999842
Adck1	109.967	-0.107932	0.18196	-0.571421	0.567714	0.999842
Adck5	37.7375	0.0487436	0.195003	0.303821	0.761265	0.999842
Adcy2	591.145	-0.0372278	0.145097	-0.384198	0.700832	0.999842
Adcy5	100.34	0.390017	0.193637	2.0605	0.0393507	0.999842
Adcy6	67.2616	0.0764252	0.191844	0.245722	0.805898	0.999842
Adcy8	252.125	-0.19044	0.167747	-1.19131	0.233531	0.999842
Adcyap1r1	232.542	-0.173824	0.162174	-1.19453	0.23227	0.999842
Add1	560.647	0.112489	0.142202	0.786458	0.431599	0.999842
Add3	1471.09	-0.0838265	0.135018	-0.635421	0.525154	0.999842
Adgra3	94.219	0.138481	0.185896	0.712031	0.476445	0.999842
Adgrb2	142.649	0.00658739	0.176652	-0.128073	0.898091	0.999842
Adgrb3	7047.92	0.115703	0.128175	0.862796	0.38825	0.999842
Adgrg1	614.989	-0.24323	0.141463	-1.85308	0.063871	0.999842
Adgrl1	171.716	0.155737	0.175533	0.836779	0.402717	0.999842
Adgrl2	110.058	-0.0541903	0.183526	0.0757425	0.939624	0.999842
Adgrl3	2563.81	0.214942	0.127428	1.67406	0.094118	0.999842
Adgrv1	258.222	-0.0812875	0.166174	-0.359452	0.719257	0.999842
Adh5	45.6738	-0.16163	0.194677	-0.99297	0.320724	0.999842
Adhfe1	296.543	0.0993756	0.156468	0.516189	0.605723	0.999842
Adi1	36.7003	-0.0957907	0.19447	-0.768678	0.442084	0.999842
Adipor1	116.988	0.019356	0.180652	0.223852	0.822872	0.999842
Adipor2	36.4298	-0.0860147	0.194557	0.0146981	0.988273	0.999842
Adk	1152.53	0.186327	0.133513	1.28616	0.198389	0.999842
Adnp	282.452	0.101231	0.15761	0.667836	0.504238	0.999842
Adora1	53.618	0.312982	0.194059	1.55926	0.118934	0.999842
Adora2b	52.6952	-0.201479	0.193949	-1.11204	0.266121	0.999842
Adpgk	140.21	0.163879	0.175375	1.00805	0.313431	0.999842
Adprh	54.4013	-0.164579	0.193738	-0.981545	0.326324	0.999842
Adprhl2	43.5443	0.152591	0.195098	0.853668	0.393289	0.999842
Adra1a	439.773	-0.170007	0.171088	-1.03229	0.301937	0.999842
Adrm1	66.9562	-0.0425147	0.192141	-0.194805	0.845545	0.999842
Adsl	107.112	-0.262129	0.183782	-1.44612	0.148143	0.999842
Adss	92.129	0.00890025	0.185337	-0.0480633	0.961666	0.999842
Aebp1	36.535	-0.287061	0.193313	-2.1614	0.0306643	0.999842
Aebp2	141.304	0.0765402	0.176198	0.4593	0.646018	0.999842
Aen	38.051	0.0734834	0.194907	0.385643	0.699761	0.999842
Afap1	81.7519	0.0510089	0.187643	0.325421	0.744863	0.999842
Afap1l2	89.3519	0.0817472	0.190816	0.188419	0.850549	0.999842
Afdn	749.3	-0.109296	0.145937	-0.847659	0.396628	0.999842
Aff1	288.12	0.151786	0.157241	0.956373	0.338884	0.999842
Aff2	101.477	-0.0904571	0.18295	-0.294367	0.768478	0.999842
Aff3	322.529	0.22841	0.159468	1.48069	0.13869	0.999842
Aff4	535.097	0.131142	0.148102	0.967001	0.333543	0.999842
Afg3l2	187.599	-0.0323875	0.167806	-0.162604	0.87083	0.999842
Afmid	282.125	-0.00853752	0.158298	-0.100692	0.919795	0.999842
Aftph	126.979	0.0982468	0.17973	0.559194	0.576029	0.999842
Aga	129.151	-0.266815	0.17727	-1.46837	0.142005	0.999842
Agap1	446.669	0.247198	0.146419	1.68222	0.0925269	0.999842
Agap2	45.834	0.174944	0.194904	0.385668	0.699743	0.999842
Agap3	300.136	0.197362	0.156936	1.26615	0.205459	0.999842
Agbl3	376.418	0.117835	0.151758	0.7307	0.464962	0.999842
Agbl5	65.4422	-0.0868892	0.191357	-0.453078	0.650493	0.999842
Agfg1	227.332	0.0218189	0.16231	0.123694	0.901558	0.999842
Agfg2	175.065	0.00972197	0.169787	0.047019	0.962498	0.999842
Aggf1	93.7056	-0.037396	0.184854	-0.209088	0.83438	0.999842
Agk	82.4573	0.0470985	0.187626	0.311926	0.755097	0.999842
Agl	261.264	0.210701	0.158803	1.17728	0.239083	0.999842
Agmo	117.638	-0.11696	0.185079	-0.910307	0.362661	0.999842
Ago1	56.568	-0.161197	0.193544	-0.866986	0.38595	0.999842
Ago2	55.8207	0.105534	0.194467	0.419221	0.675055	0.999842
Ago3	288.161	0.0894264	0.157932	0.58535	0.558312	0.999842
Ago4	53.5234	0.0275265	0.193925	0.0173311	0.986172	0.999842
Agpat1	42.0003	0.131813	0.195027	0.520207	0.602919	0.999842
Agpat3	118.418	0.141084	0.180114	0.561255	0.574624	0.999842
Agpat4	86.0413	0.151862	0.187979	1.20372	0.228697	0.999842
Agpat5	113.214	0.260181	0.180463	1.38204	0.16696	0.999842
Agps	134.364	0.20465	0.176666	1.17523	0.239901	0.999842
Agrn	53.1561	0.0424896	0.194552	0.0283919	0.97735	0.999842
Agt	415.904	-0.296153	0.162231	-2.2187	0.0265073	0.999842
Agtpbp1	100.809	-0.073795	0.183473	-0.38383	0.701104	0.999842
Ahctf1	163.844	-0.149956	0.172914	-0.884358	0.376503	0.999842
Ahcy	40.6937	-0.172112	0.194969	-1.00752	0.313684	0.999842
Ahcyl1	1174.91	0.108998	0.136731	0.709151	0.478231	0.999842
Ahcyl2	399.733	0.016132	0.149305	0.192513	0.84734	0.999842
Ahdc1	384.241	0.15364	0.152862	0.949166	0.342536	0.999842
Ahi1	414.689	0.062443	0.154016	0.468432	0.639475	0.999842
Ahnak	42.8592	-0.409929	0.195032	-1.79679	0.0723687	0.999842
Ahsa1	85.6507	0.123236	0.186812	0.678056	0.497736	0.999842
Ahsa2	111.765	-0.0811921	0.181806	-0.359387	0.719306	0.999842
Aifm1	153.67	0.0502216	0.176408	0.28802	0.773331	0.999842
Aig1	574.246	0.186306	0.154714	1.25817	0.208329	0.999842
Aimp1	113.143	-0.00574266	0.187626	0.00509528	0.995935	0.999842
Aip	42.8368	-0.0162975	0.195037	-0.150751	0.880172	0.999842
Ajap1	41.381	-0.0152758	0.195161	0.142518	0.886671	0.999842
Ak2	76.5448	0.0928101	0.190164	0.447988	0.654162	0.999842
Ak3	356.143	0.149292	0.162364	0.889441	0.373766	0.999842
Ak4	153.275	0.0416549	0.172731	0.0430446	0.965666	0.999842
Ak5	166.473	0.128606	0.173324	1.01953	0.307951	0.999842
Akap10	362.782	-0.0706741	0.15204	-0.460877	0.644887	0.999842
Akap11	443.337	0.00419952	0.147484	-0.0257211	0.97948	0.999842
Akap13	316.617	-0.00504844	0.159301	-0.0682195	0.945611	0.999842
Akap17a	68.9996	0.222935	0.190984	1.23839	0.21557	0.999842
Akap17b	115.194	0.0655098	0.179849	0.34976	0.726519	0.999842
Akap2	103.946	0.00714242	0.18242	-0.03025	0.975868	0.999842
Akap6	210.921	0.164231	0.172113	1.25244	0.210411	0.999842
Akap7	218.721	0.115595	0.163323	0.776735	0.437315	0.999842
Akap8	79.3518	0.083258	0.188295	0.384957	0.70027	0.999842
Akap8l	498.977	-0.304153	0.14628	-2.0847	0.0370966	0.999842
Akap9	408.714	0.0508138	0.148877	0.374704	0.70788	0.999842
Akirin1	89.5585	-0.0806763	0.18627	-0.554485	0.579247	0.999842
Akirin2	104.919	-0.0772156	0.18202	-0.472016	0.636916	0.999842
Akna	56.9548	-0.134606	0.193973	-0.773519	0.439215	0.999842
Akr1a1	146.129	-0.000846028	0.176021	-0.0473047	0.96227	0.999842
Akr1b1	49.1456	-0.13633	0.194681	-0.574554	0.565593	0.999842
Akr1e2	36.3271	-0.158673	0.194771	-0.779684	0.435577	0.999842
Akt1	39.9111	-0.0694071	0.194944	-0.57955	0.562218	0.999842
Akt2	148.84	0.196001	0.178839	1.04862	0.294352	0.999842
Akt3	1329.88	-0.104211	0.135439	-0.818366	0.413148	0.999842
Alas1	42.4732	-0.0565894	0.195015	-0.338305	0.735133	0.999842
Alb	40.1064	-0.0874406	0.195023	-0.43803	0.661364	0.999842
Alcam	1048.58	0.0337816	0.13778	0.192381	0.847444	0.999842
Aldh1l1	121.051	0.109216	0.180287	0.513123	0.607866	0.999842
Aldh2	156.241	-0.156638	0.177225	-1.02435	0.30567	0.999842
Aldh3a2	51.8402	-0.0682409	0.194227	-0.565323	0.571854	0.999842
Aldh5a1	252.823	-0.111	0.160367	-0.782602	0.433861	0.999842
Aldh6a1	125.267	-0.126173	0.178733	-0.985271	0.324491	0.999842
Aldh7a1	197.287	0.0218963	0.169902	-0.0842333	0.932871	0.999842
Aldh9a1	90.3832	-0.238034	0.186061	-1.36533	0.172151	0.999842
Aldoa	474.362	-0.159041	0.152242	-1.10543	0.268973	0.999842
Aldoc	765.666	0.194852	0.137674	1.14148	0.253669	0.999842
Alg11	40.8344	0.0285742	0.195091	0.184854	0.853344	0.999842
Alg12	38.7943	0.118795	0.195078	0.642332	0.520658	0.999842
Alg14	124.577	0.0686035	0.178358	0.323656	0.746198	0.999842
Alg2	43.1653	-0.039145	0.194978	-0.309441	0.756986	0.999842
Alg5	47.1298	-0.0785808	0.194705	-0.192118	0.84765	0.999842
Alg6	41.7689	0.0453301	0.195046	0.194559	0.845738	0.999842
Alg8	53.8618	-0.0506229	0.193791	0.0131872	0.989478	0.999842
Alg9	92.1467	0.0152061	0.185853	0.165776	0.868333	0.999842
Alk	586.659	-0.142391	0.146843	-0.98919	0.32257	0.999842
Alkbh1	161.943	-0.0522582	0.171052	-0.395912	0.69217	0.999842
Alkbh3	191.162	0.0291213	0.168479	0.237438	0.812317	0.999842
Alkbh5	127.437	0.0171153	0.178838	0.142811	0.886439	0.999842
Alkbh7	59.2741	-0.0182916	0.193056	-0.0673866	0.946274	0.999842
Alkbh8	176.937	0.0638031	0.169124	0.354108	0.723258	0.999842
Alms1	456.793	-0.116238	0.151963	-0.889106	0.373946	0.999842
Alpl	45.0299	-0.312658	0.19489	-1.47918	0.139092	0.999842
Als2	74.7168	-0.179723	0.189273	-1.06531	0.286737	0.999842
Als2cl	55.7333	-0.0522193	0.194232	-0.168418	0.866254	0.999842
Ambra1	552.119	0.084777	0.145077	0.563306	0.573227	0.999842
Amd1	437.947	0.00859938	0.147012	-0.0177951	0.985802	0.999842
Amer2	41.939	-0.109233	0.194811	-0.863591	0.387812	0.999842
Amfr	133.961	0.219038	0.180279	1.23569	0.216573	0.999842
Ammecr1	78.3396	-0.129861	0.188225	-0.77409	0.438877	0.999842
Ammecr1l	146.072	0.0299502	0.174092	0.154189	0.877461	0.999842
Amn1	132.954	0.0897829	0.176473	0.488145	0.625447	0.999842
Amot	213.471	0.268114	0.179353	1.55455	0.120054	0.999842
Amotl1	65.7239	0.155497	0.191804	0.694899	0.487119	0.999842
Amotl2	52.1932	0.0265468	0.194267	0.0681419	0.945673	0.999842
Ampd3	106.773	-0.084599	0.182628	-0.413082	0.679546	0.999842
Amph	83.7748	-0.0657673	0.187415	-0.339637	0.73413	0.999842
Amz2	101.881	0.0200239	0.182703	0.0287546	0.97706	0.999842
Anapc1	215.348	-0.116012	0.165515	-0.793841	0.427288	0.999842
Anapc10	73.6764	-0.111274	0.189642	-0.672943	0.500984	0.999842
Anapc11	64.1615	-0.0257225	0.191621	-0.029637	0.976357	0.999842
Anapc13	67.8788	-0.072226	0.193929	-0.34812	0.72775	0.999842
Anapc16	118.179	-0.0891713	0.180946	-0.577031	0.563919	0.999842
Anapc2	51.7427	0.0385146	0.194809	0.190844	0.848647	0.999842
Anapc4	192.555	0.0359732	0.17139	0.229616	0.81839	0.999842
Anapc5	227.206	0.00013632	0.16216	-0.0305185	0.975653	0.999842
Anapc7	62.1893	0.141318	0.192357	0.743122	0.457408	0.999842
Angel1	41.3387	-0.0821208	0.19512	-0.319833	0.749095	0.999842
Angel2	48.4347	0.257843	0.194664	1.13808	0.255087	0.999842
Angpt1	68.3639	-0.183832	0.193739	-0.865737	0.386634	0.999842
Angptl4	123.284	-0.216559	0.178109	-1.32312	0.185797	0.999842
Ank2	4816.31	0.0955216	0.124838	0.794867	0.426691	0.999842
Ank3	262.094	0.304029	0.169237	2.05047	0.0403189	0.999842
Ankfy1	305.94	0.182064	0.158847	1.08944	0.275958	0.999842
Ankh	155.935	0.31164	0.174236	1.80517	0.0710486	0.999842
Ankib1	348.693	0.0911996	0.154109	0.580772	0.561394	0.999842
Ankle2	203.175	0.0387002	0.165246	0.228907	0.818941	0.999842
Ankmy2	111.88	-0.0733695	0.183439	-0.491304	0.623212	0.999842
Ankrd10	88.1934	-0.00636181	0.186144	-0.0329817	0.973689	0.999842
Ankrd11	198.393	0.00407682	0.165578	0.0830262	0.933831	0.999842
Ankrd12	234.294	0.00887119	0.162155	0.218628	0.82694	0.999842
Ankrd13a	64.6198	-0.033517	0.191525	-0.0837122	0.933285	0.999842
Ankrd13c	220.017	0.0718128	0.16306	0.339599	0.734159	0.999842
Ankrd13d	117.076	0.152988	0.179954	0.86618	0.386391	0.999842
Ankrd16	102.928	0.159041	0.183532	1.10954	0.267197	0.999842
Ankrd17	464.051	0.0849009	0.145745	0.547052	0.584343	0.999842
Ankrd26	77.5056	0.179185	0.188924	0.96127	0.336416	0.999842
Ankrd27	76.4499	0.00390425	0.192164	0.168921	0.865859	0.999842
Ankrd28	509.698	0.0973625	0.144658	0.625668	0.531533	0.999842
Ankrd40	69.6921	-0.0368474	0.1908	-0.299032	0.764916	0.999842
Ankrd42	43.6901	0.0172362	0.195116	0.263216	0.792384	0.999842
Ankrd44	63.2133	0.135832	0.193955	0.886599	0.375295	0.999842
Ankrd46	37.9786	-0.0975849	0.194932	-0.54149	0.58817	0.999842
Ankrd49	42.6942	-0.1735	0.19505	-0.821164	0.411553	0.999842
Ankrd50	64.4318	-0.0527684	0.192811	-0.424972	0.670857	0.999842
Ankrd52	43.5501	0.145481	0.195123	0.925199	0.354862	0.999842
Ankrd54	123.157	0.151268	0.180363	0.969732	0.33218	0.999842
Ankrd6	399.615	0.0810728	0.149377	0.525687	0.599106	0.999842
Ankrd61	51.9596	-0.109505	0.194503	-0.363899	0.715934	0.999842
Anks3	67.7748	0.120951	0.19079	0.612944	0.539913	0.999842
Anks6	86.1064	-0.0910628	0.187912	-0.680155	0.496406	0.999842
Ankzf1	53.3482	-0.0574426	0.193854	-0.169779	0.865184	0.999842
Ano10	84.1071	-0.0975614	0.188117	-0.59673	0.550688	0.999842
Ano3	191.502	0.113975	0.179931	1.04898	0.29419	0.999842
Ano4	111.222	0.342742	0.186239	2.19256	0.0283388	0.999842
Ano6	81.2392	0.148163	0.189025	0.73155	0.464444	0.999842
Anp32a.1	43.3264	-0.0028774	0.194996	-0.144756	0.884904	0.999842
Anp32b	81.9767	-0.122428	0.187732	-0.661881	0.508048	0.999842
Anp32e	83.4984	-0.153387	0.187307	-0.957824	0.338152	0.999842
Antkmt	117.253	0.00972723	0.179938	0.0812812	0.935218	0.999842
Antxr1	192.293	-0.144199	0.176852	-0.575094	0.565227	0.999842
Antxr2	51.0838	-0.00191965	0.194698	-0.184157	0.85389	0.999842
Anxa11	75.8465	-0.0261208	0.189565	0.024909	0.980128	0.999842
Anxa3	51.4007	0.0689243	0.194696	0.827679	0.407852	0.999842
Anxa5	113.221	-0.149981	0.180921	-0.844575	0.398348	0.999842
Anxa6	226.961	0.273726	0.166649	1.65516	0.0978914	0.999842
Anxa7	38.8256	0.0158452	0.194993	0.167429	0.867032	0.999842
Aox1	121.474	0.0385513	0.154141	-0.114347	0.908962	0.999842
Ap1ar	59.6401	-0.139371	0.193959	-0.805948	0.420273	0.999842
Ap1b1	95.2753	0.281448	0.184867	1.49691	0.134417	0.999842
Ap1m1	162.799	0.135317	0.177196	0.820859	0.411727	0.999842
Ap1s1	116.596	0.0333652	0.179693	0.242125	0.808683	0.999842
Ap1s2	39.9581	-0.162555	0.194908	-1.09728	0.272518	0.999842
Ap2a1	227.99	0.120102	0.164261	0.793694	0.427374	0.999842
Ap2a2	86.0548	0.181124	0.188893	1.12896	0.258913	0.999842
Ap2b1	227.464	0.0602213	0.162425	0.354669	0.722837	0.999842
Ap2m1	139.501	-0.106649	0.175218	-0.704788	0.480942	0.999842
Ap2s1	65.4275	-0.00898612	0.1915	-0.0251291	0.979952	0.999842
Ap3b1	379.688	0.201954	0.151433	1.27489	0.202347	0.999842
Ap3b2	103.299	0.023271	0.182542	0.155973	0.876054	0.999842
Ap3d1	127.877	0.0596743	0.178883	0.332314	0.739652	0.999842
Ap3m1	150.552	-0.108823	0.178226	-0.649398	0.516081	0.999842
Ap3m2	45.2133	-0.130266	0.194978	-0.614224	0.539067	0.999842
Ap3s1	145.611	0.0144483	0.176015	0.150724	0.880194	0.999842
Ap3s2	64.8967	0.0703778	0.19139	0.388678	0.697515	0.999842
Ap4b1	37.131	-0.0713371	0.194978	-0.212074	0.832049	0.999842
Ap4e1	148.832	0.0357356	0.175475	0.100893	0.919635	0.999842
Ap4s1	102.356	0.110752	0.182749	0.533378	0.593772	0.999842
Ap5m1	114.722	0.0587191	0.182936	0.27923	0.780069	0.999842
Apaf1	65.9279	-0.088037	0.191421	-0.22134	0.824828	0.999842
Apba1	113.907	0.0590291	0.180258	0.589139	0.555768	0.999842
Apba2	394.549	0.175756	0.151061	1.23389	0.217243	0.999842
Apbb1	139.416	-0.132846	0.177388	-0.67953	0.496802	0.999842
Apbb3	47.6725	0.101609	0.194863	0.554564	0.579193	0.999842
Apc	814.256	0.0736153	0.139432	0.415975	0.677428	0.999842
Apc2	86.641	0.0988243	0.187439	0.37974	0.704138	0.999842
Apeh	96.7959	0.102127	0.185073	0.517723	0.604652	0.999842
Apex1	43.6303	-0.224827	0.194947	-1.17358	0.240563	0.999842
Aph1b	118.426	0.0811041	0.17954	0.323986	0.745949	0.999842
Api5	92.987	0.118441	0.185843	0.456898	0.647745	0.999842
Aplf	77.5458	-0.0691368	0.190869	-0.269282	0.787713	0.999842
Apln	88.2013	0.262074	0.190471	1.21492	0.224396	0.999842
Aplp1	298.252	-0.096147	0.15523	-0.640838	0.521628	0.999842
Aplp2	226.299	-0.0278703	0.16416	-0.16046	0.872518	0.999842
Apmap	39.7282	-0.0885437	0.195063	-0.423392	0.672009	0.999842
Apod	289.136	-0.0678621	0.168597	-0.361436	0.717774	0.999842
Apoo	225.5	0.140167	0.166403	0.799823	0.423813	0.999842
Apool	56.07	-0.0516537	0.193757	-0.3174	0.75094	0.999842
App	623.075	0.0572047	0.146899	0.517919	0.604515	0.999842
Appbp2	157.953	0.189425	0.172365	1.05438	0.291709	0.999842
Appl1	99.7788	0.00874961	0.185135	-0.109034	0.913175	0.999842
Appl2	351.186	0.0762543	0.158433	0.313206	0.754124	0.999842
Aptx	46.3037	0.0865842	0.194964	0.538669	0.590116	0.999842
Aqp4	916.397	-0.230623	0.138492	-1.81068	0.0701906	0.999842
Aqp9	458.596	-0.163588	0.146588	-1.23054	0.218495	0.999842
Aqr	121.166	0.0312907	0.182582	0.14006	0.888613	0.999842
Araf	107.202	-0.0943784	0.182461	-0.616089	0.537836	0.999842
Arap1	148.973	0.201058	0.17665	1.08977	0.275814	0.999842
Arap2	1578.91	-0.206356	0.138113	-1.48717	0.136969	0.999842
Arcn1	98.0448	-0.0392101	0.184024	-0.287585	0.773664	0.999842
Arel1	191.356	0.0257926	0.166877	0.185666	0.852707	0.999842
Arf1	47.7317	0.0325851	0.194851	0.0716736	0.942862	0.999842
Arf2	48.4269	-0.014523	0.194524	-0.209008	0.834442	0.999842
Arf4	195.661	-0.0882897	0.168749	-0.634539	0.525729	0.999842
Arf5	189.331	-0.0865756	0.167277	-0.553981	0.579592	0.999842
Arfgap1	69.3106	-0.12892	0.190282	-0.574907	0.565354	0.999842
Arfgap2	110.536	0.062703	0.181772	0.287654	0.773611	0.999842
Arfgap3	60.3921	-0.199575	0.192313	-1.16042	0.245878	0.999842
Arfgef1	354.359	-0.0165683	0.151947	-0.11766	0.906337	0.999842
Arfgef2	171.727	0.0983757	0.170368	0.530259	0.595932	0.999842
Arfip1	193.46	0.149489	0.167141	0.857604	0.391111	0.999842
Arfip2	171.985	0.0120461	0.172594	0.0399049	0.968169	0.999842
Arglu1	602.539	-0.209421	0.141461	-1.47037	0.141463	0.999842
Arhgap1	64.557	0.165323	0.191932	0.895152	0.370706	0.999842
Arhgap12	259.048	-0.182872	0.158858	-1.1784	0.238638	0.999842
Arhgap17	237.676	0.068303	0.164272	0.430279	0.666993	0.999842
Arhgap18	101.437	0.125899	0.18441	0.621717	0.534128	0.999842
Arhgap20	50.2566	-0.0916658	0.194416	-0.237979	0.811898	0.999842
Arhgap21	458.24	0.150836	0.146065	1.03	0.303009	0.999842
Arhgap23	180.728	0.262983	0.169728	1.56796	0.116892	0.999842
Arhgap26	1685.71	0.143925	0.133559	1.04052	0.2981	0.999842
Arhgap28	41.2245	-0.0967658	0.194934	-0.66403	0.506671	0.999842
Arhgap29	39.4581	-0.0892577	0.195059	-0.382185	0.702324	0.999842
Arhgap31	88.3395	0.400859	0.191611	2.20439	0.0274971	0.999842
Arhgap32	427.947	0.253829	0.148542	1.66795	0.0953252	0.999842
Arhgap35	567.824	-0.00015853	0.143349	-0.0551351	0.956031	0.999842
Arhgap39	170.114	-0.0383858	0.170567	-0.11567	0.907914	0.999842
Arhgap42	396.857	0.0355751	0.148858	0.159072	0.873612	0.999842
Arhgap44	149.626	0.026265	0.17375	0.239147	0.810992	0.999842
Arhgap45	86.4862	0.00129446	0.188499	0.111708	0.911055	0.999842
Arhgap5	887.827	-0.119282	0.140267	-0.925847	0.354525	0.999842
Arhgdia	89.1234	-0.0868326	0.186732	-0.483434	0.628788	0.999842
Arhgef1	104.272	-0.0557732	0.182524	-0.314694	0.752994	0.999842
Arhgef10	56.4404	0.0964568	0.193489	0.523502	0.600625	0.999842
Arhgef10l	271.25	0.14726	0.165382	0.973892	0.33011	0.999842
Arhgef11	485.658	0.0123069	0.146099	0.0186327	0.985134	0.999842
Arhgef12	1757.81	0.181506	0.134021	1.30775	0.190958	0.999842
Arhgef17	61.8933	-0.0576971	0.192208	-0.368119	0.712784	0.999842
Arhgef18	135.243	0.191841	0.176072	1.10116	0.270829	0.999842
Arhgef2	58.1875	-0.0761782	0.193634	-0.449714	0.652916	0.999842
Arhgef26	1075.53	-0.0676103	0.133099	-0.624766	0.532125	0.999842
Arhgef28	1268	0.238694	0.134252	1.6928	0.0904933	0.999842
Arhgef3	82.4741	0.363977	0.187615	2.0263	0.0427337	0.999842
Arhgef37	119.387	-0.0852758	0.180223	-0.515123	0.606467	0.999842
Arhgef40	370.235	0.018914	0.152841	0.0663729	0.947081	0.999842
Arhgef7	135.094	0.18223	0.17573	1.1578	0.246945	0.999842
Arhgef9	262.471	0.0988354	0.159476	0.645037	0.518903	0.999842
Arid1a	379.581	0.0381128	0.150512	0.155608	0.876342	0.999842
Arid1b	830.83	0.272025	0.136117	2.01225	0.0441935	0.999842
Arid2	588.092	0.0836187	0.14289	0.552738	0.580443	0.999842
Arid3b	64.7169	0.0225672	0.191781	0.119048	0.905237	0.999842
Arid4a	208.031	-0.112014	0.164474	-0.656639	0.511413	0.999842
Arid5a	112.492	0.0902594	0.183189	0.473874	0.635589	0.999842
Arid5b	500.089	-0.0838236	0.145384	-0.602087	0.547116	0.999842
Arih1	556.461	0.179971	0.149389	1.20495	0.228224	0.999842
Arih2	333.755	0.198522	0.153676	1.31433	0.188735	0.999842
Arl13b	259.108	0.167663	0.160677	1.05841	0.28987	0.999842
Arl14ep	91.0631	-0.184329	0.185202	-0.982313	0.325946	0.999842
Arl15	513.532	0.131977	0.14994	0.891186	0.372829	0.999842
Arl2	104.716	-0.247346	0.182344	-1.35045	0.176873	0.999842
Arl2bp	113.627	-0.0313753	0.180641	-0.144484	0.885118	0.999842
Arl3	260.882	0.108111	0.162796	0.592511	0.553508	0.999842
Arl4a	55.2245	-0.341027	0.194389	-1.37933	0.167794	0.999842
Arl5a	106.576	0.0174883	0.183572	0.117986	0.906079	0.999842
Arl5b	46.8249	-0.0448625	0.194963	-0.353843	0.723456	0.999842
Arl6	97.3323	-0.133656	0.184256	-0.762456	0.445788	0.999842
Arl6ip1	211.222	-0.151572	0.166458	-0.994246	0.320103	0.999842
Arl6ip5	168.872	-0.140093	0.173133	-0.804612	0.421043	0.999842
Arl6ip6	104.893	0.0326499	0.183685	0.138927	0.889508	0.999842
Arl8a	177.69	-0.0399122	0.170291	-0.236208	0.813271	0.999842
Arl8b	201.315	0.114769	0.165758	0.730915	0.464831	0.999842
Armc1	90.4082	0.166383	0.18545	0.836824	0.402691	0.999842
Armc10	44.9375	-0.209359	0.194819	-1.08769	0.276733	0.999842
Armc2	43.8342	-0.0311583	0.194968	-0.109085	0.913135	0.999842
Armc6	84.6481	0.074347	0.188845	0.354824	0.722721	0.999842
Armc7	87.3924	-0.0660672	0.185981	-0.349842	0.726457	0.999842
Armc8	519.859	0.0133144	0.149873	0.0136444	0.989114	0.999842
Armc9	316.323	0.0634846	0.154793	0.441985	0.6585	0.999842
Armcx3	68.3103	-0.106443	0.191651	-0.654735	0.512638	0.999842
Armh3	231.041	0.0999155	0.164151	0.600471	0.548192	0.999842
Armt1	45.983	-0.122381	0.194807	-0.577155	0.563835	0.999842
Arnt	299.91	0.0751332	0.155315	0.487419	0.625961	0.999842
Arnt2	751.434	0.0838044	0.140594	0.582802	0.560027	0.999842
Arntl	275.166	0.240049	0.159271	1.46797	0.142113	0.999842
Arpc1a	152.845	-0.130694	0.174574	-0.839624	0.401119	0.999842
Arpc2	275.815	-0.0503717	0.157444	-0.356671	0.721338	0.999842
Arpc3	165.002	-0.153874	0.17171	-0.939657	0.347393	0.999842
Arpc4	44.7545	0.00681305	0.194958	-0.0858754	0.931565	0.999842
Arpc5	74.1101	0.00919522	0.189762	0.0517688	0.958713	0.999842
Arpc5l	124.376	-0.195875	0.178867	-1.23544	0.216666	0.999842
Arpp21	258.766	0.314254	0.178671	1.91575	0.0553963	0.999842
Arr3	46.6461	-0.0647335	0.195085	-0.179038	0.857907	0.999842
Arrb1	1121.9	0.22722	0.134592	1.67978	0.0930008	0.999842
Arrdc3	36.014	0.167435	0.194428	0.574914	0.56535	0.999842
Arsa	56.285	-0.0591744	0.193502	-0.391441	0.695472	0.999842
Arsb	386.338	0.113608	0.151455	0.803886	0.421463	0.999842
Arsg	53.6016	0.0629968	0.193754	0.277903	0.781087	0.999842
Arsk	71.8007	-0.0792628	0.19196	-0.459362	0.645974	0.999842
Arv1	96.4434	0.185809	0.184275	1.02728	0.30429	0.999842
Arx	88.304	-0.248759	0.187796	-1.34001	0.180243	0.999842
Arxes2	62.7463	-0.201268	0.191959	-1.17796	0.238813	0.999842
As3mt	202.195	0.187178	0.165726	0.940838	0.346788	0.999842
Asah1	130.208	-0.129312	0.178211	-0.705203	0.480684	0.999842
Asap1	1025.61	0.0412829	0.140503	0.234905	0.814283	0.999842
Asap2	1204.74	0.166707	0.19316	0.844849	0.398195	0.999842
Asb3	128.464	-0.0852492	0.177056	-0.517585	0.604748	0.999842
Asb4	48.2529	-0.0904479	0.194713	-0.499927	0.617126	0.999842
Asb5	38.7057	0.110905	0.195099	0.612254	0.540369	0.999842
Asb7	99.8671	0.0988957	0.183266	0.562965	0.573459	0.999842
Asb8	449.168	-0.111966	0.147678	-0.661685	0.508173	0.999842
Ascc1	123.67	0.132163	0.178578	0.769568	0.441556	0.999842
Ascc2	50.8369	-0.0795463	0.194642	-0.329011	0.742147	0.999842
Ascc3	350.82	0.22279	0.157571	1.39597	0.162724	0.999842
Asf1a	84.0241	-0.232145	0.187803	-1.32675	0.18459	0.999842
Ash1l	1171.76	0.00299233	0.135651	0.0089489	0.99286	0.999842
Ash2l	88.5117	-0.0954949	0.185654	-0.524943	0.599623	0.999842
Asic2	408.394	-0.0886489	0.15138	-0.628755	0.52951	0.999842
Asmtl	58.237	-0.105827	0.192922	-0.514403	0.60697	0.999842
Aspa	91.4602	0.298965	0.188293	1.75886	0.0786014	0.999842
Asph	344.247	0.147278	0.155274	0.982683	0.325764	0.999842
Asphd1	59.0981	-0.138815	0.193104	-0.528221	0.597346	0.999842
Asrgl1	390.736	-0.136539	0.149551	-0.983531	0.325346	0.999842
Aste1	73.569	0.0230815	0.191596	0.144638	0.884997	0.999842
Astn1	732.087	0.0849566	0.141827	0.54121	0.588363	0.999842
Astn2	1984.35	-0.00322904	0.130857	-0.0718433	0.942727	0.999842
Asxl1	274.949	0.0334314	0.158201	0.246989	0.804917	0.999842
Asxl2	137.914	0.028484	0.176172	0.143076	0.88623	0.999842
Atad1	305.149	0.0241613	0.15649	0.169396	0.865485	0.999842
Atad2	39.5146	-0.217578	0.194738	-1.24876	0.211754	0.999842
Atad2b	596.436	0.0749362	0.142932	0.462769	0.64353	0.999842
Atad3a	74.2167	0.0782781	0.189951	0.489463	0.624514	0.999842
Atat1	142.454	-0.149151	0.176497	-0.71682	0.473485	0.999842
Atcay	55.7648	-0.130365	0.19364	-0.426142	0.670005	0.999842
Ate1	517.916	-0.0298593	0.144015	-0.21307	0.831272	0.999842
Atf1	101.91	0.112474	0.182641	0.583791	0.559361	0.999842
Atf2	366.93	0.0285068	0.152273	0.22606	0.821155	0.999842
Atf4	69.8647	-0.0976881	0.1903	-0.360615	0.718387	0.999842
Atf6	164.654	-0.0859896	0.171278	-0.559958	0.575508	0.999842
Atf6b	86.27	-0.0645283	0.186886	-0.375285	0.707448	0.999842
Atf7	713.909	-0.0709397	0.138116	-0.542957	0.587159	0.999842
Atf7ip	289.245	-0.0826984	0.156342	-0.536463	0.591639	0.999842
Atg10	216.695	0.0235014	0.164494	0.117282	0.906637	0.999842
Atg101	68.1072	-0.239635	0.190652	-1.2237	0.221067	0.999842
Atg12	85.9357	-0.0133245	0.186436	0.0443875	0.964596	0.999842
Atg13	42.9433	-0.197867	0.194993	-1.10793	0.267894	0.999842
Atg14	68.0647	0.0287689	0.19243	0.072764	0.941994	0.999842
Atg16l1	94.6807	0.0468823	0.184714	0.319917	0.749031	0.999842
Atg16l2	44.3612	-0.215723	0.194978	-0.896179	0.370157	0.999842
Atg2a	54.2163	-0.0798527	0.193851	-0.439424	0.660355	0.999842
Atg2b	95.0666	0.089	0.18426	0.441599	0.658779	0.999842
Atg3	133.712	-0.0305483	0.176937	-0.239791	0.810492	0.999842
Atg4b	66.0415	0.103583	0.191935	0.456779	0.64783	0.999842
Atg4c	91.9138	0.0829176	0.185544	0.459654	0.645765	0.999842
Atg4d	125.428	0.0801643	0.178541	0.342223	0.732183	0.999842
Atg5	107.798	-0.012253	0.182516	-0.0300912	0.975994	0.999842
Atg7	213.415	-0.0616839	0.163511	-0.310576	0.756123	0.999842
Atg9a	145.858	-0.185426	0.174991	-0.940181	0.347125	0.999842
Atic	50.9609	0.119269	0.194297	0.670178	0.502744	0.999842
Atl1	257.527	-0.0268395	0.160364	-0.109994	0.912414	0.999842
Atl2	617.349	-0.136852	0.140782	-1.0314	0.302355	0.999842
Atl3	110.052	-0.00165043	0.182532	0.100284	0.920119	0.999842
Atm	216.369	-0.115212	0.165428	-0.72823	0.466473	0.999842
Atox1	73.858	-0.132746	0.190899	-0.627187	0.530537	0.999842
Atp11a	102.946	0.19615	0.183799	0.929376	0.352694	0.999842
Atp11b	99.5054	0.0504759	0.183849	0.332973	0.739155	0.999842
Atp11c	114.854	0.102246	0.183181	0.485218	0.627522	0.999842
Atp13a1	39.8796	0.10413	0.195141	0.636907	0.524186	0.999842
Atp13a2	109.402	-0.0293046	0.181705	-0.130857	0.895888	0.999842
Atp13a3	70.617	-0.0235287	0.190779	-0.199578	0.841811	0.999842
Atp13a4	586.903	0.185212	0.142112	1.2356	0.216609	0.999842
Atp1a1	138.445	-0.174386	0.177487	-0.93202	0.351326	0.999842
Atp1a2	1831.54	-0.00910988	0.129059	-0.185433	0.852889	0.999842
Atp1a3	165.243	0.0689867	0.172065	0.384267	0.700781	0.999842
Atp1b1	589.157	-0.100557	0.141316	-0.6192	0.535785	0.999842
Atp1b2	479.62	-0.0540642	0.145358	-0.604185	0.545721	0.999842
Atp1b3	75.1855	-0.165085	0.188956	-0.806786	0.41979	0.999842
Atp23	36.0111	-0.197105	0.194749	-0.868895	0.384905	0.999842
Atp2a2	961.898	0.129651	0.138856	0.865273	0.386889	0.999842
Atp2b1	481.129	0.145404	0.168228	0.939613	0.347416	0.999842
Atp2b3	44.298	-0.0655335	0.195013	-0.133736	0.893612	0.999842
Atp2b4	161.352	-0.139925	0.176337	-0.657261	0.511013	0.999842
Atp2c1	168.661	0.1661	0.170674	1.02919	0.303392	0.999842
Atp5f1a	242.771	0.0282636	0.161287	0.135155	0.89249	0.999842
Atp5f1b	368.092	0.122727	0.152764	0.684923	0.493393	0.999842
Atp5f1c	551.17	0.0420288	0.143164	0.268414	0.788381	0.999842
Atp5f1d	141.344	-0.20709	0.176693	-1.29074	0.196793	0.999842
Atp5f1e	256.442	-0.173607	0.163525	-1.18102	0.237595	0.999842
Atp5if1	240.556	-0.17376	0.166725	-1.18195	0.237227	0.999842
Atp5mc1	198.2	0.0118168	0.171656	-0.13031	0.896321	0.999842
Atp5mc2	203.075	-0.0201038	0.173857	-0.22356	0.8231	0.999842
Atp5mc3	164.825	-0.0995627	0.171214	-0.711739	0.476626	0.999842
Atp5md	35.9119	0.107899	0.194627	0.347821	0.727974	0.999842
Atp5me	326.224	-0.21471	0.157349	-1.42674	0.153656	0.999842
Atp5mf	157.764	-0.196579	0.174151	-1.21149	0.225709	0.999842
Atp5mg	243.249	-0.119618	0.165415	-0.803285	0.42181	0.999842
Atp5pd	215.702	-0.089502	0.1664	-0.619582	0.535533	0.999842
Atp5pf	282.388	-0.143134	0.160338	-1.02178	0.306883	0.999842
Atp5po	211.119	-0.148272	0.165896	-1.11452	0.265055	0.999842
Atp6ap1	93.4839	-0.18688	0.185141	-0.966669	0.333709	0.999842
Atp6ap1l	37.0293	-0.0725258	0.195017	-0.22318	0.823396	0.999842
Atp6ap2	155.634	-0.125801	0.172811	-0.798665	0.424485	0.999842
Atp6v0a1	512.576	0.046502	0.145754	0.334799	0.737776	0.999842
Atp6v0a2	92.2981	0.128351	0.187022	0.618508	0.536241	0.999842
Atp6v0b	510.64	-0.134079	0.147612	-0.812848	0.416305	0.999842
Atp6v0c	615.421	-0.209697	0.141183	-1.49663	0.134491	0.999842
Atp6v0d1	195.94	-0.0803756	0.166183	-0.497737	0.61867	0.999842
Atp6v0e1	244.449	0.081068	0.161278	0.57563	0.564865	0.999842
Atp6v1a	250.685	-0.147614	0.160112	-0.958798	0.33766	0.999842
Atp6v1b2	159.117	-0.0824568	0.172204	-0.459686	0.645742	0.999842
Atp6v1c1	251.852	0.158433	0.160679	0.96382	0.335136	0.999842
Atp6v1d	161.357	-0.0445774	0.171135	-0.206822	0.836149	0.999842
Atp6v1e1	246.372	-0.0225633	0.162174	-0.219361	0.826368	0.999842
Atp6v1f	135.521	-0.131954	0.178491	-0.85223	0.394087	0.999842
Atp6v1g1	233.901	-0.247299	0.163546	-1.57973	0.114168	0.999842
Atp6v1g2	128.534	-0.0723175	0.177066	-0.336863	0.73622	0.999842
Atp6v1h	241.39	-0.235123	0.160579	-1.5197	0.128586	0.999842
Atp7a	190.8	-0.142317	0.168959	-0.834385	0.404064	0.999842
Atp7b	47.5148	-0.189481	0.194627	-1.17745	0.239017	0.999842
Atp8a1	1166.2	0.180838	0.13383	1.33466	0.181986	0.999842
Atp8a2	60.8405	0.159815	0.193259	1.13921	0.254617	0.999842
Atp8b2	40.3306	-0.0863051	0.195035	-0.337511	0.735732	0.999842
Atp9b	517.255	0.187784	0.144185	1.30365	0.192354	0.999842
Atpaf1	85.1185	0.140203	0.186745	0.791136	0.428865	0.999842
Atpaf2	110.84	0.0679505	0.18258	0.393318	0.694085	0.999842
Atr	107.877	0.0235568	0.18239	0.115394	0.908132	0.999842
Atrn	870.785	-0.0825433	0.137828	-0.670083	0.502805	0.999842
Atrnl1	146.218	-0.0420348	0.178077	-0.0376643	0.969955	0.999842
Atrx.1	641.702	0.102783	0.140654	0.692856	0.4884	0.999842
Atxn10	349.525	0.0744114	0.151911	0.527247	0.598022	0.999842
Atxn2	342.421	0.0592855	0.152625	0.323395	0.746396	0.999842
Atxn2l	132.72	-0.115676	0.179888	-0.618154	0.536474	0.999842
Atxn3	67.1054	-0.119998	0.191225	-0.500787	0.616521	0.999842
Atxn7	158.203	0.152537	0.176518	0.904762	0.365592	0.999842
Atxn7l1	616.455	0.202099	0.142007	1.41926	0.155823	0.999842
Atxn7l3b	297.417	-0.0632366	0.155513	-0.3495	0.726714	0.999842
Auh	146.43	-0.0256871	0.176372	-0.124441	0.900966	0.999842
Aup1	44.8619	-0.0401027	0.194963	-0.326168	0.744298	0.999842
Aurkaip1	545.572	-0.0440981	0.146386	-0.325998	0.744426	0.999842
Auts2	223.879	0.0831134	0.163137	0.586371	0.557626	0.999842
Avil	66.4748	0.407834	0.191733	2.10692	0.0351244	0.999842
Avl9	119.131	-0.114225	0.179636	-0.593628	0.552761	0.999842
Axl	173.551	-0.214312	0.173805	-1.30615	0.191501	0.999842
Azi2	56.0532	-0.0817624	0.193958	-0.234658	0.814474	0.999842
Azin1	110.05	0.150867	0.18209	0.898582	0.368875	0.999842
B2m	421.49	-0.319707	0.158604	-2.01299	0.0441159	0.999842
B3galnt2	236.052	-0.0553029	0.162625	-0.264351	0.79151	0.999842
B3galt1	43.5441	0.243798	0.194973	1.20272	0.229086	0.999842
B3galt2	38.9915	-0.174194	0.194726	-0.836174	0.403057	0.999842
B3gat1	37.2671	0.0851465	0.193777	0.390022	0.696521	0.999842
B3gat2	251.973	-0.113013	0.161727	-0.85202	0.394203	0.999842
B3gat3	82.7482	0.00748352	0.187658	0.112273	0.910607	0.999842
B3glct	66.7777	-0.0710554	0.192048	-0.340957	0.733136	0.999842
B3gntl1	55.1875	-0.00593356	0.194124	-0.221842	0.824437	0.999842
B4galt4	64.0151	0.0422719	0.192093	0.425994	0.670113	0.999842
B4galt5	76.4521	0.155953	0.188966	0.905298	0.365308	0.999842
B4galt6	186.714	0.112051	0.170224	0.668493	0.503819	0.999842
B4galt7	37.4686	-0.0716963	0.194976	-0.226848	0.820542	0.999842
Baalc	418.38	0.0466972	0.151807	0.167359	0.867088	0.999842
Babam2	542.88	0.133229	0.142975	0.925166	0.35488	0.999842
Bach2	1072.89	0.21014	0.135079	1.56529	0.117515	0.999842
Bad	60.8884	-0.0591856	0.193154	-0.464058	0.642606	0.999842
Bag1	54.0139	-0.140489	0.193874	-0.76075	0.446806	0.999842
Bag3	240.949	0.307146	0.166256	1.764	0.0777318	0.999842
Bag6	76.6502	-0.12749	0.190076	-0.566975	0.570731	0.999842
Baiap2	194.541	0.136277	0.173337	1.05381	0.291971	0.999842
Banf1	36.8413	-0.0171131	0.194869	-0.0923978	0.926382	0.999842
Banp	317.508	0.00528802	0.154026	0.0707573	0.943591	0.999842
Bap1	38.9602	-0.0127141	0.194659	-0.266631	0.789753	0.999842
Basp1	233.977	-0.196963	0.168831	-1.0885	0.276375	0.999842
Bax	82.9131	-0.0543092	0.187872	-0.187945	0.85092	0.999842
Baz1a	52.6602	-0.131185	0.193804	-0.742409	0.45784	0.999842
Baz1b	263.014	0.10671	0.159754	0.594701	0.552044	0.999842
Baz2a	60.9598	0.0303759	0.193162	0.194605	0.845702	0.999842
Baz2b	505.493	0.0952051	0.144769	0.61545	0.538257	0.999842
Bbof1	281.227	-0.029804	0.161969	-0.19551	0.844994	0.999842
Bbs1	65.1017	-0.02996	0.192955	-0.196216	0.844441	0.999842
Bbs10	49.1268	-0.00277057	0.194413	0.0785699	0.937375	0.999842
Bbs2	103.004	0.0234261	0.184903	0.0931278	0.925802	0.999842
Bbs4	140.489	0.12081	0.175511	0.766501	0.443378	0.999842
Bbs5	113.327	-0.137033	0.18176	-0.608559	0.542817	0.999842
Bbs7	126.747	-0.047263	0.177583	-0.133301	0.893955	0.999842
Bbs9	187.164	0.0594628	0.168617	0.313442	0.753945	0.999842
Bbx	145.503	0.105975	0.174829	0.610133	0.541774	0.999842
Bcan	1143.54	-0.120446	0.152738	-0.706695	0.479756	0.999842
Bcap29	71.757	-0.178143	0.190972	-1.1137	0.265406	0.999842
Bcap31	77.1107	-0.0345739	0.188847	-0.331827	0.74002	0.999842
Bcar1	41.4229	0.242019	0.195108	1.2202	0.22239	0.999842
Bcar3	764.694	0.198915	0.154424	1.18046	0.237818	0.999842
Bcas2	73.3307	-0.0902076	0.190844	-0.459634	0.645779	0.999842
Bcat1	265.186	0.187013	0.159253	1.18283	0.236878	0.999842
Bcat2	150.965	-0.227603	0.173078	-1.34005	0.180229	0.999842
Bccip	144.224	-0.0238403	0.174601	-0.0941942	0.924955	0.999842
Bcdin3d	37.6125	-0.0327643	0.19482	-0.338415	0.735051	0.999842
Bckdha	151.887	-0.208368	0.173097	-1.20148	0.229563	0.999842
Bckdhb	445.461	0.0249653	0.147248	0.14048	0.888281	0.999842
Bckdk	48.0995	-0.034723	0.19483	-0.173966	0.861893	0.999842
Bcl11a	74.1028	0.190164	0.192739	1.13599	0.255961	0.999842
Bcl11b	83.0414	0.362596	0.191609	1.92983	0.0536275	0.999842
Bcl2	1138.37	-0.163074	0.15615	-1.18991	0.234082	0.999842
Bcl2l1	285.058	0.103186	0.157133	0.668376	0.503894	0.999842
Bcl2l13	100.633	-0.0118239	0.183738	-0.00790131	0.993696	0.999842
Bcl6	135.461	0.149381	0.1822	0.82376	0.410076	0.999842
Bcl7a	44.3699	-0.0309186	0.194934	-0.139058	0.889405	0.999842
Bcl7b	80.1083	-0.0513359	0.187992	-0.238108	0.811797	0.999842
Bcl7c	36.6834	0.0147455	0.194862	0.0736254	0.941308	0.999842
Bcl9	69.6128	-0.113368	0.19289	-0.781293	0.43463	0.999842
Bcl9l	64.9996	0.0397836	0.192642	0.140691	0.888114	0.999842
Bclaf1	483.998	0.0863467	0.147368	0.575369	0.565042	0.999842
Bclaf3	51.7915	0.15044	0.194301	0.75849	0.448158	0.999842
Bcor	37.6675	0.194481	0.19496	1.02665	0.304587	0.999842
Bcr	203.36	0.177216	0.168997	0.966111	0.333989	0.999842
Bdh1	226.452	-0.281646	0.170435	-1.78922	0.073579	0.999842
Bdp1	231.464	0.182821	0.161774	1.1128	0.265795	0.999842
Becn1	204.797	-0.0291598	0.165321	-0.147206	0.882969	0.999842
Bend7	78.7907	-0.156162	0.188885	-0.966012	0.334038	0.999842
Bet1	152.146	-0.223511	0.176334	-1.25263	0.21034	0.999842
Bex2	217.837	-0.177546	0.16651	-1.19446	0.232299	0.999842
Bex3	140.647	-0.191253	0.178146	-1.10764	0.268018	0.999842
Bfar	86.681	0.0999796	0.188744	0.540068	0.58915	0.999842
Bhlhe40	75.546	-0.267049	0.190058	-1.24243	0.214078	0.999842
Bicd1	264.347	0.211391	0.160334	1.29265	0.196132	0.999842
Bicd2	94.3008	-0.0287137	0.184437	-0.216762	0.828394	0.999842
Bicdl1	42.755	0.220119	0.19536	1.55599	0.11971	0.999842
Bicra	89.2265	-0.0114666	0.185745	-0.00255124	0.997964	0.999842
Bicral	218.49	-0.0813764	0.16291	-0.441523	0.658835	0.999842
Bin1	172.572	0.0653168	0.171153	0.41944	0.674895	0.999842
Bin3	52.3256	0.121841	0.194745	0.715544	0.474273	0.999842
Birc2	66.7708	0.00309093	0.192215	0.0389662	0.968917	0.999842
Birc6	570.993	0.19181	0.143164	1.31419	0.188783	0.999842
Bivm	84.1075	0.0048243	0.187436	0.214464	0.830185	0.999842
Blcap	91.739	0.12872	0.185366	0.476819	0.633491	0.999842
Blmh	237.21	0.0451948	0.162114	0.263366	0.792268	0.999842
Bloc1s1	69.4081	-0.170843	0.192188	-0.932693	0.350978	0.999842
Bloc1s2	43.3584	-0.00139381	0.195085	0.229844	0.818213	0.999842
Bloc1s4	39.3887	0.10345	0.195065	0.556473	0.577888	0.999842
Bloc1s5	48.338	0.156645	0.194753	0.862043	0.388664	0.999842
Blvrb	178.702	-0.214851	0.169455	-1.37937	0.167779	0.999842
Blzf1	44.9124	-0.0603246	0.194961	-0.164664	0.869208	0.999842
Bmerb1	76.5032	0.0609	0.189875	0.49222	0.622564	0.999842
Bmp1	120.402	0.0854375	0.184916	0.463455	0.643039	0.999842
Bmp2k	413.873	0.0645398	0.150312	0.397512	0.69099	0.999842
Bmp6	325.571	0.0146901	0.188351	0.012594	0.989952	0.999842
Bmpr1a	306.237	0.0905348	0.155282	0.575083	0.565235	0.999842
Bmpr1b	298.643	-0.0979989	0.15732	-0.636528	0.524432	0.999842
Bmpr2	463.576	0.0926472	0.145723	0.630537	0.528343	0.999842
Bms1	73.1805	0.0527851	0.189964	0.190788	0.848692	0.999842
Bmt2	161.64	0.0337498	0.173267	0.175292	0.86085	0.999842
Bmyc	83.592	-0.112687	0.191623	-0.598707	0.549368	0.999842
Bnip1	51.424	-0.181288	0.194254	-0.817868	0.413432	0.999842
Bnip2	82.8368	0.0751049	0.187778	0.361521	0.71771	0.999842
Bnip3	76.1314	-0.220076	0.192161	-1.18647	0.235438	0.999842
Bnip3l	206.966	-0.292182	0.166297	-1.73511	0.0827217	0.999842
Boc	422.592	0.0332789	0.149575	0.147048	0.883094	0.999842
Bod1l1	209.995	0.0811863	0.164505	0.394102	0.693505	0.999842
Bola2	90.3504	-0.211511	0.189782	-1.25829	0.208285	0.999842
Bola3	82.6899	0.138728	0.188711	0.820402	0.411987	0.999842
Borcs5	62.6405	-0.146648	0.19186	-0.699746	0.484086	0.999842
Borcs7	41.6727	-0.0749899	0.195031	-0.455062	0.649065	0.999842
Bpgm	89.1418	-0.000148891	0.185595	-0.0875694	0.930219	0.999842
Bphl	77.6333	0.010382	0.190417	0.102614	0.918269	0.999842
Bpnt1	47.7437	0.0675298	0.194778	0.331111	0.740561	0.999842
Bptf	381.307	0.0495883	0.150691	0.327739	0.743109	0.999842
Braf	428.335	0.253895	0.152837	1.66774	0.0953664	0.999842
Brap	64.0255	0.0664251	0.191682	0.27325	0.784661	0.999842
Brcc3	41.5117	-0.103334	0.195134	-0.366039	0.714336	0.999842
Brd1	288.05	0.00515908	0.157335	0.0669262	0.94664	0.999842
Brd3	58.3987	-0.0838288	0.192924	-0.507239	0.611987	0.999842
Brd4	423.524	0.00465079	0.148241	0.0051099	0.995923	0.999842
Brd7	251.912	-0.0903827	0.160458	-0.618821	0.536035	0.999842
Brd8	225.298	0.05187	0.166176	0.295984	0.767243	0.999842
Brd9	274.22	-0.137031	0.158684	-0.709973	0.477721	0.999842
Brdt	61.1231	-0.0977102	0.192341	-0.33861	0.734904	0.999842
Brf1	114.173	0.0508761	0.180875	0.275664	0.782806	0.999842
Brf2	75.5835	-0.172404	0.189327	-0.829485	0.40683	0.999842
Bri3	87.9879	-0.176112	0.188431	-1.0731	0.283227	0.999842
Bri3bp	37.4872	-0.134354	0.194901	-0.729463	0.465718	0.999842
Brinp1	164.537	0.172877	0.180261	1.34008	0.180221	0.999842
Brinp2	83.503	-0.0302241	0.191574	0.0790612	0.936984	0.999842
Brinp3	713.708	0.177074	0.144361	1.28755	0.197903	0.999842
Brix1	44.6521	0.0706994	0.194974	0.163863	0.869839	0.999842
Brk1	274.992	0.0177874	0.158665	0.12943	0.897018	0.999842
Brox	76.1527	-0.0586509	0.18906	-0.276626	0.782067	0.999842
Brpf1	47.1648	0.0201154	0.195075	0.108475	0.913619	0.999842
Brpf3	47.4105	-0.0118804	0.194587	-0.123595	0.901636	0.999842
Brsk1	97.5238	-0.0725535	0.185312	-0.386133	0.699398	0.999842
Brsk2	36.3427	0.181521	0.19496	0.991554	0.321415	0.999842
Brwd1	434.755	0.315481	0.157517	2.04217	0.0411351	0.999842
Brwd3	107.088	-0.126581	0.181418	-0.81722	0.413803	0.999842
Bscl2	63.2983	-0.162246	0.19233	-0.736176	0.461623	0.999842
Bsdc1	80.3789	-0.0582647	0.188253	-0.360244	0.718665	0.999842
Bsg	675.325	-0.318331	0.154799	-1.68668	0.0916651	0.999842
Bsn	108.274	0.0260765	0.184234	-0.00381172	0.996959	0.999842
Btaf1	290.903	-0.038057	0.156779	-0.228497	0.81926	0.999842
Btbd1	357.455	-0.0185859	0.152126	-0.132097	0.894907	0.999842
Btbd10	253.768	0.164456	0.160195	1.03899	0.298808	0.999842
Btbd11	243.762	0.224349	0.162339	1.35398	0.175742	0.999842
Btbd17	75.2355	-0.188994	0.189166	-1.24958	0.211452	0.999842
Btbd19	118.992	-0.0609087	0.179014	-0.241363	0.809274	0.999842
Btbd7	198.96	0.0805775	0.166719	0.446748	0.655057	0.999842
Btbd9	647.336	0.27831	0.142092	2.02002	0.0433817	0.999842
Btd	182.323	-0.166155	0.170042	-1.07351	0.283044	0.999842
Btf3	44.4713	-0.313584	0.194772	-1.65873	0.0971703	0.999842
Btf3l4	37.9999	0.0276491	0.194969	0.140324	0.888404	0.999842
Btg1	67.0593	-0.203463	0.191779	-1.13792	0.255154	0.999842
Btg2	128.289	-0.147334	0.181137	-0.908357	0.363689	0.999842
Btrc	366.888	-0.000834695	0.15128	0.0259499	0.979297	0.999842
Bub3	44.4675	0.0547774	0.195146	0.510561	0.609659	0.999842
Bud31	38.1993	-0.0100656	0.194894	0.0766474	0.938904	0.999842
Bzw1	51.2803	0.099795	0.194178	0.368731	0.712329	0.999842
Bzw2	144.759	-0.102047	0.174217	-0.545554	0.585373	0.999842
C1d	85.6293	-0.0581603	0.186552	-0.348825	0.72722	0.999842
C1galt1	61.9387	0.0545065	0.19204	0.172604	0.862962	0.999842
C1galt1c1	98.1	-0.0868767	0.184238	-0.581556	0.560866	0.999842
C1qbp	38.3831	0.151836	0.194914	0.652799	0.513886	0.999842
C1ql3	60.917	-0.228012	0.193902	-0.883103	0.377181	0.999842
C1qtnf4	131.038	-0.199104	0.17718	-1.04418	0.296403	0.999842
C1qtnf5	51.4574	-0.0316795	0.19467	-0.25463	0.799009	0.999842
C2cd2	57.6139	0.151576	0.193013	0.73104	0.464755	0.999842
C2cd2l	61.3414	0.0865795	0.193431	0.495443	0.620287	0.999842
C2cd3	92.3081	0.0421069	0.186026	0.264109	0.791696	0.999842
C2cd5	227.458	0.128788	0.163801	0.825075	0.409329	0.999842
Ca11	399.086	-0.0253778	0.155757	-0.216994	0.828213	0.999842
Ca12	284.358	0.322631	0.166149	1.85324	0.0638481	0.999842
Ca6	69.5399	0.0455771	0.191581	0.35389	0.723421	0.999842
Ca8	76.4786	-0.263406	0.191601	-1.86195	0.06261	0.999842
Caap1	240.513	-0.0148771	0.164188	-0.111216	0.911445	0.999842
Cab39	263.665	0.131605	0.158789	0.814293	0.415477	0.999842
Cab39l	172.994	0.211131	0.171401	1.19541	0.231925	0.999842
Cabcoco1	403.273	0.133729	0.155465	0.830865	0.40605	0.999842
Cabin1	125.71	0.17309	0.179045	0.887419	0.374853	0.999842
Cabp4	180.251	-0.114141	0.170118	-0.77367	0.439126	0.999842
Cachd1	272.162	0.227346	0.157812	1.33848	0.180741	0.999842
Cacna1a	287.478	0.226171	0.161018	1.48924	0.136425	0.999842
Cacna1b	64.7328	0.126539	0.19383	1.01355	0.310796	0.999842
Cacna1c	40.1591	0.0138312	0.194827	0.564247	0.572586	0.999842
Cacna1d	139.982	0.136847	0.177714	1.03231	0.301928	0.999842
Cacna1e	253.275	0.207853	0.170586	1.46091	0.144041	0.999842
Cacna2d1	191.522	0.184979	0.179472	1.53149	0.125648	0.999842
Cacnb1	84.9695	-0.0580834	0.187816	-0.388497	0.697649	0.999842
Cacnb2	239.213	0.188366	0.171811	1.335	0.181878	0.999842
Cacnb4	100.779	0.121973	0.184064	0.768671	0.442089	0.999842
Cacng3	52.5773	0.0854775	0.19521	0.660269	0.509081	0.999842
Cacng4	182.954	0.313514	0.180562	1.56653	0.117223	0.999842
Cacng7	81.1119	-0.14948	0.189905	-0.747727	0.454625	0.999842
Cacng8	174.623	0.162681	0.177574	1.02629	0.304757	0.999842
Cacul1	244.926	0.102197	0.16216	0.660398	0.508998	0.999842
Cacybp	109.252	-0.010966	0.181372	-0.0145916	0.988358	0.999842
Cadm1	731.263	0.195547	0.14696	1.23695	0.216104	0.999842
Cadm2	922.718	-0.00717364	0.138249	-0.0373912	0.970173	0.999842
Cadm3	48.7758	-0.0692027	0.194668	-0.0403372	0.967824	0.999842
Cadps	173.588	0.250311	0.174475	1.72934	0.0837491	0.999842
Cadps2	54.0418	-0.0778966	0.193991	0.110213	0.91224	0.999842
Calb1	43.6409	-0.0803466	0.195089	-0.342372	0.732071	0.999842
Calcrl	48.1383	-0.0308385	0.195196	0.0533596	0.957445	0.999842
Cald1	70.6939	-0.0782187	0.190451	0.0949512	0.924354	0.999842
Calm1	1215.58	-0.0582906	0.14507	-0.529113	0.596727	0.999842
Calm2	245.01	-0.00587335	0.165352	-0.123897	0.901397	0.999842
Calm2.1	245.154	-0.31712	0.173586	-1.95756	0.0502822	0.999842
Caln1	692.183	0.215085	0.160499	1.4623	0.143659	0.999842
Calr	305.812	-0.0173117	0.157199	-0.109859	0.912521	0.999842
Calr4	131.47	0.0332728	0.177252	0.189887	0.849398	0.999842
Calu	84.2627	-0.00853539	0.187317	0.0247231	0.980276	0.999842
Caly	379.493	-0.168107	0.155076	-1.02073	0.307383	0.999842
Camk1	93.4461	-0.115495	0.187915	-0.376492	0.706551	0.999842
Camk1d	1802.83	0.073575	0.128749	0.578626	0.562842	0.999842
Camk2a	124.103	0.255449	0.182361	1.69244	0.0905613	0.999842
Camk2b	129.31	0.280666	0.185369	1.43786	0.150473	0.999842
Camk2d	727.093	0.095802	0.138197	0.683392	0.494359	0.999842
Camk2g	652.108	0.257238	0.139993	1.77077	0.0765992	0.999842
Camk2n1	266.081	-0.160418	0.163207	-1.18737	0.235083	0.999842
Camkk2	72.4632	0.0654854	0.189667	0.335786	0.737032	0.999842
Camkmt	53.8904	0.129077	0.194083	0.621219	0.534456	0.999842
Camkv	68.8205	0.0735832	0.190874	0.398901	0.689966	0.999842
Camlg	95.8803	-0.0319954	0.184371	-0.302435	0.76232	0.999842
Camsap1	104.336	0.0933062	0.183487	0.533426	0.593738	0.999842
Camsap2	512.981	0.0754255	0.144214	0.47284	0.636328	0.999842
Camta1	420.221	0.0299695	0.162207	0.157831	0.87459	0.999842
Camta2	133.572	0.195466	0.179067	0.989701	0.32232	0.999842
Cand1	111.847	0.0840504	0.181276	0.440815	0.659347	0.999842
Canx	349.909	-0.00915054	0.154505	-0.0756564	0.939692	0.999842
Cap1	136.877	0.0321395	0.176201	0.125734	0.899942	0.999842
Cap2	613.447	0.123656	0.15522	0.710687	0.477278	0.999842
Capn15	94.6388	0.00100488	0.184591	0.0252154	0.979883	0.999842
Capn2	197.366	0.183805	0.167985	1.08292	0.278843	0.999842
Capn7	194.843	-0.0464581	0.166904	-0.250553	0.80216	0.999842
Caprin1	236.298	0.117745	0.161443	0.675789	0.499175	0.999842
Caprin2	56.2386	-0.120652	0.193523	-0.641553	0.521164	0.999842
Capza1	149.022	0.0450882	0.173601	0.294724	0.768205	0.999842
Capza2	268.361	-0.104027	0.159315	-0.736021	0.461718	0.999842
Capzb	195.411	0.216687	0.167651	1.27361	0.202803	0.999842
Car10	91.7641	-0.029516	0.188046	0.293071	0.769468	0.999842
Car2	424.735	-0.0632961	0.164705	-0.406449	0.684413	0.999842
Carm1	171.851	-0.0420233	0.169653	-0.2419	0.808857	0.999842
Carmil1	1778.93	0.0534095	0.128305	0.327203	0.743514	0.999842
Carnmt1	50.9895	0.0248913	0.19446	0.0536907	0.957182	0.999842
Cars	62.758	0.0817946	0.194161	0.389931	0.696587	0.999842
Cars2	82.1824	0.0490902	0.187759	0.246832	0.805039	0.999842
Casc1	152.663	0.0683976	0.175196	0.425576	0.670417	0.999842
Casc3	144.803	0.0789137	0.174205	0.445723	0.655798	0.999842
Casc4	460.363	-0.0374862	0.148826	-0.343707	0.731067	0.999842
Casd1	50.0946	0.0212264	0.194263	0.0264495	0.978899	0.999842
Cask	480.017	0.215051	0.148674	1.35985	0.173878	0.999842
Caskin1	228.437	-0.126387	0.166732	-0.828917	0.407152	0.999842
Casp2	39.1231	-0.119403	0.195016	-0.365653	0.714624	0.999842
Casp4	37.3952	0.188413	0.194467	0.714951	0.474639	0.999842
Casp8ap2	75.9587	0.0786005	0.188946	0.487155	0.626148	0.999842
Casp9	65.4483	-0.152411	0.191672	-1.01929	0.308064	0.999842
Cast	295.723	-0.0994896	0.16212	-0.624488	0.532307	0.999842
Castor2	87.3538	-0.0196677	0.187187	-0.134104	0.893321	0.999842
Cat	83.7932	0.0246859	0.188829	0.00145707	0.998837	0.999842
Cavin3	43.2651	-0.468393	0.195085	-1.98243	0.0474316	0.999842
Cbfa2t2	467.177	0.0240301	0.145895	0.162705	0.870751	0.999842
Cbfb	156.588	0.0216171	0.172564	-0.00339968	0.997287	0.999842
Cbl	212.501	0.212619	0.164925	1.31971	0.186933	0.999842
Cblb	192.516	-0.101482	0.16685	-0.657142	0.51109	0.999842
Cbll1	117.098	-0.0469042	0.180901	-0.157625	0.874752	0.999842
Cbs	568.817	0.314151	0.147441	2.14072	0.0322966	0.999842
Cbwd1	157.953	-0.111426	0.172158	-0.591323	0.554304	0.999842
Cbx3	293.956	-0.0883877	0.157889	-0.556102	0.578141	0.999842
Cbx5	166.623	-0.174401	0.175273	-1.17171	0.241312	0.999842
Cbx6	79.5716	-0.0574732	0.188925	-0.444062	0.656998	0.999842
Cbx7	43.9539	-0.074954	0.194949	-0.448849	0.653541	0.999842
Cc2d1a	129.446	0.183599	0.177939	0.86928	0.384694	0.999842
Cc2d2a	300.835	0.0255504	0.155572	0.14464	0.884995	0.999842
Ccar1	84.3298	0.095012	0.187433	0.514122	0.607167	0.999842
Ccar2	45.8505	0.0683728	0.195016	0.455546	0.648716	0.999842
Ccdc107	57.3387	-0.0676562	0.193687	-0.384303	0.700754	0.999842
Ccdc112	71.965	-0.00623974	0.190758	0.135633	0.892111	0.999842
Ccdc114	58.0366	-0.266708	0.19292	-1.09808	0.272172	0.999842
Ccdc117	66.2734	-0.126051	0.192291	-0.650483	0.51538	0.999842
Ccdc12	95.831	0.0628831	0.184532	0.357783	0.720506	0.999842
Ccdc122	90.4287	0.00134808	0.189366	-0.382824	0.70185	0.999842
Ccdc124	98.1906	-0.0164642	0.183926	-0.0142338	0.988643	0.999842
Ccdc127	112.867	-0.13634	0.180111	-0.697835	0.485281	0.999842
Ccdc13	39.0362	-0.0438274	0.194874	-0.274055	0.784042	0.999842
Ccdc130	60.9896	0.0365374	0.192269	0.376313	0.706684	0.999842
Ccdc136	272.317	0.0107838	0.163444	0.156053	0.875992	0.999842
Ccdc137	63.0397	-0.227342	0.191961	-1.18126	0.237499	0.999842
Ccdc138	174.17	0.0422727	0.170008	0.232177	0.8164	0.999842
Ccdc141	1355.95	0.0436269	0.13105	0.268099	0.788623	0.999842
Ccdc148	166.582	-0.0289008	0.172708	-0.0945869	0.924643	0.999842
Ccdc149	95.0816	0.0373873	0.185603	0.177915	0.85879	0.999842
Ccdc15	49.5055	-0.0360733	0.194992	-0.278235	0.780832	0.999842
Ccdc150	39.1883	-0.17015	0.194558	-0.494133	0.621212	0.999842
Ccdc170	48.5687	-0.137298	0.194997	-0.82578	0.408929	0.999842
Ccdc173	46.2958	0.116413	0.194864	0.490031	0.624112	0.999842
Ccdc174	140.174	0.104989	0.175376	0.639273	0.522645	0.999842
Ccdc181	239.701	-0.0360559	0.16086	-0.225149	0.821864	0.999842
Ccdc186	92.1059	0.0329753	0.188881	0.175213	0.860912	0.999842
Ccdc191	232.142	-0.0243769	0.162225	-0.118789	0.905443	0.999842
Ccdc25	53.1846	-0.0192464	0.193839	0.0379365	0.969738	0.999842
Ccdc28b	154.48	-0.216788	0.174002	-1.26138	0.207172	0.999842
Ccdc30	159.378	0.0820155	0.176951	0.68459	0.493602	0.999842
Ccdc34	62.812	-0.0757573	0.193932	-0.465904	0.641284	0.999842
Ccdc39	110.006	-0.100403	0.182874	-0.483617	0.628658	0.999842
Ccdc47	315.839	-0.226354	0.155248	-1.45543	0.14555	0.999842
Ccdc50	235.873	-0.102895	0.161971	-0.572765	0.566804	0.999842
Ccdc51	41.8622	0.082703	0.195003	0.350872	0.725684	0.999842
Ccdc57	255.054	0.0233093	0.160663	0.0601695	0.952021	0.999842
Ccdc58	68.2341	-0.0145305	0.190566	-0.0571799	0.954402	0.999842
Ccdc59	84.253	-0.0461507	0.187377	-0.240621	0.809849	0.999842
Ccdc6	103.678	0.129402	0.182856	0.633082	0.52668	0.999842
Ccdc61	87.2937	-0.157326	0.188344	-0.963053	0.335521	0.999842
Ccdc62	420.672	0.0565011	0.152051	0.367363	0.713349	0.999842
Ccdc65	39.5145	0.170674	0.194856	0.852972	0.393675	0.999842
Ccdc66	338.084	0.199393	0.153821	1.32366	0.185617	0.999842
Ccdc71	61.3072	-0.194809	0.19234	-0.995345	0.319568	0.999842
Ccdc77	129.785	-0.0209587	0.17821	-0.249232	0.803182	0.999842
Ccdc80	54.8078	-0.267655	0.194408	-1.51266	0.130365	0.999842
Ccdc81	67.5329	0.0421198	0.19192	0.433683	0.664519	0.999842
Ccdc84	144.105	0.119171	0.17589	0.688089	0.491397	0.999842
Ccdc85a	84.2504	-0.141429	0.188641	-0.274536	0.783673	0.999842
Ccdc88a	885.043	0.0406775	0.13633	0.215307	0.829528	0.999842
Ccdc88c	407.872	0.243734	0.156138	1.54878	0.121435	0.999842
Ccdc9	45.9838	-0.134312	0.195078	-0.464661	0.642174	0.999842
Ccdc91	101.301	-0.227978	0.182738	-1.26005	0.207651	0.999842
Ccdc93	72.3362	0.193592	0.189795	0.998928	0.31783	0.999842
Cck	60.2868	-0.208847	0.194997	-0.771689	0.440299	0.999842
Ccl27	37.8036	-0.113273	0.194801	-0.55961	0.575746	0.999842
Ccm2	60.1908	0.189333	0.193001	1.04567	0.295712	0.999842
Ccnc	144.296	-0.0563611	0.174996	-0.244885	0.806545	0.999842
Ccnd2	62.1973	-0.167175	0.193021	-1.09477	0.273617	0.999842
Ccndbp1	39.4386	0.0417182	0.195052	0.189626	0.849602	0.999842
Ccne2	81.1612	-0.133137	0.187701	-0.64654	0.51793	0.999842
Ccng1	85.1744	-0.0864343	0.18953	-0.416984	0.67669	0.999842
Ccnh	131.743	-0.230839	0.176304	-1.23648	0.21628	0.999842
Ccni	108.563	-0.0508569	0.183309	-0.3041	0.761052	0.999842
Ccnjl	88.9272	0.371465	0.18716	2.09318	0.0363327	0.999842
Ccnk	94.772	-0.0566816	0.186784	-0.429668	0.667437	0.999842
Ccnt1	40.9558	-0.0601911	0.194969	-0.427529	0.668994	0.999842
Ccnt2	303.005	0.319416	0.155411	1.9338	0.0531371	0.999842
Ccny	317.606	0.0958016	0.154126	0.633076	0.526684	0.999842
Ccnyl1	94.6435	0.037893	0.184315	0.319972	0.74899	0.999842
Ccp110	41.6716	0.0901563	0.195101	0.537313	0.591051	0.999842
Ccpg1	138.814	-0.154662	0.174895	-0.784632	0.432669	0.999842
Ccpg1os	35.6962	-0.158177	0.194534	-0.661443	0.508328	0.999842
Ccs	115.68	-0.0442407	0.181112	-0.10992	0.912472	0.999842
Ccser1	119.802	0.144395	0.179247	0.983392	0.325414	0.999842
Ccser2	220.558	-0.0765783	0.168674	-0.545239	0.585589	0.999842
Cct2	74.6024	-0.229183	0.189532	-1.29768	0.194398	0.999842
Cct3	216.819	0.0233507	0.163986	0.199885	0.84157	0.999842
Cct4	280.021	-0.0358338	0.158233	-0.165594	0.868476	0.999842
Cct5	188.761	-0.0420528	0.167832	-0.305636	0.759882	0.999842
Cct6a	222.054	0.0830778	0.16317	0.429272	0.667725	0.999842
Cct7	108.141	-0.0380875	0.185632	-0.19354	0.846536	0.999842
Cct8	130.663	-0.0322285	0.179058	-0.130088	0.896497	0.999842
Ccz1b	218.934	0.00765235	0.167881	0.128744	0.89756	0.999842
Cd164	77.5076	-0.145626	0.19192	-0.869261	0.384705	0.999842
Cd200	62.2394	-0.123623	0.192131	-0.491327	0.623195	0.999842
Cd24	50.7531	-0.129806	0.194468	-0.561471	0.574477	0.999842
Cd276	36.7448	-0.2373	0.194894	-1.11716	0.263925	0.999842
Cd2ap	178.615	-0.0656603	0.171098	-0.325797	0.744578	0.999842
Cd2bp2	35.6633	-0.0286578	0.193889	-0.199933	0.841533	0.999842
Cd302	84.782	-0.111598	0.187614	-0.642401	0.520613	0.999842
Cd320	62.897	-0.290004	0.192088	-1.31649	0.188009	0.999842
Cd38	88.8656	-0.0935446	0.189694	-0.764749	0.444421	0.999842
Cd46	44.9789	0.0982283	0.195102	0.728698	0.466186	0.999842
Cd47	231.93	-0.0717646	0.164308	-0.381248	0.703019	0.999842
Cd59	203.536	-0.116679	0.167903	-0.713838	0.475327	0.999842
Cd81	1026.43	-0.25235	0.145554	-1.88023	0.0600764	0.999842
Cd82	66.9737	-0.0783626	0.190988	-0.318442	0.75015	0.999842
Cd9	154.935	-0.240679	0.177087	-1.42118	0.155265	0.999842
Cd99	97.7105	-0.281616	0.185513	-1.42756	0.153419	0.999842
Cdadc1	94.2376	0.0387212	0.18707	0.0957692	0.923704	0.999842
Cdan1	55.452	-0.196479	0.193418	-1.06595	0.286446	0.999842
Cdc123	102.703	0.00987779	0.182813	0.155789	0.8762	0.999842
Cdc14a	451.721	0.132743	0.146649	0.834844	0.403806	0.999842
Cdc14b	226.5	0.121784	0.163869	0.807832	0.419187	0.999842
Cdc16	65.4884	-0.143974	0.192664	-0.843341	0.399038	0.999842
Cdc23	117.547	0.0498109	0.179962	0.280703	0.778938	0.999842
Cdc26	68.6777	-0.147171	0.191702	-0.807766	0.419225	0.999842
Cdc27	187.658	0.00831947	0.167521	0.0564681	0.954969	0.999842
Cdc37	97.8568	-0.0916939	0.186983	-0.519618	0.60333	0.999842
Cdc37l1	347.771	0.070282	0.157214	0.47656	0.633675	0.999842
Cdc40	94.3545	0.0693532	0.1854	0.356375	0.72156	0.999842
Cdc42	417.873	-0.147881	0.152268	-0.959601	0.337256	0.999842
Cdc42bpa	753.683	0.174618	0.137691	1.26643	0.20536	0.999842
Cdc42bpb	252.639	0.164962	0.161261	1.03856	0.299007	0.999842
Cdc42ep3	36.3506	-0.0632852	0.194951	-0.168692	0.866039	0.999842
Cdc42ep4	268.272	0.2448	0.163699	1.35714	0.174736	0.999842
Cdc42se2	252.084	-0.0795154	0.163452	-0.445805	0.655738	0.999842
Cdc5l	144.453	0.00424808	0.175975	-0.0666953	0.946824	0.999842
Cdc73	272.537	-0.00210003	0.157969	-0.0553735	0.955841	0.999842
Cdh10	2644.45	0.0162808	0.129636	0.0509431	0.959371	0.999842
Cdh11	549.59	-0.0961668	0.147751	-0.707295	0.479383	0.999842
Cdh12	44.489	0.403354	0.194321	1.2337	0.217315	0.999842
Cdh13	205.357	-0.00689878	0.193544	0.132965	0.894221	0.999842
Cdh18	58.8868	0.110075	0.193474	0.919012	0.358089	0.999842
Cdh2	910.32	0.191038	0.147509	1.16667	0.243345	0.999842
Cdh20	278.06	0.0360541	0.166726	0.124934	0.900576	0.999842
Cdh23	36.3297	-0.187315	0.194083	-1.34305	0.179255	0.999842
Cdh4	130.851	0.140796	0.179248	0.780686	0.434987	0.999842
Cdh6	75.3973	0.0583379	0.189405	0.158098	0.874379	0.999842
Cdh8	121.917	0.0574699	0.179685	0.784669	0.432648	0.999842
Cdh9	109.422	0.14978	0.187984	1.34584	0.178353	0.999842
Cdhr2	83.5172	-0.0999482	0.18967	-0.692156	0.488839	0.999842
Cdip1	243.013	0.154457	0.160641	0.931886	0.351395	0.999842
Cdipt	54.1636	0.00670031	0.193604	-0.0563	0.955103	0.999842
Cdk10	526.858	-0.140012	0.146894	-0.874328	0.38194	0.999842
Cdk11b	346.038	-0.127012	0.153884	-0.822413	0.410842	0.999842
Cdk12	506.594	0.0768304	0.145528	0.44819	0.654016	0.999842
Cdk13	515.36	0.164268	0.144308	1.14143	0.25369	0.999842
Cdk14	294.612	0.149441	0.164127	1.01956	0.307937	0.999842
Cdk16	105.219	0.224208	0.183077	1.1536	0.248663	0.999842
Cdk17	396.702	0.128931	0.15045	0.806693	0.419843	0.999842
Cdk19	533.614	-0.24034	0.145103	-1.68543	0.0919049	0.999842
Cdk2ap1	51.7172	0.0111808	0.194302	0.0278725	0.977764	0.999842
Cdk5	78.6577	-0.0325201	0.189563	-0.218333	0.82717	0.999842
Cdk5rap1	324.748	0.125504	0.153959	0.804508	0.421104	0.999842
Cdk5rap2	235.88	0.143864	0.166385	0.754118	0.450778	0.999842
Cdk5rap3	66.4155	-0.0214893	0.191354	-0.145152	0.884591	0.999842
Cdk7	78.2978	-0.0362478	0.191444	-0.121633	0.903189	0.999842
Cdkal1	438.203	0.254353	0.147713	1.68271	0.0924313	0.999842
Cdkl5	103.719	0.0813358	0.185271	0.469761	0.638526	0.999842
Cdkn1b	55.4878	-0.112202	0.194379	-0.638573	0.523101	0.999842
Cdo1	73.4619	-0.042477	0.190229	-0.3015	0.763033	0.999842
Cds2	74.379	0.0169003	0.189441	-0.0370582	0.970439	0.999842
Cdv3	59.1297	-0.0354673	0.19289	-0.0956618	0.923789	0.999842
Cdyl	148.627	-0.0267297	0.175864	-0.248199	0.80398	0.999842
Cebpb	40.1555	0.265785	0.195102	1.41394	0.15738	0.999842
Cebpd	68.7811	0.308491	0.192441	1.66485	0.0959417	0.999842
Cebpg	36.1871	0.0173828	0.194996	0.298732	0.765145	0.999842
Cebpz	179.824	-0.223836	0.170316	-1.2845	0.198967	0.999842
Cecr2	373.136	-0.0898397	0.151524	-0.696794	0.485932	0.999842
Celf1	156.999	0.0913304	0.172416	0.587221	0.557055	0.999842
Celf2	2901.36	0.151317	0.138987	1.12543	0.260408	0.999842
Celf5	93.6107	0.205378	0.186752	1.29774	0.194378	0.999842
Celsr1	97.8886	0.200183	0.188545	1.20126	0.22965	0.999842
Celsr2	66.6461	-0.0744762	0.191364	-0.462317	0.643854	0.999842
Cemip2	135.367	-0.00535661	0.16878	-0.324547	0.745524	0.999842
Cend1	47.2638	0.0710094	0.194662	0.289621	0.772106	0.999842
Cenpc	80.9038	-0.0482143	0.189777	-0.10758	0.914329	0.999842
Cenpj	63.9998	-0.008066	0.19161	-0.143253	0.886091	0.999842
Cenpv	151.121	-0.150086	0.172563	-0.68117	0.495764	0.999842
Cep104	94.1967	0.047343	0.18441	0.272996	0.784857	0.999842
Cep112	263.167	-0.289251	0.159493	-1.65841	0.0972338	0.999842
Cep120	115.994	0.160712	0.18144	0.784199	0.432924	0.999842
Cep126	64.7491	-0.097446	0.191851	-0.456352	0.648137	0.999842
Cep128	118.873	0.0295337	0.180662	0.0562557	0.955138	0.999842
Cep135	44.1412	0.0346508	0.194911	0.0617753	0.950742	0.999842
Cep162	83.3774	-0.37569	0.187114	-2.17091	0.029938	0.999842
Cep164	117.547	-0.0644235	0.184302	-0.320078	0.748909	0.999842
Cep170	66.6243	0.161102	0.19168	0.784021	0.433028	0.999842
Cep170b	38.1648	-0.00205927	0.194764	-0.22564	0.821482	0.999842
Cep19	59.1354	-0.0706042	0.194254	-0.587244	0.55704	0.999842
Cep192	121.552	0.0161563	0.179072	0.0112342	0.991037	0.999842
Cep250	69.9938	0.0471566	0.190495	0.186569	0.851998	0.999842
Cep290	165.487	0.107768	0.1738	0.501255	0.616192	0.999842
Cep295	171.244	0.0103577	0.169959	0.113036	0.910002	0.999842
Cep350	345.101	0.241871	0.152061	1.53941	0.123703	0.999842
Cep44	65.8261	-0.153767	0.192458	-0.758904	0.44791	0.999842
Cep57	119.159	-0.0451968	0.179759	-0.214163	0.83042	0.999842
Cep57l1	55.6073	-0.0688065	0.193337	-0.28072	0.778925	0.999842
Cep63	141.162	0.15288	0.177162	0.86073	0.389387	0.999842
Cep68	116.944	-0.0837599	0.181641	-0.517656	0.604698	0.999842
Cep70	80.3837	-0.0138069	0.190534	0.0135408	0.989196	0.999842
Cep78	83.8253	-0.382832	0.187998	-1.93182	0.0533818	0.999842
Cep83	203.245	0.0634761	0.170177	0.311788	0.755202	0.999842
Cep85	51.5953	-0.0466865	0.194377	-0.268279	0.788485	0.999842
Cep85l	434.946	0.0293017	0.149028	0.088735	0.929293	0.999842
Cep89	105.86	0.144035	0.184928	0.683741	0.494139	0.999842
Cep95	76.1398	0.0298826	0.191924	0.213208	0.831165	0.999842
Cep97	110.222	0.0243221	0.181969	0.123206	0.901944	0.999842
Cept1	114.689	0.111643	0.180819	0.62948	0.529035	0.999842
Cerk	131.085	-0.0894848	0.178028	-0.602421	0.546894	0.999842
Cers2	51.578	-0.0947037	0.194055	-0.583602	0.559488	0.999842
Cers4	114.37	0.0589765	0.181915	0.332926	0.73919	0.999842
Cers5	169.309	-0.169581	0.171711	-0.867812	0.385497	0.999842
Cers6	88.8986	0.118044	0.19179	0.954013	0.340077	0.999842
Cert1	282.544	-0.0774643	0.157379	-0.48322	0.62894	0.999842
Cetn2	112.411	-0.146673	0.181031	-0.76791	0.442541	0.999842
Cfap20	103.243	-0.12429	0.182658	-0.724069	0.469023	0.999842
Cfap298	65.9713	0.0344263	0.191518	0.0922662	0.926487	0.999842
Cfap36	359.755	0.189163	0.151154	1.23545	0.216662	0.999842
Cfap69	177.207	-0.00370351	0.17078	0.0820471	0.934609	0.999842
Cfap70	104.691	-0.0532759	0.182154	-0.2716	0.78593	0.999842
Cfap97	75.8877	-0.194333	0.189382	-0.989094	0.322617	0.999842
Cfap99	41.2076	-0.0863982	0.195045	-0.462245	0.643906	0.999842
Cfdp1	408.77	0.0478565	0.151201	0.351777	0.725006	0.999842
Cfl1	270.281	-0.122393	0.158947	-0.860645	0.389433	0.999842
Cfl2	127.972	-0.177645	0.181415	-1.0492	0.294086	0.999842
Cflar	109.195	0.0220491	0.181393	0.0449906	0.964115	0.999842
Cgrrf1	81.0484	-0.0669443	0.188858	-0.45947	0.645897	0.999842
Chac2	80.7493	-0.388528	0.187785	-1.96704	0.0491787	0.999842
Chchd1	51.1778	-0.109115	0.1943	-0.440523	0.659558	0.999842
Chchd3	882.684	0.244488	0.135368	1.78042	0.0750074	0.999842
Chchd5	36.6611	0.0591971	0.19383	0.215702	0.82922	0.999842
Chchd6	108.872	0.112917	0.180993	0.864119	0.387522	0.999842
Chd1	187.806	0.00409577	0.169172	0.0749429	0.94026	0.999842
Chd2	817.328	0.137051	0.137865	0.953419	0.340378	0.999842
Chd3	71.5582	0.0267632	0.193007	0.0783015	0.937588	0.999842
Chd4	616.244	0.00688875	0.143988	0.0549544	0.956175	0.999842
Chd5	38.9026	-0.00690724	0.195067	0.220512	0.825472	0.999842
Chd6	731.512	0.042016	0.138608	0.28064	0.778987	0.999842
Chd7	265.32	0.288442	0.159654	1.8532	0.0638543	0.999842
Chd8	258.419	-0.0086734	0.160539	-0.104248	0.916973	0.999842
Cherp	77.6474	0.0795377	0.188645	0.393862	0.693683	0.999842
Chfr	161.033	-0.0198553	0.171527	-0.0659521	0.947416	0.999842
Chga	133.114	-0.204333	0.181702	-0.955147	0.339503	0.999842
Chgb	261.395	-0.176648	0.165426	-0.835681	0.403334	0.999842
Chi3l1	75.1916	-0.331415	0.189964	-2.1401	0.0323466	0.999842
Chic1	85.8295	0.0218378	0.18646	0.241367	0.80927	0.999842
Chic2	239.989	-0.204919	0.161403	-1.36026	0.173749	0.999842
Chka	885.669	-0.0186715	0.136342	-0.10645	0.915226	0.999842
Chl1	54.1528	0.0325934	0.193625	0.302966	0.761916	0.999842
Chm	236.783	0.0755207	0.163711	0.439501	0.660299	0.999842
Chmp1a	42.2779	0.129203	0.195049	0.569431	0.569064	0.999842
Chmp2a	98.1807	0.21322	0.184619	1.01959	0.307923	0.999842
Chmp2b	43.1539	-0.059781	0.195006	-0.426285	0.6699	0.999842
Chmp3	98.4183	-0.15243	0.184114	-0.814778	0.415199	0.999842
Chmp5	150.485	0.0186253	0.173501	0.0550256	0.956118	0.999842
Chmp7	48.4683	-0.075895	0.19458	-0.523508	0.600621	0.999842
Chn1	459.106	-0.243121	0.15125	-1.5664	0.117256	0.999842
Chordc1	156.501	-0.00855926	0.172597	-0.0145718	0.988374	0.999842
Chp1	111.048	0.0408796	0.181601	0.0823826	0.934342	0.999842
Chpf	43.936	0.0478281	0.194959	0.268908	0.788001	0.999842
Chpt1	311.382	-0.087941	0.155344	-0.592485	0.553526	0.999842
Chst1	192.149	-0.0779352	0.176832	-0.403554	0.68654	0.999842
Chst10	231.85	0.135991	0.161763	0.775007	0.438336	0.999842
Chst11	1240.68	0.276977	0.137972	1.94104	0.0522534	0.999842
Chst8	74.1505	-0.214825	0.193465	-1.17664	0.239341	0.999842
Chsy1	176.908	0.0439382	0.168923	0.210146	0.833553	0.999842
Chsy3	163.752	0.127342	0.180833	1.22762	0.219591	0.999842
Chtf8	64.9872	-0.129652	0.191843	-0.728459	0.466333	0.999842
Chtop	190.708	0.0701305	0.169353	0.435147	0.663456	0.999842
Chuk	171.167	0.000813628	0.170202	-0.0257706	0.97944	0.999842
Churc1	95.7407	-0.043521	0.187159	-0.188581	0.850421	0.999842
Ciao1	46.6557	-0.00932641	0.194665	-0.146677	0.883387	0.999842
Ciao2b	43.293	-0.124603	0.194948	-0.631241	0.527883	0.999842
Ciao3	101.767	-0.020042	0.182721	-0.0766428	0.938908	0.999842
Ciapin1	59.698	-0.0253202	0.192589	-0.207201	0.835853	0.999842
Cib1	61.0638	-0.0104922	0.193016	0.0148407	0.988159	0.999842
Cib2	42.164	-0.179426	0.19499	-0.905158	0.365382	0.999842
Cipc	82.7643	0.0383153	0.187569	0.20505	0.837533	0.999842
Cir1	107.802	-0.175572	0.183354	-1.03365	0.301299	0.999842
Cirbp	52.2907	-0.385249	0.19438	-1.8774	0.0604629	0.999842
Cisd1	208.845	-0.0396888	0.166672	-0.262659	0.792813	0.999842
Cisd2	115.614	-0.0252478	0.179592	-0.234991	0.814215	0.999842
Cisd3	41.1523	0.0664666	0.195156	0.49522	0.620445	0.999842
Cit	452.081	0.283085	0.153495	1.85369	0.0637829	0.999842
Ciz1	83.4787	-0.00288758	0.187297	0.052451	0.958169	0.999842
Ckap5	314.118	0.152577	0.16456	1.01518	0.310022	0.999842
Ckb	1014.25	0.0172289	0.141479	-0.133421	0.893861	0.999842
Ckmt1	52.6408	0.0382031	0.194303	0.148285	0.882118	0.999842
Clasp1	319.218	-0.0183185	0.153957	-0.10572	0.915805	0.999842
Clasp2	1060.31	0.131301	0.133047	0.960776	0.336665	0.999842
Clasrp	110.442	0.0181289	0.183271	0.0406613	0.967566	0.999842
Clcc1	121.625	-0.131745	0.182784	-0.754831	0.450351	0.999842
Clcn3	255.238	-0.0126088	0.160291	-0.0936466	0.92539	0.999842
Clcn5	72.8116	0.141353	0.191411	0.685615	0.492956	0.999842
Clcn6	73.595	-0.0489621	0.189292	-0.108597	0.913522	0.999842
Clcn7	54.7077	-0.0897666	0.193441	-0.530885	0.595498	0.999842
Cldn10	699.578	-0.146242	0.14233	-1.0364	0.300017	0.999842
Cldn11	120.335	-0.0533646	0.18659	-0.339643	0.734125	0.999842
Cldn5	122.625	-0.497833	0.18532	-1.82002	0.0687564	0.999842
Cldnd1	38.7929	-0.197719	0.1949	-1.12708	0.259707	0.999842
Clec16a	630.879	0.166414	0.150068	1.0914	0.275097	0.999842
Clic1	45.4357	-0.300667	0.1948	-1.49316	0.135394	0.999842
Clic4	211.632	-0.111995	0.164093	-0.836229	0.403026	0.999842
Clint1	172.404	-0.061048	0.169257	-0.378845	0.704803	0.999842
Clip1	344.092	0.0870965	0.152869	0.598283	0.549651	0.999842
Clip2	196.327	0.103251	0.171279	0.652607	0.51401	0.999842
Clip4	48.18	0.20052	0.195	1.07857	0.280781	0.999842
Clk1	451.465	0.0675619	0.146509	0.445674	0.655833	0.999842
Clk3	105.651	-0.0127359	0.182532	-0.168497	0.866192	0.999842
Clk4	409.207	-0.255739	0.150093	-1.69164	0.0907137	0.999842
Clmn	409.234	0.151591	0.151424	1.14148	0.253671	0.999842
Cln3	46.0082	-0.106175	0.195059	-0.474351	0.63525	0.999842
Cln6	36.0833	-0.19372	0.194766	-1.12508	0.260555	0.999842
Clns1a	77.4943	-0.143719	0.188481	-0.738602	0.460149	0.999842
Clock	202.727	0.292747	0.166898	1.79651	0.0724127	0.999842
Clpb	126.125	0.0456346	0.177422	0.262506	0.792931	0.999842
Clptm1	190.415	-0.00110638	0.1675	-0.0384275	0.969347	0.999842
Clptm1l	50.0044	-0.0555518	0.19443	-0.346416	0.72903	0.999842
Clpx	267.36	-0.0875579	0.158034	-0.607244	0.543689	0.999842
Clstn1	220.075	0.0857155	0.163894	0.501689	0.615886	0.999842
Clstn3	79.8628	0.052927	0.188593	0.520968	0.602389	0.999842
Clta	214.952	-0.0486749	0.163501	-0.285906	0.77495	0.999842
Cltb	171.054	-0.0666943	0.170066	-0.309338	0.757064	0.999842
Cltc	304.273	0.109985	0.155508	0.616862	0.537326	0.999842
Cluap1	218.699	0.34386	0.167612	2.11053	0.0348126	0.999842
Cluh	103.862	0.13678	0.184221	0.559611	0.575744	0.999842
Clvs1	61.9633	0.219715	0.194526	1.61994	0.105244	0.999842
Clybl	1048.7	-0.0638928	0.139796	-0.444747	0.656503	0.999842
Cmas	77.7718	-0.199873	0.189089	-0.862646	0.388332	0.999842
Cmbl	67.753	-0.140556	0.191166	-0.805103	0.42076	0.999842
Cmc4	38.0272	0.0833239	0.194994	0.371901	0.709967	0.999842
Cmip	699.411	0.19312	0.145672	1.37565	0.168929	0.999842
Cmpk1	93.2562	-0.0813164	0.18596	-0.483396	0.628815	0.999842
Cmtm4	40.8782	-0.0353089	0.195143	-0.015234	0.987846	0.999842
Cmtm5	1133.67	0.0689919	0.140022	0.444376	0.656771	0.999842
Cmtr1	208.534	0.128088	0.165471	0.821467	0.41138	0.999842
Cnbp	232.932	-0.174837	0.165087	-1.15065	0.249878	0.999842
Cndp2	38.3402	-0.091446	0.19493	-0.535761	0.592124	0.999842
Cnep1r1	114.9	-0.115584	0.180462	-0.550834	0.581748	0.999842
Cnih1	67.5144	0.0308873	0.190799	0.0798796	0.936333	0.999842
Cnih2	82.0035	-0.0321456	0.187825	-0.438159	0.661271	0.999842
Cnih3	37.6927	0.302536	0.194157	1.5686	0.116741	0.999842
Cnih4	68.4507	-0.084413	0.191029	-0.362025	0.717333	0.999842
Cnksr3	136.566	0.301378	0.178964	1.77812	0.0753849	0.999842
Cnn3	219.925	0.0922408	0.164123	0.456136	0.648292	0.999842
Cnnm1	40.4345	-0.0607225	0.195006	-0.0865931	0.930995	0.999842
Cnnm2	312.637	0.152829	0.155295	1.05371	0.292015	0.999842
Cnnm3	209.272	0.019981	0.167186	0.0869165	0.930738	0.999842
Cnnm4	36.7005	-0.00222134	0.194822	0.0455755	0.963649	0.999842
Cnot1	249.52	0.0990696	0.160261	0.560852	0.574898	0.999842
Cnot10	127.925	-0.0498351	0.17841	-0.274149	0.78397	0.999842
Cnot11	41.9069	0.110851	0.194998	0.404629	0.68575	0.999842
Cnot2	209.256	0.084094	0.166685	0.479475	0.631601	0.999842
Cnot3	121.276	-0.0210591	0.180333	-0.0959691	0.923545	0.999842
Cnot4	548.498	-0.000611496	0.143825	-0.0182027	0.985477	0.999842
Cnot6	98.1164	-0.0359369	0.187039	-0.209962	0.833698	0.999842
Cnot6l	201.233	-0.0261253	0.165055	-0.0844755	0.932678	0.999842
Cnot7	72.3482	0.0858483	0.190599	0.391155	0.695682	0.999842
Cnot8	69.1627	0.0870602	0.190529	0.498468	0.618154	0.999842
Cnot9	153.507	0.137951	0.173425	0.75973	0.447416	0.999842
Cnp	142.756	-0.102503	0.181424	-0.764793	0.444395	0.999842
Cnpy2	124.275	-0.125447	0.181632	-0.692407	0.488682	0.999842
Cnpy3	52.101	-0.0616432	0.194229	-0.336622	0.736402	0.999842
Cnr1	140.967	0.194249	0.17894	1.11764	0.263722	0.999842
Cnrip1	45.9833	-0.131458	0.194979	-0.596983	0.550519	0.999842
Cnst	100.696	-0.0192615	0.183575	-0.0926145	0.92621	0.999842
Cntfr	165.367	0.306569	0.172252	1.75453	0.0793399	0.999842
Cntn1	243.99	0.254748	0.161353	1.47189	0.141052	0.999842
Cntn3	83.9937	0.21641	0.191699	1.46206	0.143723	0.999842
Cntn4	552.204	-0.307604	0.151909	-1.98802	0.0468091	0.999842
Cntn5	132.674	-0.0284672	0.182871	0.404239	0.686037	0.999842
Cntnap5b	105.234	-0.00126722	0.183898	0.452038	0.651241	0.999842
Cntnap5c	98.7763	-0.00302402	0.185347	0.446301	0.65538	0.999842
Cntrl	98.9026	-0.0478701	0.188528	-0.197491	0.843443	0.999842
Coa3	47.3987	-0.111531	0.194952	-0.45764	0.647211	0.999842
Coa5	45.3566	0.0633992	0.194987	0.247386	0.804609	0.999842
Coa8	36.4651	-0.0254399	0.19476	-0.387535	0.69836	0.999842
Coasy	66.483	0.0154649	0.191977	-0.00898329	0.992832	0.999842
Cobl	94.612	0.210362	0.190654	1.47427	0.14041	0.999842
Cog2	71.3351	-0.0185291	0.190421	0.0538395	0.957063	0.999842
Cog3	126.875	0.0491909	0.177442	0.294619	0.768285	0.999842
Cog4	407.301	-0.12048	0.149388	-0.821045	0.41162	0.999842
Cog5	333.612	0.183941	0.153362	1.28125	0.200105	0.999842
Cog6	55.2834	0.0667892	0.193794	0.385709	0.699712	0.999842
Cog7	165.312	0.0139335	0.172117	0.21473	0.829978	0.999842
Cog8	81.838	-0.036948	0.187338	-0.15359	0.877933	0.999842
Coil	54.2671	-0.041907	0.193639	-0.145695	0.884162	0.999842
Col11a1	51.7676	-0.0357191	0.194914	0.147142	0.88302	0.999842
Col11a2	665.93	0.15844	0.161281	0.821478	0.411374	0.999842
Col16a1	200.883	-0.112465	0.174629	-0.737958	0.46054	0.999842
Col27a1	231.73	-0.0373641	0.167963	-0.194733	0.845602	0.999842
Col4a5	148.432	-0.0442689	0.174948	-0.230596	0.817629	0.999842
Col5a2	232.079	-0.105819	0.162329	-0.69347	0.488014	0.999842
Colec12	642.806	-0.288401	0.147636	-1.9002	0.0574068	0.999842
Colgalt2	55.3282	-0.382523	0.193405	-2.15503	0.0311597	0.999842
Commd1	256.183	-0.0995002	0.1597	-0.550353	0.582077	0.999842
Commd10	89.009	0.0325503	0.187641	0.312591	0.754591	0.999842
Commd2	42.8689	0.0439164	0.195019	0.199104	0.842182	0.999842
Commd3	124.752	-0.115877	0.179337	-0.661977	0.507986	0.999842
Commd4	170.644	-0.0114065	0.169525	-0.0653328	0.947909	0.999842
Commd6	51.9777	-0.107539	0.194168	-0.469144	0.638967	0.999842
Commd7	51.2736	0.0538944	0.194078	0.233562	0.815325	0.999842
Commd8	53.7295	-0.0286145	0.194674	-0.357595	0.720646	0.999842
Commd9	68.2175	-0.0682709	0.190584	-0.322655	0.746957	0.999842
Comt	81.1554	-0.0804141	0.188229	-0.468168	0.639665	0.999842
Cop1	366.376	0.142275	0.150689	0.940002	0.347217	0.999842
Copa	218.191	0.091752	0.165414	0.497606	0.618762	0.999842
Copb1	148.517	0.0437191	0.17504	0.184784	0.853398	0.999842
Cope	89.0491	0.000261352	0.186184	-0.0600269	0.952134	0.999842
Copg2	212.351	-0.0354573	0.166657	-0.167287	0.867144	0.999842
Cops2	219.909	-0.00103524	0.164822	0.0550058	0.956134	0.999842
Cops3	188.534	0.0146453	0.167208	0.0643029	0.948729	0.999842
Cops4	189.845	0.0156012	0.167424	0.13493	0.892667	0.999842
Cops5	139.41	-0.0625513	0.175933	-0.406002	0.684741	0.999842
Cops6	73.8185	0.0286678	0.189664	-0.106024	0.915563	0.999842
Cops7a	72.6096	-0.0408031	0.190965	-0.249234	0.80318	0.999842
Cops7b	66.7959	-0.0894124	0.191526	-0.412182	0.680206	0.999842
Cops8	60.5687	-0.0637043	0.19321	-0.360476	0.718491	0.999842
Cops9	46.4247	-0.120958	0.194976	-0.751155	0.45256	0.999842
Copz1	266.074	-0.198567	0.15953	-1.1947	0.232203	0.999842
Coq10a	173.374	-0.111104	0.169317	-0.596797	0.550643	0.999842
Coq10b	69.8857	0.0522522	0.195051	0.25632	0.797704	0.999842
Coq3	184.702	0.00852853	0.167442	0.118699	0.905514	0.999842
Coq5	63.4801	0.0381292	0.19242	0.211308	0.832647	0.999842
Coq6	63.9306	0.0351927	0.191702	0.123182	0.901963	0.999842
Coq7	42.0492	0.0620842	0.195009	0.220128	0.825772	0.999842
Coq8b	138.733	-0.0499975	0.175309	-0.236246	0.813242	0.999842
Coq9	117.478	-0.0586023	0.179742	-0.376996	0.706177	0.999842
Coro1c	68.5809	0.229265	0.192253	1.49048	0.136099	0.999842
Coro2b	314.811	-0.0996422	0.168802	-0.655778	0.511967	0.999842
Cotl1	50.5349	0.12411	0.194492	0.546764	0.584541	0.999842
Cox10	160.996	0.382664	0.176312	2.11319	0.0345846	0.999842
Cox11	126.745	-0.0888389	0.178656	-0.517985	0.604469	0.999842
Cox15	46.8199	-0.0162186	0.194796	0.00757881	0.993953	0.999842
Cox16	120.185	-0.100658	0.179429	-0.630817	0.52816	0.999842
Cox17	107.411	-0.16353	0.188326	-1.00331	0.315711	0.999842
Cox18	66.2082	0.051949	0.191193	0.40314	0.686845	0.999842
Cox19	44.7554	-0.139394	0.194778	-0.881287	0.378162	0.999842
Cox20	62.4285	-0.0307761	0.193879	-0.227616	0.819945	0.999842
Cox4i1	577.251	-0.0500026	0.144085	-0.411338	0.680825	0.999842
Cox5a	169.57	-0.0636005	0.173706	-0.595428	0.551557	0.999842
Cox5b	247.451	-0.0990918	0.166902	-0.805141	0.420738	0.999842
Cox6a1	237.058	0.000912237	0.164787	-0.262138	0.793215	0.999842
Cox6b1	165.116	-0.207638	0.179491	-1.39721	0.162351	0.999842
Cox6b1.1	35.7775	-0.00636239	0.194345	-0.439506	0.660295	0.999842
Cox6c	368.758	-0.198943	0.161037	-1.35457	0.175554	0.999842
Cox7a2l	141.97	0.0772879	0.176325	0.305855	0.759715	0.999842
Cox7a2l2	171.27	0.0609746	0.171647	0.206512	0.836391	0.999842
Cox7b	227.591	-0.189367	0.163175	-1.19164	0.233402	0.999842
Cox7c	288.838	-0.112933	0.165972	-0.83293	0.404884	0.999842
Cox8a	345.1	-0.0579608	0.159786	-0.588833	0.555974	0.999842
Cp	65.2589	0.0815684	0.192872	0.535591	0.592241	0.999842
Cpd	146.044	-0.0151524	0.174473	-0.0733033	0.941565	0.999842
Cpe	6167.91	0.250579	0.128939	1.91822	0.0550837	0.999842
Cpeb1	312.76	0.0861187	0.158725	0.627599	0.530267	0.999842
Cpeb2	376.256	0.150774	0.157174	0.971549	0.331275	0.999842
Cpeb3	572.957	0.0789422	0.147998	0.525554	0.599198	0.999842
Cpeb4	930.773	0.211946	0.137229	1.43326	0.151784	0.999842
Cped1	48.6707	-0.182017	0.194792	-0.656418	0.511555	0.999842
Cplane1	137.044	0.0743675	0.176827	0.423894	0.671643	0.999842
Cplx2	126.131	0.153635	0.178259	0.535263	0.592468	0.999842
Cpne3	76.5047	-0.221877	0.190594	-1.22189	0.221748	0.999842
Cpne4	118.846	0.127261	0.180571	0.690642	0.48979	0.999842
Cpne5	54.7898	0.258052	0.195124	1.32123	0.186423	0.999842
Cpne8	170.51	0.0792505	0.173222	0.495448	0.620284	0.999842
Cpne9	36.3157	-0.0132423	0.194683	-0.420767	0.673925	0.999842
Cpped1	50.0294	0.20172	0.194473	1.12499	0.260595	0.999842
Cpq	940.476	-0.108515	0.135589	-0.77857	0.436233	0.999842
Cpsf2	53.2355	0.248264	0.194351	1.24101	0.214602	0.999842
Cpsf3	89.3537	0.154571	0.185814	0.808878	0.418585	0.999842
Cpsf6	362.413	-0.10906	0.154041	-0.722536	0.469965	0.999842
Cpsf7	137.341	-0.0450666	0.181431	-0.293188	0.769378	0.999842
Cpt1a	206.55	0.0640446	0.164647	0.235978	0.813449	0.999842
Cpt1c	108.607	-0.228798	0.182419	-1.09728	0.272521	0.999842
Cr1l	76.8558	-0.108327	0.189637	-0.410489	0.681447	0.999842
Cracd	53.4597	0.11908	0.193984	0.510111	0.609974	0.999842
Cradd	188.444	-0.0451126	0.167758	-0.256574	0.797508	0.999842
Cramp1	117.1	0.116892	0.180147	0.544336	0.58621	0.999842
Crat	47.0333	0.0659482	0.194797	0.295187	0.767851	0.999842
Crb1	146.882	-0.25849	0.179614	-1.73756	0.0822875	0.999842
Crbn	80.94	-0.0496111	0.18797	-0.162102	0.871226	0.999842
Crcp	139.6	0.0221433	0.176841	0.0849664	0.932288	0.999842
Creb1	252.105	0.0553167	0.161013	0.308294	0.757859	0.999842
Creb3l2	171.929	0.0568566	0.172017	0.231474	0.816947	0.999842
Creb5	91.2905	0.102717	0.185321	0.595472	0.551528	0.999842
Crebbp	675.106	0.0407817	0.139113	0.292912	0.76959	0.999842
Crebl2	73.9831	-0.109692	0.190099	-0.628348	0.529776	0.999842
Crebrf	350.832	0.136964	0.154558	0.934772	0.349906	0.999842
Crebzf	37.8266	-0.223975	0.194882	-1.05026	0.293597	0.999842
Creg1	49.596	0.02425	0.194376	0.0521425	0.958415	0.999842
Creld1	121.891	-0.00755385	0.178571	0.0288255	0.977004	0.999842
Crem	131.163	0.385756	0.177795	2.27205	0.0230837	0.999842
Crim1	141.13	-0.148454	0.175034	-0.8813	0.378155	0.999842
Crip1	41.9862	-0.163252	0.195325	-0.321458	0.747863	0.999842
Crip2	102.97	-0.155903	0.18517	-0.959407	0.337354	0.999842
Cript	51.4621	0.025217	0.194157	0.0175898	0.985966	0.999842
Crk	112.329	0.202426	0.182532	0.930371	0.352179	0.999842
Crlf1	290.283	-0.0039529	0.156241	-0.0788755	0.937132	0.999842
Crlf3	36.5349	-0.042268	0.19489	-0.229925	0.81815	0.999842
Crls1	50.3037	0.0517804	0.194392	0.312051	0.755002	0.999842
Crmp1	38.9619	-0.0578748	0.194987	-0.324721	0.745392	0.999842
Crnkl1	39.9822	0.19895	0.195029	1.01295	0.311084	0.999842
Crocc	46.6107	0.131948	0.195072	0.705933	0.48023	0.999842
Crot	129.994	0.0737454	0.176996	0.131063	0.895726	0.999842
Crppa	166.234	0.1495	0.170296	0.850383	0.395112	0.999842
Crtc1	220.707	0.064478	0.16288	0.498017	0.618472	0.999842
Crtc2	44.2266	0.0640293	0.194943	0.259107	0.795553	0.999842
Crtc3	376.035	0.289955	0.150943	1.99804	0.0457124	0.999842
Cry1	111.356	0.165605	0.180964	0.777544	0.436838	0.999842
Cry2	298.987	-0.035884	0.165354	-0.33624	0.73669	0.999842
Cryab	153.25	0.253256	0.181049	1.37793	0.168225	0.999842
Cryz	130.072	-0.040488	0.176659	-0.252738	0.800471	0.999842
Cryzl1	232.7	0.0524543	0.162283	0.285046	0.775609	0.999842
Cs	270.625	0.0826716	0.160044	0.48885	0.624948	0.999842
Csad	39.0725	0.234451	0.195169	1.35122	0.176623	0.999842
Csdc2	259.89	0.0686374	0.167168	0.418981	0.67523	0.999842
Csde1	201.863	0.10041	0.166513	0.559342	0.575929	0.999842
Cse1l	91.8993	0.100635	0.186078	0.55253	0.580585	0.999842
Csf1	68.9401	0.10572	0.192299	0.629341	0.529126	0.999842
Csgalnact1	645.683	0.17234	0.143403	1.12685	0.259807	0.999842
Csgalnact2	36.2853	0.187451	0.194781	0.958548	0.337786	0.999842
Csk	62.0943	-0.0210616	0.193819	-0.155964	0.876061	0.999842
Csmd1	115.605	-0.0251479	0.182025	0.336659	0.736374	0.999842
Csmd2	99.7369	-0.17453	0.183123	-0.925155	0.354885	0.999842
Csnk1a1	690.721	0.00606983	0.138778	0.0259673	0.979283	0.999842
Csnk1d	456.27	0.0355248	0.147596	0.233234	0.81558	0.999842
Csnk1e	53.8606	0.0982215	0.193709	0.558744	0.576336	0.999842
Csnk1g1	293.462	0.0904732	0.160035	0.617831	0.536687	0.999842
Csnk1g2	108.182	0.0586206	0.181584	0.257317	0.796934	0.999842
Csnk1g3	188.272	0.0777797	0.168343	0.46774	0.639971	0.999842
Csnk2a1	381.416	0.114796	0.152544	0.767152	0.442991	0.999842
Csnk2a2	222.867	0.0259636	0.165628	0.149967	0.88079	0.999842
Csnk2b	71.834	0.00610393	0.190087	0.0144721	0.988453	0.999842
Cspg5	727.16	-0.137514	0.150533	-0.854886	0.392615	0.999842
Cspp1	477.471	0.087844	0.149115	0.546472	0.584741	0.999842
Csrp1	280.704	0.277059	0.165273	1.58984	0.11187	0.999842
Csrp2	104.388	-0.488954	0.189253	-1.80497	0.0710787	0.999842
Cst3	1884.64	-0.214411	0.147508	-1.63509	0.102029	0.999842
Cstb	139.88	-0.110859	0.177806	-0.577741	0.563439	0.999842
Cstf2	55.1555	-0.0628869	0.193822	-0.460327	0.645281	0.999842
Cstf3	324.609	0.191232	0.15649	1.28223	0.199763	0.999842
Ctbp1	95.5684	-0.0382071	0.184658	-0.134825	0.892751	0.999842
Ctbp2	39.1965	-0.00634659	0.195131	0.122258	0.902695	0.999842
Ctbs	77.8151	-0.0767744	0.188307	-0.386546	0.699092	0.999842
Ctc1	78.5357	-0.201311	0.190407	-1.02756	0.304156	0.999842
Ctcf	232.728	-0.0241718	0.16259	-0.103915	0.917237	0.999842
Ctdnep1	96.312	0.0770964	0.184452	0.472084	0.636867	0.999842
Ctdp1	59.5382	0.14437	0.192698	0.800303	0.423535	0.999842
Ctdsp1	88.013	-0.176676	0.18643	-0.891076	0.372889	0.999842
Ctdsp2	69.692	-0.00803334	0.192317	-0.154523	0.877198	0.999842
Ctdspl	80.8596	-0.0700027	0.192245	-0.0508242	0.959466	0.999842
Ctdspl2	165.683	-0.0737528	0.171074	-0.475608	0.634354	0.999842
Ctif	123.665	0.306353	0.178354	1.67782	0.0933815	0.999842
Ctnna1	191.859	0.11344	0.167438	0.610886	0.541275	0.999842
Ctnna2	48.9597	-0.107875	0.194724	-0.41699	0.676685	0.999842
Ctnnal1	171.127	0.033597	0.171441	0.193062	0.846911	0.999842
Ctnnbip1	99.4861	0.017819	0.183735	-0.0962026	0.92336	0.999842
Ctnnbl1	262.661	0.20073	0.159566	1.2609	0.207344	0.999842
Ctnnd1	348.446	0.018471	0.153879	0.0262546	0.979054	0.999842
Ctnnd2	8515.66	0.266291	0.128607	2.01249	0.0441688	0.999842
Ctps1	71.2896	0.0749753	0.190537	0.53383	0.593459	0.999842
Ctps2	127.839	-0.0910421	0.177512	-0.511414	0.609061	0.999842
Ctr9	215.492	-0.00936392	0.167875	-0.103787	0.917338	0.999842
Ctsa	70.0706	-0.0143404	0.191547	0.0467012	0.962751	0.999842
Ctsb	125.318	-0.00881032	0.178005	-0.0857965	0.931628	0.999842
Ctsd	88.1057	-0.0297506	0.188659	-0.047896	0.961799	0.999842
Ctsf	67.61	-0.12344	0.193076	-0.724723	0.468622	0.999842
Ctsh	140.86	-0.14956	0.175257	-1.01245	0.311321	0.999842
Ctsl	128.177	-0.382108	0.183711	-1.93475	0.0530208	0.999842
Cttnbp2	304.313	0.203899	0.159846	1.42211	0.154995	0.999842
Cttnbp2nl	55.958	-0.0388512	0.19362	-0.15237	0.878895	0.999842
Ctxn1	115.212	-0.110034	0.181262	-0.6089	0.542591	0.999842
Cuedc1	117.895	-0.091736	0.180776	-0.474456	0.635175	0.999842
Cul1	428.841	0.0003741	0.148005	0.0927031	0.926139	0.999842
Cul2	136.654	0.0132052	0.175521	0.0740766	0.940949	0.999842
Cul3	314.601	0.05048	0.154587	0.282299	0.777714	0.999842
Cul4a	196.602	-0.0142275	0.165999	-0.0853665	0.93197	0.999842
Cul4b	62.8108	-0.00780371	0.192239	-0.251446	0.801469	0.999842
Cul5	324.309	0.0775376	0.157174	0.454399	0.649541	0.999842
Cul9	75.8093	0.113392	0.189004	0.608656	0.542752	0.999842
Cuta	87.6628	-0.026374	0.188071	-0.241975	0.808799	0.999842
Cutc	79.0472	-0.175597	0.189286	-1.01721	0.309054	0.999842
Cux1	565.211	0.263361	0.142956	1.84419	0.0651555	0.999842
Cux2	66.0925	-0.10686	0.191613	-0.556907	0.577591	0.999842
Cwc15	100.573	-0.262412	0.185477	-1.39621	0.16265	0.999842
Cwc25	88.2922	0.00412311	0.185908	0.0850682	0.932207	0.999842
Cwc27	251.251	0.299025	0.160227	1.88279	0.0597288	0.999842
Cwf19l1	42.9812	0.156482	0.195048	0.803361	0.421766	0.999842
Cwf19l2	399.207	-0.0196412	0.150398	-0.149311	0.881308	0.999842
Cx3cl1	81.595	0.0164066	0.187907	0.219126	0.826552	0.999842
Cxadr	53.7933	0.116034	0.194253	0.884004	0.376694	0.999842
Cxcl14	255.626	0.0291435	0.160095	0.145816	0.884067	0.999842
Cxxc1	43.9986	-0.0226037	0.194928	-0.0761311	0.939315	0.999842
Cxxc4	51.6667	-0.225858	0.194472	-1.24195	0.214256	0.999842
Cxxc5	35.9576	0.118207	0.194576	0.403627	0.686487	0.999842
Cyb5a	153.846	0.00935026	0.173633	0.0088858	0.99291	0.999842
Cyb5b	262.809	-0.178823	0.159726	-1.06716	0.285901	0.999842
Cyb5d2	58.3097	-0.06166	0.19306	-0.411084	0.681011	0.999842
Cyb5r1	42.4707	-0.16117	0.195079	-0.729226	0.465864	0.999842
Cyb5r4	188.802	0.18088	0.168729	1.05918	0.289518	0.999842
Cyc1	115.009	-0.0688965	0.181435	-0.370844	0.710754	0.999842
Cycs	105.19	0.145083	0.183376	0.636705	0.524317	0.999842
Cyfip1	252.768	0.0766924	0.163482	0.436457	0.662505	0.999842
Cyfip2	154.999	0.253645	0.183054	1.35045	0.176871	0.999842
Cyhr1	144.88	-0.202364	0.174369	-1.20515	0.228146	0.999842
Cyld	155.543	0.0875969	0.175724	0.499685	0.617297	0.999842
Cyp20a1	152.65	0.0585717	0.175063	0.28619	0.774733	0.999842
Cyp2d4	273.605	-0.112121	0.16928	-0.475486	0.63444	0.999842
Cyp2j10	109.477	-0.336805	0.181568	-1.97561	0.0481987	0.999842
Cyp46a1	143.394	0.0215213	0.1813	0.167016	0.867358	0.999842
Cyp4f17	148.788	-0.143363	0.17465	-0.811022	0.417353	0.999842
Cyp4f4	87.8036	-0.307496	0.187671	-1.47577	0.140004	0.999842
Cyp4f6	195.055	-0.0107805	0.174218	-0.0337775	0.973055	0.999842
Cyp51	154.326	-0.245272	0.172856	-1.41141	0.158124	0.999842
Cyp7b1	2146.09	0.0108807	0.129526	0.0027938	0.997771	0.999842
Cystm1	82.0474	-0.0209624	0.188571	-0.058033	0.953722	0.999842
Cyth1	254.313	0.337708	0.159956	2.06785	0.038654	0.999842
Cyth2	56.5505	-0.0427665	0.193736	-0.344999	0.730095	0.999842
Daam1	594.338	0.202931	0.142066	1.38823	0.165066	0.999842
Daam2	221.084	-0.0502202	0.164499	-0.407506	0.683636	0.999842
Dab1	1234.32	0.233836	0.132412	1.82442	0.0680888	0.999842
Dab2ip	230.436	0.0190731	0.161797	0.101276	0.919332	0.999842
Dach1	51.0821	0.224214	0.194186	1.20035	0.230003	0.999842
Dad1	160.253	-0.0262615	0.172119	-0.281636	0.778223	0.999842
Dag1	95.8413	-0.0809064	0.184376	-0.564437	0.572457	0.999842
Dagla	161.739	0.321689	0.173127	1.88985	0.0587779	0.999842
Daglb	53.0413	-0.035075	0.194226	-0.235596	0.813746	0.999842
Dalrd3	80.9075	0.0745663	0.189666	0.502597	0.615248	0.999842
Dap3	155.73	-0.0701453	0.173827	-0.399577	0.689468	0.999842
Dapk3	40.2414	0.10057	0.194974	0.312793	0.754438	0.999842
Dars	112.991	-0.014758	0.183665	-0.0547612	0.956329	0.999842
Dars2	76.9043	0.0591369	0.189311	0.243736	0.807436	0.999842
Dazap1	89.1291	0.0376286	0.186023	0.339278	0.7344	0.999842
Dazap2	155.364	-0.203241	0.180886	-1.067	0.285972	0.999842
Dbi	420.111	0.0973287	0.155922	0.513151	0.607846	0.999842
Dbn1	78.6523	-0.0746423	0.188382	-0.333605	0.738677	0.999842
Dbndd2	105.981	-0.245837	0.185005	-1.37075	0.170452	0.999842
Dbnl	188.47	-0.352206	0.172652	-1.80882	0.0704787	0.999842
Dbp	85.8453	-0.293871	0.187437	-1.58085	0.113912	0.999842
Dbt	125.844	-0.0815236	0.178316	-0.43217	0.665618	0.999842
Dbx2	162.531	0.212605	0.171969	1.05045	0.29351	0.999842
Dcaf1	154.51	-0.000618064	0.173286	-0.0172531	0.986235	0.999842
Dcaf10	195.703	-0.0305797	0.166707	-0.219482	0.826274	0.999842
Dcaf11	123.301	-0.0498698	0.182446	-0.302354	0.762382	0.999842
Dcaf12	36.2364	0.13097	0.194798	0.769916	0.44135	0.999842
Dcaf13	99.3718	0.0842274	0.18361	0.466534	0.640833	0.999842
Dcaf17	54.3478	-0.0879903	0.194239	-0.48934	0.624601	0.999842
Dcaf5	188.265	0.0762073	0.170053	0.47914	0.631839	0.999842
Dcaf6	730.523	0.267722	0.144798	1.97809	0.0479188	0.999842
Dcaf7	67.1879	0.0681743	0.191925	0.426813	0.669515	0.999842
Dcaf8	295.152	0.102493	0.155903	0.611511	0.540861	0.999842
Dcakd	155.825	0.0387452	0.174254	0.255955	0.797985	0.999842
Dcbld1	48.0196	-0.176289	0.194439	-0.996033	0.319234	0.999842
Dcbld2	75.4815	-0.0649903	0.189218	-0.231122	0.81722	0.999842
Dcc	501.343	-0.00615111	0.1645	0.934713	0.349936	0.999842
Dchs1	36.449	-0.045487	0.193983	-0.638784	0.522963	0.999842
Dclk2	568.939	0.0294009	0.14919	0.21474	0.82997	0.999842
Dclk3	48.3745	0.19385	0.19505	0.86744	0.385701	0.999842
Dclre1a	149.344	0.181422	0.174138	1.15855	0.246641	0.999842
Dclre1c	129.545	-0.13634	0.177041	-0.735511	0.462028	0.999842
Dcp1a	313.38	0.0421794	0.154064	0.422936	0.672342	0.999842
Dcp1b	53.5756	-0.0631035	0.194042	-0.243484	0.80763	0.999842
Dcps	110.833	-0.211731	0.181207	-1.1624	0.245073	0.999842
Dctn1	87.0862	0.15352	0.187077	0.7508	0.452773	0.999842
Dctn2	171.123	-0.063765	0.173494	-0.326823	0.743802	0.999842
Dctn3	105.17	-0.0732137	0.182448	-0.308356	0.757812	0.999842
Dctn4	134.419	0.188587	0.177639	1.12445	0.260822	0.999842
Dctn5	53.6405	0.190588	0.193883	0.811525	0.417064	0.999842
Dctn6	51.0523	-0.0894771	0.194478	-0.591989	0.553858	0.999842
Dcun1d1	54.1486	0.125038	0.19403	0.599197	0.549042	0.999842
Dcun1d3	70.7135	0.116591	0.190131	0.614058	0.539177	0.999842
Dcun1d4	225.837	0.0268784	0.162962	0.134673	0.89287	0.999842
Dcun1d5	190.939	-0.0443752	0.168411	-0.297683	0.765945	0.999842
Ddah1	219.52	0.129633	0.163442	0.661023	0.508597	0.999842
Ddah2	115.982	-0.242571	0.180793	-1.48805	0.136737	0.999842
Ddb1	132.706	0.065149	0.17671	0.283661	0.77667	0.999842
Ddb2	58.7505	-0.00384801	0.192737	-0.171818	0.863581	0.999842
Ddhd1	978.705	0.211485	0.134911	1.55435	0.1201	0.999842
Ddhd2	232.338	-0.0928636	0.161849	-0.612262	0.540365	0.999842
Ddi2	148.109	0.18862	0.176466	1.12584	0.260235	0.999842
Ddit3	86.4037	-0.104019	0.186755	-0.409152	0.682428	0.999842
Ddit4	230.837	0.090055	0.174052	0.532011	0.594719	0.999842
Ddn	38.7501	0.275177	0.194458	0.889023	0.373991	0.999842
Ddost	80.6828	-0.171838	0.188524	-1.02782	0.304036	0.999842
Ddr1	63.6624	-0.0513053	0.191705	-0.408161	0.683155	0.999842
Ddrgk1	128.712	-0.0617184	0.178905	-0.397338	0.691118	0.999842
Ddt	88.607	-0.1645	0.186889	-1.06033	0.288994	0.999842
Ddx1	155.827	0.103994	0.174711	0.619275	0.535735	0.999842
Ddx10	132.908	0.203296	0.178198	1.15725	0.247171	0.999842
Ddx17	714.999	0.0258783	0.144868	0.151248	0.87978	0.999842
Ddx18	66.0382	-0.122025	0.193026	-0.633935	0.526123	0.999842
Ddx19b	171.409	-0.00211421	0.172319	-0.00220236	0.998243	0.999842
Ddx21	76.6499	0.192206	0.189646	0.981754	0.326221	0.999842
Ddx23	106.095	-0.120507	0.182554	-0.647515	0.517298	0.999842
Ddx24	489.252	-0.0684373	0.146099	-0.352302	0.724612	0.999842
Ddx27	60.3672	-0.0102232	0.193728	-0.109056	0.913158	0.999842
Ddx3	180.477	0.0159779	0.168166	0.114334	0.908973	0.999842
Ddx31	152.286	0.0729892	0.173318	0.52086	0.602465	0.999842
Ddx39a	56.5221	-0.0958881	0.1935	-0.35784	0.720463	0.999842
Ddx39b	364.36	-0.231933	0.160003	-1.38097	0.167287	0.999842
Ddx3x	152.877	0.122544	0.174247	0.594792	0.551983	0.999842
Ddx41	104.208	0.084867	0.183019	0.482667	0.629332	0.999842
Ddx42	285.123	0.105638	0.156487	0.63706	0.524086	0.999842
Ddx46	251.126	-0.145954	0.161374	-0.986608	0.323835	0.999842
Ddx47	75.4968	0.0539554	0.189701	0.131092	0.895702	0.999842
Ddx5	1271.5	-0.0845128	0.140924	-0.629569	0.528976	0.999842
Ddx50	300.491	-0.111838	0.157339	-0.643968	0.519596	0.999842
Ddx52	73.753	-0.00243124	0.190774	0.00484936	0.996131	0.999842
Ddx54	39.8579	-0.115625	0.194909	-0.701011	0.483296	0.999842
Ddx55	44.8661	-0.0397061	0.194856	-0.304576	0.760689	0.999842
Ddx58	37.1803	-0.123558	0.194899	-0.575171	0.565176	0.999842
Ddx59	48.6475	-0.10657	0.194736	-0.749924	0.4533	0.999842
Ddx6	248.948	0.043224	0.162571	0.176504	0.859898	0.999842
Deaf1	99.0281	0.0441423	0.185239	0.21835	0.827156	0.999842
Decr1	196.995	-0.182028	0.167792	-1.21942	0.222686	0.999842
Degs1	40.1612	-0.138205	0.194858	-0.731791	0.464296	0.999842
Dek	116.531	-0.0137598	0.180477	-0.142188	0.886932	0.999842
Dele1	62.2834	0.0176962	0.192722	0.107785	0.914166	0.999842
Dennd10	125.366	0.010314	0.178798	0.0332464	0.973478	0.999842
Dennd1a	1341.41	0.0873013	0.130509	0.6988	0.484677	0.999842
Dennd1b	337.603	0.119297	0.15259	0.744151	0.456785	0.999842
Dennd2a	259.655	-0.0187352	0.160464	-0.157448	0.874892	0.999842
Dennd2b	708.498	0.0169117	0.148642	0.0733682	0.941513	0.999842
Dennd3	152.364	0.336288	0.179219	1.70614	0.0879828	0.999842
Dennd4a	215.601	0.211295	0.169775	1.24899	0.211668	0.999842
Dennd4c	585.468	-0.03557	0.141819	-0.324382	0.745649	0.999842
Dennd5a	313.003	0.0199485	0.154405	0.0839678	0.933082	0.999842
Dennd6a	242.469	0.013305	0.161594	0.00723511	0.994227	0.999842
Dennd6b	46.0436	-0.0555882	0.195003	-0.25374	0.799696	0.999842
Denr	97.2485	0.203253	0.18383	1.05138	0.293086	0.999842
[truncated: 24,018 more rows]

## Sheet: GABAergic Neurons
gene	baseMean	log2FoldChange	lfcSE	stat	pvalue	padj
Prim1	1645.63	0.5238	0.0999259	5.39359	6.90624e-08	0.000584682
Ubash3b	4550.11	0.494854	0.0996522	5.06913	3.99631e-07	0.00146416
Wdr66	1405.45	0.501452	0.0981464	5.01921	5.18838e-07	0.00146416
AC099302.1	371.619	-0.550997	0.119331	-4.60737	4.0779e-06	0.00863088
Iqck	1696.87	0.435226	0.09624	4.47584	7.61106e-06	0.0128871
Mest	5273.22	-0.442655	0.10217	-4.40717	1.04729e-05	0.0140416
Wipf3	3194.29	0.481368	0.109604	4.38478	1.16101e-05	0.0140416
Tll1	694.448	0.51864	0.113728	4.27897	1.87761e-05	0.0198698
Mapk4	1283.75	0.425802	0.102922	4.12915	3.64099e-05	0.0342496
Brinp1	12293.1	0.33174	0.0842083	3.94317	8.04104e-05	0.0486253
Coro2b	4258.99	0.343835	0.0878758	3.96135	7.45275e-05	0.0486253
Klhl2	7018.81	0.359853	0.0890301	3.99294	6.5259e-05	0.0486253
Krba1	1998.73	-0.418766	0.10971	-3.94682	7.91955e-05	0.0486253
Ndufc1	1600.52	-0.408023	0.106276	-3.95718	7.5839e-05	0.0486253
Shc3	3594.9	0.36349	0.0944797	3.9214	8.80343e-05	0.0496866
Gpd1	693.755	0.39213	0.116491	3.83433	0.000125907	0.0666208
LOC108351137	1690.62	-0.420826	0.113228	-3.79337	0.000148619	0.0740123
Bmp6	1865.8	0.36953	0.0987594	3.71287	0.000204921	0.0867433
Fgfr1	1483.11	0.371365	0.0977736	3.73325	0.000189028	0.0867433
Per2	1168.56	0.367889	0.099522	3.71459	0.000203536	0.0867433
Spata13	2161.21	0.369714	0.0972221	3.69787	0.000217412	0.0876481
AC123346.1	840.642	0.391609	0.110198	3.60867	0.000307771	0.108179
Camk4	14602	0.334772	0.0916412	3.63102	0.000282306	0.108179
Cpe	8339.92	0.304336	0.0867839	3.60082	0.000317212	0.108179
Zdhhc14	11334.3	0.307663	0.0858223	3.59899	0.000319453	0.108179
Csrp2	559.63	-0.541114	0.121175	-3.57854	0.000345524	0.112508
Bcl2	2323.63	0.347526	0.099745	3.49454	0.000474883	0.147236
N4bp2l1	3147.02	0.314773	0.0904384	3.48783	0.00048696	0.147236
Acap2	6972.49	0.290725	0.0866327	3.39942	0.000675297	0.19714
Rgs10	789.635	0.375826	0.109084	3.36521	0.000764845	0.215839
AABR07052897.3	3971.97	0.30919	0.0959872	3.27917	0.00104113	0.221188
AC127084.2	523.397	0.357514	0.111701	3.27113	0.00107119	0.221188
Adcy9	7725.95	0.30464	0.0920979	3.29741	0.000975806	0.221188
Cacna1a	14860.3	0.287741	0.0881572	3.28042	0.00103651	0.221188
Il1rap	1862.06	0.299679	0.0953829	3.27579	0.00105368	0.221188
Irs2	1197.16	0.348594	0.103589	3.31612	0.000912754	0.221188
LOC102549506	725.031	0.376306	0.110779	3.29247	0.000993125	0.221188
Mgat1	770.752	0.364264	0.110524	3.31213	0.000925887	0.221188
Nox4	420.181	0.424134	0.118656	3.31971	0.000901108	0.221188
Osbpl3	638.481	0.350221	0.109203	3.27175	0.00106886	0.221188
Pde7b	27707.1	0.312008	0.0924198	3.29504	0.000984068	0.221188
Kalrn	39245.6	0.278459	0.0859332	3.26009	0.00111377	0.224504
AC134224.2	3094.91	0.308184	0.100178	3.24169	0.00118822	0.22763
Potec	605.438	0.369804	0.110267	3.24004	0.00119513	0.22763
Ptprg	7376.57	0.268755	0.0853411	3.23653	0.00120994	0.22763
Dmc1	1122.87	0.321512	0.102505	3.22392	0.00126448	0.227768
Sntb2	3014.01	0.317992	0.0979563	3.23006	0.00123766	0.227768
AABR07014974.1	597.716	-0.347715	0.109054	-3.20324	0.00135893	0.239681
Zswim6	482.059	0.372062	0.114562	3.17273	0.00151011	0.260909
Poln	2565.12	0.285907	0.0920573	3.16526	0.00154946	0.262354
Rgs20	1600.33	0.310265	0.102963	3.14252	0.00167502	0.278053
Trim9	9551.91	0.268631	0.0884286	3.11726	0.00182543	0.297195
Fat3	13579.2	0.288229	0.0907042	3.10411	0.00190855	0.299219
Nnat	9411.05	-0.312598	0.102139	-3.10507	0.00190236	0.299219
AABR07065531.25	1197.83	0.410917	0.114338	3.09013	0.00200067	0.30567
Epb41l4b	6239.19	0.287353	0.0968297	3.08192	0.00205669	0.30567
Plekhn1	404.363	0.36249	0.118522	3.08173	0.00205802	0.30567
Syt10	1208.01	0.345769	0.104106	3.07513	0.00210414	0.307132
Sh2d5	1217.25	0.320658	0.102548	3.0538	0.0022596	0.324234
Sorcs3	9072.43	0.253424	0.0855351	3.04874	0.00229803	0.324251
Sypl1	1388.04	-0.300023	0.0988568	-3.0402	0.00236422	0.328123
Dscaml1	16355.6	0.253017	0.0843623	3.02593	0.00247869	0.338462
Calm2.1	1363.34	-0.301034	0.101677	-3.01255	0.00259066	0.342696
Mt1	485.053	-0.372497	0.115363	-3.01722	0.00255104	0.342696
Gria1	31170.5	0.257038	0.0858722	2.99226	0.00276921	0.348423
Grm3	8887.45	0.260462	0.0889923	2.99303	0.0027622	0.348423
Impg2	588.699	0.340126	0.115542	2.97582	0.00292204	0.348423
Kcnq1	2488.84	-0.315256	0.113476	-2.99065	0.00278388	0.348423
Peli2	1471.62	0.282772	0.0968466	2.98035	0.00287915	0.348423
Prex2	1842.94	0.298108	0.100713	2.97859	0.00289578	0.348423
Tle1	2284.72	0.299602	0.0984258	2.9838	0.00284691	0.348423
Bach2	6850.72	0.263186	0.0872661	2.95809	0.00309547	0.363976
Gulp1	3064.86	0.295462	0.0965649	2.94653	0.00321357	0.367649
Tmbim4	628.188	-0.325844	0.107745	-2.94689	0.00320982	0.367649
AABR07060133.1	13175.5	0.256231	0.0885412	2.93539	0.00333128	0.371087
Cdk10	7757.42	-0.271567	0.092395	-2.93869	0.00329607	0.371087
Pitpnm3	1874.79	0.301791	0.103441	2.92668	0.00342598	0.37185
Sertad2	891.09	0.313514	0.108852	2.92669	0.0034259	0.37185
AABR07065438.1	494.048	-0.350059	0.118224	-2.90387	0.00368585	0.375957
Clvs1	5125.62	0.264247	0.0903479	2.90664	0.00365335	0.375957
Etv5	1345.76	0.299029	0.106305	2.90835	0.00363341	0.375957
Ldlrad4	5302.88	0.27197	0.09253	2.91306	0.00357907	0.375957
Mapk11	3983.02	-0.270146	0.0913654	-2.90809	0.00363641	0.375957
Rnf150	8767.93	0.260517	0.0907534	2.89813	0.00375389	0.378339
Cacna1i	1765.22	0.291527	0.103315	2.89232	0.00382414	0.380885
AABR07042840.1	1810.35	0.262339	0.0943211	2.86806	0.00413	0.388681
AC134224.1	19886.5	0.237833	0.0857387	2.87118	0.00408937	0.388681
Adamts2	554.946	0.306395	0.115913	2.86791	0.00413197	0.388681
Bcl11b	6375.5	0.302737	0.102321	2.87452	0.00404643	0.388681
Mertk	348.981	0.29574	0.119943	2.8811	0.00396288	0.388681
AABR07033270.1	440.068	0.334732	0.116055	2.85577	0.00429333	0.388779
Psme1	353.818	-0.34751	0.116981	-2.85404	0.00431671	0.388779
Rps7	942.089	-0.307782	0.111018	-2.8565	0.00428343	0.388779
Wdr34	564.692	-0.323202	0.110424	-2.85798	0.00426345	0.388779
Kitlg	982.956	0.303099	0.105856	2.85039	0.00436655	0.389129
Myo9b	1769.97	0.285079	0.098884	2.84627	0.0044234	0.390089
Zfp804a	1251.3	0.289203	0.0985805	2.84218	0.00448065	0.391064
Oaz1	822.494	-0.314267	0.117575	-2.81878	0.00482071	0.416451
Cox7c	1738.51	-0.282559	0.102228	-2.81402	0.00489257	0.417137
Ctsl	546.213	-0.373702	0.116079	-2.79811	0.00514028	0.417137
Gpc4	341.868	0.322661	0.117111	2.80263	0.00506877	0.417137
Hcfc1r1	500.213	-0.297359	0.11578	-2.80847	0.00497771	0.417137
Nt5e	3448.26	0.262721	0.106458	2.80081	0.00509739	0.417137
Rasgrp1	2171.35	0.313278	0.111384	2.79602	0.00517356	0.417137
Serf2	1784.97	-0.269997	0.0942812	-2.80128	0.00508998	0.417137
Art3	700.709	0.348296	0.119463	2.786	0.00533637	0.426204
Fam53b	2965.68	0.288244	0.103491	2.78101	0.00541898	0.428758
Dapk1	7874.08	0.250431	0.0904321	2.75799	0.00581574	0.455889
Celf5	6419.99	0.295002	0.105218	2.75439	0.00588021	0.456714
Slc9a1	1129.88	0.288392	0.104272	2.74644	0.00602455	0.459494
Tulp4	3808.97	0.240528	0.0890301	2.74912	0.00597562	0.459494
Rbm44	398.507	-0.450293	0.11998	-2.73179	0.00629915	0.476148
Dnajb5	404.51	0.340157	0.117972	2.71788	0.00657009	0.487916
Mkrn2	1399.33	-0.265362	0.098254	-2.72056	0.00651717	0.487916
AABR07061240.1	638.024	-0.284852	0.116914	-2.64697	0.00812161	0.496639
AABR07066816.1	363.196	-0.276087	0.121565	-2.63282	0.00846784	0.496639
Aspa	454.324	0.259434	0.120675	2.62203	0.00874075	0.496639
Braf	7772.96	0.245149	0.0912257	2.6371	0.00836182	0.496639
Cd63	415.415	-0.353877	0.121362	-2.65554	0.0079181	0.496639
Cd81	1997.97	-0.286854	0.106595	-2.62617	0.00863528	0.496639
Cnr1	1461.68	0.258417	0.0974448	2.65266	0.0079861	0.496639
Cstb	807.267	-0.311678	0.114105	-2.66781	0.00763481	0.496639
Cux1	7814.75	0.241992	0.0928487	2.62863	0.00857296	0.496639
Dnhd1	1165.97	0.280488	0.100822	2.69911	0.00695255	0.496639
Fam135b	3215.49	0.234258	0.0910934	2.62681	0.00861886	0.496639
Fkbp5	1068.52	0.275829	0.112142	2.67134	0.00755495	0.496639
Gpr161	465.699	0.32261	0.118196	2.68116	0.00733683	0.496639
Hnrnph3	1775.46	-0.256217	0.0977422	-2.64842	0.0080868	0.496639
Jph3	2443.74	0.262189	0.100356	2.63124	0.00850747	0.496639
Klf9	2209.04	0.273058	0.106255	2.70606	0.00680871	0.496639
Mettl22	840.767	-0.281869	0.10533	-2.69338	0.0070732	0.496639
Ncln	2075.64	0.245745	0.0942225	2.68707	0.00720825	0.496639
Nmrk1	464.636	-0.333795	0.122133	-2.64603	0.00814417	0.496639
Npas2	10286.4	0.259947	0.0980115	2.66329	0.00773806	0.496639
Prdx1	516.49	-0.329621	0.118054	-2.70078	0.0069177	0.496639
Ptn	2059.92	-0.272435	0.0953673	-2.69019	0.0071411	0.496639
Rps28	821.635	-0.310273	0.11869	-2.62287	0.00871918	0.496639
Rps6ka2	3265.81	0.251547	0.0962107	2.64958	0.00805931	0.496639
Rrp36	610.335	-0.290739	0.109114	-2.64067	0.00827429	0.496639
Shisa7	3760	0.284192	0.105429	2.63716	0.0083603	0.496639
Slc10a1	901.372	-0.273745	0.112061	-2.62442	0.00867975	0.496639
Slc9a5	1224.43	0.262192	0.0987302	2.6326	0.00847347	0.496639
Slco3a1	9424.56	0.225487	0.0862437	2.66538	0.00769024	0.496639
Sorcs2	2503.07	0.254327	0.0945084	2.67954	0.00737239	0.496639
Spock1	1840.89	0.259493	0.0968195	2.69394	0.00706136	0.496639
Stmn1	2148.39	-0.295702	0.107622	-2.67496	0.00747376	0.496639
Tmtc1	3189	0.268002	0.0990436	2.63341	0.0084533	0.496639
Tuba1a	2980.26	-0.270687	0.101095	-2.62753	0.00860076	0.496639
Xxylt1	630.756	0.289742	0.109303	2.70151	0.00690246	0.496639
Cacna2d3	38167.3	0.221242	0.0839174	2.61886	0.00882229	0.49793
AABR07040629.1	492.475	-0.283375	0.112378	-2.60375	0.00922111	0.498995
AABR07071395.1	851.745	-0.275462	0.110572	-2.60253	0.00925375	0.498995
Kantr	2059.55	-0.257991	0.0976863	-2.61255	0.0089869	0.498995
Lrpap1	2058.38	-0.248275	0.093534	-2.60981	0.00905925	0.498995
Marchf8	1406.65	-0.269671	0.100174	-2.61361	0.00895916	0.498995
Pmepa1	1139.29	0.289644	0.115258	2.60774	0.00911434	0.498995
Tmsb4x	6451.98	-0.243352	0.0887044	-2.60495	0.0091888	0.498995
Efna5	4163.53	0.226763	0.0881557	2.59593	0.00943355	0.499789
Gstp1	841.519	-0.279589	0.104289	-2.59236	0.00953202	0.499789
Inka2	895.458	0.291554	0.113416	2.59317	0.00950948	0.499789
Pkp4	6827.35	0.22626	0.0883193	2.59122	0.00956365	0.499789
Plxna2	7790.29	0.255629	0.0972518	2.59845	0.00936469	0.499789
Nup43	797.3	-0.269335	0.113502	-2.58489	0.00974087	0.505928
Cmip	12387	0.214585	0.0846393	2.58262	0.00980524	0.506166
Ap1b1	2261.41	0.246253	0.098187	2.56507	0.0103156	0.515832
Dpf1	2033.14	0.287853	0.106696	2.56808	0.0102265	0.515832
Gpr63	1318.77	0.283739	0.111809	2.56689	0.0102614	0.515832
Hmgn3	1842.47	-0.239148	0.0945526	-2.56364	0.0103581	0.515832
Npsr1	410.29	-0.347214	0.114997	-2.57347	0.0100686	0.515832
Srgap1	4460.71	0.220036	0.0882779	2.5699	0.0101727	0.515832
Ankh	3316.69	0.239075	0.0951486	2.55318	0.0106743	0.528473
Abraxas1	1698.9	-0.224805	0.0957704	-2.54609	0.0108936	0.52977
Asap2	1308.01	0.263063	0.102923	2.5454	0.0109153	0.52977
Chst11	6633.33	0.215336	0.0853096	2.53054	0.0113889	0.52977
Cry1	814.54	0.282226	0.105159	2.54662	0.0108771	0.52977
Dgkb	60216.8	0.244596	0.0945486	2.53213	0.0113372	0.52977
Mgll	2360.06	0.25389	0.10025	2.53271	0.0113184	0.52977
Pdzrn4	2102.61	0.255589	0.106523	2.53331	0.0112991	0.52977
Prdm15	1049.19	0.252347	0.10199	2.5355	0.0112287	0.52977
Rps6kc1	6064.17	0.252299	0.0973532	2.53653	0.0111957	0.52977
Sipa1l2	700.273	0.262255	0.110232	2.54213	0.011018	0.52977
Syt6	1950.86	0.273057	0.110984	2.54298	0.010991	0.52977
Arhgap21	4490.17	0.219069	0.0890336	2.51813	0.0117981	0.545807
Sema3e	3971.02	0.228626	0.0890523	2.51373	0.0119462	0.549653
Myt1l	29680.2	0.212276	0.0838527	2.50984	0.0120785	0.550703
Ncor2	4118.68	0.222536	0.0907564	2.50546	0.0122292	0.550703
Rps13	387.481	-0.289959	0.122366	-2.50551	0.0122274	0.550703
Wbp1l	1451.77	0.246774	0.0982601	2.50809	0.0121387	0.550703
H3f3a	2301.86	-0.245345	0.0970161	-2.5019	0.0123527	0.553324
Sorbs1	9094.29	0.223137	0.0901673	2.49717	0.012519	0.557819
Sik3	15675.6	0.211678	0.0847769	2.49442	0.0126164	0.559217
Akap17a	522.314	0.285222	0.11313	2.48445	0.0129751	0.561778
Cacng8	5851.22	0.221045	0.0906305	2.49033	0.0127626	0.561778
Caln1	24951.6	0.224213	0.0889296	2.48179	0.0130723	0.561778
Iqub	3151.59	0.238135	0.0964802	2.48774	0.0128557	0.561778
Rps4x.1	782.047	-0.283537	0.11485	-2.48398	0.0129922	0.561778
Tmem65	2678.27	0.233759	0.0950401	2.48183	0.0130711	0.561778
Antkmt	1399.72	-0.246767	0.0975288	-2.47938	0.0131612	0.562741
Actn2	2692.17	0.254601	0.100698	2.47098	0.0134745	0.564729
Ankrd33b	1202.92	0.264069	0.114805	2.47123	0.0134651	0.564729
Nob1	1565.63	-0.229832	0.0962491	-2.47417	0.0133546	0.564729
Vat1l	6540.86	0.212991	0.0874347	2.47332	0.0133863	0.564729
Elob	1774.38	-0.246785	0.0983116	-2.46278	0.0137866	0.574962
Dab1	7559.94	0.220912	0.0883108	2.46042	0.0138775	0.575914
AABR07065531.16	849.249	0.338999	0.113404	2.44682	0.0144122	0.587527
Aff3	11776.3	0.219764	0.0894037	2.45133	0.0142328	0.587527
Arhgap26	13003.5	0.209805	0.0867933	2.44927	0.0143146	0.587527
Nxn	1095.33	0.243271	0.104623	2.44453	0.0145043	0.587527
Rps27a.1	1404.63	-0.257836	0.110075	-2.44466	0.0144989	0.587527
AABR07043825.1	2298.61	-0.225925	0.0998821	-2.42838	0.0151666	0.594447
Hrh3	964.686	0.284608	0.112014	2.43549	0.0148717	0.594447
Kazn	3097.82	0.243412	0.0986038	2.42933	0.0151268	0.594447
Ly6h	7141.78	-0.219727	0.0878458	-2.43625	0.0148403	0.594447
Rps20	768.608	-0.273477	0.119575	-2.43312	0.0149695	0.594447
Sec11c	1230.52	-0.254296	0.102474	-2.43014	0.015093	0.594447
Ubb	6182.93	-0.232938	0.0932838	-2.43049	0.0150785	0.594447
Atp5me	1896.4	-0.242235	0.0996653	-2.41348	0.0158012	0.594628
Dgki	19780.6	0.243476	0.0979754	2.41181	0.0158736	0.594628
Extl2	792.89	0.260206	0.108495	2.41449	0.0157573	0.594628
Glra3	870.674	-0.250313	0.104288	-2.41595	0.0156941	0.594628
Itm2b	3789.2	-0.250261	0.0971546	-2.41568	0.0157059	0.594628
Lmbr1l	2186.24	-0.244703	0.0982762	-2.42482	0.0153158	0.594628
LOC687780	1942.46	-0.267331	0.109946	-2.41861	0.0155798	0.594628
Mplkip	920.146	-0.247865	0.106463	-2.41228	0.0158532	0.594628
Ndst3	3179.46	0.223118	0.0930104	2.41655	0.0156686	0.594628
Zbtb1	770.896	0.279374	0.114478	2.41288	0.0158271	0.594628
Anks1b	114428	0.204417	0.0858646	2.40243	0.0162867	0.595876
Cck	394.058	-0.355631	0.120047	-2.39697	0.0165314	0.595876
LOC100361087	9938.65	0.224283	0.0912223	2.40391	0.0162206	0.595876
Mob3b	1842.24	0.247817	0.0993443	2.3995	0.0164176	0.595876
Pigl	2610.76	0.224478	0.091406	2.40319	0.0162528	0.595876
Rnf144b	1420.32	-0.266878	0.1025	-2.40234	0.0162907	0.595876
Selenok	1710.06	-0.23595	0.0972916	-2.39715	0.016523	0.595876
Slc38a7	956.965	-0.252982	0.111473	-2.40312	0.016256	0.595876
Snrnp48	2725.36	0.233941	0.098526	2.39551	0.0165971	0.595876
Zmat5	410.946	0.294607	0.120195	2.39521	0.0166108	0.595876
Kcnd3	10069.1	0.209409	0.0886071	2.3898	0.0168576	0.602179
Mrtfa	4474.03	0.220762	0.092486	2.38709	0.0169824	0.60409
Arpp21	15171.7	0.237753	0.0985694	2.38231	0.0172046	0.604372
Mtg2	1895.95	0.249046	0.1022	2.38305	0.0171697	0.604372
Prmt1	841.375	-0.253996	0.105714	-2.38307	0.0171687	0.604372
Rpl36	565.732	-0.261316	0.113433	-2.37913	0.0173536	0.604592
Taf5	643.251	-0.264369	0.109199	-2.37961	0.017331	0.604592
Bche	439.581	-0.286828	0.121704	-2.3771	0.0174492	0.604742
Inha	454.054	0.301297	0.116474	2.37601	0.0175008	0.604742
Agap1	9843.24	0.209119	0.0896252	2.37171	0.017706	0.606879
Dlgap4	4654.22	0.224061	0.0981	2.37285	0.0176515	0.606879
Pde1a	4715.89	0.216757	0.0898052	2.36994	0.0177909	0.60733
Adgrb2	2482.08	0.229408	0.0963939	2.35798	0.0183748	0.613927
Dclk3	1378.03	0.258838	0.105241	2.35708	0.0184193	0.613927
Mctp1	19158.6	0.228023	0.0911194	2.36068	0.0182414	0.613927
Prkce	6050.97	0.215502	0.0915379	2.36384	0.0180867	0.613927
Prrt1	1374.65	0.260219	0.109641	2.35719	0.0184138	0.613927
Tec	1260.96	0.252349	0.106611	2.36256	0.0181492	0.613927
Sqle	818.426	-0.261451	0.108333	-2.35433	0.0185559	0.616057
AABR07051518.1	6082.17	0.208176	0.0919654	2.345	0.0190271	0.619846
Atp2b2	12828.8	0.215509	0.0911911	2.34475	0.01904	0.619846
Cnih3	3850.29	0.230861	0.0963219	2.34513	0.0190207	0.619846
Dpp6	28259.6	0.230219	0.0958291	2.34268	0.0191457	0.619846
Klhl3	2660.7	0.24914	0.10451	2.34303	0.0191276	0.619846
Mkln1	5027.57	0.205247	0.0873935	2.34054	0.0192558	0.619846
Scrt2	613.193	0.2585	0.114077	2.34171	0.0191956	0.619846
Trir	937.953	-0.249784	0.108177	-2.34142	0.0192104	0.619846
Ndufa13	1836.13	-0.230418	0.095951	-2.3369	0.0194446	0.623553
Baiap2	14097.6	0.247766	0.104636	2.33324	0.0196356	0.6273
Cetn2	1315.33	-0.235789	0.103778	-2.33159	0.0197221	0.627696
2022-03-02	488.974	-0.263398	0.115271	-2.32921	0.0198482	0.629343
Mpp6	2457.6	0.223237	0.0944709	2.32273	0.0201934	0.637902
Phyhd1	885.24	0.234394	0.107214	2.32	0.0203407	0.640165
Hypk	395.952	-0.252875	0.116514	-2.31759	0.0204715	0.641896
Lurap1	926.416	-0.244206	0.102861	-2.3154	0.0205909	0.643257
Arx	439.96	-0.253464	0.116347	-2.30681	0.0210653	0.645695
Bckdk	344.656	-0.267195	0.117497	-2.30457	0.0211906	0.645695
Dlg4	2697.53	0.22547	0.0968549	2.30774	0.0210136	0.645695
Fstl1	992.527	0.245693	0.107257	2.31011	0.0208823	0.645695
LOC100359583	1301.51	-0.25219	0.103181	-2.30664	0.0210746	0.645695
LOC100361645	666.91	-0.245673	0.113767	-2.30391	0.0212274	0.645695
Mcf2l	4508.52	0.222657	0.0942719	2.303	0.0212791	0.645695
Rcan2	7550.76	0.232668	0.100565	2.30716	0.0210459	0.645695
Acvr2a	6574.59	0.221179	0.0955301	2.29931	0.0214876	0.649692
Lrrtm3	20089.2	0.220021	0.0927163	2.29545	0.0217076	0.65401
Flt1	341.635	-0.405662	0.12186	-2.28976	0.0220353	0.657289
Mid1	962.021	0.261578	0.107285	2.28952	0.0220494	0.657289
Mrpl14	676.046	-0.251209	0.106739	-2.2918	0.0219175	0.657289
Filip1l	2636.2	-0.229968	0.107215	-2.2837	0.0223893	0.661552
Prex1	1757.36	0.236697	0.112005	2.28305	0.0224272	0.661552
Ryr3	13438.4	0.23316	0.0992519	2.28549	0.022284	0.661552
U6.111	624.721	-0.248541	0.115241	-2.28174	0.022505	0.661552
Dhrs7	559.663	-0.244935	0.111389	-2.27936	0.0226455	0.66338
Gadd45g	372.755	-0.246937	0.118721	-2.27734	0.022766	0.664609
AABR07072264.4	410.361	-0.336052	0.11746	-2.27434	0.0229458	0.6657
Jph1	1086.36	0.236917	0.102254	2.27409	0.0229606	0.6657
AABR07030521.1	3320.95	0.235708	0.10138	2.26868	0.023288	0.667283
AABR07062512.1	419.787	0.277282	0.118834	2.26742	0.0233643	0.667283
Psme4	7474.63	0.20652	0.0917304	2.26669	0.0234093	0.667283
Sipa1l1	6577.94	0.197357	0.087913	2.27172	0.0231036	0.667283
Terb1	878.745	0.241099	0.103229	2.26725	0.0233751	0.667283
Elovl1	549.606	0.262133	0.114568	2.26125	0.0237438	0.669564
Gramd1b	5766.4	0.206234	0.0921368	2.26025	0.0238057	0.669564
Sf3a2	615.489	-0.25437	0.109533	-2.26084	0.0237689	0.669564
Smurf1	3107.66	0.250466	0.106821	2.26036	0.0237989	0.669564
Atxn1	13483.5	0.207414	0.0911343	2.25856	0.023911	0.670301
Iqgap2	2156.58	0.217762	0.0940479	2.25711	0.0240011	0.670605
AC129815.1	718.878	0.249037	0.111488	2.24639	0.0246788	0.67789
Ccdc66	3731.32	0.200693	0.089595	2.23756	0.0252496	0.67789
Cst3	5108.99	-0.253902	0.106465	-2.23565	0.0253749	0.67789
Dgkz	2599.57	0.23644	0.105331	2.22586	0.0260234	0.67789
Ece2	1489.73	-0.2108	0.0984713	-2.23902	0.0251547	0.67789
Elmo1	13313.3	0.183479	0.0840575	2.24107	0.0250213	0.67789
Gabarap	692.673	-0.250752	0.107876	-2.23233	0.0255932	0.67789
Hspa8	2664.23	-0.231918	0.104016	-2.22712	0.0259393	0.67789
Kctd1	3739.35	0.259291	0.109453	2.24739	0.0246149	0.67789
Krt222	969.326	-0.24782	0.108066	-2.24707	0.0246358	0.67789
Med13l	5151.91	0.209517	0.0924077	2.23151	0.0256476	0.67789
Micos13	732.194	-0.248049	0.107522	-2.22694	0.0259511	0.67789
Pcsk6	913.235	0.251114	0.106255	2.23512	0.0254095	0.67789
Ramp1	1589.76	0.248988	0.108606	2.23326	0.0255317	0.67789
Rbm4b	1642.41	-0.216795	0.10152	-2.24222	0.0249471	0.67789
Sf3b6	764.871	-0.244014	0.108162	-2.23201	0.0256144	0.67789
Slc10a7	1381.4	0.213776	0.0980796	2.23717	0.0252749	0.67789
Tenm4	17476.2	0.194842	0.0907324	2.22953	0.0257786	0.67789
Tmco1	1538.24	-0.232714	0.103231	-2.22881	0.0258268	0.67789
Ttc28	4826.78	0.189269	0.0871251	2.22655	0.0259772	0.67789
Tti1	612.8	0.235497	0.111839	2.24743	0.0246124	0.67789
Vwa3a	1831.22	0.211778	0.0958505	2.24863	0.0245363	0.67789
Epm2a	889.894	-0.223015	0.102824	-2.21853	0.0265186	0.686565
Zfhx3	4548.53	0.243256	0.102653	2.21972	0.0264378	0.686565
Acsl6	3209.72	0.207791	0.0911397	2.21295	0.0269012	0.691851
Caly	4000.86	-0.205781	0.0930806	-2.21095	0.0270393	0.691851
Gnal	12588.9	0.257576	0.110164	2.20378	0.02754	0.691851
Laptm4a	1065.28	-0.244908	0.105946	-2.20849	0.0272099	0.691851
Pask	407.458	0.261997	0.118989	2.20381	0.0275376	0.691851
Pdcd4	2420.21	-0.214939	0.0975203	-2.20835	0.02722	0.691851
Rab3a	1193.38	-0.22799	0.103493	-2.20615	0.0273732	0.691851
RGD1560289	672.454	0.240087	0.108896	2.20434	0.0275003	0.691851
Tubb4b	1029.91	-0.254891	0.106526	-2.20509	0.0274475	0.691851
Zfp189	441.626	0.249263	0.122056	2.2102	0.0270915	0.691851
Shank2	8081.19	0.190253	0.0877025	2.2024	0.0276372	0.692238
Mgst3	668.627	-0.263311	0.112059	-2.1998	0.0278209	0.69274
Rpl23	1367.29	-0.234678	0.106767	-2.19998	0.0278086	0.69274
Pbx1	1988.04	0.204643	0.0972443	2.19698	0.0280216	0.695691
Spred2	6011.58	0.221876	0.101407	2.19379	0.0282503	0.699318
Stk39	4154.1	0.191056	0.0878125	2.19173	0.0283993	0.700958
Plxna4	14330.5	0.181701	0.0834752	2.18686	0.0287529	0.705572
Sgk3	871.174	0.248607	0.106134	2.18752	0.0287044	0.705572
Ivns1abp	1247.77	0.26952	0.112529	2.18452	0.0289243	0.706939
Klhdc2	1799.99	-0.221102	0.0994853	-2.18382	0.0289756	0.706939
Pla2g12a	504.124	0.246169	0.117801	2.17612	0.0295462	0.718787
Eef1b2	706.691	-0.244406	0.112303	-2.17441	0.0296742	0.719834
Tmem132b	4475.25	0.212492	0.0983873	2.17232	0.0298316	0.721583
Ccdc180	1536	0.246761	0.107376	2.17068	0.0299553	0.722511
Fos	438.168	-0.233775	0.122287	-2.16729	0.0302126	0.726647
Nts	702.508	0.237718	0.118561	2.16568	0.030336	0.727549
AABR07032496.1	3058.54	0.200489	0.0898695	2.16391	0.0304714	0.728731
Use1	767.291	-0.240862	0.107595	-2.16075	0.0307143	0.732472
Acsl5	926.866	-0.231602	0.104349	-2.15846	0.0308919	0.73258
Mettl21a	837.797	-0.233049	0.110499	-2.15876	0.0308685	0.73258
Opa3	818.742	0.219215	0.104775	2.15626	0.0310637	0.734596
AABR07024542.1	586.7	0.268619	0.119555	2.12114	0.0339103	0.739365
AABR07069466.1	2829.3	-0.216048	0.101142	-2.13093	0.0330946	0.739365
AC126572.6	743.8	-0.240559	0.113262	-2.1402	0.0323384	0.739365
Add1	5483.75	0.186165	0.086977	2.14824	0.031695	0.739365
Alg12	449.696	0.249624	0.114092	2.13518	0.032746	0.739365
Arid1b	11766.8	0.204978	0.0959992	2.11851	0.0341322	0.739365
Atp5f1e	1330.41	-0.215352	0.100524	-2.12238	0.0338058	0.739365
Cald1	1500.69	0.20017	0.10223	2.1168	0.0342765	0.739365
Camk2b	6712.09	0.225779	0.103971	2.11911	0.0340809	0.739365
Clpb	2752.44	0.191755	0.0913691	2.14875	0.0316544	0.739365
Cluap1	2287.76	0.215678	0.106877	2.14975	0.0315748	0.739365
Dpm2	566.049	-0.24393	0.111324	-2.13805	0.0325126	0.739365
Ext1	11443	0.184716	0.0870704	2.12488	0.0335966	0.739365
Fam241a	414.701	-0.272687	0.117692	-2.14558	0.0319066	0.739365
Flrt3	1985.44	-0.209083	0.103177	-2.1156	0.0343791	0.739365
Gmeb1	1211.88	0.207814	0.102915	2.11634	0.0343162	0.739365
Kcnt1	2064.54	0.249906	0.107688	2.12449	0.0336295	0.739365
Ldha	672.939	-0.218582	0.107447	-2.12063	0.0339527	0.739365
mrpl11	591.438	-0.21366	0.109299	-2.11737	0.0342285	0.739365
Ndufa4	2110.72	-0.213139	0.102153	-2.11554	0.0343841	0.739365
Ndufb11	553.349	-0.235709	0.110868	-2.11692	0.0342668	0.739365
Pcgf5	2410.43	0.206331	0.0947756	2.14128	0.0322514	0.739365
Pde4b	5011.38	0.187209	0.0896205	2.13128	0.0330657	0.739365
Pfn1	721.704	-0.235633	0.10792	-2.1166	0.0342934	0.739365
Pgbd5	1362.56	0.213817	0.104781	2.12551	0.0335443	0.739365
Rai1	4116.5	0.212311	0.100391	2.12052	0.033962	0.739365
Rbfox1	36386.5	0.192751	0.0907061	2.11524	0.0344094	0.739365
Rerg	4397.68	0.196534	0.0934119	2.1314	0.0330563	0.739365
Rimkla	734.926	0.239017	0.110448	2.14148	0.0322352	0.739365
Slc1a2	408.298	0.215487	0.121312	2.13684	0.0326113	0.739365
Slc24a4	4124.3	0.22663	0.107298	2.14174	0.0322142	0.739365
Stt3b	2468.16	0.200499	0.092613	2.12474	0.0336087	0.739365
Synj2	784.328	0.216406	0.105091	2.13875	0.0324558	0.739365
Tubb2a	1875.78	-0.220113	0.101537	-2.14794	0.0317186	0.739365
Unc79	17233.5	0.20392	0.0943147	2.14392	0.0320391	0.739365
Vom2r44	977.682	0.221331	0.103898	2.12676	0.0334397	0.739365
Bsg	3807.05	-0.254561	0.102583	-2.10846	0.0349911	0.740047
Dot1l	1328.39	0.224995	0.10484	2.1058	0.035222	0.740047
LOC103693375	731.721	-0.236311	0.114671	-2.10699	0.0351181	0.740047
LOC108349548	347.763	-0.304801	0.121452	-2.10635	0.0351737	0.740047
Pacsin2	2650.11	0.227481	0.103746	2.11253	0.0346408	0.740047
Prickle2	7647.78	0.182441	0.0912402	2.10573	0.0352278	0.740047
Rpl14	1439.56	-0.223465	0.101893	-2.10882	0.0349603	0.740047
Rps23	1473.51	-0.213897	0.108116	-2.1065	0.0351613	0.740047
Scn8a	10036.6	0.204537	0.0981905	2.11088	0.034783	0.740047
Ski	2721.26	0.21784	0.101157	2.10299	0.0354663	0.741461
Snx21	1378.93	-0.218598	0.102454	-2.10295	0.0354703	0.741461
Eps15l1	3528.66	0.195495	0.0925744	2.10179	0.0355714	0.741742
Galnt7	2507.25	0.191365	0.0962101	2.09463	0.0362041	0.742361
H3f3c	853.421	-0.233712	0.108195	-2.09557	0.0361201	0.742361
Hs3st5	2484.55	0.199683	0.0932941	2.09451	0.0362149	0.742361
Rbis	510.187	-0.221732	0.112048	-2.09836	0.0358737	0.742361
Rps24	976.88	-0.241748	0.113656	-2.0957	0.0361084	0.742361
RT1-T24-1	2443.52	-0.203985	0.110812	-2.09946	0.0357768	0.742361
Wwp2	930.907	0.218184	0.102548	2.09821	0.0358867	0.742361
Maml2	6001.64	0.206737	0.103465	2.09302	0.0363473	0.743193
Mrpl55	1076.49	-0.214031	0.100997	-2.09208	0.036431	0.743193
Pnrc1	422.306	-0.236918	0.117684	-2.08868	0.0367369	0.745838
Spcs1	454.965	-0.241096	0.113033	-2.0896	0.0366537	0.745838
Fbxo34	3322.77	0.229601	0.108631	2.08406	0.037155	0.752522
Bnip3	544.743	-0.21647	0.112407	-2.08197	0.0373448	0.752614
Camkk2	2980.36	0.197376	0.0969013	2.06626	0.0388043	0.752614
Cfp	520.385	0.24596	0.115208	2.06426	0.0389935	0.752614
Chsy1	882.831	0.230101	0.110024	2.07856	0.0376576	0.752614
Col19a1	1658.9	-0.224361	0.097957	-2.06707	0.0387271	0.752614
Csmd2	6616.51	0.180147	0.0877711	2.06697	0.0387371	0.752614
Eif2b4	748.137	-0.224971	0.106752	-2.06391	0.0390264	0.752614
Gramd1a	1206.05	0.212264	0.101206	2.06945	0.038504	0.752614
Igf1r	4256.39	0.17662	0.0874792	2.07047	0.0384082	0.752614
Klhl29	19389.4	0.199287	0.0921082	2.08272	0.0372764	0.752614
Mrps5	1109.68	-0.217437	0.107554	-2.07647	0.0378505	0.752614
Paxip1	1176.44	0.204443	0.0995269	2.07163	0.0382998	0.752614
Ppdpf	346.24	-0.262419	0.117726	-2.07017	0.0384368	0.752614
Rapgef1	2529.74	0.192954	0.0959062	2.06404	0.0390144	0.752614
RGD1359108	649.545	0.229247	0.114553	2.06548	0.0388772	0.752614
Rps27	1036.09	-0.237972	0.111663	-2.07255	0.038214	0.752614
Thy1	1288.33	-0.193492	0.0983907	-2.07582	0.0379105	0.752614
Tle2	906.778	-0.230434	0.104135	-2.07534	0.0379551	0.752614
Tmem150c	2656.24	0.197461	0.0989857	2.06465	0.0389564	0.752614
Tmem91	4652.13	-0.185427	0.0874492	-2.07033	0.0384215	0.752614
Zcchc12	1327.96	-0.194091	0.097535	-2.06567	0.0388593	0.752614
AABR07067310.1	958.173	0.211905	0.103677	2.05272	0.0400993	0.754621
Ap2b1	2984.41	0.197555	0.096281	2.05614	0.0397691	0.754621
Arhgap10	803.402	0.235156	0.114982	2.04341	0.0410116	0.754621
Atp5if1	1745.55	-0.199496	0.0993544	-2.0297	0.0423871	0.754621
Cacna2d1	14067.5	0.175025	0.0841903	2.05811	0.0395795	0.754621
Camta1	17644.9	0.18733	0.0913379	2.04385	0.0409687	0.754621
Cbarp	1632.81	-0.202475	0.0969414	-2.028	0.0425599	0.754621
Cdk5rap2	517.136	0.220971	0.112669	2.04432	0.0409215	0.754621
Clec16a	5356.98	0.179089	0.0893287	2.04696	0.0406622	0.754621
Clu	2346.09	-0.242811	0.110259	-2.0268	0.0426826	0.754621
Edf1	1609.04	-0.203283	0.0971212	-2.02784	0.0425766	0.754621
Etv4	791.772	0.221962	0.110682	2.04662	0.0406957	0.754621
Fam98a	1008.08	-0.209132	0.10181	-2.02855	0.0425042	0.754621
Far2	1317.31	0.215298	0.100446	2.05281	0.0400914	0.754621
Gnas.1	1077.32	-0.241554	0.116929	-2.04478	0.0408765	0.754621
Hacd2	3379.75	0.18342	0.0915959	2.04787	0.0405724	0.754621
Inpp5a	1079.53	0.214766	0.102957	2.03566	0.0417844	0.754621
Kcnh1	4366.24	0.177771	0.088379	2.02802	0.0425583	0.754621
Kcnip2	516.099	-0.213316	0.112603	-2.02636	0.0427283	0.754621
Kiaa0408L	2865.31	0.178916	0.0910383	2.02493	0.0428742	0.754621
Mme	347.489	0.223645	0.120619	2.03013	0.0423437	0.754621
Ndufa5	2060.88	-0.18725	0.0956324	-2.02574	0.0427914	0.754621
Nebl	20234.1	0.180428	0.0877982	2.05131	0.0402371	0.754621
Pex11g	820.641	-0.215733	0.105074	-2.06026	0.0393733	0.754621
Ppp1r16b	2594.91	0.191391	0.0951611	2.03886	0.041464	0.754621
Prmt2	649.329	-0.235008	0.110292	-2.03252	0.0421006	0.754621
Rap1gap	2302.2	0.235306	0.102294	2.04105	0.0412458	0.754621
RGD1310819	2417.74	0.223746	0.106662	2.04514	0.0408408	0.754621
Rpap2	1182.11	0.207328	0.102353	2.04951	0.0404125	0.754621
Rpl27a	1807.3	-0.209406	0.106864	-2.02724	0.0426375	0.754621
Rps3a	1223.94	-0.224474	0.112066	-2.03229	0.0421247	0.754621
Sem1	981.773	-0.213322	0.103185	-2.03767	0.0415828	0.754621
Sez6l	8423.57	0.177336	0.0973785	2.04586	0.0407702	0.754621
Sfswap	2911.11	0.186833	0.0932367	2.03262	0.0420912	0.754621
Slc12a3	1143.1	0.241092	0.11635	2.04752	0.040607	0.754621
Srp14	1092.04	-0.202167	0.100566	-2.03622	0.0417287	0.754621
Stx7	1904.73	-0.196564	0.0955119	-2.0334	0.0420121	0.754621
Syce2	491.895	0.233514	0.112798	2.05651	0.0397336	0.754621
Traip	606.175	0.236363	0.116819	2.05875	0.0395178	0.754621
Trio	8622.02	0.18217	0.0906379	2.03322	0.0420303	0.754621
Wdr82	1421.9	-0.202779	0.100221	-2.03662	0.0416878	0.754621
Zfp236	1810.9	0.198425	0.0969141	2.05826	0.0395648	0.754621
AABR07047789.1	2118.33	0.207325	0.101587	2.02114	0.0432652	0.758684
RGD1561916	669.561	0.204858	0.107193	2.02096	0.0432843	0.758684
Camk2n1	1454.23	-0.190713	0.0995085	-2.0199	0.0433936	0.759029
AABR07025662.1	466.542	-0.220809	0.120509	-1.99528	0.0460129	0.760034
AABR07043748.1	418.584	-0.229001	0.116005	-2.01281	0.0441351	0.760034
Atox1	480.032	-0.251511	0.114856	-2.01351	0.0440609	0.760034
Cpsf7	1511.13	0.19812	0.0977275	2.01324	0.0440891	0.760034
Dlgap3	2973.19	0.207855	0.100838	1.99458	0.0460887	0.760034
Dlk1	392.546	0.221032	0.122297	1.99418	0.0461324	0.760034
Dpy19l3	2566.99	0.214112	0.107864	1.999	0.0456079	0.760034
Gria3	16969.3	0.189587	0.0932579	1.99708	0.0458167	0.760034
Hagh	706.955	-0.210624	0.108072	-2.00397	0.0450728	0.760034
Hdac2	1760.89	-0.197936	0.0963844	-1.99413	0.0461377	0.760034
Hs2st1	4152.37	0.193815	0.0967094	2.00319	0.0451569	0.760034
Hs6st1	1287.75	0.204258	0.108792	1.99966	0.0455367	0.760034
Htr2b	843.16	-0.190075	0.116244	-1.99777	0.0457413	0.760034
Ier5l	437.802	-0.231612	0.120563	-1.99765	0.0457546	0.760034
Kcnma1	30014	0.176736	0.0877219	2.00769	0.0446761	0.760034
Man2b1	808.115	0.209439	0.105921	1.99534	0.0460062	0.760034
Mettl7a	769.559	-0.221072	0.106429	-2.00464	0.0450017	0.760034
Mylip	729.551	0.223912	0.109716	2.01699	0.0436961	0.760034
Nfasc	6437.7	0.176629	0.0890557	2.00211	0.0452729	0.760034
Phactr3	1292.47	0.208149	0.101923	2.01107	0.0443182	0.760034
Ppip5k2	5206.77	0.207739	0.101027	2	0.0454999	0.760034
Psmd13	1196.8	0.200157	0.101401	2.00581	0.0448766	0.760034
Psmd6	867.253	-0.222047	0.106515	-2.01505	0.0438989	0.760034
Ptk2	8925.08	0.180106	0.0896275	2.01688	0.0437085	0.760034
Rora	1700.46	0.208389	0.106114	2.00234	0.0452483	0.760034
Slc18a2	446.807	-0.21397	0.118519	-1.99325	0.046234	0.760034
Stk4	1524.31	0.199165	0.0989362	2.01068	0.0443596	0.760034
Tango6	1619.35	0.204615	0.101416	2.0073	0.0447179	0.760034
Topaz1	353.907	-0.20308	0.11738	-1.99358	0.0461979	0.760034
Zcchc14	1024.23	0.214593	0.107301	2.0048	0.0449847	0.760034
Zfp37	555.843	-0.218984	0.113933	-2.00786	0.044658	0.760034
Jdp2	1973.61	0.198827	0.0998133	1.99069	0.0465144	0.76195
Pmm2	1256.01	0.201723	0.100556	1.99055	0.0465306	0.76195
AABR07060487.1	38211.1	0.180661	0.0857493	1.98533	0.0471074	0.762054
Ablim2	8009.9	0.200724	0.100478	1.97766	0.0479676	0.762054
Armc8	6048.22	-0.162408	0.0872431	-1.97278	0.0485203	0.762054
Atp2b1	17565.1	0.218671	0.107981	1.97207	0.0486021	0.762054
Cd99	746.902	-0.227789	0.106071	-1.97967	0.0477405	0.762054
Crtac1	2476.22	0.192384	0.101221	1.98048	0.0476499	0.762054
Daam1	3729.72	0.171332	0.0905782	1.97416	0.0483636	0.762054
Dnaja2	3113.89	-0.173274	0.0893687	-1.98009	0.0476935	0.762054
Gpcpd1	2222.24	0.187485	0.0943295	1.98333	0.0473306	0.762054
Nrf1	1161.85	0.193781	0.103701	1.97395	0.0483875	0.762054
Omg	418.626	-0.237403	0.115683	-1.98054	0.0476426	0.762054
Ptpn1	1931.58	0.194191	0.100139	1.98147	0.0475381	0.762054
Rbms3	10790.1	0.176017	0.0872839	1.97202	0.0486072	0.762054
Rpl18	957.9	-0.216676	0.103114	-1.9873	0.0468896	0.762054
Smo	506.133	0.203077	0.112808	1.9733	0.0484613	0.762054
Srsf10	2299.18	-0.18135	0.0929333	-1.98656	0.0469712	0.762054
Tiam2	1232.6	0.21752	0.106556	1.9856	0.0470781	0.762054
Tmem18	531.428	-0.213942	0.113926	-1.9733	0.0484618	0.762054
Tmem255a	1320.09	-0.222119	0.102632	-1.98353	0.0473086	0.762054
Tmx2	1149.3	-0.20032	0.104755	-1.97443	0.0483328	0.762054
Ubr4	2185.13	0.195399	0.0989951	1.97885	0.0478334	0.762054
Zfp532	4180.16	0.180042	0.0928505	1.9794	0.0477709	0.762054
Zmiz1	3677.23	0.183406	0.0937957	1.98817	0.046793	0.762054
Plekha6	1660.94	0.206913	0.0999951	1.96986	0.0488542	0.764509
Sez6l2	5595.21	-0.17958	0.0893286	-1.96503	0.0494113	0.771801
Cox11	753.074	-0.216391	0.108095	-1.96308	0.0496372	0.773685
Igfbp7	1341.5	-0.270392	0.109175	-1.9612	0.0498556	0.773685
Sparc	631.487	-0.289812	0.120759	-1.96084	0.0498975	0.773685
Tmod1	719.455	0.221083	0.110095	1.96131	0.0498426	0.773685
Lamtor4	791.175	-0.212991	0.106338	-1.95457	0.0506333	0.7769
Mt3	2318.53	-0.232701	0.112166	-1.9574	0.0503008	0.7769
Rpl36a	426.372	-0.225157	0.121346	-1.95439	0.0506554	0.7769
Slit3	3887.08	0.197178	0.0983572	1.95472	0.0506162	0.7769
Stox2	8316.54	0.18539	0.0933349	1.9558	0.0504882	0.7769
Tmcc2	822.042	0.201905	0.10561	1.95466	0.0506234	0.7769
Unc13a	1884.85	0.187998	0.0989125	1.95289	0.0508323	0.778203
Slc39a11	2179.32	0.180857	0.0934071	1.95159	0.0509868	0.77916
Kcnh8	1091.45	-0.191703	0.100413	-1.95031	0.051139	0.779701
Tex2	4002.8	0.178339	0.0913287	1.94975	0.0512065	0.779701
Cnksr2	20004.3	0.168811	0.086552	1.94886	0.0513121	0.779907
Ramp2	486.054	-0.31648	0.121231	-1.94803	0.0514112	0.780013
AABR07035916.1	37209.3	0.167888	0.0868393	1.90373	0.0569458	0.782151
AABR07064386.1	370.773	-0.215476	0.119139	-1.94242	0.0520865	0.782151
AABR07065531.1	468.519	-0.210335	0.115343	-1.93946	0.0524448	0.782151
Agap2	1033.32	0.233626	0.115846	1.90456	0.0568372	0.782151
Aldh9a1	438.306	-0.22096	0.117563	-1.90365	0.0569563	0.782151
Arhgap12	1519.12	-0.193576	0.0999284	-1.91697	0.0552418	0.782151
Arid1a	3396.63	0.180855	0.091771	1.93219	0.0533367	0.782151
Arl15	13382.5	0.184121	0.0946275	1.92393	0.0543637	0.782151
Arl4a	514.413	-0.217481	0.111914	-1.90559	0.0567029	0.782151
Atp6v0c	3683.13	-0.177331	0.0892365	-1.94517	0.051754	0.782151
Bcat1	14908.2	0.158554	0.0839306	1.90881	0.056287	0.782151
Cd9	631.687	-0.257462	0.113823	-1.91004	0.0561285	0.782151
Cdan1	706.578	-0.231803	0.115545	-1.94559	0.0517046	0.782151
Cdc14a	779.379	0.207905	0.113639	1.92731	0.0539408	0.782151
Cdh8	9623.93	0.154082	0.0851641	1.92786	0.0538722	0.782151
Cfl2	1303.06	-0.191578	0.100997	-1.92526	0.0541968	0.782151
Clk4	3831.71	-0.171454	0.0906178	-1.93522	0.0529629	0.782151
Cnep1r1	1174.06	-0.191045	0.100983	-1.92121	0.054705	0.782151
Crem	461.807	0.22214	0.113084	1.91689	0.0552515	0.782151
Cul9	1753.28	0.204551	0.107093	1.90438	0.0568612	0.782151
Dnmbp	1428.06	0.196092	0.105147	1.92905	0.0537247	0.782151
Eif1	5256.31	-0.179827	0.0922016	-1.93195	0.0533663	0.782151
Eml5	7069.2	0.175716	0.092352	1.91721	0.0552111	0.782151
Gdi1	1808.46	0.198758	0.10036	1.91191	0.0558884	0.782151
Ghitm	693.793	-0.224833	0.110593	-1.90629	0.0566128	0.782151
Gpatch2	1304.23	0.186534	0.0981107	1.91336	0.0557018	0.782151
Hdac4	4866.16	0.166902	0.0940217	1.90398	0.0569125	0.782151
Herc1	12209.5	0.16726	0.085857	1.91769	0.0551506	0.782151
Lipe	738.745	-0.20761	0.107779	-1.90395	0.0569164	0.782151
Map2	35309	0.168766	0.089363	1.90329	0.057003	0.782151
Map7	6417.58	0.166551	0.0905532	1.91245	0.055819	0.782151
MGC116121	1272.41	-0.194289	0.102851	-1.94131	0.052221	0.782151
Myef2	4636.47	-0.161323	0.0876314	-1.9129	0.0557608	0.782151
Ncam1	6290.23	0.165661	0.0888197	1.92177	0.0546347	0.782151
Ngdn	1381.86	-0.208579	0.102575	-1.93083	0.0535037	0.782151
Npepo	7540	0.167494	0.0882048	1.91671	0.0552748	0.782151
Panx1	1316.29	0.192841	0.0997809	1.93306	0.0532293	0.782151
Plcb1	18717.4	0.172858	0.0905436	1.90495	0.0567871	0.782151
Ppp1r14d	777.694	-0.202518	0.112781	-1.91271	0.0557851	0.782151
RGD1560398	1195.24	-0.190375	0.101205	-1.93549	0.0529304	0.782151
RGD1561590	1777.78	-0.201514	0.0976488	-1.927	0.0539802	0.782151
Rhot2	741.22	0.222454	0.11618	1.91014	0.0561154	0.782151
Rnf43	652.227	0.20975	0.111552	1.93025	0.0535754	0.782151
Rpl12	481.674	-0.218582	0.118669	-1.91935	0.0549395	0.782151
Rpl26	424.721	-0.21589	0.12076	-1.92186	0.0546228	0.782151
Rpl6	505.793	-0.203068	0.111509	-1.93266	0.0532777	0.782151
Rps6ka5	9363.82	0.171175	0.0918516	1.90919	0.0562376	0.782151
Slc5a6	904.581	0.225334	0.107356	1.9174	0.0551873	0.782151
Smarca4	4629.91	0.166086	0.0883801	1.92055	0.0547884	0.782151
Sorcs1	25845	0.168544	0.086467	1.91571	0.0554019	0.782151
Styxl1	1875.96	-0.184875	0.0967273	-1.90491	0.0567923	0.782151
Tbc1d32	1389.43	0.204087	0.0999938	1.91643	0.0553102	0.782151
Tf	2187.9	-0.211101	0.101895	-1.9213	0.0546944	0.782151
Ttll5	3184.29	0.162692	0.0907119	1.91914	0.0549662	0.782151
Txn1	414.395	-0.254637	0.117024	-1.92533	0.0541884	0.782151
Ube3a	27522.9	-0.172678	0.09888	-1.91133	0.0559617	0.782151
Vwa8	499.863	-0.208255	0.112509	-1.93819	0.0525997	0.782151
Zfp213	885.757	-0.206172	0.106964	-1.9354	0.0529407	0.782151
Zhx2	1033.46	0.178183	0.101255	1.91576	0.055395	0.782151
Atp5po	1206.35	-0.186377	0.100269	-1.90029	0.057395	0.782458
Ccnt2	3105.53	0.189216	0.0944484	1.90049	0.0573693	0.782458
Rpl13	1471.08	-0.202653	0.110246	-1.90214	0.0571526	0.782458
Tbc1d16	1330.52	0.200036	0.104357	1.90089	0.0573168	0.782458
Ugt1a6	349.11	0.215266	0.116908	1.8994	0.0575116	0.782787
AABR07066379.1	6163.74	-0.16159	0.0891885	-1.89684	0.0578491	0.785356
AABR07070312.1	546.886	0.236724	0.11606	1.89656	0.0578859	0.785356
AABR07068161.1	13082.5	0.17483	0.095823	1.88608	0.0592848	0.789589
AC128154.1	2794.84	-0.17967	0.0964306	-1.89221	0.0584626	0.789589
Actr3b	954.71	0.205393	0.107237	1.88472	0.0594672	0.789589
Atp8a2	8149.22	0.162534	0.087255	1.87678	0.0605485	0.789589
Brip1	873.139	0.192607	0.105142	1.87895	0.0602516	0.789589
Btbd9	6969.07	0.166472	0.0900465	1.87739	0.0604643	0.789589
Cdc14b	3852.3	0.171538	0.0908899	1.88541	0.0593747	0.789589
Cdh9	5133.67	0.184264	0.0904195	1.88325	0.0596662	0.789589
Crip2	580.074	-0.208603	0.109904	-1.88278	0.0597304	0.789589
Disp2	3324.95	-0.194928	0.100909	-1.88459	0.0594849	0.789589
Gabrd	552.778	-0.215312	0.117704	-1.89105	0.0586177	0.789589
Ghr	3798.42	0.170462	0.0891176	1.88726	0.059126	0.789589
Gpr158	18259.7	0.170594	0.0918222	1.88645	0.0592348	0.789589
Grin2a	5702.36	0.173638	0.0957291	1.8767	0.0605586	0.789589
Hfm1	2301.81	-0.188556	0.0980562	-1.88102	0.0599686	0.789589
Hnrnph1	2408.73	0.195933	0.100392	1.88271	0.0597401	0.789589
Kcnk1	809.531	0.200824	0.112903	1.87566	0.0607015	0.789589
Lactb2	434.778	-0.231539	0.115757	-1.88632	0.0592513	0.789589
Olfm2	1616.31	-0.184294	0.0961329	-1.89134	0.0585783	0.789589
Rab27b	1265.29	0.192497	0.100396	1.87864	0.0602937	0.789589
Rapgef6	12007.2	0.169026	0.0882925	1.88074	0.0600074	0.789589
Smpd3	6454.91	0.200156	0.106516	1.88689	0.0591748	0.789589
Ssbp1	638.264	-0.191433	0.107876	-1.87583	0.060679	0.789589
St8sia3	810.655	0.235067	0.112636	1.88542	0.0593732	0.789589
Tmem218	441.894	-0.207274	0.118735	-1.89217	0.0584678	0.789589
Usp33	4568.19	0.168102	0.0907112	1.87556	0.0607161	0.789589
Vps26b	800.938	0.195318	0.105801	1.87591	0.0606679	0.789589
Adprhl2	407.856	0.207187	0.114437	1.874	0.0609303	0.789947
Zfp629	9777.74	-0.17596	0.0948559	-1.87432	0.060887	0.789947
Adamts6	702.307	0.221921	0.108676	1.86996	0.0614895	0.794238
Cdh2	9479.44	0.167202	0.0899332	1.86598	0.0620439	0.794238
Cyfip2	7902.22	0.188435	0.100953	1.8671	0.061888	0.794238
Fam171b	2270.73	-0.16704	0.0937327	-1.86794	0.0617699	0.794238
Gpatch4	391.792	0.205202	0.119196	1.86728	0.0618631	0.794238
Nudt2	872.7	-0.20939	0.109175	-1.86758	0.061821	0.794238
Paics	400.954	-0.207372	0.116622	-1.86899	0.061624	0.794238
Rps8	1942.65	-0.200099	0.108405	-1.86554	0.0621055	0.794238
Zfp780b-ps1	771.073	0.197558	0.106773	1.86611	0.0620257	0.794238
Add2	1227.83	0.205611	0.109642	1.86482	0.062207	0.794335
Brwd1	4386.84	0.168389	0.0905096	1.86128	0.0627053	0.797011
LOC100364435	1696.64	-0.206117	0.10696	-1.86166	0.0626508	0.797011
Sh3rf1	2780.32	0.18699	0.0990052	1.86264	0.0625126	0.797011
St8sia2	375.401	-0.213389	0.115355	-1.86065	0.0627931	0.797011
Dnajc11	976.131	0.19313	0.103172	1.85866	0.0630753	0.7973
Klc1	3280.19	0.179272	0.0963356	1.85784	0.0631915	0.7973
LOC100360449	1741.31	-0.190549	0.108234	-1.85729	0.0632698	0.7973
Prkcb	11734.8	0.181627	0.0982417	1.85717	0.0632867	0.7973
Slc25a4	2486.02	-0.178919	0.0973627	-1.85863	0.0630803	0.7973
Crbn	1447.74	-0.176908	0.0978166	-1.8549	0.0636106	0.798882
Rpp30	1448.68	0.18751	0.0979162	1.85504	0.0635901	0.798882
Tm2d3	352.108	-0.219779	0.116958	-1.85431	0.0636954	0.798882
Kcna1	1065.58	-0.219465	0.11318	-1.85341	0.063823	0.799298
Ajap1	2109.74	0.18932	0.101181	1.84986	0.0643333	0.799773
B3galt2	415.666	-0.230069	0.116879	-1.85037	0.06426	0.799773
Erh	1258.62	-0.190397	0.0996041	-1.85201	0.064025	0.799773
Grid1	6559.38	0.1673	0.0879522	1.85003	0.0643097	0.799773
Tecpr2	2616.42	0.16797	0.0919558	1.85017	0.0642885	0.799773
Upf3a	491.649	-0.210215	0.114592	-1.84744	0.0646829	0.802941
Lzts1	4082	0.200083	0.105941	1.84608	0.0648801	0.804209
Ca12	3176.46	0.197506	0.102331	1.84446	0.0651164	0.804782
Epb41	1993.58	0.200806	0.104952	1.84467	0.0650853	0.804782
Slc20a2	1623.49	0.178645	0.0959303	1.84376	0.0652176	0.804857
Xylt1	910.992	0.192441	0.107408	1.84235	0.0654239	0.806228
Vamp4	1759.47	-0.179987	0.0992109	-1.83873	0.0659556	0.811599
AABR07044049.1	1930.88	0.174097	0.0984412	1.83484	0.0665295	0.81239
AABR07062799.2	1755.87	0.173743	0.0972661	1.8278	0.0675799	0.81239
B3gat1	1484.39	0.209518	0.109007	1.81907	0.0689004	0.81239
Btbd1	2745.51	-0.172739	0.0932086	-1.82418	0.0681255	0.81239
Cacna1e	22853	0.160425	0.0877666	1.81706	0.0692084	0.81239
Cyld	5389.52	0.17634	0.0963635	1.81737	0.0691606	0.81239
Epn2	3779.26	0.166472	0.0903404	1.82567	0.0678994	0.81239
Erc2	12117.4	0.176461	0.0925039	1.83693	0.06622	0.81239
Gfod1	4675.3	0.168475	0.0950832	1.82639	0.0677919	0.81239
Gli3	1975.69	0.183834	0.0939546	1.81735	0.0691638	0.81239
Gpc6	18547.1	0.153577	0.0830049	1.82706	0.0676909	0.81239
Hs6st2	6637.67	0.16416	0.0900276	1.82433	0.0681026	0.81239
Kcnq3	20557	0.147564	0.0835706	1.8186	0.0689732	0.81239
Ldhb	1725.98	-0.178951	0.0951525	-1.82842	0.067486	0.81239
LOC100362814	2175.82	0.167956	0.0934377	1.83606	0.0663492	0.81239
Mllt6	1435.27	0.204573	0.109202	1.81677	0.0692527	0.81239
Mmd	1292.36	0.194901	0.10397	1.8252	0.0679702	0.81239
Mtcl1	3024.41	0.198671	0.109537	1.83284	0.0668261	0.81239
Mycbp2	5908.23	0.168423	0.0912076	1.83191	0.0669643	0.81239
Nckap1	4962.93	0.167145	0.0915295	1.83008	0.0672376	0.81239
Neto1	21798.8	0.181788	0.0955714	1.83447	0.0665848	0.81239
Ntrk2	23092.8	0.141954	0.0831891	1.8165	0.0692943	0.81239
Ntrk3	19446.1	0.166325	0.0899237	1.83141	0.0670393	0.81239
Ogfod3	362.792	-0.230396	0.116675	-1.82197	0.068459	0.81239
Pigp	581.628	-0.211945	0.110491	-1.81772	0.0691077	0.81239
Ppia	759.973	-0.204487	0.11203	-1.83605	0.0663509	0.81239
Prpf38b	1357.25	0.201352	0.107927	1.82138	0.0685498	0.81239
Rangap1	1592.54	0.178666	0.1014	1.83263	0.0668581	0.81239
Rpl28	1047.24	-0.18987	0.105187	-1.8232	0.0682733	0.81239
Samd5	9153.55	0.169064	0.0894677	1.81824	0.0690269	0.81239
Scpep1	651.783	-0.186733	0.108275	-1.81532	0.0694744	0.81239
Slc23a2	1456.16	0.176344	0.0978086	1.82277	0.0683375	0.81239
Slc24a2	9370.77	0.156134	0.0885833	1.83349	0.0667296	0.81239
Szt2	340.66	0.22423	0.118687	1.82244	0.0683885	0.81239
Taf4	354.602	0.217963	0.117005	1.81539	0.0694645	0.81239
Wee1	584.864	0.214655	0.111788	1.82018	0.0687316	0.81239
AABR07058170.1	349.831	0.209778	0.12125	1.81251	0.0699078	0.813289
Adarb1	5322.36	0.18409	0.0984661	1.81233	0.0699355	0.813289
Papola	6543.43	0.154921	0.0872421	1.81382	0.0697062	0.813289
Wdr31	867.46	-0.197326	0.10616	-1.81238	0.0699271	0.813289
Prcc	1506.09	0.176926	0.098752	1.81165	0.0700403	0.81339
Emc7	770.568	-0.207338	0.11129	-1.80924	0.0704143	0.814085
Sgip1	9231.21	0.155156	0.0862328	1.80982	0.0703239	0.814085
Thsd7a	8592.53	-0.16331	0.0868191	-1.80878	0.0704848	0.814085
Uqcr11	1798.73	-0.173118	0.0969419	-1.81039	0.070236	0.814085
Cpne7	3524.2	0.180436	0.0970449	1.80693	0.0707726	0.814695
Ippk	1378.05	0.182481	0.099291	1.80536	0.0710187	0.814695
Mprip	6728.87	0.155986	0.0881715	1.80773	0.0706484	0.814695
Ptpro	7456.77	0.16892	0.0974271	1.80601	0.0709171	0.814695
Tesc	1001.9	0.193344	0.109233	1.80564	0.0709743	0.814695
Dcp1a	4631.79	-0.168744	0.0909744	-1.80455	0.0711455	0.815045
Ccdc88a	7022.38	0.166986	0.090957	1.80258	0.0714547	0.817481
Kcnc3	3752.81	0.160322	0.0910915	1.80102	0.071699	0.819168
AABR07019086.1	3847.91	-0.145889	0.10777	-1.79924	0.0719807	0.819187
Adam23	7994.31	0.17119	0.093462	1.79675	0.0723761	0.819187
Adamts19	637.664	0.232246	0.115395	1.79638	0.072434	0.819187
Ank3	29846.5	0.159965	0.0886927	1.79638	0.0724346	0.819187
Bcr	6085.85	0.179282	0.0965617	1.79753	0.0722509	0.819187
Tbc1d14	1401.56	0.179213	0.0988565	1.79784	0.0722023	0.819187
Tex9	904.431	-0.189535	0.104899	-1.79944	0.0719495	0.819187
Uqcrq	888.839	-0.195037	0.106303	-1.79612	0.0724747	0.819187
Atp6v0b	7732.83	-0.167899	0.0898848	-1.79404	0.0728073	0.819806
Crk	1229.15	0.182501	0.1006	1.79197	0.0731385	0.819806
Il1rapl2	11733.2	-0.149946	0.0847653	-1.79218	0.0731049	0.819806
Jazf1	12203.7	0.152547	0.0844215	1.79158	0.0732005	0.819806
Mapk10	14880.4	0.153764	0.0876537	1.79269	0.0730232	0.819806
Pex5l	12685.1	0.15189	0.0896609	1.79343	0.0729039	0.819806
Prkd2	1542.2	0.186128	0.106331	1.79154	0.0732073	0.819806
Atp5mf	921.402	-0.184565	0.103595	-1.78862	0.0736759	0.820327
Cmas	867.655	-0.18407	0.10362	-1.78703	0.0739322	0.820327
Ctnnd2	30181.1	0.148671	0.0830226	1.78942	0.0735479	0.820327
Eif4g3	8267.31	0.153162	0.0873699	1.78757	0.0738449	0.820327
Tspan5	7362.42	0.149358	0.0874219	1.78801	0.0737748	0.820327
Tspyl4	964.872	-0.183957	0.106017	-1.79018	0.073425	0.820327
Usp34	6649.22	0.157148	0.0867534	1.7877	0.0738251	0.820327
Rapgef5	3540.29	0.175814	0.100593	1.78605	0.0740909	0.821012
Chac2	741.345	-0.186824	0.110868	-1.78408	0.0744103	0.821365
Ndn	715.551	-0.188577	0.107408	-1.78455	0.0743338	0.821365
P3h3	4063.18	0.163751	0.0936782	1.78397	0.0744284	0.821365
Snx12	3305.86	0.161583	0.0907867	1.78346	0.0745108	0.821365
Fras1	4244.91	0.182318	0.102531	1.7805	0.0749942	0.825618
Avil	620.116	0.199644	0.113758	1.77628	0.0756864	0.826126
Crim1	1912.35	0.180578	0.0997104	1.77164	0.0764543	0.826126
Cyp4x1	3490.04	-0.160207	0.0889008	-1.77142	0.0764902	0.826126
Dnajb4	2070.48	-0.163775	0.0935044	-1.77184	0.0764207	0.826126
Elp1	1980.73	0.169996	0.0970659	1.77358	0.0761321	0.826126
Gng3	766.264	-0.188347	0.112369	-1.77591	0.0757478	0.826126
Jun	417.768	-0.217441	0.114468	-1.77121	0.0765264	0.826126
LOC500007	401.985	0.199501	0.115298	1.77017	0.0766991	0.826126
Pcsk2	14454.9	0.184549	0.105157	1.77561	0.0757973	0.826126
Ppfia1	1829.31	0.171473	0.0950231	1.77455	0.0759716	0.826126
Pptc7	1369.99	0.190178	0.106227	1.77661	0.0756326	0.826126
Ptprj	5551.04	0.171752	0.0944347	1.77942	0.0751712	0.826126
Sgpp2	1009.74	0.210058	0.111233	1.77192	0.0764071	0.826126
Slc8a3	4015.08	0.153807	0.0880236	1.77238	0.0763318	0.826126
Tox3	1872.75	-0.183966	0.0977988	-1.77036	0.076668	0.826126
Tpt1	1767.93	-0.180897	0.104267	-1.77188	0.0764144	0.826126
Usp40	379.85	0.23891	0.120094	1.77875	0.0752811	0.826126
Inafm1	443.856	-0.207213	0.116354	-1.7691	0.0768774	0.826993
AABR07071697.1	721.734	-0.183327	0.112486	-1.75818	0.0787174	0.827804
Ccdc91	1060.01	-0.178191	0.100643	-1.76407	0.0777204	0.827804
Dhcr24	763.082	-0.188341	0.106007	-1.76628	0.0773497	0.827804
Dok5	1284.55	0.166441	0.0985795	1.75904	0.0785699	0.827804
Fam126b	2770.71	0.174582	0.0978747	1.75842	0.0786769	0.827804
Gng10	658.023	-0.179952	0.107543	-1.75729	0.0788679	0.827804
Hook2	1891.23	-0.173747	0.0954057	-1.76733	0.077173	0.827804
Kcnab1	28536.1	0.165581	0.0965546	1.75958	0.0784788	0.827804
Map3k5	2081.46	0.156377	0.0945361	1.76397	0.0777368	0.827804
Mss51	1034.22	0.182363	0.103825	1.7628	0.0779339	0.827804
Pxmp2	459.122	-0.206762	0.11337	-1.75706	0.0789083	0.827804
Rbm34	985	0.208771	0.10901	1.76059	0.0783077	0.827804
Rps5	843.428	-0.200798	0.111346	-1.76288	0.0779202	0.827804
Sec62	3399.26	-0.161762	0.0902844	-1.76351	0.0778148	0.827804
Sema4c	500.263	-0.195345	0.114418	-1.76236	0.0780089	0.827804
Stk32c	2483.33	0.183016	0.103025	1.76386	0.0777558	0.827804
Tmem107	378.683	-0.208168	0.115225	-1.76645	0.0773205	0.827804
Usf2	1057.73	0.174096	0.103786	1.75857	0.0786502	0.827804
Zbtb20	9310.81	0.157714	0.0924445	1.75793	0.0787596	0.827804
Zbtb21	494.989	0.218605	0.11326	1.75984	0.0784356	0.827804
AABR07051882.2	592.053	0.192165	0.109234	1.75418	0.0794003	0.828474
Akap8l	9029.19	-0.152168	0.0855401	-1.74804	0.0804562	0.828474
Ap3d1	1587.94	0.170954	0.101672	1.74908	0.0802776	0.828474
Arf1	544.564	0.198498	0.111178	1.75285	0.0796274	0.828474
Asb13	660.66	-0.194682	0.110231	-1.75067	0.0800023	0.828474
Cacna1h	921.943	0.201418	0.110315	1.75461	0.0793268	0.828474
Cemip2	1063.55	0.178175	0.109286	1.74761	0.080532	0.828474
Cox17	850.099	-0.197238	0.109845	-1.75128	0.0798971	0.828474
Guk1	1068.43	-0.184275	0.106638	-1.74799	0.080466	0.828474
Higd2a	754.787	-0.177385	0.106255	-1.75078	0.0799839	0.828474
LOC103695172	1011.51	-0.174932	0.115678	-1.75297	0.0796072	0.828474
Naa25	1618.74	0.180448	0.10151	1.75204	0.0797671	0.828474
Naa38	366.026	-0.197444	0.115886	-1.74948	0.0802077	0.828474
Pdgfc	2839.37	0.183609	0.0987573	1.75118	0.0799151	0.828474
Prkar1b	3229.75	0.158736	0.0925086	1.75207	0.0797618	0.828474
Scg2	4432.97	-0.164198	0.0967896	-1.74757	0.080538	0.828474
Pdzd11	1015.21	-0.171181	0.102502	-1.7469	0.0806555	0.828677
Minar2	928.396	-0.194251	0.11211	-1.74397	0.0811647	0.830883
Rhoq	1249.26	0.163409	0.100589	1.74408	0.0811451	0.830883
Zfp385b	10083.2	0.156079	0.0865192	1.74488	0.081006	0.830883
AABR07031963.1	419.933	0.197554	0.115226	1.73673	0.0824342	0.831194
Bscl2	720.506	-0.18521	0.111199	-1.74211	0.0814884	0.831194
Cabp1	1834.84	0.189327	0.10906	1.73693	0.0824	0.831194
Ccdc9	443.196	-0.215141	0.120018	-1.73867	0.082092	0.831194
Insyn2a	1863.56	0.168367	0.0957904	1.73488	0.0827622	0.831194
Ndufa11	778.825	-0.186565	0.104959	-1.7397	0.0819121	0.831194
Nr3c2	9935.65	0.182034	0.10079	1.73573	0.0826116	0.831194
Osbpl6	4470.36	0.148657	0.0883075	1.73617	0.0825345	0.831194
Ppargc1a	2040.52	0.167408	0.0987709	1.73515	0.0827135	0.831194
Psmb5	870.326	-0.182965	0.104234	-1.73457	0.0828165	0.831194
Rnf2	503.159	-0.184288	0.112875	-1.7353	0.082687	0.831194
Skil	701.987	0.205866	0.107556	1.73842	0.0821377	0.831194
Slc2a1	516.876	-0.256501	0.113801	-1.73678	0.0824262	0.831194
Slc35f3	6828.86	0.154713	0.0896057	1.73634	0.0825041	0.831194
Tcte3	427.56	-0.190214	0.113716	-1.73685	0.0824132	0.831194
Wdpcp	1759.33	0.160203	0.0972359	1.74217	0.0814781	0.831194
Zpbp	423.913	-0.220485	0.115607	-1.7343	0.0828641	0.831194
Alcam	19262.8	0.166473	0.0948217	1.73144	0.0833738	0.834329
Arhgap32	5552.16	0.16637	0.0942465	1.73154	0.0833548	0.834329
Dock4	6690.38	0.151001	0.0891129	1.73087	0.0834746	0.834352
Hnrnpdl	859.766	-0.160893	0.103759	-1.72911	0.0837898	0.836515
Anxa5	351.113	-0.238156	0.117668	-1.7268	0.0842034	0.83768
Nubp1	349.097	-0.220452	0.118408	-1.72695	0.0841773	0.83768
Prnp	3848.08	-0.156352	0.0913883	-1.72694	0.0841776	0.83768
Ogt	11955.1	0.176921	0.100027	1.72501	0.0845253	0.838911
Setbp1	3859.41	0.146329	0.0879356	1.72554	0.08443	0.838911
AABR07028615.1	875.744	0.170995	0.103463	1.71963	0.0854992	0.839601
AABR07068351.1	707.461	0.204613	0.118045	1.72213	0.0850461	0.839601
LOC100911769	547.208	0.198962	0.111124	1.72247	0.0849836	0.839601
Mfsd13a	1610.65	0.175808	0.0983619	1.71915	0.0855866	0.839601
Ppard	380.744	0.198394	0.117708	1.7197	0.0854863	0.839601
Rpl27	580.489	-0.200549	0.114133	-1.72368	0.0847649	0.839601
Rpl37a	2090.03	-0.190488	0.111286	-1.71964	0.0854971	0.839601
Slc3a2	1633.03	-0.184829	0.1006	-1.7211	0.0852333	0.839601
Smim8	526.287	-0.18406	0.110904	-1.72176	0.0851135	0.839601
Zfp667	1220.59	-0.170296	0.0986541	-1.72029	0.0853806	0.839601
Qsox2	922.976	0.186366	0.105488	1.71781	0.0858307	0.841021
Aldh2	349.61	-0.230379	0.116431	-1.71533	0.0862845	0.844236
Ric8b	4752.26	0.181285	0.105238	1.71493	0.0863582	0.844236
Fra10ac1	1338.33	0.18167	0.0996235	1.71284	0.0867422	0.847012
Fam171a1	1425.29	0.183502	0.103628	1.71146	0.0869958	0.84851
Alk	3978.11	0.153633	0.0931412	1.70853	0.0875385	0.848561
Atp5pd	1218.03	-0.169354	0.10093	-1.70382	0.0884147	0.848561
Ccnk	1383.38	-0.167293	0.102425	-1.70617	0.0879772	0.848561
Clnk	770.118	-0.181793	0.114811	-1.70692	0.0878368	0.848561
Fam193b	3294.41	0.156356	0.0917093	1.7096	0.0873402	0.848561
Fkbp3	1280.89	-0.16877	0.100319	-1.70578	0.0880493	0.848561
Kdm6b	389.16	0.191766	0.116533	1.7032	0.0885308	0.848561
Ly6e	748.959	-0.194872	0.107018	-1.69817	0.0894766	0.848561
Mical3	3254.45	0.149591	0.0908198	1.70945	0.087368	0.848561
Mobp	630.676	0.179825	0.118611	1.70227	0.0887048	0.848561
Nudcd3	850.812	-0.18406	0.106058	-1.70605	0.087998	0.848561
Osbp2	3288	0.173462	0.0991528	1.70835	0.0875722	0.848561
P2ry14	863.393	-0.179483	0.109746	-1.69853	0.0894076	0.848561
Pde4a	1716.22	0.187695	0.104908	1.6993	0.0892628	0.848561
Pfdn5	1569.01	-0.1684	0.0965837	-1.70075	0.0889908	0.848561
Pip5k1c	1268.71	0.175642	0.102237	1.69885	0.0893472	0.848561
Pllp	463.191	-0.222731	0.115643	-1.69641	0.0898075	0.848561
Podxl2	2178.08	-0.173884	0.098864	-1.70175	0.0888024	0.848561
Ppp1r9a	8147.84	0.173791	0.0971177	1.70113	0.0889182	0.848561
Rnf13	3344.58	-0.159035	0.092804	-1.69743	0.0896158	0.848561
Srsf3	963.282	0.183931	0.107371	1.69666	0.0897614	0.848561
Tnik	21548.9	0.14541	0.0853673	1.70211	0.0887355	0.848561
Trmu	431.254	-0.198597	0.114579	-1.69645	0.0897999	0.848561
Tspan6	338.56	-0.214909	0.118674	-1.69885	0.0893477	0.848561
Usp30	3088.97	-0.168975	0.0969943	-1.70087	0.0889681	0.848561
Ust	2242.21	0.163887	0.099375	1.70922	0.0874098	0.848561
Zfp536	599.095	-0.222494	0.113178	-1.70233	0.0886926	0.848561
Zmat1	1834.5	-0.168038	0.0995123	-1.70227	0.0887045	0.848561
Nr2f2	979.557	-0.259091	0.114998	-1.6935	0.0903609	0.852838
Pard3	12078.6	0.174562	0.0956182	1.69173	0.0906976	0.853162
Ptpn5	5198.84	0.185473	0.105445	1.69209	0.0906293	0.853162
Rbm3	1007.52	-0.154043	0.104986	-1.6922	0.0906084	0.853162
Bcas2	725.458	-0.173428	0.106783	-1.69039	0.090954	0.853677
Dop1b	2773.23	0.151511	0.091464	1.69086	0.0908636	0.853677
Mgat5	2847.55	0.148906	0.0916508	1.68762	0.0914843	0.857192
Mmadhc	460.691	-0.194444	0.112873	-1.68738	0.091531	0.857192
Ppp1r14b	1129.74	-0.164023	0.101526	-1.68631	0.0917355	0.85721
Sox6	3309.64	-0.173886	0.0944174	-1.68635	0.0917293	0.85721
Atp6v1f	694.792	-0.173651	0.109496	-1.6845	0.0920858	0.858414
Dlg2	57211.7	0.145569	0.0857179	1.68407	0.0921684	0.858414
Srsf6	1346.62	0.182803	0.106803	1.68425	0.0921327	0.858414
Scn1b	569.234	-0.193056	0.114513	-1.68334	0.0923098	0.858785
Eno1	1151.3	-0.163212	0.100342	-1.6828	0.0924133	0.858804
AABR07028769.1	479.058	0.186191	0.113175	1.68193	0.092582	0.859083
Abl2	11360	0.140329	0.0840955	1.67868	0.093215	0.859083
Ahdc1	3813.27	0.148233	0.0925873	1.6767	0.0936008	0.859083
Ak5	10354.4	0.136387	0.0888098	1.67681	0.0935802	0.859083
Igf1	407.068	-0.206613	0.114731	-1.67576	0.0937844	0.859083
Mbnl1	8128.28	0.167736	0.0949988	1.67687	0.0935688	0.859083
Myrip	2359.05	0.155069	0.0933624	1.67986	0.0929839	0.859083
Ncoa2	2165.51	0.153715	0.0928217	1.68113	0.0927373	0.859083
Ndufa2	557.062	-0.181411	0.111228	-1.6802	0.0929179	0.859083
Ptk2b	7064.96	0.157872	0.0910668	1.67624	0.0936913	0.859083
Rps3	1088.73	-0.181973	0.10638	-1.67838	0.0932722	0.859083
Smad1	1886.39	0.167112	0.0965304	1.67536	0.0938639	0.859083
Snx7	1175.01	-0.185711	0.103155	-1.67834	0.0932817	0.859083
Tpp1	472.75	-0.1997	0.112661	-1.67657	0.0936258	0.859083
AABR07044362.4	3101.25	0.166754	0.0953179	1.67422	0.0940866	0.859299
Lars2	1337.16	0.169091	0.10074	1.6742	0.0940905	0.859299
Rbfox3	1583.58	0.175317	0.113901	1.67334	0.0942602	0.859921
AABR07015812.1	701.059	0.188394	0.111754	1.66262	0.0963887	0.860949
AABR07058422.1	4032.98	0.168711	0.106019	1.65338	0.0982531	0.860949
Angel2	656.365	0.215501	0.113838	1.65404	0.0981201	0.860949
Angpt2	984.427	-0.172351	0.10267	-1.67123	0.0946759	0.860949
Apbb1	2708.74	-0.164162	0.0948642	-1.65223	0.0984876	0.860949
Arl6ip5	1536.73	-0.160074	0.0964649	-1.62914	0.103283	0.860949
B4galnt1	831.42	0.188127	0.106615	1.65173	0.0985891	0.860949
Blvrb	2367.43	-0.158256	0.0961497	-1.64957	0.0990312	0.860949
Bri3	686.662	-0.164224	0.108315	-1.63128	0.102831	0.860949
Camkmt	679.996	0.175097	0.106918	1.63213	0.102653	0.860949
Cdh22	825.808	0.16284	0.105975	1.6291	0.103293	0.860949
Cdk16	1031.23	0.163159	0.102068	1.64919	0.0991097	0.860949
Cenpp	440.11	0.199602	0.113802	1.66598	0.0957181	0.860949
Chgb	2935.82	-0.146622	0.0911251	-1.62879	0.103357	0.860949
Ciao3	1427.27	-0.166558	0.0987334	-1.63894	0.101225	0.860949
Cox4i1	2937.54	-0.148603	0.0920224	-1.63354	0.102356	0.860949
Cpne4	4439.22	-0.157198	0.0934626	-1.64012	0.100979	0.860949
Dnajc7	2318	0.158813	0.094382	1.63869	0.101278	0.860949
Fam102b	1673.71	0.166469	0.0982721	1.6413	0.100735	0.860949
Fance	970.323	-0.190384	0.107695	-1.65725	0.0974697	0.860949
Fkbp11	5504.36	0.165481	0.0989806	1.66116	0.0966807	0.860949
Fkbpl	404.679	-0.198154	0.11481	-1.66639	0.0956362	0.860949
Frmd5	1840.78	0.145701	0.0949991	1.64661	0.0996379	0.860949
Fyn	7062.35	0.13523	0.0853258	1.65067	0.0988051	0.860949
Gcnt2	420.484	0.234619	0.121462	1.65525	0.0978737	0.860949
Gmeb2	593.552	0.181743	0.109163	1.65943	0.0970296	0.860949
Gpr19	769.194	-0.174289	0.107927	-1.63807	0.101408	0.860949
Grik3	5187.39	0.14814	0.0919077	1.65625	0.0976703	0.860949
Grm5	58991.8	0.149234	0.0880882	1.66737	0.0954401	0.860949
Hdac1	682.076	-0.189511	0.108005	-1.63224	0.102629	0.860949
Heg1	369.457	-0.230942	0.118319	-1.65863	0.09719	0.860949
Hscb	1051.44	-0.169898	0.102252	-1.64594	0.099777	0.860949
Itpkb	1512.27	0.166958	0.101566	1.64411	0.100153	0.860949
Itsn2	4394.52	0.149781	0.0902866	1.65231	0.0984715	0.860949
LOC108349594	1763.83	-0.156021	0.0997426	-1.63063	0.102969	0.860949
LOC687679	455.951	-0.194599	0.114569	-1.62962	0.103182	0.860949
Man1a1	4334.98	0.178203	0.104929	1.63862	0.101293	0.860949
Marcks	829.067	-0.176381	0.104506	-1.64504	0.099962	0.860949
Mcph1	1527.24	0.165232	0.0988643	1.63478	0.102096	0.860949
Med15	4465.45	0.140871	0.0883039	1.6321	0.102659	0.860949
Med23	1229.4	0.150356	0.099055	1.63058	0.10298	0.860949
Meis2	35780.9	0.168695	0.0983089	1.64912	0.0991238	0.860949
Mettl5	450.405	-0.188404	0.114086	-1.6348	0.102091	0.860949
Mfsd4a	630.273	-0.204947	0.114016	-1.63872	0.101273	0.860949
Mok	1579.41	0.173343	0.101463	1.65957	0.0970014	0.860949
Mtdh	3493.28	-0.154022	0.0926759	-1.63488	0.102074	0.860949
Mtif2	1941.48	-0.147444	0.0936484	-1.63231	0.102614	0.860949
Mtmr2	795.385	0.169629	0.104979	1.65821	0.0972747	0.860949
Myh11	499.738	0.174758	0.112564	1.65025	0.098891	0.860949
Nap1l3	670.566	-0.173815	0.108226	-1.67121	0.0946807	0.860949
Ndufs8	403.239	-0.20084	0.114256	-1.6416	0.100672	0.860949
Nus1	915.484	0.172501	0.103695	1.65733	0.0974526	0.860949
Nxf1	1175.5	0.192134	0.105881	1.62752	0.103627	0.860949
Oprd1	1282.06	0.156584	0.102201	1.65635	0.0976511	0.860949
Pcsk5	1820.48	0.156049	0.0950405	1.667	0.0955139	0.860949
Pde8b	9347.54	0.148963	0.0883465	1.65765	0.0973883	0.860949
Phkg2	1640.27	0.162362	0.0984095	1.62821	0.10348	0.860949
Pik3r1	2268.03	0.157137	0.0939955	1.64037	0.100928	0.860949
Plcg1	1265.94	0.171721	0.0991026	1.65155	0.0986268	0.860949
Ppp4r3a	986.069	0.180659	0.102715	1.64907	0.099134	0.860949
Ptpru	715.505	0.187985	0.114987	1.63694	0.101643	0.860949
Rbm39	1128.33	0.193369	0.106708	1.65833	0.0972501	0.860949
Riok1	965.938	0.175782	0.105767	1.63899	0.101215	0.860949
Ripor2	6977.18	0.151524	0.0912427	1.66019	0.0968756	0.860949
Rpl24	1429.49	-0.161778	0.100368	-1.64284	0.100416	0.860949
Rpl34	939.804	-0.173394	0.109173	-1.66057	0.0967995	0.860949
Rpl7	1331.55	-0.173672	0.10336	-1.63384	0.102292	0.860949
Rps11	1283.7	-0.173207	0.103184	-1.66127	0.0966596	0.860949
Rps9	998.138	-0.169793	0.103885	-1.63762	0.101502	0.860949
Sel1l	2164.43	0.151839	0.0933185	1.66566	0.0957806	0.860949
Sh3bgrl2	1216.56	0.184531	0.111864	1.65162	0.098613	0.860949
Sharpin	637.764	-0.177231	0.110001	-1.66328	0.0962564	0.860949
Sipa1l3	3113.35	0.147878	0.0925905	1.63581	0.101879	0.860949
Slc25a5	720.686	-0.168694	0.106283	-1.65545	0.0978339	0.860949
Sncb	968.792	-0.184905	0.110617	-1.63219	0.10264	0.860949
Snph	2608.69	0.149257	0.0914138	1.62896	0.103321	0.860949
Sort1	3426.45	0.153838	0.0972356	1.63707	0.101615	0.860949
Sulf2	655.219	0.17419	0.110726	1.65913	0.0970889	0.860949
Sync	728.773	-0.155829	0.107768	-1.65815	0.0972869	0.860949
Tfb1m	821.607	0.178293	0.105754	1.62796	0.103533	0.860949
Thap12	499.997	-0.181806	0.111746	-1.6425	0.100487	0.860949
Tmem184c	707.474	-0.167529	0.107443	-1.63827	0.101366	0.860949
Tnpo1	2342.98	0.160371	0.0955538	1.64848	0.099254	0.860949
Tnrc6c	3383.09	0.160518	0.0961815	1.67065	0.0947907	0.860949
Trerf1	2637.19	0.163387	0.0960122	1.6675	0.0954148	0.860949
Ube2m	2236.44	-0.162137	0.0991093	-1.64967	0.0990105	0.860949
Ugcg	914.499	0.176187	0.10342	1.64191	0.100608	0.860949
Vps53	4670.35	0.146689	0.089421	1.66116	0.0966817	0.860949
Zcchc9	10235.6	-0.141136	0.0885017	-1.63777	0.10147	0.860949
Zdhhc5	590.416	0.179555	0.11067	1.62991	0.103121	0.860949
Zfp407	4286.34	0.145137	0.0881762	1.65852	0.0972132	0.860949
Dad1	879.553	-0.175944	0.104028	-1.6256	0.104036	0.861805
Ndufb6	374.19	-0.19261	0.118009	-1.62643	0.103859	0.861805
Zmynd11	4873.31	0.146301	0.090662	1.62597	0.103957	0.861805
AABR07001905.1	458.696	0.194203	0.115093	1.62172	0.104863	0.862316
AABR07002258.1	528.818	-0.165654	0.121636	-1.61364	0.106605	0.862316
AABR07034980.1	434.307	-0.164618	0.1186	-1.60243	0.10906	0.862316
AABR07036007.1	744.651	-0.178286	0.108648	-1.62348	0.104488	0.862316
AABR07038879.1	876.461	-0.167718	0.115595	-1.59251	0.11127	0.862316
AABR07066739.1	747.856	-0.170509	0.114592	-1.59017	0.111796	0.862316
AC134204.1	3778	0.147051	0.0899799	1.60109	0.109357	0.862316
Adgrl1	3931.35	0.148283	0.0917712	1.62315	0.104558	0.862316
Arglu1	5909.6	-0.142881	0.0917233	-1.62064	0.105096	0.862316
Arhgap45	1826.29	-0.161741	0.0999688	-1.59175	0.111442	0.862316
Atxn7l1	7615.28	0.136008	0.0897911	1.58988	0.111861	0.862316
Bap1	479.893	0.188801	0.113895	1.59138	0.111524	0.862316
Begain	1160.64	0.174716	0.101878	1.5944	0.110847	0.862316
Bsn	5065.95	0.144646	0.0900247	1.60765	0.107912	0.862316
Cacnb4	6776.12	0.164145	0.0995642	1.59985	0.109632	0.862316
Cdc42bpa	10506.8	0.135596	0.0845634	1.60289	0.108959	0.862316
Celf2	70676.5	0.145129	0.0888835	1.61881	0.105489	0.862316
Cox5b	1240.22	-0.158077	0.104136	-1.61885	0.10548	0.862316
Crebzf	541.452	-0.164625	0.110483	-1.60854	0.107716	0.862316
Faap100	344.512	0.180995	0.117386	1.59658	0.110359	0.862316
Fam78b	1401.49	0.160212	0.100154	1.60456	0.10859	0.862316
Fcf1	3340.57	-0.155293	0.0913437	-1.61984	0.105267	0.862316
Fig4	1860.41	0.164904	0.10159	1.59459	0.110804	0.862316
Fnbp1l	7035.35	0.175078	0.0989263	1.59972	0.109661	0.862316
Gan	521.421	0.16894	0.11128	1.62043	0.105139	0.862316
Gpr150	755.474	-0.149545	0.106045	-1.60925	0.107561	0.862316
Grik5	6366.3	0.15107	0.0967072	1.5983	0.109977	0.862316
Hipk4	529.596	-0.158158	0.117364	-1.59102	0.111604	0.862316
Igsf8	609.507	-0.174672	0.110016	-1.60276	0.108987	0.862316
Kcnab2	3132.8	0.146152	0.0950635	1.62226	0.104748	0.862316
Kcnk13	2147.5	0.177838	0.105879	1.6221	0.104782	0.862316
Krtcap2	569.93	-0.181832	0.109298	-1.6067	0.10812	0.862316
LOC685963	934.093	-0.188218	0.113983	-1.58863	0.112144	0.862316
Lrfn5	34851.7	0.134205	0.0856643	1.60214	0.109125	0.862316
Lrp6	4458.85	0.139729	0.0876629	1.59087	0.111638	0.862316
Lrrc7	49909.8	0.145008	0.0909157	1.5898	0.111879	0.862316
Man1b1	1423.39	0.166316	0.105327	1.61931	0.10538	0.862316
Med31	532.125	-0.183071	0.110796	-1.6151	0.106289	0.862316
Mfap3l	404.876	0.200018	0.117327	1.62335	0.104514	0.862316
Mier1	3313.32	-0.15502	0.09276	-1.61345	0.106647	0.862316
Mov10	2008.15	0.158116	0.0972877	1.61806	0.105649	0.862316
Mxd4	763.513	0.162637	0.10961	1.58908	0.112043	0.862316
Nanp	1343.76	-0.168041	0.0986934	-1.61347	0.106642	0.862316
Nap1l5	1683.85	-0.131094	0.0951678	-1.60651	0.108163	0.862316
Ndufs7	939.769	-0.16954	0.104739	-1.5943	0.110869	0.862316
Nenf	591.537	-0.178178	0.109506	-1.61221	0.106916	0.862316
Ngef	1641.04	0.208052	0.114056	1.59003	0.111828	0.862316
Noct	617.027	0.179072	0.110457	1.60985	0.10743	0.862316
Pea15	1039.87	-0.168028	0.101865	-1.6016	0.109244	0.862316
Pex3	1517.66	-0.152467	0.0972069	-1.59861	0.109908	0.862316
Pkia	3411.63	0.147105	0.091653	1.60799	0.107838	0.862316
Pknox2	3068.46	0.142762	0.094688	1.5933	0.111092	0.862316
Ppp2r2b	24251.1	0.134786	0.0849352	1.60071	0.10944	0.862316
Rap1gds1	5415.51	0.134018	0.086616	1.61651	0.105985	0.862316
Rcc1l	595.147	0.167911	0.109105	1.60731	0.107986	0.862316
Rhbdl1	1618.13	-0.179998	0.108681	-1.59098	0.111615	0.862316
Ripply2	408.227	-0.164541	0.115314	-1.611	0.10718	0.862316
Rpl18a	930.347	-0.182075	0.109156	-1.61337	0.106663	0.862316
Samd10	427.164	-0.201865	0.116386	-1.60085	0.109411	0.862316
Sel1l2	558.048	-0.170663	0.116964	-1.59201	0.111382	0.862316
Selenot	1732.6	-0.162473	0.10034	-1.61641	0.106006	0.862316
Septin11	2968.5	0.157719	0.0950852	1.58866	0.112136	0.862316
Sfpq	4957.49	0.147884	0.0886113	1.61541	0.106222	0.862316
Sfr1	1054.27	-0.154277	0.101552	-1.58895	0.112072	0.862316
Slain1	649.79	0.169497	0.10908	1.61997	0.105238	0.862316
Slc17a5	2374.95	0.146999	0.0922605	1.59372	0.110999	0.862316
St3gal6	356.64	0.173733	0.116218	1.60791	0.107855	0.862316
Taf10	400.644	-0.180653	0.115826	-1.60104	0.109367	0.862316
Tcerg1l	1801.89	0.152867	0.0957568	1.60871	0.107681	0.862316
Tecr	3741.23	-0.137763	0.0885983	-1.58991	0.111856	0.862316
Tmem201	436.85	0.186634	0.115607	1.59929	0.109756	0.862316
Trim62	385.663	-0.201498	0.116769	-1.60066	0.109452	0.862316
Ttyh1	2950.27	0.160697	0.0956322	1.61735	0.105802	0.862316
Ubr5	5052.91	0.156832	0.0980519	1.60865	0.107693	0.862316
Ubxn1	664.823	-0.181355	0.109598	-1.59869	0.109889	0.862316
Usp16	1676.85	0.165883	0.0996575	1.5953	0.110645	0.862316
Wdr27	3778.38	0.144387	0.0900422	1.59227	0.111325	0.862316
Xkr6	5291.03	0.145306	0.0901854	1.60615	0.108241	0.862316
Zdhhc3	734.727	0.167946	0.111951	1.5995	0.10971	0.862316
Kif26b	3554.18	0.142398	0.0917208	1.5879	0.112309	0.862801
AABR07035437.1	2957.44	0.138999	0.0989573	1.58181	0.113693	0.863313
Agrn	917.346	0.193403	0.11239	1.58113	0.113848	0.863313
Atp8a1	11681	0.128847	0.0843978	1.58056	0.113978	0.863313
Ccnt1	449.553	-0.169115	0.115367	-1.57771	0.114632	0.863313
Cenpv	2443.88	-0.145547	0.0928689	-1.57835	0.114485	0.863313
Edc3	1774.4	0.153615	0.0952732	1.58178	0.113699	0.863313
Elovl5	529.773	0.178788	0.115391	1.57854	0.114443	0.863313
Letm2	1592.79	-0.14587	0.0979767	-1.57997	0.114114	0.863313
Lvrn	395.539	0.175569	0.115892	1.57998	0.114111	0.863313
Lyrm4	2278.45	0.15046	0.0942094	1.58488	0.112994	0.863313
Mfhas1	1258.13	0.155776	0.0995223	1.58342	0.113325	0.863313
Opcml	37250.2	0.127126	0.0842893	1.57788	0.114594	0.863313
Palm2	2592.13	0.143593	0.0909087	1.5778	0.114612	0.863313
Phlpp1	6180.02	0.131764	0.0867684	1.58084	0.113914	0.863313
Prkd1	7553.14	0.186727	0.107288	1.58622	0.11269	0.863313
RGD1306271	4789.31	0.149389	0.0909107	1.58705	0.1125	0.863313
Rmdn1	5365.55	-0.15557	0.0992929	-1.57732	0.114721	0.863313
Slmap	4915.48	0.144171	0.0899034	1.58515	0.112933	0.863313
Sptbn2	3317.28	0.150699	0.0962654	1.57902	0.114331	0.863313
Svop	3964.48	0.147002	0.093669	1.57918	0.114295	0.863313
Tmc7	652.64	-0.194565	0.109431	-1.5805	0.113993	0.863313
Trappc9	2676.61	0.140726	0.0914482	1.5852	0.112921	0.863313
Zfp609	4392	0.141282	0.0905407	1.58467	0.11304	0.863313
AABR07003304.2	801.445	0.172501	0.105424	1.57428	0.115424	0.863995
Ahcy	433.012	-0.172869	0.11383	-1.57512	0.11523	0.863995
Anxa6	3235.98	0.151614	0.0962928	1.575	0.115257	0.863995
Mllt3	3584.14	0.142366	0.0901791	1.57457	0.115356	0.863995
Ptp4a2	618.351	0.16891	0.111047	1.57444	0.115386	0.863995
Zmynd8	12033.7	0.125796	0.0839402	1.57564	0.115109	0.863995
Ccdc47	3485.38	-0.138079	0.0906395	-1.57324	0.115663	0.864606
Dennd4a	4827.37	0.150251	0.0929039	1.57285	0.115754	0.864606
Tcaf1	1089.44	0.164139	0.104423	1.57216	0.115914	0.864606
Ube3b	1079.3	0.154829	0.105078	1.57217	0.115912	0.864606
Cdh6	1493.2	0.154508	0.110173	1.57018	0.116374	0.866657
Ttc8	1612.65	-0.155439	0.0963166	-1.57009	0.116394	0.866657
Vti1a	3827.17	0.139501	0.0902442	1.56922	0.116597	0.86717
Whrn	377.016	0.172641	0.117681	1.56892	0.116667	0.86717
Apba2	6093.23	0.131543	0.0875994	1.56735	0.117032	0.867272
Armh1	638.623	-0.172831	0.108032	-1.56569	0.117421	0.867272
Dst	13115.3	0.148178	0.090161	1.56672	0.117181	0.867272
Mboat2	5183.69	0.136247	0.0876207	1.5661	0.117324	0.867272
Mdh2	1054.35	-0.160076	0.101521	-1.56774	0.116942	0.867272
Mitd1	581.484	-0.161594	0.110852	-1.56626	0.117288	0.867272
RGD1306063	1277.78	-0.153218	0.0985019	-1.56814	0.116849	0.867272
Vbp1	1266.99	-0.159206	0.106114	-1.56535	0.117501	0.867272
Camta2	1550.26	0.155313	0.101252	1.56442	0.117719	0.868127
Iqcg	4391.29	-0.139736	0.0991126	-1.56249	0.118172	0.869825
Ptpn11	1868.94	0.150111	0.0978608	1.56288	0.11808	0.869825
Rpl19	1911.66	-0.170185	0.110612	-1.56169	0.11836	0.869825
Zfp148	4345.83	0.137388	0.0884088	1.56187	0.118319	0.869825
Snrnp35	922.779	-0.167099	0.103766	-1.56074	0.118586	0.870729
AABR07002898.1	428.279	-0.202049	0.114211	-1.55454	0.120055	0.872769
Car10	8723.9	0.124701	0.0909148	1.55691	0.119492	0.872769
Cox6c	2101.38	-0.143813	0.0939974	-1.55488	0.119974	0.872769
Dicer1	1323.51	0.154542	0.1012	1.55435	0.120101	0.872769
Dnajc2	2065.35	0.150392	0.105428	1.55559	0.119805	0.872769
Kdm3a	889.957	0.16868	0.10407	1.55692	0.11949	0.872769
LOC102555457	832.557	0.165797	0.10764	1.55507	0.119931	0.872769
LOC690617	1426.86	-0.1569	0.105753	-1.55517	0.119905	0.872769
Mn1	472.703	0.182619	0.11479	1.55833	0.119155	0.872769
Ppp1r12c	1951.82	0.163189	0.101957	1.55711	0.119445	0.872769
Rps15	897.36	-0.173818	0.108313	-1.55807	0.119216	0.872769
Ubr2	7305.48	0.136697	0.0883134	1.55661	0.119563	0.872769
AABR07034669.1	1141.63	-0.159309	0.106111	-1.55367	0.120262	0.873192
Rubcn	2741.74	-0.145968	0.0950389	-1.55321	0.120373	0.873244
Hlf	1568.48	0.180066	0.115096	1.55179	0.120712	0.873459
RGD1359634	355.441	-0.194413	0.118888	-1.55195	0.120673	0.873459
Sfmbt2	1131.14	0.160217	0.103348	1.55237	0.120575	0.873459
Fbxl17	13020	0.133883	0.0870071	1.55065	0.120986	0.873532
LOC294154	1815.94	0.143009	0.0955986	1.55046	0.121032	0.873532
Tmem145	1136.36	-0.166768	0.104472	-1.55126	0.12084	0.873532
Lamb1	920.871	0.158002	0.102701	1.54873	0.121448	0.874165
Ryk	1396.06	0.147527	0.0972173	1.54901	0.121379	0.874165
Sox2	919.515	-0.187135	0.109643	-1.5486	0.121477	0.874165
Syn3	9988.2	0.136367	0.091881	1.54795	0.121636	0.874165
Ubl5	809.915	-0.168161	0.104428	-1.54814	0.12159	0.874165
Mrpl20	784.566	-0.164085	0.10663	-1.54538	0.122253	0.874693
Ranbp9	5387.88	0.140148	0.0901895	1.54645	0.121997	0.874693
Samd14	347.201	-0.186165	0.116648	-1.54601	0.122102	0.874693
Tm4sf4	336.833	-0.196304	0.121884	-1.54674	0.121925	0.874693
Washc1	1107.78	-0.16733	0.101727	-1.54572	0.122172	0.874693
Zbtb26	963.792	-0.162784	0.103967	-1.54507	0.122329	0.874693
Cnnm1	3214.44	0.137385	0.0916008	1.54283	0.122873	0.874927
Map7d1	1115.23	0.157913	0.100394	1.54428	0.12252	0.874927
Scml4	2048.47	-0.154192	0.0937603	-1.54332	0.122752	0.874927
Wls	1664.62	-0.165278	0.096857	-1.5433	0.122759	0.874927
Zscan26	2733.9	-0.141431	0.0911576	-1.5428	0.122878	0.874927
Igsf9b	635.377	0.165685	0.110576	1.54181	0.12312	0.875675
Osgin2	464.168	-0.160396	0.117301	-1.54109	0.123294	0.875675
Tcf4	12703.1	-0.189093	0.100621	-1.54134	0.123234	0.875675
Map1lc3a	1197.92	-0.153438	0.101093	-1.53986	0.123595	0.876461
Ppp1r12b	8599.92	0.128664	0.0851713	1.53937	0.123715	0.876461
Psmc4	702.33	-0.159129	0.107608	-1.5394	0.123707	0.876461
AABR07004130.1	1100.08	-0.156854	0.104719	-1.53144	0.12566	0.87693
AABR07027306.1	10215.9	0.203019	0.121152	1.52739	0.126665	0.87693
Abitram	651.959	-0.183837	0.111977	-1.53097	0.125777	0.87693
Ahctf1	2522.4	0.151969	0.0962892	1.52326	0.127694	0.87693
Ankrd12	3293.55	0.13467	0.0910779	1.52436	0.127419	0.87693
Arhgef37	517.291	0.174638	0.112235	1.52252	0.127879	0.87693
Atp5pf	1906.01	-0.14709	0.095875	-1.52715	0.126723	0.87693
Atp6v1g1	1471.04	-0.16135	0.100376	-1.5375	0.124171	0.87693
Btg1	344.076	-0.145735	0.116687	-1.53027	0.125949	0.87693
Cplx1	1147.95	0.153006	0.101648	1.5211	0.128235	0.87693
Drap1	665.787	-0.164905	0.108676	-1.5279	0.126537	0.87693
Eri2	515.645	-0.164899	0.111602	-1.53133	0.125687	0.87693
Fh	384.641	-0.176725	0.11559	-1.52245	0.127897	0.87693
Gpr107	1727.59	0.1436	0.0956808	1.53177	0.125579	0.87693
Grk4	1953.01	0.140953	0.0934034	1.52974	0.126081	0.87693
Klhl24	795.424	0.155862	0.104637	1.52937	0.126172	0.87693
LOC108348287	484.093	-0.170705	0.114246	-1.52356	0.127619	0.87693
Man1a2	4126.09	0.140082	0.089135	1.5217	0.128084	0.87693
Map6	3582.28	0.136224	0.0886272	1.52522	0.127203	0.87693
Mat2a	1846.77	0.153274	0.0961673	1.52399	0.127511	0.87693
Mphosph6	370.136	-0.166609	0.119305	-1.53742	0.124191	0.87693
Mrpl28	575.205	-0.16235	0.109418	-1.52284	0.127798	0.87693
Mrps6	6532.25	-0.132851	0.0873047	-1.53437	0.124939	0.87693
Ndufb4	741.478	-0.173065	0.113034	-1.52972	0.126087	0.87693
Ndufb8	909.883	-0.152904	0.102572	-1.53555	0.124648	0.87693
Nmnat2	14140.8	0.126073	0.0887301	1.52959	0.126119	0.87693
Pde2a	6776.58	0.15783	0.10042	1.52585	0.127048	0.87693
Pfkfb3	529.399	0.182694	0.114058	1.53171	0.125594	0.87693
Prelid3a	2306.54	-0.145336	0.0928114	-1.53591	0.12456	0.87693
Prkaa1	675.188	0.169267	0.107553	1.52728	0.126692	0.87693
Sec24a	4240.66	0.139678	0.0920803	1.53614	0.124505	0.87693
Sergef	7731.94	0.141361	0.0924782	1.52225	0.127946	0.87693
Sh3bgrl	591.236	-0.179875	0.110485	-1.5238	0.127559	0.87693
Slc24a3	2478.92	0.135319	0.0926154	1.53509	0.124761	0.87693
Slc3a1	446.307	-0.137661	0.119415	-1.52876	0.126323	0.87693
Slitrk1	1105.26	-0.157669	0.106739	-1.52647	0.126892	0.87693
Snap47	651.166	-0.168203	0.110752	-1.53213	0.125491	0.87693
Tanc1	387.385	0.155853	0.116298	1.52373	0.127577	0.87693
Tm2d2	778.91	-0.170819	0.10735	-1.52333	0.127676	0.87693
Tmem260	3479.43	0.145078	0.0907809	1.53804	0.124039	0.87693
Tmx1	782.704	-0.15225	0.10528	-1.52438	0.127415	0.87693
Uba52	5379.44	-0.141377	0.092879	-1.52142	0.128154	0.87693
Vav3	4857.01	0.166015	0.0989462	1.5334	0.125176	0.87693
Aasdh	971.214	0.161161	0.102463	1.52016	0.12847	0.877829
Cbx3	3185.99	-0.132136	0.0904985	-1.51873	0.128832	0.878171
Pycr3	450.144	-0.177589	0.116339	-1.51931	0.128686	0.878171
Rab8b	3007.56	-0.146002	0.0896722	-1.51904	0.128753	0.878171
Aatk	2071.81	0.133366	0.0938933	1.51756	0.129125	0.878238
Egfem1	3023.86	0.153537	0.100642	1.51606	0.129504	0.878238
Elk4	357.238	0.179528	0.116407	1.51733	0.129183	0.878238
LOC100363193	394.83	-0.151457	0.120832	-1.51606	0.129504	0.878238
Mafg	884.546	0.172854	0.111136	1.51581	0.129568	0.878238
Mark1	5049.28	0.150549	0.0959379	1.51804	0.129005	0.878238
Mcu	2858.89	0.156411	0.0998439	1.51605	0.129508	0.878238
Arl6ip1	1133.69	-0.155978	0.0999857	-1.5128	0.130329	0.881352
Efr3b	2592.56	0.146442	0.0983901	1.51236	0.130443	0.881352
Foxo1	1410.35	0.155609	0.0992085	1.51279	0.130332	0.881352
Pbx4	1485.88	-0.146702	0.0969381	-1.51263	0.130373	0.881352
AABR07001382.1	18430	0.151713	0.0997776	1.5098	0.131094	0.882057
AABR07044711.1	494.221	-0.172517	0.112377	-1.50124	0.133293	0.882057
AABR07049060.1	1347.34	-0.147753	0.0975332	-1.47685	0.139716	0.882057
AABR07065498.1	368.696	0.181973	0.117708	1.47971	0.138951	0.882057
Actr6	1305.73	-0.150366	0.099418	-1.47985	0.138913	0.882057
Aebp2	2042.36	0.148712	0.0974142	1.49362	0.135275	0.882057
Agpat3	839.997	0.169947	0.112337	1.48962	0.136324	0.882057
Ap3m1	1400.97	-0.148002	0.100584	-1.48908	0.136467	0.882057
Aph1b	1732.96	-0.123925	0.094901	-1.50987	0.131076	0.882057
Atxn2	3093.21	0.135503	0.0932468	1.49659	0.1345	0.882057
Baz2b	3396.44	0.140862	0.0912652	1.49861	0.133974	0.882057
Bbx	2706.01	0.136806	0.092062	1.5052	0.132274	0.882057
Bex3	1024.94	-0.132734	0.101347	-1.4786	0.139246	0.882057
Bnip1	615.135	-0.162888	0.108728	-1.48778	0.13681	0.882057
Cacna1c	6392.22	0.141817	0.0949825	1.4791	0.139113	0.882057
Capzb	1623.53	0.140433	0.0970851	1.48878	0.136546	0.882057
Cbr3	544.084	0.177088	0.120534	1.47901	0.139139	0.882057
Ccdc71	607.506	-0.177708	0.1121	-1.50946	0.131182	0.882057
Ccng1	546.103	-0.165208	0.111593	-1.48644	0.137162	0.882057
Cdk17	8607.5	0.140643	0.0929808	1.48399	0.137811	0.882057
Cntn1	6275.86	0.134733	0.0916872	1.48858	0.136597	0.882057
Cog2	772.545	0.145904	0.107651	1.48981	0.136273	0.882057
Commd3	1430.27	-0.142982	0.100152	-1.50544	0.13221	0.882057
Cox6b1	804.235	-0.156311	0.109873	-1.49404	0.135165	0.882057
Cpne9	522.66	-0.191998	0.111677	-1.48029	0.138795	0.882057
Cryga.1	497.172	-0.161376	0.119696	-1.49756	0.134247	0.882057
Csrnp2	393.984	0.181125	0.116973	1.48085	0.138647	0.882057
Ctsf	419.687	-0.182504	0.114451	-1.50593	0.132084	0.882057
Cttnbp2	16329.6	0.148505	0.0956582	1.47758	0.13952	0.882057
Cys1	668.582	0.143337	0.107324	1.48794	0.136766	0.882057
Dagla	1459.11	0.147853	0.102245	1.48746	0.136894	0.882057
Dbnl	1681.55	-0.178424	0.104235	-1.48834	0.136661	0.882057
Dcps	1480.03	-0.154976	0.100076	-1.48695	0.137028	0.882057
Dnmt3a	5041.85	0.152923	0.102045	1.47913	0.139105	0.882057
Drosha	1901.37	0.143907	0.0954982	1.48503	0.137537	0.882057
Dtymk	1089.41	0.153481	0.100904	1.48961	0.136328	0.882057
Dynll1	2573.12	-0.152134	0.0953288	-1.50685	0.131849	0.882057
Erlin2	845.004	-0.161689	0.107075	-1.49495	0.134928	0.882057
Evi5l	2402.57	0.134816	0.0924781	1.48936	0.136393	0.882057
Fam174a	370.985	-0.168229	0.115854	-1.50404	0.13257	0.882057
Galnt16	8157.39	0.125265	0.093096	1.4788	0.139194	0.882057
Galnt9	1209.42	0.137986	0.100453	1.48477	0.137605	0.882057
Gas8	942.49	-0.159353	0.102415	-1.49387	0.135209	0.882057
Gmds	11672.7	0.128594	0.0855379	1.48494	0.13756	0.882057
Jph4	423.892	0.163492	0.114776	1.48337	0.137977	0.882057
Kptn	446.104	0.185699	0.114474	1.50291	0.132862	0.882057
Ksr1	3181.08	0.132018	0.0942786	1.48569	0.137361	0.882057
LOC108348215	792.662	-0.148888	0.106789	-1.4799	0.138899	0.882057
LOC108352650	1192.86	-0.145244	0.105248	-1.49151	0.135827	0.882057
Mark3	8388.19	0.128755	0.0857852	1.49314	0.135401	0.882057
Mob4	3036.92	-0.150405	0.0977695	-1.49247	0.135575	0.882057
Mrps28	2645.97	-0.133957	0.0905469	-1.48933	0.136401	0.882057
Mtor	2896.16	0.13706	0.0915594	1.49522	0.134856	0.882057
Nefl	833.268	-0.151485	0.113543	-1.48403	0.137801	0.882057
Nme2	2272.75	-0.140993	0.092507	-1.49831	0.134053	0.882057
Nop53	333.796	-0.180677	0.11674	-1.47974	0.138944	0.882057
Nt5dc3	1127.11	0.14096	0.101229	1.49458	0.135023	0.882057
Pcp4	1177.26	0.203489	0.116782	1.50902	0.131295	0.882057
Pde10a	25561	0.177607	0.118862	1.496	0.134655	0.882057
Pex26	739.294	-0.174838	0.109157	-1.5019	0.133123	0.882057
Phf20l1	1778.9	0.144505	0.0983666	1.50336	0.132745	0.882057
Polr2g	475.643	-0.176325	0.113669	-1.5038	0.132633	0.882057
Polr2k	565.547	-0.159601	0.110084	-1.48914	0.13645	0.882057
Polr3f	797.022	0.171423	0.104695	1.5007	0.133433	0.882057
Por	1338.44	0.148976	0.0998038	1.4956	0.134759	0.882057
Ppib	805.947	-0.158026	0.108436	-1.47741	0.139566	0.882057
Ppp1r9b	521.849	0.162952	0.111359	1.47838	0.139307	0.882057
Prkca	7371.77	0.124707	0.0878336	1.48633	0.137192	0.882057
Pxn	519.012	0.159181	0.110885	1.50064	0.133449	0.882057
Rabepk	958.325	-0.159029	0.104159	-1.48336	0.137979	0.882057
RGD1307443	1922.74	-0.134506	0.094907	-1.50861	0.131398	0.882057
Rpl3	1800.01	-0.135382	0.0964069	-1.51033	0.13096	0.882057
Rsrp1	8019.25	-0.15574	0.103601	-1.50669	0.131891	0.882057
Setdb2.1	484.868	0.179773	0.115666	1.50844	0.131441	0.882057
Slc22a23	4244.15	0.132239	0.0953516	1.48686	0.137051	0.882057
Slc25a51	1002	-0.168225	0.107831	-1.50057	0.133468	0.882057
Slc4a4	6604.1	0.146057	0.0988277	1.47703	0.139667	0.882057
Sppl2b	795.785	0.164141	0.108819	1.4856	0.137384	0.882057
Stxbp5l	15588.7	0.123954	0.0852398	1.50059	0.133462	0.882057
Tlk1	840.067	-0.139435	0.104799	-1.48013	0.138839	0.882057
Tmem208	1264.03	-0.160256	0.101993	-1.50296	0.13285	0.882057
Trpc5	4479.58	0.122987	0.0882476	1.4788	0.139193	0.882057
Ttc27	2438.76	0.139172	0.0933569	1.47775	0.139475	0.882057
Utp25	617.911	0.173998	0.112608	1.48779	0.136807	0.882057
Wars2	500.381	0.159148	0.111527	1.4876	0.136856	0.882057
Zfhx2	2860.77	0.13196	0.0913857	1.4999	0.133639	0.882057
Zfp326	3499.09	-0.162086	0.0992872	-1.50525	0.132259	0.882057
Zfp831	2369.11	0.147684	0.0996022	1.50968	0.131125	0.882057
Atxn7l3b	2058.84	-0.14008	0.0935387	-1.47506	0.140196	0.883107
Bbs5	3425.49	-0.139976	0.0930774	-1.47535	0.140119	0.883107
Trmt10b	696.633	0.15943	0.1096	1.47574	0.140013	0.883107
Arpc1a	1997.14	-0.169997	0.104009	-1.47399	0.140486	0.883504
Casp9	910.118	-0.144917	0.102713	-1.47238	0.140918	0.883504
Eif3c	1426.02	-0.140876	0.0979554	-1.4713	0.14121	0.883504
Fermt2	2074.49	-0.146254	0.09608	-1.47071	0.141368	0.883504
Hectd4	4351.01	0.130039	0.0919348	1.47249	0.140887	0.883504
Hhat	373.295	0.162983	0.115795	1.47321	0.140694	0.883504
Nars2	1809.69	0.146347	0.0968576	1.47057	0.141407	0.883504
Nr6a1	644.319	0.165085	0.107848	1.47061	0.141396	0.883504
Ranbp17	3120.87	-0.131315	0.0906299	-1.47206	0.141005	0.883504
Tdp1	556.252	-0.160737	0.109783	-1.4739	0.140509	0.883504
Ubp1	1679.37	0.144749	0.0968356	1.47313	0.140715	0.883504
Ccne2	1026.73	-0.143896	0.102135	-1.46915	0.141792	0.884446
Ddit3	451.406	-0.169575	0.118984	-1.46856	0.141952	0.884446
Slx4	431.048	-0.152076	0.114002	-1.46848	0.141975	0.884446
Zc3h3	1034.21	0.142113	0.100959	1.46869	0.141917	0.884446
Plcxd3	9148.46	0.125342	0.0960093	1.46719	0.142323	0.88531
Tulp2	742.512	-0.16812	0.115254	-1.46721	0.142318	0.88531
Dnm1	8640.09	0.128314	0.0921802	1.46645	0.142525	0.885913
AABR07021536.1	12010.3	0.122536	0.0898016	1.46506	0.142903	0.88689
Dhx29	993.696	0.15287	0.101644	1.46434	0.143101	0.88689
Nadsyn1	384.501	-0.168056	0.115906	-1.4653	0.142838	0.88689
Pds5b	5981.71	0.125625	0.0871147	1.46449	0.14306	0.88689
Cbx6	1489	0.154255	0.105614	1.46384	0.143238	0.88709
AABR07026473.1	1424.94	-0.14162	0.102424	-1.46227	0.143667	0.887255
Agfg2	1817.25	0.155302	0.103379	1.4614	0.143906	0.887255
Aldh5a1	1579.04	-0.139249	0.0987823	-1.45679	0.145174	0.887255
Arhgap28	607.532	-0.149182	0.113827	-1.45895	0.144579	0.887255
Ash1l	12856.1	0.121918	0.0860805	1.4565	0.145256	0.887255
Atg16l1	2086.24	0.150642	0.0996727	1.45737	0.145014	0.887255
Fdft1	738.08	-0.151222	0.106182	-1.45909	0.14454	0.887255
Gstm1	427.318	-0.211751	0.117635	-1.46287	0.143503	0.887255
Hspa4l	2789.79	0.135804	0.0945988	1.45806	0.144823	0.887255
Itpa	1184.58	0.160047	0.110301	1.458	0.14484	0.887255
LOC100363112	441.57	-0.138504	0.120195	-1.46038	0.144186	0.887255
Opa1	2435.44	0.134317	0.092476	1.46309	0.143443	0.887255
Pgls	482.021	-0.168207	0.113782	-1.45813	0.144805	0.887255
RGD1560065	624.154	-0.14612	0.111747	-1.46066	0.144109	0.887255
Rgs6	406.518	0.163198	0.116445	1.45772	0.144918	0.887255
Sav1	346.471	-0.181413	0.120083	-1.45775	0.14491	0.887255
Sdad1	903.983	0.152264	0.105501	1.45669	0.145202	0.887255
Snx25	1288.63	0.142673	0.10061	1.45862	0.144669	0.887255
Uqcrb.1	890.709	-0.152686	0.106954	-1.46194	0.143756	0.887255
AABR07005752.1	1100.49	-0.128608	0.106465	-1.45501	0.145668	0.887643
Arsk	495.839	-0.200079	0.119042	-1.45343	0.146103	0.887643
Chka	4273.28	0.139339	0.0927997	1.45492	0.145692	0.887643
Fhod3	4142.27	0.143674	0.0951664	1.45324	0.146158	0.887643
Fto	9639.99	0.127037	0.0884686	1.45405	0.145933	0.887643
Neto2	4805.84	0.152076	0.100435	1.45418	0.145896	0.887643
Prr12	949.137	-0.155707	0.105631	-1.4542	0.145891	0.887643
Smc1a	1420.58	-0.147151	0.100289	-1.45396	0.145958	0.887643
Lmbrd1	2287.76	-0.133278	0.0919315	-1.45278	0.146285	0.887774
AABR07002065.2	850.931	0.15315	0.109437	1.43619	0.15095	0.888446
AABR07035428.2	557.021	0.180374	0.114211	1.43864	0.150252	0.888446
Aldoa	2495.54	-0.155223	0.103387	-1.44145	0.149459	0.888446
Asrgl1	341.581	-0.194638	0.11667	-1.44186	0.149342	0.888446
Atp5f1a	1311.7	-0.151661	0.0981067	-1.43667	0.150812	0.888446
Atp5mc3	1007.23	-0.141655	0.101443	-1.43903	0.150141	0.888446
Atp5mg	1532.93	-0.139097	0.0983041	-1.44782	0.147669	0.888446
Brcc3	354.525	-0.150041	0.118782	-1.43704	0.150708	0.888446
Capn7	2545.37	-0.131723	0.0918882	-1.43568	0.151094	0.888446
Ccdc57	4754.08	0.144933	0.100188	1.44481	0.148511	0.888446
Cdc42ep3	1950.17	-0.133199	0.0961422	-1.44151	0.14944	0.888446
Clcc1	1430.07	-0.144432	0.0971604	-1.45044	0.146935	0.888446
Cpne2	352.166	0.136807	0.117936	1.43745	0.150589	0.888446
Dcp1b	927.687	0.151705	0.105266	1.4463	0.148092	0.888446
Dgkq	419.269	0.170256	0.114818	1.44448	0.148603	0.888446
Elfn1	606.333	0.156346	0.108805	1.43669	0.150806	0.888446
Eloc	892.845	-0.151367	0.102714	-1.44963	0.147161	0.888446
Emc10	667.395	-0.15535	0.109117	-1.43743	0.150595	0.888446
Exosc5	504.976	-0.15337	0.112963	-1.43678	0.15078	0.888446
Glt8d2	585.668	-0.167008	0.114128	-1.43611	0.150971	0.888446
Gpr87	1547.19	-0.138613	0.10229	-1.43647	0.150868	0.888446
Grik4	4681.82	0.143901	0.0977375	1.44178	0.149363	0.888446
Ints14	1254.98	0.13648	0.102434	1.44937	0.147235	0.888446
Leng8	3313.17	-0.126608	0.0901348	-1.43559	0.151118	0.888446
LOC100360057	1502.26	-0.141476	0.101218	-1.43795	0.150449	0.888446
Mef2d	1278.52	0.149583	0.0991384	1.4392	0.150094	0.888446
Meis1	1603.09	0.13762	0.098213	1.44022	0.149804	0.888446
Mitf	1891.56	0.149879	0.102754	1.43726	0.150645	0.888446
Ndufb2	697.351	0.143899	0.112613	1.43898	0.150156	0.888446
Nol10	1358.82	0.143344	0.10116	1.44727	0.147822	0.888446
Psmb6	354.339	-0.172284	0.118725	-1.44986	0.147098	0.888446
Reep1	3830.6	0.135482	0.0917489	1.44934	0.147242	0.888446
RGD1565685	770.219	0.150778	0.107016	1.4477	0.147702	0.888446
Rpl22l1	560.615	-0.148827	0.10994	-1.43695	0.150732	0.888446
Serac1	780.675	-0.15161	0.106664	-1.43615	0.150959	0.888446
Serhl2	343.807	0.166465	0.117135	1.44065	0.149684	0.888446
Siah3	536.832	0.159663	0.115989	1.43903	0.150142	0.888446
Snapin	815.444	-0.1476	0.104967	-1.4416	0.149415	0.888446
Son	7510.66	-0.127075	0.0861892	-1.44399	0.148742	0.888446
Specc1	9040.95	0.125379	0.0871223	1.44771	0.147698	0.888446
Spns2	1289.72	0.144824	0.0990884	1.44674	0.147969	0.888446
Tmed2	1270.82	-0.157684	0.102718	-1.44519	0.148404	0.888446
Tmem248	554.481	0.153254	0.109941	1.4413	0.1495	0.888446
Ypel2	2411.13	0.129595	0.091812	1.43651	0.150857	0.888446
Zfp827	2219.89	0.147596	0.102805	1.43796	0.150445	0.888446
Ptprd	9307.73	0.116923	0.0847028	1.43489	0.151318	0.888455
Shkbp1	995.1	0.161882	0.110102	1.43485	0.151329	0.888455
C1qtnf4	2083.08	-0.148241	0.101617	-1.4325	0.152	0.888746
Ciz1	1070.02	-0.146555	0.101075	-1.433	0.151857	0.888746
Clvs2	3725.45	-0.139924	0.0956287	-1.4323	0.152058	0.888746
Pcdhgc3	2700.42	0.137275	0.0961924	1.43378	0.151636	0.888746
Sema5a	2139.4	0.130772	0.0984884	1.43322	0.151795	0.888746
Septin8	1841.02	0.139414	0.0972613	1.43174	0.152219	0.888746
Serp2	1898.86	-0.130524	0.0935817	-1.43237	0.152039	0.888746
Slc25a17	1251.27	0.139409	0.10011	1.43178	0.152206	0.888746
Adgrb3	94765.4	0.118182	0.0844392	1.43088	0.152465	0.88896
Gfra2	512.14	-0.172118	0.111585	-1.4311	0.152401	0.88896
AABR07058091.2	928.501	-0.135249	0.117545	-1.42718	0.153528	0.889137
AC134224.3	1.39651e+06	-0.151051	0.0928955	-1.42955	0.152848	0.889137
Asap1	3610.06	0.12464	0.0883479	1.42603	0.153861	0.889137
Csde1	2124.29	0.137448	0.0950634	1.42744	0.153452	0.889137
Dctn5	712.197	0.157446	0.10624	1.42759	0.15341	0.889137
Dner	5787.23	-0.132957	0.086233	-1.42674	0.153656	0.889137
LOC691807	605.482	-0.152242	0.112291	-1.42606	0.153851	0.889137
Lrpprc	3642.67	0.129506	0.0907858	1.42824	0.153222	0.889137
Mrpl23	378.002	-0.156091	0.115938	-1.42723	0.153513	0.889137
RGD1561327	504.761	0.202842	0.115243	1.42921	0.152944	0.889137
Rnh1	416.658	-0.176938	0.115502	-1.42603	0.153859	0.889137
Smurf2	1833.85	0.152691	0.10245	1.42978	0.15278	0.889137
Wfdc6a	337.127	-0.14244	0.116985	-1.42972	0.152798	0.889137
Cobl	9979.13	0.139444	0.0983569	1.42317	0.154686	0.891482
Ddx5	12753.9	0.163988	0.0987247	1.42213	0.15499	0.891482
Lap3	522.941	-0.189081	0.113345	-1.42208	0.155004	0.891482
Rptor	3822.05	0.124579	0.0892264	1.42225	0.154954	0.891482
Top1	5830.62	0.123204	0.0885529	1.42242	0.154904	0.891482
Xpo5	894.24	0.14301	0.104825	1.42211	0.154993	0.891482
Zfp384	1525.84	0.142508	0.0979392	1.42365	0.154547	0.891482
Lonrf1	695.143	0.150753	0.108002	1.42152	0.155165	0.891801
Fam102a	616.096	-0.162349	0.109409	-1.42095	0.15533	0.892149
Arel1	3295.75	0.14902	0.101325	1.42008	0.155585	0.892402
Slc25a40	2233.03	-0.140541	0.100577	-1.42014	0.155568	0.892402
Macroh2a1	1799.15	0.145932	0.100648	1.41958	0.155729	0.892621
AABR07059159.1	2248.16	0.143265	0.0999767	1.41626	0.156699	0.894602
Bbs1	854.056	-0.148182	0.104083	-1.41767	0.156288	0.894602
Bcl7c	342.53	-0.198926	0.117175	-1.41702	0.156476	0.894602
Camsap1	1626.26	0.138653	0.0975164	1.41623	0.156709	0.894602
Gnb1l	805.685	0.15503	0.106783	1.4167	0.156571	0.894602
Tent4a	730.257	0.155967	0.106444	1.4166	0.1566	0.894602
Trim35	2718.02	0.140999	0.0978226	1.41519	0.157013	0.895737
Acadsb	2508.23	-0.118136	0.0925322	-1.41423	0.157295	0.895739
Cacng2	2152.41	0.125912	0.092985	1.41466	0.157169	0.895739
Ccdc114	430.648	-0.182893	0.114466	-1.41375	0.157437	0.895739
Lamtor2	937.806	-0.142335	0.102532	-1.41405	0.157346	0.895739
7SK.72	527.622	-0.158907	0.120008	-1.3944	0.163197	0.895973
AABR07031445.1	674.203	-0.172959	0.112499	-1.40835	0.159028	0.895973
AABR07032622.1	3030.58	-0.122772	0.0996906	-1.40928	0.158753	0.895973
AABR07070046.1	9676.01	-0.138842	0.102278	-1.40342	0.160493	0.895973
Abcd4	540.076	-0.121884	0.113094	-1.4012	0.161155	0.895973
Ache	495.546	0.167508	0.112395	1.40483	0.160072	0.895973
Acvr1c	431.447	0.188164	0.121902	1.40649	0.15958	0.895973
Adam17	627.621	0.146559	0.109434	1.3963	0.162623	0.895973
Angpt1	383.2	0.137168	0.117008	1.38952	0.164674	0.895973
Apba1	9878.98	0.119071	0.088538	1.39802	0.162107	0.895973
Arf4	1918.65	-0.135377	0.0959645	-1.39171	0.164011	0.895973
Arid2	4350.55	0.123695	0.0886613	1.3969	0.162445	0.895973
Arpc2	4154.84	0.126451	0.0882738	1.41146	0.158109	0.895973
B2m	1369.31	-0.217915	0.108849	-1.41049	0.158396	0.895973
Bag4	460.295	-0.152987	0.113051	-1.40655	0.159562	0.895973
Brd3	504.11	0.166451	0.111414	1.39261	0.163738	0.895973
Brd9	2525.21	-0.13294	0.0909281	-1.40058	0.161339	0.895973
Bzw2	2723.2	0.132713	0.0972423	1.39759	0.162236	0.895973
Cacnb2	21571.4	0.131966	0.0910198	1.40243	0.160787	0.895973
Ccnyl1	1738.44	0.162382	0.107527	1.40592	0.159748	0.895973
Cdh13	18290.1	0.126557	0.0910734	1.39875	0.161887	0.895973
Chmp1a	533.986	0.157317	0.111621	1.39212	0.163885	0.895973
Chrm5	2179.1	0.161649	0.10397	1.38975	0.164604	0.895973
Clic4	547.551	-0.163255	0.114076	-1.40234	0.160813	0.895973
Dhx15	1237.46	0.147688	0.0998119	1.41016	0.158492	0.895973
Ell2	2585.62	0.123216	0.103314	1.38982	0.164583	0.895973
Elmod1	9400.64	0.161605	0.107144	1.39404	0.163306	0.895973
Frmd4b	1560.82	0.122572	0.0990978	1.38964	0.164637	0.895973
Grpel1	710.292	-0.152679	0.109755	-1.39314	0.163579	0.895973
Gse1	1425.17	0.143108	0.105503	1.40731	0.159336	0.895973
Hic2	438.167	0.172125	0.114023	1.40434	0.160218	0.895973
Hspa13	463.211	-0.153185	0.114792	-1.39118	0.16417	0.895973
Kcnq5	13609.4	0.138866	0.0965724	1.39066	0.164329	0.895973
Lage3	557.726	-0.149558	0.112416	-1.40384	0.160367	0.895973
Larp4b	1426.41	0.134138	0.0973735	1.39174	0.164001	0.895973
Lin7b	724.782	-0.150601	0.110785	-1.39751	0.162259	0.895973
LOC100909840	1270.38	-0.139875	0.110368	-1.41073	0.158324	0.895973
LOC103690175	1862.08	-0.132	0.0954328	-1.39384	0.163367	0.895973
LOC103693430	329.652	-0.145042	0.119886	-1.40383	0.160369	0.895973
Lrrc8c	3224.29	0.130288	0.105484	1.3906	0.164347	0.895973
Mapk1ip1	1374.51	0.186793	0.112754	1.39747	0.162274	0.895973
Ndufaf8	632.865	-0.161809	0.111503	-1.39865	0.161917	0.895973
Ndufb10	978.726	-0.151593	0.105487	-1.39603	0.162706	0.895973
Nfib	3550.73	-0.174639	0.101809	-1.40171	0.161003	0.895973
Nlk	8885.61	0.122696	0.0867166	1.40169	0.161007	0.895973
Plcb4	1942	0.125874	0.0999866	1.39396	0.16333	0.895973
Plch2	768.548	0.129522	0.120123	1.41228	0.157868	0.895973
Ppm1l	795.199	0.135275	0.106277	1.39352	0.163464	0.895973
Rabgef1	364.744	0.176645	0.116603	1.40343	0.160489	0.895973
Rft1	651.497	0.153052	0.107693	1.41043	0.158413	0.895973
Sgms1	4683.43	0.121016	0.0868934	1.4082	0.159072	0.895973
Shisa4	346.766	-0.218791	0.12149	-1.40268	0.160711	0.895973
Slc22a5	721.974	-0.143323	0.105804	-1.40675	0.159501	0.895973
Slc8a1	23575.6	0.123819	0.0913611	1.39285	0.163664	0.895973
Syf2	453.985	-0.167657	0.115824	-1.39916	0.161765	0.895973
Tamm41	387.618	0.154527	0.117003	1.39468	0.163113	0.895973
Tbkbp1	413.041	0.170977	0.114715	1.39789	0.162148	0.895973
Tmem126b	852.31	-0.145921	0.103864	-1.40053	0.161356	0.895973
Trappc1	562.141	-0.160931	0.110471	-1.39977	0.161582	0.895973
Txndc11	2527.3	0.128323	0.0922459	1.39599	0.162718	0.895973
Ube2q2	3101.59	-0.122565	0.090227	-1.39809	0.162086	0.895973
Ublcp1	1921.55	-0.131404	0.0938296	-1.41119	0.15819	0.895973
Usp24	5044.43	0.127004	0.0901496	1.39682	0.162469	0.895973
Usp42	722.805	0.142137	0.106896	1.40103	0.161204	0.895973
Wfs1	2240.06	0.143289	0.101999	1.40856	0.158966	0.895973
Zfand5	1586.86	-0.126093	0.0959861	-1.39212	0.163885	0.895973
Zfyve19	1550.2	-0.137062	0.0975476	-1.40444	0.160188	0.895973
Zxdc	669.106	0.151326	0.108204	1.39183	0.163975	0.895973
AABR07010468.1	1485.37	-0.139715	0.100472	-1.37389	0.169476	0.897098
AABR07016672.1	515.936	-0.152737	0.116746	-1.37745	0.168372	0.897098
AABR07052405.1	6088.85	-0.129443	0.106016	-1.38487	0.166093	0.897098
AABR07054370.1	1251.51	0.136373	0.0996132	1.38401	0.166354	0.897098
Adam12	3651.85	0.156738	0.108423	1.36898	0.171005	0.897098
Agtpbp1	4033.92	0.136516	0.0982522	1.37587	0.168863	0.897098
Akap1	562.755	0.188395	0.114443	1.36437	0.172452	0.897098
Anapc5	2801.51	0.133158	0.0933171	1.37436	0.169331	0.897098
Ank1	1158.93	0.124469	0.102294	1.3688	0.171063	0.897098
Ankrd13d	2932.22	0.14227	0.0966725	1.36827	0.171228	0.897098
Ano10	750.181	-0.143595	0.105239	-1.35739	0.174657	0.897098
Arhgef6	823.157	-0.151128	0.109919	-1.37579	0.168885	0.897098
Atg9a	1560.7	-0.147032	0.0982668	-1.38818	0.165081	0.897098
Atp11a	985.619	0.14384	0.103056	1.3786	0.168019	0.897098
B3gat2	586.076	0.149737	0.109201	1.37736	0.168401	0.897098
Cap2	9865.09	0.132622	0.0974701	1.3668	0.171687	0.897098
Casp8ap2	645.619	0.158876	0.109633	1.36013	0.17379	0.897098
Ccdc88c	1942.22	0.144677	0.103448	1.37243	0.169929	0.897098
Cdh4	1628.04	0.13709	0.0987069	1.37383	0.169496	0.897098
Cdipt	593.879	-0.150781	0.108861	-1.36412	0.172531	0.897098
Cep68	1445.95	-0.144508	0.10192	-1.37132	0.170276	0.897098
Ckmt1	1190.77	-0.141919	0.102639	-1.3686	0.171125	0.897098
Cntnap4	3813.53	-0.156245	0.0997058	-1.3683	0.171219	0.897098
Commd7	668.269	-0.147239	0.110515	-1.35769	0.174561	0.897098
Crot	534.214	-0.137809	0.110331	-1.37571	0.168912	0.897098
Crybg3	517.427	-0.155573	0.110735	-1.38036	0.167477	0.897098
Csdc2	932.433	0.150275	0.105772	1.38229	0.166883	0.897098
Cwc27	3324.32	0.128257	0.0924057	1.35849	0.174309	0.897098
Cyp26b1	335.477	0.16567	0.11939	1.38115	0.167233	0.897098
Dcbld2	1100.05	0.130927	0.10335	1.36272	0.17297	0.897098
Ddx25	337.655	-0.156032	0.11768	-1.37543	0.169	0.897098
Dlgap2	3163.59	0.127818	0.097221	1.36088	0.173552	0.897098
Dnaaf1	1063.93	-0.13093	0.102962	-1.37459	0.169257	0.897098
Dync2h1	3325.44	0.129055	0.0915041	1.36371	0.172659	0.897098
Dyrk1a	3769.13	0.118331	0.0886157	1.36173	0.173284	0.897098
Efnb3	1391.87	-0.130785	0.101201	-1.36547	0.172107	0.897098
Eftud2	2253.71	0.127128	0.0962281	1.36197	0.173207	0.897098
Eipr1	1759.67	0.134016	0.0953998	1.37266	0.169859	0.897098
Fbxo11	2069.05	0.137062	0.0962409	1.38648	0.165602	0.897098
Gabpb1	1181.99	0.12979	0.0997739	1.36348	0.172731	0.897098
Gpm6b	5919.01	0.128925	0.0971399	1.38094	0.167296	0.897098
Hint2	599.25	-0.148326	0.10881	-1.36661	0.171747	0.897098
Imp3	644.512	-0.140571	0.109258	-1.38122	0.167213	0.897098
Kcnt2	4054.99	-0.125886	0.0891798	-1.35648	0.174948	0.897098
Kdm5b	4437.2	0.128611	0.0940184	1.37756	0.168339	0.897098
Klhl8	2128.1	0.128572	0.0932373	1.36094	0.173532	0.897098
Lekr1	4005.98	0.132957	0.0891083	1.38208	0.166948	0.897098
Lmo7	6839.39	0.149072	0.105661	1.36873	0.171083	0.897098
LOC102551095	663.153	-0.150058	0.111901	-1.37054	0.170519	0.897098
LOC691113	873.083	-0.153035	0.103412	-1.38636	0.165638	0.897098
Lpl	372.226	0.172934	0.120564	1.36297	0.172893	0.897098
Lrrfip2	2624.02	0.119292	0.0908168	1.38023	0.167517	0.897098
Magt1	478.069	0.158749	0.113092	1.37394	0.169459	0.897098
Maoa	710.789	-0.147344	0.106409	-1.37093	0.170396	0.897098
Map4k4	4380.58	0.117185	0.0872294	1.3604	0.173704	0.897098
Mark4	506.768	0.147441	0.113455	1.35964	0.173942	0.897098
Mavs	752.203	-0.166999	0.114809	-1.36575	0.172017	0.897098
Mb21d2	1861.55	0.159854	0.108258	1.3636	0.172693	0.897098
Mphosph9	1245.27	0.140651	0.10257	1.37684	0.168561	0.897098
Mrpl58	674.373	-0.159701	0.109441	-1.38779	0.165201	0.897098
Nell2	11245.1	0.133178	0.100463	1.38002	0.167581	0.897098
Nxpe1	745.551	-0.186758	0.116724	-1.37264	0.169863	0.897098
Osbpl10	4296.03	0.11486	0.0878769	1.36838	0.171192	0.897098
Osbpl8	10590.2	0.145902	0.105535	1.38152	0.167119	0.897098
Otulinl	908.941	-0.144683	0.104303	-1.38643	0.165617	0.897098
Pitpnm2	4133.02	0.141422	0.109213	1.35761	0.174588	0.897098
Plp1	4352.65	-0.146933	0.100943	-1.38619	0.165689	0.897098
Plxdc2	11315.2	0.116191	0.0853385	1.36829	0.17122	0.897098
Prdx3	485.851	-0.16641	0.112781	-1.36353	0.172714	0.897098
Rab15	1301.62	0.15033	0.112072	1.3733	0.169658	0.897098
Rai14	365.323	0.14819	0.117796	1.36192	0.173222	0.897098
Ranbp1	597.801	-0.147353	0.108908	-1.36544	0.172115	0.897098
RGD1565616	9585.47	0.116517	0.087897	1.36197	0.173207	0.897098
Ripor1	2039.54	0.133015	0.0944923	1.3567	0.174877	0.897098
Rps19bp1	975.778	-0.141772	0.102547	-1.37486	0.169175	0.897098
Ryr1	798.362	0.197409	0.113271	1.38173	0.167055	0.897098
Sash1	1248.53	0.134635	0.0998317	1.3575	0.174622	0.897098
Scd2	2015.29	-0.133834	0.100261	-1.37687	0.168552	0.897098
Serinc3	1167.98	-0.139835	0.100513	-1.35863	0.174265	0.897098
Slc25a39	331.165	-0.176272	0.118819	-1.38537	0.16594	0.897098
Slc9b1	331.034	-0.155058	0.118094	-1.38257	0.166798	0.897098
Snd1	4439.82	0.121585	0.0904793	1.37196	0.170077	0.897098
Stim2	2949.17	0.123593	0.090455	1.36571	0.172029	0.897098
Stx1b	4705.89	0.141128	0.102337	1.35873	0.174233	0.897098
Stx2	613.763	0.156263	0.11003	1.37545	0.168991	0.897098
Syn1	2425.35	0.12258	0.0924203	1.36493	0.172274	0.897098
Tcp11l1	565.17	-0.164129	0.109414	-1.37005	0.17067	0.897098
Tmem175	6278.28	-0.125132	0.0891095	-1.37881	0.167954	0.897098
Trim3	2114.01	-0.136202	0.0952866	-1.37853	0.168041	0.897098
Trmt6	542.415	0.159557	0.110699	1.38782	0.165191	0.897098
Tyro3	881.491	0.168364	0.117186	1.38545	0.165914	0.897098
Usp36	2657.72	0.128441	0.094335	1.35753	0.174614	0.897098
Yju2	359.091	0.171993	0.116955	1.35713	0.174741	0.897098
Zfp810	334.63	0.176764	0.118261	1.36107	0.173493	0.897098
Zzef1	4465.84	0.121681	0.0892311	1.37923	0.167825	0.897098
Cdc23	1857.13	0.128942	0.0950974	1.35415	0.175689	0.897638
Grb2	5393.71	0.115178	0.0868999	1.35499	0.175421	0.897638
Macrod1	2508.67	-0.129659	0.0923799	-1.35505	0.175402	0.897638
Prdx5	689.81	-0.136363	0.108833	-1.35446	0.175588	0.897638
Rab3ip	728.452	0.143123	0.110334	1.35471	0.175509	0.897638
Taldo1	785.73	-0.149877	0.107417	-1.3557	0.175193	0.897638
Raph1	1383.91	0.147715	0.105438	1.35362	0.175857	0.897953
AABR07048878.1	7651.59	0.1451	0.0986884	1.35068	0.176799	0.899179
Actr8	1319.21	-0.133924	0.0994903	-1.34856	0.177478	0.899179
Celsr3	517.326	0.162968	0.117292	1.34955	0.177159	0.899179
Chn2	6293.91	0.14036	0.101851	1.35219	0.176316	0.899179
Dbi	815.493	-0.181963	0.118073	-1.34969	0.177116	0.899179
Gja1	452.435	-0.201689	0.122159	-1.34939	0.177211	0.899179
Hivep3	1384.17	0.129642	0.0986911	1.34966	0.177126	0.899179
Klhl42	504.794	0.156589	0.112419	1.34865	0.17745	0.899179
Purg	810.305	-0.14381	0.109973	-1.35174	0.176457	0.899179
Pygo1	1127.06	-0.138667	0.0996356	-1.34881	0.177399	0.899179
Rassf1	905.214	-0.146387	0.106944	-1.35081	0.176755	0.899179
Samd4b	1422.52	0.130206	0.0973607	1.34882	0.177395	0.899179
Syt5	2653.26	-0.131152	0.0947625	-1.34918	0.177279	0.899179
5330417C22Rik	4183.68	0.1183	0.0895308	1.34351	0.179106	0.899446
AABR07001942.1	1180.38	0.139293	0.103484	1.34221	0.179528	0.899446
Abca2	1149.27	0.142641	0.102773	1.34212	0.179558	0.899446
Bbs7	1695.21	-0.132473	0.0954097	-1.34527	0.17854	0.899446
Csnk1e	625.203	0.152919	0.110098	1.34632	0.178198	0.899446
Ctnna1	1104.57	-0.145829	0.103979	-1.34182	0.179655	0.899446
Drc1	1326.44	-0.184175	0.110832	-1.34362	0.179071	0.899446
Galc	396.835	-0.147409	0.116732	-1.34215	0.179546	0.899446
Gnas	582.753	-0.136728	0.114894	-1.34246	0.179445	0.899446
Lrp1	2488.23	0.130202	0.0950926	1.34379	0.179016	0.899446
Msmo1	737.241	-0.141136	0.106529	-1.34478	0.178696	0.899446
Pdpk1	2607.26	0.125132	0.0919311	1.34655	0.178124	0.899446
Ppp4c	547.622	-0.151338	0.110346	-1.34559	0.178436	0.899446
Rabl6	2524.44	0.125244	0.0924916	1.34538	0.178503	0.899446
Serpinb6a	372.348	-0.163581	0.116524	-1.34272	0.179363	0.899446
Sgcd	5204.79	0.119924	0.0948632	1.34592	0.178328	0.899446
Slc7a6	1932.68	0.13209	0.0940117	1.34205	0.179578	0.899446
Trak1	1354.62	0.140977	0.101731	1.34607	0.17828	0.899446
Vamp3	1082.53	-0.132739	0.103119	-1.34254	0.179421	0.899446
Zpr1	464.516	0.149561	0.115343	1.34645	0.178159	0.899446
AABR07029002.3	362.482	0.154153	0.116379	1.33856	0.180714	0.899713
Anapc13	441.876	-0.157123	0.115724	-1.33806	0.180878	0.899713
Celsr2	1153.75	0.138429	0.107785	1.33811	0.180859	0.899713
Cnp	678.054	-0.160415	0.116467	-1.33851	0.18073	0.899713
Gpatch11	1539.29	-0.139927	0.101753	-1.34065	0.180035	0.899713
Med26	902.318	0.135317	0.102772	1.3385	0.180735	0.899713
Naca	1462.1	-0.140507	0.100961	-1.34004	0.180231	0.899713
Nrxn2	4901.01	0.123012	0.090096	1.33857	0.180709	0.899713
Rbfox2	16930.2	0.114696	0.0871156	1.34103	0.179912	0.899713
Vdac3	1041.33	-0.135489	0.101962	-1.33848	0.18074	0.899713
Zfhx4	4836.13	0.142387	0.0962375	1.34004	0.180232	0.899713
Dcaf7	1393.28	-0.134256	0.0974775	-1.33636	0.181432	0.900352
Ppa2	1900.43	-0.126273	0.0954121	-1.33654	0.181373	0.900352
Schip1	3313.61	0.115158	0.0890624	1.33682	0.181282	0.900352
Stum	803.804	0.150327	0.117384	1.33731	0.181122	0.900352
AABR07067499.1	411.299	0.167364	0.120069	1.33603	0.181539	0.900355
Cycs	496.899	-0.144897	0.113447	-1.33347	0.182376	0.90074
Gspt2	969.44	-0.124293	0.103738	-1.33485	0.181924	0.90074
Heatr6	424.975	0.150057	0.114128	1.33459	0.182011	0.90074
Pck2	860.668	-0.140537	0.105576	-1.33384	0.182256	0.90074
Prxl2a	667.647	-0.154337	0.112299	-1.3332	0.182467	0.90074
Rpl30	442.174	-0.132918	0.115539	-1.33366	0.182314	0.90074
Sympk	762.19	0.146297	0.105981	1.33527	0.181789	0.90074
Ttc7b	2453.4	0.121151	0.0925797	1.33341	0.182396	0.90074
L3mbtl1	1522.89	-0.142054	0.0992026	-1.33179	0.182929	0.901441
LOC100361457	1928.47	-0.133423	0.0952632	-1.33231	0.182759	0.901441
Psma2	720.309	-0.139589	0.10786	-1.33201	0.182857	0.901441
Tmem178b	2308.63	0.119659	0.0919661	1.33049	0.183357	0.903026
Rundc1	949.027	0.144601	0.10518	1.33015	0.18347	0.903058
AABR07014301.3	1088.39	0.133081	0.106539	1.29293	0.196034	0.9035
AABR07017145.2	6953.5	0.110277	0.0865227	1.31065	0.189976	0.9035
AABR07031491.2	537.042	0.15037	0.115946	1.29836	0.194163	0.9035
AABR07059663.1	681.967	0.179445	0.115584	1.28819	0.19768	0.9035
Adck5	665.645	0.146121	0.108732	1.28335	0.199371	0.9035
Adgrl2	6551.57	0.139489	0.0990076	1.28071	0.200294	0.9035
Aen	425.916	-0.125716	0.116527	-1.31536	0.188388	0.9035
Amfr	1989.47	0.132183	0.099925	1.32002	0.186828	0.9035
Ankrd11	2075.69	0.124285	0.0958462	1.29114	0.196654	0.9035
Ankrd17	6807.68	0.112127	0.0854073	1.29827	0.194194	0.9035
Arfgef2	2334.01	0.128884	0.0987882	1.28202	0.199837	0.9035
Asic2	11213.6	0.105592	0.0843709	1.31363	0.188971	0.9035
Atp2b3	2464.85	0.115643	0.0936588	1.28591	0.198474	0.9035
Atp5f1d	797.288	-0.141295	0.106477	-1.29885	0.193995	0.9035
Auts2	2349.24	0.144133	0.108835	1.29766	0.194406	0.9035
Baz1b	2735.92	0.128066	0.094205	1.28509	0.19876	0.9035
Bex2	1726.62	-0.11967	0.10003	-1.32127	0.186411	0.9035
Bin1	4944.55	0.109529	0.0869764	1.326	0.184839	0.9035
Cabp4	2472.89	-0.117103	0.105949	-1.28735	0.197973	0.9035
Cacna1d	16498.2	0.107977	0.0848915	1.31253	0.18934	0.9035
Camk1d	11759.2	0.115393	0.0892326	1.32717	0.184451	0.9035
Camk1g	1132.56	0.12782	0.107888	1.3079	0.190908	0.9035
Ccdc6	1455.14	0.132702	0.0976852	1.32826	0.184092	0.9035
Ccnd2	334.366	-0.204988	0.121847	-1.31248	0.189358	0.9035
Cdc42bpb	3282.16	0.1153	0.0956026	1.28381	0.199209	0.9035
Chd9	8383.22	0.113791	0.0862227	1.29234	0.196238	0.9035
Cic	356.669	0.164663	0.117514	1.30635	0.191432	0.9035
Clk3	910.058	0.151688	0.10627	1.31236	0.189399	0.9035
Clstn2	1024.48	0.117912	0.103715	1.30012	0.193559	0.9035
Cluh	835.822	0.144903	0.104705	1.32902	0.183843	0.9035
Coro7	546.595	0.156047	0.114166	1.31861	0.187299	0.9035
Cry2	2138.7	0.13967	0.10444	1.31603	0.188165	0.9035
Dctn4	1163.47	0.128849	0.102316	1.30399	0.192239	0.9035
Dnajc1	5182.12	0.124574	0.0941901	1.29751	0.194454	0.9035
Dscam	3858.14	0.110465	0.0920695	1.28505	0.198774	0.9035
Dym	5023.99	0.121351	0.0890193	1.32485	0.18522	0.9035
Ebf1	7713.02	0.164383	0.108156	1.30932	0.190426	0.9035
Enpp5	409.391	-0.147987	0.114323	-1.32386	0.185551	0.9035
Fam189a1	12076.7	0.103143	0.0846214	1.30733	0.1911	0.9035
Fam8a1	1831.9	-0.123602	0.0991006	-1.30054	0.193416	0.9035
Fbxo9	1219.35	0.135507	0.0995587	1.28303	0.199483	0.9035
Fkbp15	560.023	0.133158	0.110601	1.28821	0.197671	0.9035
Galnt17	9891.4	0.119115	0.0913202	1.32353	0.185658	0.9035
Gphn	22996.1	0.109781	0.0833681	1.30583	0.19161	0.9035
Gpr137b	2177.27	-0.125635	0.107459	-1.29665	0.194753	0.9035
Gripap1	5020.91	0.124839	0.0928385	1.29887	0.193988	0.9035
Gstcd	419.518	-0.153936	0.114789	-1.29354	0.195825	0.9035
Hacd1	773.378	0.132435	0.10491	1.2907	0.196808	0.9035
Hcn1	25849.5	0.110171	0.0862546	1.29866	0.19406	0.9035
Hivep2	668.341	0.145958	0.107176	1.31828	0.187411	0.9035
Hpca	753.349	0.180442	0.117817	1.28414	0.199093	0.9035
Hs6st3	17050.7	0.143705	0.120379	1.31282	0.189243	0.9035
Hsd17b12	1383	0.129293	0.0972111	1.29311	0.195971	0.9035
Ints2	1317.65	0.128409	0.0989289	1.32283	0.185892	0.9035
Ip6k2	4290.54	0.116477	0.0891087	1.30231	0.192809	0.9035
Irak2	496.324	0.150867	0.115651	1.31246	0.189366	0.9035
Iscu	919.572	-0.139612	0.10459	-1.31223	0.189443	0.9035
Jarid2	4063.31	0.123874	0.0897378	1.30434	0.192117	0.9035
Kcnb1	2583.2	0.133019	0.103042	1.29823	0.194209	0.9035
Klhdc10	10394.1	-0.109959	0.087881	-1.30229	0.192816	0.9035
Klhl1	1834.45	-0.12557	0.107218	-1.31619	0.188109	0.9035
Klhl15	1556.24	-0.117698	0.0973057	-1.28644	0.198288	0.9035
Lamc1	4018.11	0.122422	0.0983139	1.32324	0.185754	0.9035
Lamp2	1252.61	-0.135517	0.100541	-1.3137	0.188947	0.9035
Large1	18262.6	0.106445	0.0842386	1.30936	0.190413	0.9035
Ldah	1584.63	0.131673	0.0994276	1.31111	0.189822	0.9035
LOC103693780	3794.08	0.120278	0.090888	1.30133	0.193147	0.9035
LOC108348114	467.655	-0.152956	0.120487	-1.28166	0.199961	0.9035
Lurap1l	551.226	-0.166128	0.111212	-1.28029	0.200444	0.9035
Magi2	24099.4	0.107314	0.0857908	1.28897	0.197407	0.9035
Mapre1	1144.01	0.130482	0.10053	1.28253	0.199658	0.9035
Marchf1	3088.1	0.120921	0.0933337	1.32225	0.186086	0.9035
Metap2	2573.9	-0.127688	0.0932372	-1.31976	0.186914	0.9035
Mllt10	3271.94	0.120554	0.0910977	1.28243	0.199692	0.9035
Mpg	498.42	-0.147063	0.116666	-1.29082	0.196767	0.9035
Mrap2	2765.04	0.114545	0.0948086	1.28092	0.200223	0.9035
Mrps12	410.079	-0.163665	0.11577	-1.32635	0.184723	0.9035
Mrps35	1034.38	-0.130812	0.103944	-1.30466	0.192008	0.9035
Msrb3	796.202	0.139121	0.106759	1.29859	0.194084	0.9035
Mus81	386.015	-0.178718	0.117517	-1.30777	0.190951	0.9035
Mvb12a	472.766	-0.148467	0.114413	-1.32522	0.185098	0.9035
Mycbp	398.691	-0.154557	0.115598	-1.29354	0.195824	0.9035
Ndufa3	608.096	-0.145678	0.108366	-1.30903	0.190523	0.9035
Ndufb9	1338.84	-0.133847	0.102603	-1.29457	0.19547	0.9035
Necab2	3110.3	0.136852	0.108432	1.28005	0.200529	0.9035
Nipsnap1	3682.75	-0.119859	0.0883537	-1.29715	0.19458	0.9035
Nkain3	21492.2	-0.13052	0.0909434	-1.32159	0.186304	0.9035
Nktr	5747.63	0.120368	0.0897997	1.32598	0.184848	0.9035
Nrep	398.463	0.15643	0.115771	1.28339	0.199354	0.9035
Nup214.1	2198.59	0.123651	0.0995192	1.2937	0.195767	0.9035
Orc5	1147.73	0.151866	0.105753	1.31121	0.189788	0.9035
Oxr1	17114.6	0.11238	0.0966012	1.28807	0.19772	0.9035
Pabpc1	1998.57	0.119191	0.104736	1.28557	0.198594	0.9035
Pde4dip	8643.7	0.117142	0.0910972	1.28829	0.197646	0.9035
Pde9a	5584.24	0.107517	0.0866298	1.28822	0.197669	0.9035
Pdhb	1127.1	-0.131318	0.101761	-1.28765	0.197869	0.9035
Pebp1	1611.4	-0.128801	0.100355	-1.2907	0.196806	0.9035
Per3	4855.4	0.119289	0.0894876	1.32415	0.185452	0.9035
Pid1	6913.1	0.111737	0.0885031	1.30283	0.192634	0.9035
Pltp	952.173	-0.218215	0.114858	-1.28561	0.198578	0.9035
Ppm1b	3058.64	0.123906	0.0925782	1.30009	0.193571	0.9035
Ppp3ca	47664.2	0.1296	0.0950012	1.31806	0.187484	0.9035
Prr13	349.014	-0.142295	0.11656	-1.30655	0.191366	0.9035
Ptov1	1576.07	-0.134108	0.0984133	-1.29547	0.195156	0.9035
Ptprn2	31696.2	0.109698	0.0853503	1.29701	0.194629	0.9035
Ranbp3	525.537	0.138664	0.111707	1.29498	0.195328	0.9035
Rap1gap2	2526.14	0.121102	0.0918089	1.32126	0.186416	0.9035
Rasgef1b	491.048	0.131436	0.115576	1.31356	0.188996	0.9035
Rasgrf1	5243.38	0.124953	0.0927859	1.28756	0.197901	0.9035
RGD1304728	1490.97	0.127116	0.0967685	1.28776	0.197829	0.9035
RGD1308147	348.797	-0.168949	0.118167	-1.28029	0.200442	0.9035
RGD1309534	350.564	-0.158721	0.11811	-1.30878	0.19061	0.9035
RGD1562339	1177.21	0.14634	0.104565	1.32383	0.185559	0.9035
Rgs7	6618.2	0.112998	0.0855924	1.3127	0.189285	0.9035
Rpl41	2773.74	-0.130632	0.100763	-1.32285	0.185886	0.9035
Rps18	898.296	-0.128156	0.103393	-1.32236	0.186048	0.9035
Rxrb	561.078	0.143329	0.115116	1.29411	0.195627	0.9035
Scn3b	3660.22	0.137803	0.105302	1.28554	0.198603	0.9035
Sec61a2	1097.56	-0.14427	0.102831	-1.28686	0.198141	0.9035
Slc16a2	2869.62	-0.117683	0.0925105	-1.29174	0.196447	0.9035
Slc17a7	478.893	-0.254202	0.121833	-1.28103	0.200183	0.9035
Slc8a2	3103.08	0.127036	0.10272	1.2959	0.195011	0.9035
Sos2	5460.97	0.119927	0.0870383	1.32381	0.185566	0.9035
Speg	2305.93	0.144263	0.104531	1.32041	0.186697	0.9035
Sptbn1	10598	0.116255	0.0891784	1.28713	0.198049	0.9035
Srrm3	9691.82	0.118058	0.0933533	1.32286	0.185881	0.9035
Stard10	476.049	0.166068	0.115209	1.29995	0.193619	0.9035
Stk11ip	641.557	-0.146797	0.109516	-1.30332	0.192465	0.9035
Stpg1	1094.22	-0.139983	0.0998859	-1.3148	0.188576	0.9035
Strada	2538.84	-0.12208	0.0941319	-1.31706	0.187819	0.9035
Stx18	1386.11	0.13043	0.0992457	1.2978	0.194356	0.9035
Stx8	3657	0.124782	0.0932069	1.32399	0.185507	0.9035
Sult1a1	1340.91	-0.148238	0.106585	-1.30298	0.192582	0.9035
Syndig1	6706.98	0.142605	0.107806	1.30304	0.192561	0.9035
Tab2	927.786	0.129364	0.103438	1.29408	0.195639	0.9035
Tafa5	8228.08	0.109463	0.0854607	1.31164	0.189642	0.9035
Tbcd	3574.37	0.112547	0.0904047	1.2954	0.195181	0.9035
Tceal9	379.047	-0.1458	0.116239	-1.31154	0.189676	0.9035
Tcf3	838.042	-0.148543	0.107349	-1.32876	0.183927	0.9035
Tmem132d	19689	0.114478	0.0865584	1.30676	0.191295	0.9035
Tmtc2	6974.35	0.123207	0.0978264	1.31304	0.189171	0.9035
Tom1l2	7357.35	0.108767	0.0858665	1.31338	0.189055	0.9035
Tomm20	1356.61	-0.116592	0.0989126	-1.30401	0.192229	0.9035
Tomm5	502.825	-0.149757	0.115133	-1.30468	0.192001	0.9035
Tomm70	1693.58	0.151696	0.106032	1.30378	0.192308	0.9035
Tpcn1	369.323	0.162754	0.118622	1.2895	0.197225	0.9035
Tpgs2	1397.81	-0.128714	0.101993	-1.29195	0.196374	0.9035
Trim44	3694.17	-0.117929	0.0925739	-1.28251	0.199663	0.9035
Twnk	889.626	-0.126735	0.104755	-1.289	0.197397	0.9035
Uaca	361.896	-0.15764	0.117172	-1.30557	0.191699	0.9035
Unc119b	874.629	0.129976	0.105219	1.30106	0.193238	0.9035
Vps13d	4565.14	0.114882	0.0877576	1.31107	0.189833	0.9035
Xpo6	3566.13	0.116022	0.0913896	1.2941	0.195632	0.9035
Yipf4	721.488	-0.132322	0.106494	-1.30755	0.191024	0.9035
Ythdc2	1055.12	0.135818	0.101562	1.31674	0.187926	0.9035
Zfp40	413.822	0.163971	0.115094	1.28192	0.199871	0.9035
Zfp709	397.879	-0.141836	0.114994	-1.30209	0.192884	0.9035
Zfp710	2137.07	0.123354	0.0962878	1.29854	0.194102	0.9035
Zfp90	741.255	-0.132553	0.10733	-1.28066	0.200313	0.9035
RGD1565222	343.13	0.137346	0.117121	1.27974	0.200637	0.903508
Dclk1	31276.1	0.104783	0.0850889	1.27837	0.201117	0.905188
Itpr2	529.516	0.160136	0.116536	1.27796	0.201265	0.905371
Kcng3	346.557	0.188775	0.120592	1.27749	0.201428	0.905623
AABR07028902.1	3306.69	0.118728	0.0921151	1.26382	0.206294	0.905683
AABR07065078.1	442.707	0.140865	0.114079	1.27038	0.203949	0.905683
Abhd14a	337.215	-0.158186	0.117063	-1.26052	0.207481	0.905683
Acp2	504.433	0.149495	0.111677	1.27317	0.202958	0.905683
Adamts3	3973.44	0.118328	0.0930572	1.25815	0.208338	0.905683
Ajuba	359.106	-0.129587	0.119121	-1.2635	0.206411	0.905683
Arhgap17	2478.12	-0.116234	0.091407	-1.26504	0.205858	0.905683
Arhgef7	4312.73	0.110989	0.0902325	1.26583	0.205574	0.905683
Calcr	384.644	0.123785	0.120809	1.25639	0.208976	0.905683
Ccdc117	482.566	-0.14499	0.113701	-1.25673	0.208851	0.905683
Ccser1	10120.8	0.110292	0.086278	1.26362	0.206366	0.905683
Cdkl1	1350.43	0.12408	0.0990446	1.26616	0.205456	0.905683
Cpeb2	2814.35	0.112571	0.0917004	1.25733	0.208633	0.905683
Ddx17	4529.5	0.137717	0.100156	1.26703	0.205146	0.905683
Dlk2	844.004	0.151882	0.108581	1.2618	0.207021	0.905683
Dnah2	893.323	0.139906	0.108715	1.25958	0.207822	0.905683
Dnlz	395.334	-0.13884	0.1154	-1.26435	0.206104	0.905683
Dpagt1	1573.1	-0.127462	0.104397	-1.26696	0.205169	0.905683
Dph3	352.576	-0.134086	0.11662	-1.27539	0.202172	0.905683
Dtnb	13660.7	0.126724	0.0986783	1.26817	0.204738	0.905683
Fars2	4839.57	0.118362	0.0924029	1.27702	0.201595	0.905683
Fat1	1370.7	0.146614	0.11373	1.26742	0.205004	0.905683
Fggy	1478.11	-0.125497	0.0979024	-1.25618	0.20905	0.905683
Flot1	453.788	-0.141998	0.113201	-1.25772	0.208494	0.905683
Gabarapl2	831.097	-0.132408	0.106063	-1.26205	0.206931	0.905683
Gnaq	7215.23	0.110327	0.0849392	1.27265	0.203142	0.905683
Gsn	390.614	-0.196253	0.119978	-1.26584	0.205572	0.905683
Hnrnpul2	876.683	-0.125331	0.104946	-1.2589	0.208065	0.905683
Ifi27	434.849	-0.157706	0.0854906	-1.25856	0.208188	0.905683
Khdrbs2	18904.5	0.110075	0.0894032	1.26921	0.204366	0.905683
L1cam	2688.61	-0.111711	0.0935918	-1.26671	0.20526	0.905683
Lnpk	2780.91	-0.113995	0.0902842	-1.27382	0.202727	0.905683
LOC100361854	877.13	-0.12677	0.109792	-1.27424	0.202579	0.905683
LOC100909595	1291.65	0.13265	0.105368	1.26809	0.204767	0.905683
LOC102551901	386.108	0.136995	0.116427	1.26053	0.207478	0.905683
Lsm7	2201.78	-0.123244	0.0958448	-1.26271	0.206694	0.905683
Maml1	505.952	0.137011	0.112159	1.25639	0.208975	0.905683
Mdh1	2944.23	-0.125828	0.0976376	-1.26434	0.206109	0.905683
Mfge8	379.057	-0.214421	0.121858	-1.25819	0.208323	0.905683
Negr1	70548.6	0.106031	0.0830631	1.26995	0.204102	0.905683
Nf1	12704.6	0.105211	0.0836364	1.27027	0.203987	0.905683
Nrxn3	193470	0.105593	0.0851149	1.25891	0.208062	0.905683
Nup210	1181.79	0.127587	0.101034	1.2704	0.203941	0.905683
Ogdhl	531.165	0.145198	0.114748	1.27511	0.20227	0.905683
Olfm1	2122.8	-0.143898	0.0963546	-1.25592	0.209144	0.905683
Pcnx1	3886.35	0.108567	0.0879463	1.27586	0.202003	0.905683
Pgap2	948.234	-0.13147	0.102582	-1.26516	0.205812	0.905683
Pou2f2	875.387	0.129755	0.110222	1.27066	0.20385	0.905683
Prickle1	1047.09	0.122308	0.105993	1.25907	0.208005	0.905683
Psap	2442.78	-0.123536	0.0918316	-1.26908	0.204411	0.905683
Psmc1	1296.14	-0.12856	0.102013	-1.27618	0.201891	0.905683
Rere	25114	0.109921	0.086534	1.25995	0.207689	0.905683
Rnf114	630.123	0.135554	0.108132	1.27188	0.203417	0.905683
Rps21	885.285	-0.119832	0.103897	-1.26527	0.205775	0.905683
Rrp1	427.85	0.145103	0.113762	1.26544	0.205714	0.905683
Slc25a3	1702.6	-0.111525	0.0954755	-1.26649	0.205339	0.905683
Specc1l	4098.51	0.109553	0.0890049	1.2584	0.208246	0.905683
Spryd7	749.98	-0.13589	0.110266	-1.27086	0.203777	0.905683
Sst	1040.22	-0.117183	0.102221	-1.25999	0.207675	0.905683
Tiprl	1598.37	0.122686	0.0959451	1.26257	0.206745	0.905683
Tmed7	393.306	-0.142054	0.116408	-1.259	0.208032	0.905683
Tmem128	1090.87	-0.134956	0.102855	-1.27063	0.203861	0.905683
Tmem181	1333.4	0.1263	0.0998554	1.27669	0.201712	0.905683
Trim14	387.385	-0.146384	0.116143	-1.25762	0.208529	0.905683
Tsc22d1	5951.92	0.115152	0.088045	1.26124	0.207223	0.905683
Tubb2b	531.92	-0.14136	0.111309	-1.26873	0.204539	0.905683
Uso1	2181.13	0.117429	0.0929234	1.27175	0.203462	0.905683
Usp2	514.332	0.149117	0.1175	1.2616	0.207094	0.905683
Vti1b	1249.31	-0.126095	0.10216	-1.26407	0.206203	0.905683
Zfp600	350.789	-0.149223	0.118987	-1.27476	0.202395	0.905683
Zhx3	912.607	0.131767	0.107767	1.26923	0.204361	0.905683
Zw10	822.71	-0.166992	0.105293	-1.25918	0.207967	0.905683
Foxn2	338.654	0.158787	0.116991	1.25559	0.209263	0.905738
AABR07064804.1	2009.95	0.115891	0.0941527	1.25467	0.209597	0.906282
Actr3	2022.06	0.121402	0.0936561	1.25185	0.210624	0.906282
Bbs10	433.043	-0.136432	0.114747	-1.24602	0.212756	0.906282
Camk1	2651.93	-0.121599	0.0908247	-1.24706	0.212375	0.906282
Ddx24	4723.47	-0.113895	0.0887889	-1.25165	0.210698	0.906282
Dpy30	651.947	-0.142764	0.111941	-1.24929	0.211559	0.906282
Dstn	842.576	-0.14532	0.106421	-1.2457	0.212873	0.906282
Eif4e	1483.93	0.122104	0.0964516	1.24561	0.212908	0.906282
Fabp3	436.328	-0.139799	0.114361	-1.25197	0.210579	0.906282
Fam219b	530.455	0.126316	0.110566	1.24606	0.212744	0.906282
Fbxw11	2839.27	0.115287	0.093071	1.24745	0.212234	0.906282
Gpc1	1190.07	-0.113676	0.0997676	-1.24538	0.212994	0.906282
Gpsm1	630.055	0.143035	0.11102	1.25392	0.20987	0.906282
Hacd3	4020.41	0.10813	0.0909193	1.24956	0.211461	0.906282
Jakmip1	2050.6	0.139537	0.0976735	1.25217	0.210506	0.906282
Lmnb1	398.528	-0.150488	0.114685	-1.2528	0.21028	0.906282
Mrpl21	649.69	-0.142427	0.110057	-1.24651	0.212576	0.906282
Mrpl57	819.95	-0.139905	0.110024	-1.24714	0.212345	0.906282
Mtmr4	744.782	0.131048	0.106173	1.24753	0.212204	0.906282
Mtmr7	6340.48	0.122689	0.0919615	1.25296	0.21022	0.906282
Nckap5	1987.98	-0.137269	0.0985731	-1.25352	0.210016	0.906282
Nol7	1021.52	-0.131594	0.101455	-1.24785	0.212088	0.906282
Plekhg5	441.686	0.141549	0.113579	1.25167	0.21069	0.906282
Pola1	2457.87	0.115354	0.0920761	1.24791	0.212062	0.906282
Pura	991.426	-0.119416	0.104549	-1.24815	0.211977	0.906282
Rcbtb1	857.324	0.128525	0.103737	1.24528	0.213029	0.906282
Rpl17	1040.65	-0.153088	0.110359	-1.24531	0.21302	0.906282
Slc6a11	760.164	-0.139199	0.107285	-1.2466	0.212543	0.906282
Tm9sf2	1261.22	0.121907	0.0982735	1.24774	0.212127	0.906282
Usp53	771.828	-0.145617	0.110397	-1.25384	0.209901	0.906282
Wdr48	866.576	0.130444	0.104156	1.25251	0.210385	0.906282
Wscd2	1194.92	0.120484	0.099905	1.24759	0.212181	0.906282
Zfp180	398.427	0.143303	0.114964	1.24682	0.212463	0.906282
Zswim5	7774.47	0.125206	0.0945052	1.25067	0.211056	0.906282
AABR07001929.1	377.428	-0.137806	0.115435	-1.23799	0.215718	0.906878
Amotl1	727.501	0.117942	0.110216	1.24377	0.213585	0.906878
Cx3cl1	1975.63	-0.141861	0.110308	-1.23931	0.215231	0.906878
Elovl2	1181.2	-0.135393	0.11097	-1.23795	0.215733	0.906878
Galnt18	8192.81	0.111446	0.0951053	1.24241	0.214084	0.906878
Gdpd5	665.212	0.13701	0.112074	1.24158	0.214393	0.906878
Gls	8429.69	0.112477	0.0855738	1.2381	0.21568	0.906878
Klhl32	5889.32	0.10279	0.0883916	1.24065	0.214736	0.906878
Mdga1	876.376	0.119289	0.109531	1.24224	0.21415	0.906878
[truncated: 24,018 more rows]

## Sheet: Excitatory Neurons
gene	baseMean	log2FoldChange	lfcSE	stat	pvalue	padj
Kctd19	28.71	0.500581	0.103558	5.72858	1.01272e-08	0.000233838
Meis2	1456.58	0.537016	0.103786	5.53625	3.09024e-08	0.000356768
Potec	252.411	0.588106	0.1247	4.67911	2.88117e-06	0.0221754
Snx31	45.5204	0.491827	0.118541	4.50283	6.70542e-06	0.038707
Ubash3b	332.663	0.499733	0.123995	4.21845	2.45987e-05	0.113597
AABR07059679.1	231.361	0.466315	0.124705	4.10682	4.01143e-05	0.154373
AC129815.1	511.135	0.464916	0.116794	3.9746	7.04984e-05	0.181406
Cdk10	2355.21	-0.398305	0.0998066	-3.97389	7.07084e-05	0.181406
Foxp2	658.054	0.405595	0.117439	3.98172	6.84187e-05	0.181406
Sox6	262.475	0.431117	0.123106	3.83536	0.000125379	0.263182
Zfp385d	478.288	0.399768	0.116347	3.8365	0.000124801	0.263182
Prim1	408.691	0.419113	0.119503	3.7879	0.000151929	0.292336
Gad2	504.867	0.398234	0.113514	3.72564	0.000194818	0.320318
Mapk11	2663.26	-0.350603	0.0962711	-3.70899	0.000208089	0.320318
Mest	909.34	-0.413958	0.115155	-3.74168	0.000182793	0.320318
AC123346.1	323.78	0.443578	0.120443	3.64662	0.000265713	0.372632
Pde1c	202.267	0.416651	0.127611	3.63839	0.00027435	0.372632
AABR07049085.1	990.07	-0.390088	0.106915	-3.59252	0.000327494	0.417725
Rbms3	579.756	0.388179	0.117112	3.5799	0.000343732	0.417725
Wdr66	454.396	0.395829	0.115405	3.44657	0.000567742	0.655458
Kcnip1	298.693	0.395324	0.122488	3.42603	0.000612478	0.673434
Galnt9	1054.06	0.395285	0.112932	3.38763	0.000704988	0.678291
Iqub	779.127	0.370235	0.109257	3.38762	0.000705023	0.678291
Sorcs3	2987.48	0.343281	0.0973244	3.40772	0.000655077	0.678291
AABR07054319.1	99.7714	0.433503	0.128601	3.37004	0.000751561	0.694141
AC133403.1	48.6211	0.391678	0.120611	3.32879	0.000872237	0.730248
Gnal	728.266	0.345958	0.111049	3.32458	0.000885533	0.730248
Mfsd10	73.5067	-0.442754	0.1262	-3.34258	0.000830031	0.730248
Krba1	468.093	-0.395876	0.124831	-3.27639	0.00105145	0.837169
Iqck	493.907	0.364275	0.114218	3.23258	0.00122678	0.944208
1700066B19Rik	0.398158	0.0111767	0.0179335	0.491693	0.622937	0.999942
1700092M07Rik	5.26424	0.0483592	0.0604008	0.989048	0.32264	0.999942
1700123L14Rik	1.71209	0.0131319	0.034248	0.148809	0.881705	0.999942
4930444P10Rik	8.56141	-0.00072198	0.073909	0.014744	0.988236	0.999942
4933403O08Rik	0.21501	-0.00710661	0.0178172	-0.337297	0.735893	0.999942
5-8S-rRNA.13	0.756923	-0.0100629	0.0209631	-0.646584	0.517901	0.999942
5-8S-rRNA.19	0.673085	0.00262832	0.0202199	-0.0676899	0.946033	0.999942
5-8S-rRNA.2	0.107505	-0.00282901	0.0177954	-0.239926	0.810387	0.999942
5-8S-rRNA.20	0.0821873	0.00502378	0.0177954	0.195909	0.844682	0.999942
5-8S-rRNA.21	0.0821873	0.00502378	0.0177954	0.195909	0.844682	0.999942
5-8S-rRNA.22	0.990199	0.00942387	0.0270478	0.173467	0.862284	0.999942
5-8S-rRNA.3	0.686267	-0.000641344	0.0219075	0.057413	0.954216	0.999942
5-8S-rRNA.30	0.383086	0.00500066	0.0177954	-0.0167965	0.986599	0.999942
5-8S-rRNA.33	0.61371	-0.00258128	0.0179788	-0.318991	0.749734	0.999942
5-8S-rRNA.39	1.33502	-0.00116546	0.0276643	-0.720561	0.47118	0.999942
5-8S-rRNA.4	26.0475	0.0241553	0.0973485	0.34175	0.732539	0.999942
5-8S-rRNA.8	0.420039	0.00563321	0.0180576	0.0853462	0.931986	0.999942
5330417C22Rik	928.822	0.0944759	0.105556	0.959285	0.337415	0.999942
5S-rRNA	2.72883	0.00319584	0.0450395	0.186688	0.851905	0.999942
5S-rRNA.1	0.524926	0.000318729	0.0196478	0.0704523	0.943834	0.999942
5S-rRNA.100	3.40163	0.00648774	0.0504072	-0.0884103	0.929551	0.999942
5S-rRNA.103	1.33111	-0.0234089	0.031485	-0.660695	0.508808	0.999942
5S-rRNA.105	0.151471	-0.00282901	0.0177954	-0.243416	0.807683	0.999942
5S-rRNA.107	0.277194	0.00825086	0.0178121	0.405782	0.684903	0.999942
5S-rRNA.108	0.115312	-0.00282901	0.0177954	-0.22342	0.823209	0.999942
5S-rRNA.11	0.299075	0.00321584	0.0179006	0.17404	0.861834	0.999942
5S-rRNA.118	0.209081	0.000733236	0.0178159	-0.00772427	0.993837	0.999942
5S-rRNA.122	0.378769	0.0109445	0.0179042	0.59981	0.548633	0.999942
5S-rRNA.123	2.80968	-0.00506186	0.0468942	-0.0722162	0.94243	0.999942
5S-rRNA.124	0.195007	0.00502378	0.0177954	0.216063	0.828939	0.999942
5S-rRNA.125	0.107505	-0.00282901	0.0177954	-0.239926	0.810387	0.999942
5S-rRNA.133	0.101576	0.00502378	0.0177954	0.193347	0.846687	0.999942
5S-rRNA.138	0.552121	0.000453421	0.0201066	0.0720472	0.942564	0.999942
5S-rRNA.139	0.626904	-0.00227971	0.020962	-0.0379519	0.969726	0.999942
5S-rRNA.142	0.465273	0.00822619	0.0178123	0.195922	0.844671	0.999942
5S-rRNA.145	0.383086	0.00500066	0.0177954	-0.0167965	0.986599	0.999942
5S-rRNA.147	692.525	0.0568315	0.121506	0.21606	0.828941	0.999942
5S-rRNA.149	0.297197	-0.00360711	0.0178968	-0.107304	0.914548	0.999942
5S-rRNA.152	0.195007	0.00502378	0.0177954	0.216063	0.828939	0.999942
5S-rRNA.153	0.774661	0.00469397	0.0215329	-0.0409808	0.967311	0.999942
5S-rRNA.154	0.0821873	0.00502378	0.0177954	0.195909	0.844682	0.999942
5S-rRNA.157	0.383086	0.00500066	0.0177954	-0.0167965	0.986599	0.999942
5S-rRNA.16	1.22015	0.010148	0.0273961	-0.46974	0.638541	0.999942
5S-rRNA.161	0.115312	-0.00282901	0.0177954	-0.22342	0.823209	0.999942
5S-rRNA.163	0.867747	0.0143739	0.0201251	0.217049	0.82817	0.999942
5S-rRNA.165	3.7244	0.025733	0.0517391	0.111682	0.911075	0.999942
5S-rRNA.172	0.151471	-0.00282901	0.0177954	-0.243416	0.807683	0.999942
5S-rRNA.176	0.101576	0.00502378	0.0177954	0.193347	0.846687	0.999942
5S-rRNA.183	0.85203	-0.0124161	0.0225343	-0.457498	0.647313	0.999942
5S-rRNA.185	0.107505	-0.00282901	0.0177954	-0.239926	0.810387	0.999942
5S-rRNA.19	0.847368	-0.00493589	0.0236224	-0.461876	0.64417	0.999942
5S-rRNA.195	2.0001	0.0126201	0.0365366	0.726294	0.467659	0.999942
5S-rRNA.198	2.88081	-0.00385788	0.0469155	-0.106919	0.914854	0.999942
5S-rRNA.20	0.164375	0.00799874	0.0178103	0.29507	0.767941	0.999942
5S-rRNA.206	0.800909	0.00316911	0.0229462	-0.295298	0.767766	0.999942
5S-rRNA.209	0.383086	0.00500066	0.0177954	-0.0167965	0.986599	0.999942
5S-rRNA.21	2.52118	-0.011192	0.0423339	0.0421907	0.966347	0.999942
5S-rRNA.214	0.0821873	0.00502378	0.0177954	0.195909	0.844682	0.999942
5S-rRNA.221	0.101576	0.00502378	0.0177954	0.193347	0.846687	0.999942
5S-rRNA.222	0.383086	0.00500066	0.0177954	-0.0167965	0.986599	0.999942
5S-rRNA.223	0.607238	0.008515	0.0191815	0.496217	0.619741	0.999942
5S-rRNA.224	0.107505	-0.00282901	0.0177954	-0.239926	0.810387	0.999942
5S-rRNA.23	0.483671	-0.00691991	0.0181378	-0.319632	0.749248	0.999942
5S-rRNA.230	0.475031	0.00680716	0.0181452	0.367684	0.713109	0.999942
5S-rRNA.235	8.7227	-0.00671481	0.0677005	-0.756534	0.449329	0.999942
5S-rRNA.246	0.0821873	0.00502378	0.0177954	0.195909	0.844682	0.999942
5S-rRNA.247	0.0821873	0.00502378	0.0177954	0.195909	0.844682	0.999942
5S-rRNA.248	0.115312	-0.00282901	0.0177954	-0.22342	0.823209	0.999942
5S-rRNA.258	8.09329	-0.0318821	0.0695421	-0.187079	0.851598	0.999942
5S-rRNA.259	0.258976	-0.00712337	0.0178156	-0.440876	0.659303	0.999942
5S-rRNA.260	0.383086	0.00500066	0.0177954	-0.0167965	0.986599	0.999942
5S-rRNA.261	0.42335	-0.0018641	0.0180597	-0.16583	0.868291	0.999942
5S-rRNA.263	0.101576	0.00502378	0.0177954	0.193347	0.846687	0.999942
5S-rRNA.264	5.63969	0.0451087	0.062642	0.763079	0.445416	0.999942
5S-rRNA.268	0.195007	0.00502378	0.0177954	0.216063	0.828939	0.999942
5S-rRNA.27	0.0821873	0.00502378	0.0177954	0.195909	0.844682	0.999942
5S-rRNA.271	0.751444	-0.00025569	0.0223904	-0.276366	0.782267	0.999942
5S-rRNA.274	2.25951	-0.00720156	0.041533	0.0104173	0.991688	0.999942
5S-rRNA.283	0.195007	0.00502378	0.0177954	0.216063	0.828939	0.999942
5S-rRNA.285	0.341163	-0.00396043	0.0179174	-0.243459	0.80765	0.999942
5S-rRNA.3	0.1975	0.000400572	0.0178118	-0.00801917	0.993602	0.999942
5S-rRNA.40	14.5107	0.0231181	0.0867068	0.190765	0.84871	0.999942
5S-rRNA.41	3.88441	-0.0186416	0.0512709	-0.330387	0.741107	0.999942
5S-rRNA.42	0.601309	0.0125336	0.0182636	0.58472	0.558736	0.999942
5S-rRNA.43	1.59827	0.00233237	0.0364616	-0.112715	0.910257	0.999942
5S-rRNA.47	1.35921	0.0225822	0.0288442	0.687394	0.491835	0.999942
5S-rRNA.50	0.107505	-0.00282901	0.0177954	-0.239926	0.810387	0.999942
5S-rRNA.55	0.346477	0.000716506	0.0178143	-0.059431	0.952609	0.999942
5S-rRNA.58	1.36777	0.00634382	0.0316421	0.442996	0.657769	0.999942
5S-rRNA.60	0.101576	0.00502378	0.0177954	0.193347	0.846687	0.999942
5S-rRNA.65	4.72735	0.0263857	0.0581263	0.44607	0.655546	0.999942
5S-rRNA.67	0.107505	-0.00282901	0.0177954	-0.239926	0.810387	0.999942
5S-rRNA.69	0.101576	0.00502378	0.0177954	0.193347	0.846687	0.999942
5S-rRNA.70	0.832641	-0.0144836	0.0238746	-0.372488	0.709529	0.999942
5S-rRNA.71	0.101576	0.00502378	0.0177954	0.193347	0.846687	0.999942
5S-rRNA.72	0.195007	0.00502378	0.0177954	0.216063	0.828939	0.999942
5S-rRNA.84	1.03429	0.0163568	0.0260162	0.467969	0.639807	0.999942
5S-rRNA.90	0.266783	-0.00714009	0.0178139	-0.433085	0.664953	0.999942
5S-rRNA.97	8.99119	0.0163265	0.0728367	0.0503609	0.959835	0.999942
7SK	1.32745	-0.000474213	0.0326265	0.11137	0.911323	0.999942
7SK.1	0.488768	0.00129968	0.0191019	0.0670537	0.946539	0.999942
7SK.108	0.833181	-0.00349313	0.0236868	0.40998	0.681821	0.999942
7SK.11	0.820913	-0.00888273	0.0217351	-0.703755	0.481585	0.999942
7SK.111	0.383086	0.00500066	0.0177954	-0.0167965	0.986599	0.999942
7SK.115	0.151471	-0.00282901	0.0177954	-0.243416	0.807683	0.999942
7SK.116	7.18101	0.0124804	0.0649317	0.495639	0.620149	0.999942
7SK.117	0.115312	-0.00282901	0.0177954	-0.22342	0.823209	0.999942
7SK.118	6.08893	0.0289197	0.0621883	-0.0520965	0.958452	0.999942
7SK.119	2.87842	-0.00883914	0.0454496	-0.0386925	0.969136	0.999942
7SK.120	0.715286	0.000816817	0.0203795	-0.119375	0.904978	0.999942
7SK.123	0.54721	-0.00846803	0.0184022	-0.481466	0.630185	0.999942
7SK.124	2.23358	0.00908307	0.0379052	-0.736128	0.461653	0.999942
7SK.129	4.70472	-0.00654159	0.0565471	-0.371268	0.710438	0.999942
7SK.13	0.411895	0.00415244	0.01796	0.196033	0.844584	0.999942
7SK.130	0.299075	0.00321584	0.0179006	0.17404	0.861834	0.999942
7SK.134	6.60122	-0.0478384	0.0654137	-0.584072	0.559172	0.999942
7SK.137	0.925642	-0.00263031	0.0251198	-0.080673	0.935702	0.999942
7SK.14	0.540944	-0.0046364	0.0181601	-0.151649	0.879464	0.999942
7SK.140	0.115312	-0.00282901	0.0177954	-0.22342	0.823209	0.999942
7SK.144	0.115312	-0.00282901	0.0177954	-0.22342	0.823209	0.999942
7SK.146	5.50957	0.0722256	0.058976	1.09105	0.27525	0.999942
7SK.148	4.85761	-0.00970197	0.0573029	-0.627612	0.530258	0.999942
7SK.149	0.763358	-0.00735714	0.0226665	-0.129449	0.897003	0.999942
7SK.151	0.183763	0.00825086	0.0178121	0.391457	0.695459	0.999942
7SK.153	75.6676	-0.0964877	0.126499	-0.929937	0.352404	0.999942
7SK.154	18.5281	0.0744626	0.0961796	0.78952	0.429808	0.999942
7SK.158	0.717237	0.000349804	0.0221929	-0.0244518	0.980492	0.999942
7SK.159	0.101576	0.00502378	0.0177954	0.193347	0.846687	0.999942
7SK.16	0.101576	0.00502378	0.0177954	0.193347	0.846687	0.999942
7SK.161	0.101576	0.00502378	0.0177954	0.193347	0.846687	0.999942
7SK.163	0.107505	-0.00282901	0.0177954	-0.239926	0.810387	0.999942
7SK.165	0.101576	0.00502378	0.0177954	0.193347	0.846687	0.999942
7SK.17	0.258976	-0.00712337	0.0178156	-0.440876	0.659303	0.999942
7SK.173	0.203151	0.0085731	0.0178146	0.291156	0.770932	0.999942
7SK.175	22.8963	0.0330827	0.102501	0.313707	0.753744	0.999942
7SK.182	0.107505	-0.00282901	0.0177954	-0.239926	0.810387	0.999942
7SK.183	0.115312	-0.00282901	0.0177954	-0.22342	0.823209	0.999942
7SK.184	0.418254	-0.0107906	0.0180134	-0.534406	0.593061	0.999942
7SK.185	0.756291	-0.00934868	0.0208478	-0.609589	0.542134	0.999942
7SK.188	16.4613	0.00791387	0.0904665	0.428927	0.667976	0.999942
7SK.190	0.322515	-0.009738	0.0179328	-0.357312	0.720858	0.999942
7SK.191	0.266783	-0.00714009	0.0178139	-0.433085	0.664953	0.999942
7SK.193	0.700559	-0.00795294	0.020495	-0.33731	0.735883	0.999942
7SK.194	2.82071	-0.00120386	0.0471225	-0.0160551	0.98719	0.999942
7SK.2	0.183763	0.00825086	0.0178121	0.391457	0.695459	0.999942
7SK.20	0.115312	-0.00282901	0.0177954	-0.22342	0.823209	0.999942
7SK.203	1.1918	-0.00343093	0.0295414	-0.270845	0.78651	0.999942
7SK.208	0.115312	-0.00282901	0.0177954	-0.22342	0.823209	0.999942
7SK.215	0.382095	-0.0104023	0.01798	-0.518368	0.604201	0.999942
7SK.217	0.383086	0.00500066	0.0177954	-0.0167965	0.986599	0.999942
7SK.219	1.05518	-0.00819691	0.0246505	-0.385989	0.699505	0.999942
7SK.22	0.253046	0.000716505	0.0178143	-0.0204674	0.983671	0.999942
7SK.23	4.27564	0.0104899	0.0554117	0.0201495	0.983924	0.999942
7SK.233	2.42699	-0.0209469	0.0407922	-0.555132	0.578804	0.999942
7SK.235	2.11693	0.00809821	0.0411968	0.246038	0.805653	0.999942
7SK.236	0.101576	0.00502378	0.0177954	0.193347	0.846687	0.999942
7SK.237	2.8796	-0.00585611	0.0459292	-0.316386	0.75171	0.999942
7SK.24	0.61326	-0.00630778	0.0192321	-0.352057	0.724795	0.999942
7SK.241	0.1975	0.000400572	0.0178118	-0.00801917	0.993602	0.999942
7SK.242	0.203151	0.0085731	0.0178146	0.291156	0.770932	0.999942
7SK.253	4.75598	-0.0598386	0.0522553	-1.36114	0.173469	0.999942
7SK.254	0.563365	-0.000124275	0.0201554	-0.0172068	0.986272	0.999942
7SK.257	0.832641	-0.0144836	0.0238746	-0.372488	0.709529	0.999942
7SK.261	0.534556	0.000695748	0.0178145	-0.243401	0.807695	0.999942
7SK.266	1.05052	0.00235009	0.0277099	-0.0197752	0.984223	0.999942
7SK.27	1.00366	0.0159971	0.0257581	0.575463	0.564978	0.999942
7SK.272	1.14689	0.00792802	0.0254319	0.44992	0.652768	0.999942
7SK.279	0.299075	0.00321584	0.0179006	0.17404	0.861834	0.999942
7SK.286	1.47909	0.0198219	0.0335361	0.616141	0.537802	0.999942
7SK.290	0.0821873	0.00502378	0.0177954	0.195909	0.844682	0.999942
7SK.291	0.101576	0.00502378	0.0177954	0.193347	0.846687	0.999942
7SK.295	2.43191	-0.00614596	0.042768	0.122757	0.9023	0.999942
7SK.298	1.98855	0.00751289	0.0387219	0.380054	0.703905	0.999942
7SK.305	0.383086	0.00500066	0.0177954	-0.0167965	0.986599	0.999942
7SK.307	0.67087	-0.00420183	0.0232849	-0.298014	0.765693	0.999942
7SK.313	0.101576	0.00502378	0.0177954	0.193347	0.846687	0.999942
7SK.314	1.07118	-0.00146707	0.0284516	0.20275	0.83933	0.999942
7SK.316	1.96968	0.00994415	0.0380887	0.508509	0.611096	0.999942
7SK.320	1.10203	-0.0101127	0.0302798	-0.171158	0.864099	0.999942
7SK.329	4.60301	0.00629667	0.0572492	0.33592	0.736931	0.999942
7SK.33	0.230625	-0.00714009	0.0178139	-0.319006	0.749722	0.999942
7SK.332	0.151471	-0.00282901	0.0177954	-0.243416	0.807683	0.999942
7SK.334	0.378769	0.0109445	0.0179042	0.59981	0.548633	0.999942
7SK.339	0.442738	-0.00150883	0.0182644	-0.02328	0.981427	0.999942
7SK.340	0.0821873	0.00502378	0.0177954	0.195909	0.844682	0.999942
7SK.342	4.03046	0.0273095	0.0531517	0.757521	0.448738	0.999942
7SK.346	0.0821873	0.00502378	0.0177954	0.195909	0.844682	0.999942
7SK.347	0.151471	-0.00282901	0.0177954	-0.243416	0.807683	0.999942
7SK.350	0.151471	-0.00282901	0.0177954	-0.243416	0.807683	0.999942
7SK.355	24.4452	-0.0608723	0.102337	-0.465518	0.641561	0.999942
7SK.356	1.20394	-0.00538293	0.030109	-0.199638	0.841763	0.999942
7SK.36	0.302511	0.000733236	0.0178159	-0.0828572	0.933965	0.999942
7SK.361	0.1975	0.000400572	0.0178118	-0.00801917	0.993602	0.999942
7SK.362	0.101576	0.00502378	0.0177954	0.193347	0.846687	0.999942
7SK.363	0.318464	0.00360772	0.0179239	0.069723	0.944414	0.999942
7SK.364	0.650649	0.0113586	0.0215643	0.620689	0.534804	0.999942
7SK.365	36.7679	-0.0958825	0.114183	-1.07715	0.281412	0.999942
7SK.372	1.70583	0.000898413	0.0364194	0.203656	0.838622	0.999942
7SK.373	0.383086	0.00500066	0.0177954	-0.0167965	0.986599	0.999942
7SK.379	1.18055	0.0140224	0.0274254	0.63589	0.524848	0.999942
7SK.382	0.390013	0.0085731	0.0178146	0.263468	0.79219	0.999942
7SK.398	0.115312	-0.00282901	0.0177954	-0.22342	0.823209	0.999942
7SK.399	0.296582	0.0085731	0.0178146	0.404759	0.685655	0.999942
7SK.401	1.21485	-0.00761063	0.0314303	-0.167387	0.867066	0.999942
7SK.409	0.209081	0.000733236	0.0178159	-0.00772427	0.993837	0.999942
7SK.412	0.115312	-0.00282901	0.0177954	-0.22342	0.823209	0.999942
7SK.415	0.107505	-0.00282901	0.0177954	-0.239926	0.810387	0.999942
7SK.416	0.115312	-0.00282901	0.0177954	-0.22342	0.823209	0.999942
7SK.417	0.910365	-0.000959678	0.0243904	0.528379	0.597237	0.999942
7SK.418	0.195007	0.00502378	0.0177954	0.216063	0.828939	0.999942
7SK.420	0.151471	-0.00282901	0.0177954	-0.243416	0.807683	0.999942
7SK.422	0.107505	-0.00282901	0.0177954	-0.239926	0.810387	0.999942
7SK.48	1.08032	0.0219914	0.0281041	0.803985	0.421406	0.999942
7SK.49	13.4552	0.0106095	0.0867641	0.043817	0.96505	0.999942
7SK.50	0.115312	-0.00282901	0.0177954	-0.22342	0.823209	0.999942
7SK.53	0.209081	0.000733236	0.0178159	-0.00772427	0.993837	0.999942
7SK.57	0.651204	0.00774197	0.0199455	0.368614	0.712415	0.999942
7SK.62	0.151471	-0.00282901	0.0177954	-0.243416	0.807683	0.999942
7SK.63	0.101576	0.00502378	0.0177954	0.193347	0.846687	0.999942
7SK.65	2.53321	-0.00174805	0.0441122	0.0222299	0.982265	0.999942
7SK.68	0.1975	0.000400572	0.0178118	-0.00801917	0.993602	0.999942
7SK.72	168.269	-0.23645	0.128789	-1.84444	0.0651186	0.999942
7SK.78	0.674686	-0.000970088	0.0183782	-0.0838843	0.933148	0.999942
7SK.79	106.716	-0.0498925	0.127815	-0.557928	0.576894	0.999942
7SK.85	1.92045	-0.0130119	0.0389799	-0.579523	0.562236	0.999942
7SK.89	11.3016	0.00896436	0.0812914	0.145673	0.88418	0.999942
7SK.90	6.38588	-0.0182469	0.063594	-0.167785	0.866752	0.999942
7SK.92	0.436809	0.00429621	0.0180714	0.273229	0.784677	0.999942
A1cf	3.21374	0.00241485	0.0487266	0.239403	0.810793	0.999942
A2m	1.02018	-0.0105146	0.0279525	-0.381471	0.702854	0.999942
A2ml1	6.31839	0.00100307	0.0654752	0.112784	0.910201	0.999942
A3galt2	16.6443	-0.0142597	0.0891535	-0.682567	0.49488	0.999942
A4galt	0.195007	0.00502378	0.0177954	0.216063	0.828939	0.999942
A4gnt	0.0821873	0.00502378	0.0177954	0.195909	0.844682	0.999942
AA926063	5.00405	0.0264725	0.0575603	-0.176328	0.860036	0.999942
Aaas	216.607	-0.0944987	0.125281	-0.703036	0.482033	0.999942
AABR07000046.1	0.404702	-0.00632014	0.0180462	-0.156718	0.875467	0.999942
AABR07000147.1	0.285339	0.0107495	0.0178793	0.482243	0.629633	0.999942
AABR07000159.1	1.06991	0.00257411	0.0262544	-0.262732	0.792757	0.999942
AABR07000159.2	0.498398	0.000695749	0.0178145	-0.223405	0.823221	0.999942
AABR07000159.3	1.36019	-0.0158769	0.0310718	-0.496462	0.619569	0.999942
AABR07000159.4	0.183763	0.00825086	0.0178121	0.391457	0.695459	0.999942
AABR07000173.1	0.203151	0.0085731	0.0178146	0.291156	0.770932	0.999942
AABR07000200.1	2.43329	-0.0286454	0.0409201	-0.695751	0.486585	0.999942
AABR07000248.1	0.297197	-0.00360711	0.0178968	-0.107304	0.914548	0.999942
AABR07000261.1	1.58886	-0.00579834	0.0338149	-0.277365	0.7815	0.999942
AABR07000382.1	1.0384	0.00710969	0.0297087	0.332235	0.739712	0.999942
AABR07000385.1	0.674353	0.00877192	0.0213344	0.223389	0.823233	0.999942
AABR07000385.2	35.0597	0.0639337	0.114216	0.445776	0.655759	0.999942
AABR07000398.1	1009.88	0.000856599	0.113635	0.0259276	0.979315	0.999942
AABR07000411.1	25.6084	-0.00529132	0.104498	-0.160549	0.872449	0.999942
AABR07000433.1	0.0821873	0.00502378	0.0177954	0.195909	0.844682	0.999942
AABR07000436.1	0.101576	0.00502378	0.0177954	0.193347	0.846687	0.999942
AABR07000451.1	0.832641	-0.0144836	0.0238746	-0.372488	0.709529	0.999942
AABR07000452.1	6.54128	0.0290282	0.0634291	0.516985	0.605166	0.999942
AABR07000484.1	1.92349	0.0233089	0.0358221	0.509719	0.610248	0.999942
AABR07000493.1	1.17551	-0.0219484	0.0261746	-0.641177	0.521408	0.999942
AABR07000497.1	23.3173	0.0828066	0.0983904	1.16842	0.242639	0.999942
AABR07000523.1	4.21856	0.0045364	0.0548754	-0.136539	0.891395	0.999942
AABR07000533.1	1.53679	0.0116401	0.035968	0.234786	0.814375	0.999942
AABR07000534.1	13.7972	-0.0144522	0.0877905	-0.0110477	0.991185	0.999942
AABR07000629.2	1.47212	0.000780268	0.0328528	-0.289223	0.77241	0.999942
AABR07000629.3	15.7384	-0.0590075	0.0916245	-0.724562	0.468721	0.999942
AABR07000639.1	4.32531	0.00927285	0.0526543	0.452693	0.65077	0.999942
AABR07000658.2	7.56508	-0.0327046	0.0682308	-0.163232	0.870336	0.999942
AABR07000714.2	0.989334	-0.00287209	0.0274189	-0.251011	0.801806	0.999942
AABR07000725.1	0.107505	-0.00282901	0.0177954	-0.239926	0.810387	0.999942
AABR07000733.1	2.72607	0.0216483	0.0429027	0.014598	0.988353	0.999942
AABR07000738.1	3.90922	-0.0317897	0.0524434	-0.408129	0.683179	0.999942
AABR07000765.1	2.64114	0.0013169	0.0375869	-0.537012	0.591259	0.999942
AABR07000765.2	1.4869	0.0196182	0.0336415	0.626789	0.530798	0.999942
AABR07000765.3	0.216888	0.000716505	0.0178143	-0.0114824	0.990839	0.999942
AABR07000900.1	0.266783	-0.00714009	0.0178139	-0.433085	0.664953	0.999942
AABR07000902.1	1.65308	0.00687152	0.0335656	0.743305	0.457297	0.999942
AABR07000978.1	1.42219	-0.0121485	0.0309602	-0.915662	0.359844	0.999942
AABR07000986.1	18.7309	0.148323	0.093631	1.68222	0.092526	0.999942
AABR07000989.1	2.8886	0.0126856	0.047435	0.275006	0.783312	0.999942
AABR07001001.1	0.101576	0.00502378	0.0177954	0.193347	0.846687	0.999942
AABR07001001.2	0.302941	-0.00714009	0.0178139	-0.323275	0.746487	0.999942
AABR07001003.1	0.595995	0.00849343	0.0190647	0.418238	0.675773	0.999942
AABR07001010.1	0.383086	0.00500066	0.0177954	-0.0167965	0.986599	0.999942
AABR07001025.1	0.115312	-0.00282901	0.0177954	-0.22342	0.823209	0.999942
AABR07001037.1	27.1487	-0.00334735	0.10656	-0.167637	0.866869	0.999942
AABR07001048.1	3.86749	0.0533471	0.0525711	0.746363	0.455448	0.999942
AABR07001054.2	10.6288	-0.0607962	0.077067	-1.01676	0.309269	0.999942
AABR07001060.1	0.277194	0.00825086	0.0178121	0.405782	0.684903	0.999942
AABR07001061.1	6.00664	0.0354698	0.0613301	0.641098	0.521459	0.999942
AABR07001064.1	0.398158	0.0111767	0.0179335	0.491693	0.622937	0.999942
AABR07001068.1	743.791	0.0340656	0.112168	0.118321	0.905813	0.999942
AABR07001099.2	135.19	-0.0580856	0.128706	-0.458324	0.64672	0.999942
AABR07001100.1	13.8396	0.0685714	0.0869726	0.638364	0.523237	0.999942
AABR07001207.1	5.26844	-0.0391046	0.0608091	-0.645319	0.51872	0.999942
AABR07001210.1	12.1504	-0.165782	0.0813296	-1.99168	0.0464062	0.999942
AABR07001233.1	88.7317	-0.0163393	0.127567	-0.221987	0.824324	0.999942
AABR07001358.1	0.5297	-0.00392012	0.0182078	0.135512	0.892207	0.999942
AABR07001379.2	1.16744	-0.0056529	0.031068	0.029187	0.976715	0.999942
AABR07001382.1	3473.57	0.16611	0.0997689	1.70169	0.0888141	0.999942
AABR07001392.1	0.107505	-0.00282901	0.0177954	-0.239926	0.810387	0.999942
AABR07001416.1	0.735884	0.00478541	0.0227365	0.260827	0.794226	0.999942
AABR07001416.3	0.101576	0.00502378	0.0177954	0.193347	0.846687	0.999942
AABR07001432.1	39.2058	0.0750485	0.116064	0.351378	0.725305	0.999942
AABR07001432.2	2.53044	0.00325208	0.0437571	-0.342659	0.731855	0.999942
AABR07001433.1	0.310319	0.000716505	0.0178143	-0.0123858	0.990118	0.999942
AABR07001435.1	11.749	0.0212081	0.0821002	0.054297	0.956699	0.999942
AABR07001444.1	147.804	0.193176	0.12846	1.39388	0.163353	0.999942
AABR07001448.1	4.51786	-0.0128572	0.0560079	-0.032101	0.974392	0.999942
AABR07001452.1	0.911813	-0.0242464	0.0231202	-1.11533	0.264707	0.999942
AABR07001477.1	2.45141	0.00306825	0.0424063	0.316419	0.751685	0.999942
AABR07001493.1	166.043	0.142467	0.128357	1.03786	0.299333	0.999942
AABR07001497.2	3.50649	0.0214716	0.0470243	-0.188685	0.85034	0.999942
AABR07001512.1	2.55595	-0.0161586	0.0419349	-0.229351	0.818596	0.999942
AABR07001516.1	6.07703	0.0159807	0.0622855	0.057503	0.954145	0.999942
AABR07001518.1	7.01598	-0.0772518	0.0633099	-0.987929	0.323187	0.999942
AABR07001519.1	2351.22	-0.100579	0.105962	-0.894144	0.371245	0.999942
AABR07001555.1	2.01477	-0.0250625	0.0389078	-0.609726	0.542043	0.999942
AABR07001573.2	261.364	-0.111463	0.125869	-0.469764	0.638524	0.999942
AABR07001591.1	103.678	-0.150447	0.128309	-1.1919	0.233301	0.999942
AABR07001592.1	0.475031	0.00680716	0.0181452	0.367684	0.713109	0.999942
AABR07001592.2	11.1243	-0.0294954	0.0810216	-0.334636	0.7379	0.999942
AABR07001599.1	0.0821873	0.00502378	0.0177954	0.195909	0.844682	0.999942
AABR07001610.1	2.12995	0.0394945	0.0372339	1.02622	0.30479	0.999942
AABR07001634.1	0.603802	0.00829017	0.0191706	0.437094	0.662043	0.999942
AABR07001662.1	0.462127	-0.00111119	0.0181102	-0.161508	0.871693	0.999942
AABR07001700.1	1.18234	-0.0132765	0.0293373	-0.464672	0.642166	0.999942
AABR07001734.1	0.787602	-0.00104771	0.0212914	-0.130943	0.89582	0.999942
AABR07001764.1	5.7165	0.0540115	0.0618221	1.15893	0.246483	0.999942
AABR07001780.1	0.341163	-0.00396043	0.0179174	-0.243459	0.80765	0.999942
AABR07001799.1	5.2184	-0.013068	0.0582536	-0.457658	0.647198	0.999942
AABR07001807.1	22.0492	-0.0441573	0.101748	-0.661337	0.508396	0.999942
AABR07001807.2	0.230625	-0.00714009	0.0178139	-0.319006	0.749722	0.999942
AABR07001880.1	0.291268	0.00350712	0.0178892	0.191735	0.84795	0.999942
AABR07001888.1	0.310319	0.000716505	0.0178143	-0.0123858	0.990118	0.999942
AABR07001896.1	24.9225	-0.0701883	0.105066	-0.600106	0.548436	0.999942
AABR07001902.1	0.1975	0.000400572	0.0178118	-0.00801917	0.993602	0.999942
AABR07001905.1	65.0152	0.0206752	0.125495	0.416013	0.677401	0.999942
AABR07001905.2	10.6102	0.0268465	0.0803194	0.640741	0.521691	0.999942
AABR07001910.1	5.82462	0.0202104	0.0632192	0.533018	0.594021	0.999942
AABR07001923.1	61.5076	0.0501076	0.123548	0.348181	0.727704	0.999942
AABR07001926.1	0.291268	0.00350712	0.0178892	0.191735	0.84795	0.999942
AABR07001926.2	24.4915	-0.0400976	0.100025	-0.440177	0.659809	0.999942
AABR07001926.3	24.5113	0.029058	0.103697	0.31566	0.75226	0.999942
AABR07001929.1	87.5247	0.0967823	0.127959	0.651906	0.514462	0.999942
AABR07001942.1	384.356	0.191563	0.118459	1.61196	0.106972	0.999942
AABR07001967.1	0.0821873	0.00502378	0.0177954	0.195909	0.844682	0.999942
AABR07002010.1	48.4369	0.00619747	0.120949	0.0536552	0.95721	0.999942
AABR07002025.1	0.115312	-0.00282901	0.0177954	-0.22342	0.823209	0.999942
AABR07002044.1	0.115312	-0.00282901	0.0177954	-0.22342	0.823209	0.999942
AABR07002065.2	229.259	0.212641	0.126196	1.71517	0.0863149	0.999942
AABR07002066.2	0.456475	-0.00765404	0.0185041	-0.445105	0.656244	0.999942
AABR07002068.1	314.272	-0.13935	0.127126	-1.29629	0.194876	0.999942
AABR07002093.1	69.9551	0.351315	0.12457	2.88808	0.00387598	0.999942
AABR07002093.2	1.32273	0.0228293	0.0287046	0.607979	0.543201	0.999942
AABR07002247.1	13.4553	-0.0152747	0.0865265	0.0340973	0.9728	0.999942
AABR07002258.1	83.008	0.00589533	0.125932	-0.219297	0.826419	0.999942
AABR07002337.1	91.0589	-0.00774376	0.127671	-0.0404835	0.967708	0.999942
AABR07002353.1	1.42822	-0.030557	0.031696	-0.785912	0.431919	0.999942
AABR07002384.1	3.89219	-0.0347034	0.051971	-0.511513	0.608992	0.999942
AABR07002467.1	0.151471	-0.00282901	0.0177954	-0.243416	0.807683	0.999942
AABR07002473.1	0.230625	-0.00714009	0.0178139	-0.319006	0.749722	0.999942
AABR07002493.1	12.8512	-0.00257028	0.0817859	-0.552617	0.580526	0.999942
AABR07002564.1	0.277194	0.00825086	0.0178121	0.405782	0.684903	0.999942
AABR07002627.1	89.5322	-0.165383	0.127206	-1.07114	0.284108	0.999942
AABR07002674.1	6.27904	0.0296736	0.0646858	0.328173	0.742781	0.999942
AABR07002677.1	9.18515	0.00415795	0.0754698	-0.38698	0.698771	0.999942
AABR07002677.2	1.82846	0.00566518	0.0363154	0.206591	0.836329	0.999942
AABR07002680.1	0.115312	-0.00282901	0.0177954	-0.22342	0.823209	0.999942
AABR07002680.2	0.897171	9.64011e-05	0.025914	-0.141118	0.887777	0.999942
AABR07002682.1	61.8836	-0.170379	0.124961	-1.18539	0.235865	0.999942
AABR07002683.1	78.5105	0.106247	0.126497	0.612322	0.540325	0.999942
AABR07002689.1	0.368359	-0.00372833	0.0179599	-0.2245	0.822368	0.999942
AABR07002768.1	53.1568	0.125035	0.119105	1.19122	0.233568	0.999942
AABR07002774.1	29.782	-0.0351178	0.109904	-0.414354	0.678615	0.999942
AABR07002774.2	55.2394	-0.0470709	0.121738	-0.238992	0.811112	0.999942
AABR07002774.3	73.4258	0.00335751	0.125922	0.0505998	0.959644	0.999942
AABR07002774.4	0.965006	0.024239	0.0251606	1.00078	0.316932	0.999942
AABR07002779.1	0.642061	-0.00325567	0.0193725	-0.475414	0.634492	0.999942
AABR07002782.1	0.3322	-0.00337196	0.0179436	-0.104978	0.916393	0.999942
AABR07002783.1	0.664941	0.00260235	0.0217035	0.087684	0.930128	0.999942
AABR07002784.1	78.0096	0.010145	0.12738	0.188833	0.850224	0.999942
AABR07002784.2	90.8539	-0.114454	0.127973	-0.925181	0.354872	0.999942
AABR07002792.1	1.49176	0.0153498	0.0327058	0.697784	0.485312	0.999942
AABR07002792.2	4.27108	-0.0370071	0.0504527	-0.701185	0.483188	0.999942
AABR07002805.1	0.195007	0.00502378	0.0177954	0.216063	0.828939	0.999942
AABR07002848.1	77.9924	0.0704065	0.127174	0.56307	0.573387	0.999942
AABR07002848.2	9.40323	-0.0327532	0.0749331	-0.853936	0.393141	0.999942
AABR07002868.1	6.20709	0.0043708	0.0630814	0.214918	0.829831	0.999942
AABR07002868.2	5.41565	-0.0228351	0.0592285	-0.748504	0.454156	0.999942
AABR07002870.2	0.392844	0.00563541	0.0180347	0.29333	0.76927	0.999942
AABR07002875.1	0.189692	0.000389628	0.0178131	-0.0193231	0.984583	0.999942
AABR07002882.1	8.4345	0.0362488	0.0722804	0.556946	0.577564	0.999942
AABR07002885.1	0.368359	-0.00372833	0.0179599	-0.2245	0.822368	0.999942
AABR07002888.2	0.209081	0.000733236	0.0178159	-0.00772427	0.993837	0.999942
AABR07002898.1	107.909	-0.155865	0.128971	-0.92029	0.357421	0.999942
AABR07002902.1	1.20317	0.00532376	0.0299521	0.435427	0.663253	0.999942
AABR07002910.1	11.4805	-0.0600781	0.0823895	-0.768764	0.442033	0.999942
AABR07002923.1	0.183763	0.00825086	0.0178121	0.391457	0.695459	0.999942
AABR07002928.1	38.5304	-0.0830176	0.115497	-0.897047	0.369694	0.999942
AABR07002945.1	85.6891	-0.13935	0.127775	-1.07286	0.283333	0.999942
AABR07002945.2	12.7177	-0.0217602	0.0852768	-0.177304	0.85927	0.999942
AABR07002945.4	0.151471	-0.00282901	0.0177954	-0.243416	0.807683	0.999942
AABR07002969.1	109.543	-0.0701863	0.128599	-0.299928	0.764232	0.999942
AABR07002997.1	3.2655	-0.0159037	0.044589	-0.589019	0.555848	0.999942
AABR07003001.1	8.51241	0.032229	0.0722771	0.233922	0.815046	0.999942
AABR07003001.2	0.374288	-0.0102836	0.0179736	-0.634493	0.525759	0.999942
AABR07003024.1	1.84429	-0.00283011	0.0366098	-0.226172	0.821067	0.999942
AABR07003030.1	0.585247	-0.0046656	0.0189846	-0.251476	0.801446	0.999942
AABR07003030.2	211.371	0.131653	0.127961	0.851479	0.394503	0.999942
AABR07003040.1	0.971365	0.00524885	0.0253013	0.244761	0.806642	0.999942
AABR07003051.1	0.731223	0.0160126	0.0206398	0.617329	0.537018	0.999942
AABR07003056.1	0.183763	0.00825086	0.0178121	0.391457	0.695459	0.999942
AABR07003056.2	0.720673	0.000408703	0.0202913	0.422801	0.67244	0.999942
AABR07003167.1	0.101576	0.00502378	0.0177954	0.193347	0.846687	0.999942
AABR07003167.2	0.21501	-0.00710661	0.0178172	-0.337297	0.735893	0.999942
AABR07003173.1	4.61081	0.0166425	0.0561615	-0.660456	0.508962	0.999942
AABR07003176.1	84.2644	-0.0109953	0.127967	-0.16904	0.865765	0.999942
AABR07003187.1	0.115312	-0.00282901	0.0177954	-0.22342	0.823209	0.999942
AABR07003235.1	2.78028	0.0348353	0.04325	0.74001	0.459294	0.999942
AABR07003250.6	11.6475	-0.0152962	0.0804259	-0.418098	0.675876	0.999942
AABR07003273.1	7.95354	0.0743883	0.0600204	1.53256	0.125385	0.999942
AABR07003304.1	2.51237	-0.00690746	0.0431406	0.17322	0.862479	0.999942
AABR07003304.2	629.262	0.129553	0.122488	1.05164	0.292967	0.999942
AABR07003344.1	0.101576	0.00502378	0.0177954	0.193347	0.846687	0.999942
AABR07003349.1	0.27188	0.00296492	0.0178701	0.0692904	0.944758	0.999942
AABR07003354.1	0.464283	-0.00744774	0.0181132	-0.368754	0.712311	0.999942
AABR07003392.1	0.89643	0.00472573	0.0239752	-0.258909	0.795706	0.999942
AABR07003397.1	0.963671	0.0107235	0.0229277	-0.0105428	0.991588	0.999942
AABR07003468.1	1.87995	0.0283778	0.0329627	-0.181813	0.855729	0.999942
AABR07003492.1	0.885312	0.0143339	0.0241334	0.471853	0.637032	0.999942
AABR07003492.2	0.461789	-0.0029357	0.018012	-0.247082	0.804845	0.999942
AABR07003500.3	13.6934	-0.0243114	0.085141	-0.245176	0.80632	0.999942
AABR07003504.1	0.195007	0.00502378	0.0177954	0.216063	0.828939	0.999942
AABR07003509.1	13.3297	-0.0334214	0.0848713	-0.243124	0.807909	0.999942
AABR07003510.2	0.296582	0.0085731	0.0178146	0.404759	0.685655	0.999942
AABR07003537.1	0.676799	-0.00978929	0.0218123	-0.671953	0.501614	0.999942
AABR07003610.1	0.695898	0.000281262	0.0201021	-0.116525	0.907237	0.999942
AABR07003650.1	0.684111	0.00523399	0.0203119	0.388166	0.697893	0.999942
AABR07003699.1	0.475864	-0.00733176	0.0188339	-0.448949	0.653468	0.999942
AABR07003751.1	65.8165	-0.0215564	0.122379	-0.272242	0.785436	0.999942
AABR07003786.1	0.209081	0.000733236	0.0178159	-0.00772427	0.993837	0.999942
AABR07003841.1	7.4002	-0.00263548	0.0668187	-0.311194	0.755653	0.999942
AABR07003933.1	411.088	0.123866	0.118188	1.07677	0.281581	0.999942
AABR07003935.1	3.55921	-0.00813017	0.0511889	-0.279796	0.779634	0.999942
AABR07003935.10	0.0821873	0.00502378	0.0177954	0.195909	0.844682	0.999942
AABR07003935.12	0.291268	0.00350712	0.0178892	0.191735	0.84795	0.999942
AABR07003935.14	0.0821873	0.00502378	0.0177954	0.195909	0.844682	0.999942
AABR07003935.3	0.310319	0.000716505	0.0178143	-0.0123858	0.990118	0.999942
AABR07003935.4	0.383086	0.00500066	0.0177954	-0.0167965	0.986599	0.999942
AABR07003935.5	0.189692	0.000389628	0.0178131	-0.0193231	0.984583	0.999942
AABR07003935.6	0.151471	-0.00282901	0.0177954	-0.243416	0.807683	0.999942
AABR07003935.8	0.576606	0.00826875	0.0189191	0.441382	0.658936	0.999942
AABR07003935.9	0.195007	0.00502378	0.0177954	0.216063	0.828939	0.999942
AABR07003944.1	1.55718	0.0194161	0.0335202	0.770662	0.440908	0.999942
AABR07004018.1	1.2966	0.00728098	0.0308863	0.385902	0.699569	0.999942
AABR07004021.1	0.490591	0.000712484	0.0178162	-0.239911	0.810399	0.999942
AABR07004033.1	0.651204	0.00774197	0.0199455	0.368614	0.712415	0.999942
AABR07004061.1	2.07274	-0.0228023	0.0379418	-0.567128	0.570627	0.999942
AABR07004085.1	32.2773	-0.033003	0.110694	-0.500422	0.616778	0.999942
AABR07004090.1	15.4638	0.0404015	0.0906557	0.426761	0.669553	0.999942
AABR07004100.1	3.95294	0.000936615	0.0539117	0.0672065	0.946417	0.999942
AABR07004112.1	19.1719	0.032402	0.0972743	0.272105	0.785541	0.999942
AABR07004130.1	373.861	-0.227202	0.118534	-1.95367	0.0507408	0.999942
AABR07004136.1	2.87742	0.0346025	0.0470397	0.706697	0.479755	0.999942
AABR07004183.1	0.296582	0.0085731	0.0178146	0.404759	0.685655	0.999942
AABR07004189.1	2.98208	0.0308774	0.0473652	0.439289	0.660452	0.999942
AABR07004190.1	0.107505	-0.00282901	0.0177954	-0.239926	0.810387	0.999942
AABR07004221.2	48.7499	-0.0376878	0.119059	-0.845417	0.397878	0.999942
AABR07004227.2	0.164375	0.00799874	0.0178103	0.29507	0.767941	0.999942
AABR07004228.1	218.654	0.0801393	0.125897	0.40665	0.684265	0.999942
AABR07004229.1	0.965621	0.0101678	0.0252195	0.381167	0.70308	0.999942
AABR07004232.1	99.9086	-0.138064	0.126165	-1.0276	0.304136	0.999942
AABR07004232.2	72.9448	0.195178	0.124648	1.25278	0.210287	0.999942
AABR07004241.2	0.642857	-0.00157931	0.0195243	-0.347314	0.728355	0.999942
AABR07004259.1	0.107505	-0.00282901	0.0177954	-0.239926	0.810387	0.999942
AABR07004269.1	1.01336	-0.00193249	0.0275703	-0.209292	0.83422	0.999942
AABR07004269.3	47.5144	0.0700392	0.11982	0.344073	0.730792	0.999942
AABR07004269.4	1.49447	0.000653064	0.0327789	0.0383394	0.969417	0.999942
AABR07004269.6	1.85399	-0.00923609	0.0373685	-0.462403	0.643792	0.999942
AABR07004272.1	0.151471	-0.00282901	0.0177954	-0.243416	0.807683	0.999942
AABR07004276.1	0.253046	0.000716505	0.0178143	-0.0204674	0.983671	0.999942
AABR07004292.1	0.0821873	0.00502378	0.0177954	0.195909	0.844682	0.999942
AABR07004294.1	0.627334	-0.0127158	0.0211941	-0.596039	0.551149	0.999942
AABR07004297.1	47.7567	-0.143348	0.119729	-1.1248	0.260674	0.999942
AABR07004305.1	6.56015	-0.00996206	0.0656795	0.0610206	0.951343	0.999942
AABR07004305.2	0.915569	-0.0164283	0.0248641	-0.812582	0.416458	0.999942
AABR07004397.2	0.0821873	0.00502378	0.0177954	0.195909	0.844682	0.999942
AABR07004404.1	6.02411	0.0706502	0.0610143	0.268012	0.78869	0.999942
AABR07004428.1	25.7065	-0.0690992	0.106281	-0.560512	0.575131	0.999942
AABR07004437.1	0.0821873	0.00502378	0.0177954	0.195909	0.844682	0.999942
AABR07004450.1	0.115312	-0.00282901	0.0177954	-0.22342	0.823209	0.999942
AABR07004481.2	0.115312	-0.00282901	0.0177954	-0.22342	0.823209	0.999942
AABR07004482.2	1.0266	0.00794841	0.026403	0.306806	0.758991	0.999942
AABR07004511.1	0.151471	-0.00282901	0.0177954	-0.243416	0.807683	0.999942
AABR07004539.1	0.310319	0.000716505	0.0178143	-0.0123858	0.990118	0.999942
AABR07004572.1	0.498398	0.000695749	0.0178145	-0.223405	0.823221	0.999942
AABR07004684.1	12.0769	-0.00984393	0.0836893	-0.164051	0.869691	0.999942
AABR07004703.1	181.533	-0.0758193	0.128033	-0.53125	0.595246	0.999942
AABR07004733.1	0.195007	0.00502378	0.0177954	0.216063	0.828939	0.999942
AABR07004733.2	1.61502	-9.83475e-05	0.0325644	-0.213358	0.831048	0.999942
AABR07004761.1	2.22975	0.0108966	0.0420154	0.261074	0.794036	0.999942
AABR07004776.1	16.3255	0.00817034	0.0913784	0.238352	0.811608	0.999942
AABR07004776.2	0.534556	0.000695748	0.0178145	-0.243401	0.807695	0.999942
AABR07004783.1	5.48886	0.017797	0.0610593	-0.0552232	0.955961	0.999942
AABR07004812.1	0.107505	-0.00282901	0.0177954	-0.239926	0.810387	0.999942
AABR07004812.2	0.101576	0.00502378	0.0177954	0.193347	0.846687	0.999942
AABR07004823.1	0.585247	-0.0046656	0.0189846	-0.251476	0.801446	0.999942
AABR07004833.1	0.115312	-0.00282901	0.0177954	-0.22342	0.823209	0.999942
AABR07004852.1	0.189692	0.000389628	0.0178131	-0.0193231	0.984583	0.999942
AABR07004868.1	0.151471	-0.00282901	0.0177954	-0.243416	0.807683	0.999942
AABR07004868.2	0.107505	-0.00282901	0.0177954	-0.239926	0.810387	0.999942
AABR07004876.1	3.86838	-0.0299476	0.0502734	-0.760007	0.44725	0.999942
AABR07004876.2	1.11299	0.00455065	0.0271903	0.185056	0.853185	0.999942
AABR07004877.1	2.37242	-0.017698	0.0420961	-0.196992	0.843834	0.999942
AABR07004881.1	1.19928	0.00868887	0.0296689	0.174411	0.861543	0.999942
AABR07004888.1	0.368359	-0.00372833	0.0179599	-0.2245	0.822368	0.999942
AABR07004891.1	97.5302	-0.0812216	0.12675	-0.864967	0.387057	0.999942
AABR07004912.1	0.0821873	0.00502378	0.0177954	0.195909	0.844682	0.999942
AABR07004912.2	1.22478	0.0124311	0.0293958	0.468373	0.639518	0.999942
AABR07004914.1	1.41377	0.00160277	0.0324816	0.25011	0.802502	0.999942
AABR07004992.1	2.10941	-0.0268181	0.0412655	-0.779012	0.435973	0.999942
AABR07004993.1	0.6713	-0.012026	0.0201878	-0.402304	0.687461	0.999942
AABR07005004.3	0.26595	0.0104433	0.0178636	0.484584	0.627972	0.999942
AABR07005004.4	0.34897	-0.00420577	0.0179311	-0.252277	0.800827	0.999942
AABR07005027.1	1.30124	-0.0145985	0.0306164	-0.0899417	0.928334	0.999942
AABR07005031.1	0.164375	0.00799874	0.0178103	0.29507	0.767941	0.999942
AABR07005031.3	0.679668	0.0138746	0.019769	0.446083	0.655537	0.999942
AABR07005040.1	0.420039	0.00563321	0.0180576	0.0853462	0.931986	0.999942
AABR07005055.1	2.12193	-0.00625268	0.0403301	-0.0633505	0.949487	0.999942
AABR07005508.1	79.3167	-0.099095	0.121678	-0.621571	0.534224	0.999942
AABR07005533.1	0.972978	0.00251781	0.0273147	0.391676	0.695297	0.999942
AABR07005535.1	0.607238	0.008515	0.0191815	0.496217	0.619741	0.999942
AABR07005569.1	1.16368	0.00636305	0.0289294	-0.399339	0.689644	0.999942
AABR07005572.1	22.1394	0.140111	0.0978854	1.43392	0.151596	0.999942
AABR07005572.2	0.253046	0.000716505	0.0178143	-0.0204674	0.983671	0.999942
AABR07005573.1	0.392506	0.00365064	0.0179295	0.198562	0.842605	0.999942
AABR07005581.1	27.9452	0.0245552	0.106357	0.272946	0.784895	0.999942
AABR07005588.1	63.9267	0.101843	0.12513	0.651945	0.514436	0.999942
AABR07005593.1	7.1215	0.0278023	0.0666812	0.218956	0.826685	0.999942
AABR07005596.1	5.31999	-0.0101281	0.0597893	-0.350575	0.725907	0.999942
AABR07005597.1	1.82086	0.0103109	0.0355771	0.58628	0.557688	0.999942
AABR07005618.1	53.1155	-0.0860777	0.122733	-0.657414	0.510914	0.999942
AABR07005632.1	2.49041	0.0182229	0.0408069	0.912652	0.361425	0.999942
AABR07005633.1	8.59001	0.0507125	0.0720444	0.571897	0.567392	0.999942
AABR07005664.1	0.751444	-0.00025569	0.0223904	-0.276366	0.782267	0.999942
AABR07005752.1	298.189	-0.167616	0.12174	-1.32111	0.186466	0.999942
AABR07005758.1	0.707479	0.00106737	0.0217973	-0.278288	0.780791	0.999942
AABR07005778.1	0.305005	-0.00385653	0.0179109	-0.223405	0.82322	0.999942
AABR07005779.1	44.2257	0.0132947	0.117181	-0.0240407	0.98082	0.999942
AABR07005779.3	3.05403	-0.00544134	0.0479479	-0.11573	0.907867	0.999942
AABR07005779.4	4.97476	-0.0350815	0.0585851	-0.450977	0.652006	0.999942
AABR07005779.5	9.13564	0.0451452	0.0755593	0.582634	0.56014	0.999942
AABR07005790.1	0.189692	0.000389628	0.0178131	-0.0193231	0.984583	0.999942
AABR07005794.1	4.1363	-0.00331517	0.0538725	-0.0378347	0.969819	0.999942
AABR07005806.1	0.519399	0.000978492	0.0194536	-0.00236957	0.998109	0.999942
AABR07005821.1	0.984222	0.00194134	0.0267596	0.21016	0.833543	0.999942
AABR07005837.2	0.354622	0.00332007	0.0179306	0.0676028	0.946102	0.999942
AABR07005838.1	0.428124	-0.006762	0.018068	-0.150506	0.880366	0.999942
AABR07005886.1	0.233658	0.000400572	0.0178118	0.0112651	0.991012	0.999942
AABR07005888.1	0.203151	0.0085731	0.0178146	0.291156	0.770932	0.999942
AABR07005949.1	6.61177	-0.029689	0.0656361	-0.47816	0.632536	0.999942
AABR07005955.1	0.195007	0.00502378	0.0177954	0.216063	0.828939	0.999942
AABR07005983.1	6.44669	-0.0320083	0.0654476	-0.401376	0.688144	0.999942
AABR07005985.1	27.6369	-0.04375	0.107687	-0.385158	0.70012	0.999942
AABR07006025.1	0.723166	-0.00538827	0.022279	-0.120792	0.903856	0.999942
AABR07006030.1	4.74014	0.0561592	0.0543818	1.5752	0.11521	0.999942
AABR07006038.1	40.9818	-0.0311232	0.117244	-0.260579	0.794417	0.999942
AABR07006042.1	0.164375	0.00799874	0.0178103	0.29507	0.767941	0.999942
AABR07006049.1	16.6584	-0.0479773	0.0923427	-0.465573	0.641521	0.999942
AABR07006076.1	0.195007	0.00502378	0.0177954	0.216063	0.828939	0.999942
AABR07006084.1	9.15979	-0.0588077	0.0758401	-0.479879	0.631313	0.999942
AABR07006093.2	3.30677	-0.0356878	0.0464321	-0.604606	0.545441	0.999942
AABR07006097.1	13.623	-0.0612958	0.0867824	-0.760396	0.447018	0.999942
AABR07006111.1	0.51347	0.00634134	0.0181278	0.292762	0.769704	0.999942
AABR07006142.1	1.48934	-0.00418366	0.0342872	-0.0219401	0.982496	0.999942
AABR07006160.1	0.230625	-0.00714009	0.0178139	-0.319006	0.749722	0.999942
AABR07006232.1	0.880493	-0.0102334	0.0225271	-0.700882	0.483377	0.999942
AABR07006242.1	0.361874	0.0046389	0.0180019	0.0703409	0.943922	0.999942
AABR07006255.1	0.253046	0.000716505	0.0178143	-0.0204674	0.983671	0.999942
AABR07006258.2	1.62553	-0.00934502	0.0355685	-0.548482	0.583361	0.999942
AABR07006263.1	0.277194	0.00825086	0.0178121	0.405782	0.684903	0.999942
AABR07006264.1	1.07745	-0.00819156	0.0300673	-0.170461	0.864648	0.999942
AABR07006269.1	5.08727	-0.00619381	0.0570631	-0.135714	0.892047	0.999942
AABR07006275.1	15.2441	-0.0273074	0.09033	-0.317571	0.750811	0.999942
AABR07006278.1	0.101576	0.00502378	0.0177954	0.193347	0.846687	0.999942
AABR07006283.1	42.5777	0.158387	0.117712	1.59324	0.111106	0.999942
AABR07006292.1	0.151471	-0.00282901	0.0177954	-0.243416	0.807683	0.999942
AABR07006310.1	1.87121	0.0106853	0.03444	0.465078	0.641875	0.999942
AABR07006311.1	0.975472	-0.00443452	0.0273921	-0.128975	0.897378	0.999942
AABR07006333.1	54.1206	-0.00632121	0.122613	-0.541127	0.58842	0.999942
AABR07006367.1	0.209081	0.000733236	0.0178159	-0.00772427	0.993837	0.999942
AABR07006389.1	2.87099	0.011359	0.0466596	-0.0149426	0.988078	0.999942
AABR07006428.1	1.69364	0.0247134	0.0327308	0.63055	0.528335	0.999942
AABR07006436.1	0.101576	0.00502378	0.0177954	0.193347	0.846687	0.999942
AABR07006453.1	0.462127	-0.00111119	0.0181102	-0.161508	0.871693	0.999942
AABR07006458.1	278.051	0.147332	0.123047	1.15257	0.249086	0.999942
AABR07006475.1	5.79869	-0.0136044	0.0528972	-0.296006	0.767226	0.999942
AABR07006480.1	0.40658	-0.00063373	0.018052	-0.0137418	0.989036	0.999942
AABR07006536.3	0.266783	-0.00714009	0.0178139	-0.433085	0.664953	0.999942
AABR07006538.1	0.107505	-0.00282901	0.0177954	-0.239926	0.810387	0.999942
AABR07006542.2	0.115312	-0.00282901	0.0177954	-0.22342	0.823209	0.999942
AABR07006544.1	1.54946	-0.0373011	0.0312483	-1.40328	0.160534	0.999942
AABR07006559.1	0.425631	-0.00253725	0.0179777	-0.0988939	0.921223	0.999942
AABR07006566.1	6.37772	-0.0294865	0.0652632	-0.57154	0.567634	0.999942
AABR07006576.1	0.950894	-0.00268123	0.0271449	-0.12401	0.901307	0.999942
AABR07006624.1	0.0821873	0.00502378	0.0177954	0.195909	0.844682	0.999942
AABR07006625.1	0.500441	-0.00804483	0.0181587	-0.372325	0.709651	0.999942
AABR07006625.2	0.456197	0.00453147	0.0180938	0.120178	0.904342	0.999942
AABR07006627.1	5.64799	0.0652266	0.0595774	0.855273	0.3924	0.999942
AABR07006649.1	0.758584	-0.00257366	0.0229064	0.041377	0.966995	0.999942
AABR07006654.1	35.5199	0.0582618	0.114396	0.702446	0.482401	0.999942
AABR07006654.2	0.871853	0.00761893	0.025644	0.0928932	0.925988	0.999942
AABR07006656.1	1.97693	-0.0117167	0.0379705	-0.477286	0.633159	0.999942
AABR07006656.3	4.68589	0.0578526	0.0565987	1.16441	0.244259	0.999942
AABR07006657.1	18.9933	0.110173	0.0964923	0.668746	0.503657	0.999942
AABR07006672.1	0.599094	0.00794073	0.0189327	0.40708	0.683949	0.999942
AABR07006673.2	0.400651	0.00535654	0.0180426	0.288976	0.7726	0.999942
AABR07006685.1	17.7221	0.0299425	0.0924088	0.220247	0.825679	0.999942
AABR07006688.2	0.0821873	0.00502378	0.0177954	0.195909	0.844682	0.999942
AABR07006689.1	0.151471	-0.00282901	0.0177954	-0.243416	0.807683	0.999942
AABR07006691.1	2.19707	0.02998	0.0416946	0.564288	0.572558	0.999942
AABR07006693.1	1.18946	0.00466099	0.0259163	0.562883	0.573514	0.999942
AABR07006713.1	11.1349	0.028488	0.0803962	0.258231	0.796229	0.999942
AABR07006724.1	404.884	-0.0141513	0.120831	0.149296	0.88132	0.999942
AABR07006727.1	0.101576	0.00502378	0.0177954	0.193347	0.846687	0.999942
AABR07006736.1	0.524926	0.000318729	0.0196478	0.0704523	0.943834	0.999942
AABR07006752.1	35.6722	0.113501	0.110687	0.842155	0.399701	0.999942
AABR07006775.1	0.0821873	0.00502378	0.0177954	0.195909	0.844682	0.999942
AABR07006854.2	0.107505	-0.00282901	0.0177954	-0.239926	0.810387	0.999942
AABR07006860.1	0.253046	0.000716505	0.0178143	-0.0204674	0.983671	0.999942
AABR07006866.1	1.87768	0.0208895	0.0392225	0.43516	0.663446	0.999942
AABR07006888.1	18.9823	-0.0642196	0.0960215	-0.610151	0.541762	0.999942
AABR07006889.1	9.89715	-0.00972307	0.0763376	-0.476094	0.634008	0.999942
AABR07006894.1	54.529	-0.102997	0.122474	-0.909449	0.363113	0.999942
AABR07006904.1	0.203151	0.0085731	0.0178146	0.291156	0.770932	0.999942
AABR07006911.1	0.33813	-0.0100685	0.0179539	-0.516516	0.605494	0.999942
AABR07006953.1	0.151471	-0.00282901	0.0177954	-0.243416	0.807683	0.999942
AABR07006957.1	0.253046	0.000716505	0.0178143	-0.0204674	0.983671	0.999942
AABR07006993.1	0.484661	0.00855235	0.0178149	0.193361	0.846676	0.999942
AABR07007000.1	0.411895	0.00415244	0.01796	0.196033	0.844584	0.999942
AABR07007023.1	1.74526	-0.0275723	0.0349622	-1.31173	0.18961	0.999942
AABR07007026.1	137.002	0.0999812	0.128704	0.461845	0.644193	0.999942
AABR07007032.1	1694.17	0.11684	0.102631	1.12175	0.261967	0.999942
AABR07007035.1	5.22747	0.0240778	0.0604588	0.436744	0.662297	0.999942
AABR07007055.1	11.5596	0.0235195	0.0791683	0.597889	0.549914	0.999942
AABR07007064.1	0.189692	0.000389628	0.0178131	-0.0193231	0.984583	0.999942
AABR07007065.1	0.928398	0.0156153	0.0251222	0.839719	0.401066	0.999942
AABR07007068.1	14.9907	0.026065	0.0799772	0.510277	0.609857	0.999942
AABR07007078.1	0.502227	0.0066651	0.0181785	0.363263	0.716409	0.999942
AABR07007078.2	0.989116	0.00083681	0.0256752	0.115332	0.908182	0.999942
AABR07007086.1	0.233658	0.000400572	0.0178118	0.0112651	0.991012	0.999942
AABR07007088.1	4.29291	0.0343672	0.0558051	0.530501	0.595764	0.999942
AABR07007088.2	0.195007	0.00502378	0.0177954	0.216063	0.828939	0.999942
AABR07007093.1	21.8937	0.0932497	0.0962777	0.768252	0.442338	0.999942
AABR07007095.1	0.279687	0.00276141	0.0178738	0.0562643	0.955131	0.999942
AABR07007124.1	0.183763	0.00825086	0.0178121	0.391457	0.695459	0.999942
AABR07007124.2	1.08537	0.014041	0.0261593	0.86864	0.385044	0.999942
AABR07007130.2	2.84512	0.0219286	0.0462382	0.431894	0.665819	0.999942
AABR07007385.1	2.66647	-0.0529439	0.0443718	-0.934085	0.35026	0.999942
AABR07007391.1	3.49518	0.0195496	0.0493578	0.595609	0.551437	0.999942
AABR07007399.1	1.70478	-0.0249962	0.0365792	-0.570033	0.568656	0.999942
AABR07007544.1	0.420039	0.00563321	0.0180576	0.0853462	0.931986	0.999942
AABR07007566.1	3.4249	0.030193	0.0494911	0.456343	0.648143	0.999942
AABR07007584.3	7.00698	-0.00816191	0.0671115	-0.205698	0.837027	0.999942
AABR07007592.1	0.107505	-0.00282901	0.0177954	-0.239926	0.810387	0.999942
AABR07007642.1	1029.71	-0.219706	0.104038	-1.94995	0.0511817	0.999942
AABR07007663.1	0.368359	-0.00372833	0.0179599	-0.2245	0.822368	0.999942
AABR07007675.2	0.101576	0.00502378	0.0177954	0.193347	0.846687	0.999942
AABR07007676.1	0.115312	-0.00282901	0.0177954	-0.22342	0.823209	0.999942
AABR07007690.1	1.25937	0.0261701	0.0295947	0.858006	0.390889	0.999942
AABR07007690.2	0.101576	0.00502378	0.0177954	0.193347	0.846687	0.999942
AABR07007715.1	15.5983	0.0629722	0.0910538	0.654913	0.512524	0.999942
AABR07007717.1	0.279687	0.00276141	0.0178738	0.0562643	0.955131	0.999942
AABR07007717.2	0.115312	-0.00282901	0.0177954	-0.22342	0.823209	0.999942
AABR07007717.3	17.896	-0.148528	0.0924952	-1.17671	0.23931	0.999942
AABR07007723.1	11.1649	-0.076067	0.0771055	-1.08002	0.280133	0.999942
AABR07007744.1	1.84031	0.000413284	0.0352152	-0.0505135	0.959713	0.999942
AABR07007765.1	0.107505	-0.00282901	0.0177954	-0.239926	0.810387	0.999942
AABR07007769.1	9.52247	-0.123238	0.0743102	-1.78499	0.074263	0.999942
AABR07007775.1	6.68225	-0.0290198	0.065869	-0.112215	0.910653	0.999942
AABR07007789.1	35.367	0.221895	0.114206	1.95146	0.0510021	0.999942
AABR07007798.1	3.4015	-0.0615997	0.0447556	-1.06774	0.285636	0.999942
AABR07007799.1	0.610009	-0.00742991	0.0194241	-0.337956	0.735397	0.999942
AABR07007833.1	0.101576	0.00502378	0.0177954	0.193347	0.846687	0.999942
AABR07007833.2	0.802675	0.00359393	0.0219169	0.299222	0.764771	0.999942
AABR07007839.1	0.302941	-0.00714009	0.0178139	-0.323275	0.746487	0.999942
AABR07007853.1	0.101576	0.00502378	0.0177954	0.193347	0.846687	0.999942
AABR07007853.2	1.20206	-0.0106178	0.0283086	-0.115152	0.908324	0.999942
AABR07007863.1	2.40766	-0.00426034	0.0433017	-0.0766934	0.938867	0.999942
AABR07007878.1	3.34303	-0.0469844	0.0466399	-0.372782	0.709311	0.999942
AABR07007879.1	0.530855	-0.00482811	0.0182472	-0.243811	0.807377	0.999942
AABR07007883.1	0.183763	0.00825086	0.0178121	0.391457	0.695459	0.999942
AABR07007896.1	1.19208	0.00730605	0.0281265	0.326022	0.744408	0.999942
AABR07007905.1	0.0821873	0.00502378	0.0177954	0.195909	0.844682	0.999942
AABR07007942.1	0.578092	0.00855235	0.0178149	0.216075	0.828929	0.999942
AABR07007980.1	7.13657	0.0524138	0.0677325	0.70979	0.477834	0.999942
AABR07007980.2	5.17025	-0.0216238	0.0598962	-0.371796	0.710045	0.999942
AABR07007997.1	8.23872	-0.0133904	0.0668369	-0.707003	0.479565	0.999942
AABR07008013.1	0.4722	0.0111861	0.0179465	0.507153	0.612048	0.999942
AABR07008016.1	1.59372	0.0312433	0.0318813	0.992467	0.32097	0.999942
AABR07008030.1	27.65	-0.0916855	0.107548	-0.64554	0.518578	0.999942
AABR07008066.2	3.33141	0.000482853	0.0496411	-0.0967151	0.922953	0.999942
AABR07008097.1	0.151471	-0.00282901	0.0177954	-0.243416	0.807683	0.999942
AABR07008099.2	0.488768	0.00129968	0.0191019	0.0670537	0.946539	0.999942
AABR07008107.1	0.151471	-0.00282901	0.0177954	-0.243416	0.807683	0.999942
AABR07008118.1	0.368359	-0.00372833	0.0179599	-0.2245	0.822368	0.999942
AABR07008123.1	0.497948	-0.00362699	0.0180678	-0.102982	0.917977	0.999942
AABR07008126.1	1.21867	0.00916772	0.0297861	0.173971	0.861888	0.999942
AABR07008152.1	0.970283	-0.00228576	0.0271414	-0.209684	0.833914	0.999942
AABR07008255.1	0.0821873	0.00502378	0.0177954	0.195909	0.844682	0.999942
AABR07008256.1	0.183763	0.00825086	0.0178121	0.391457	0.695459	0.999942
AABR07008259.1	3.71582	-0.0753018	0.0488456	-1.86409	0.0623096	0.999942
AABR07008287.1	0.253046	0.000716505	0.0178143	-0.0204674	0.983671	0.999942
AABR07008287.2	0.695355	0.00603078	0.0220188	0.541587	0.588103	0.999942
AABR07008293.1	0.0821873	0.00502378	0.0177954	0.195909	0.844682	0.999942
AABR07008293.3	12.842	-0.0165138	0.0841853	0.221155	0.824971	0.999942
AABR07008293.4	2.55669	-0.0146899	0.0444523	-0.507573	0.611753	0.999942
AABR07008298.2	4.10009	-0.0515435	0.0533435	-0.509038	0.610726	0.999942
AABR07008309.1	0.246562	0.0100735	0.0178437	0.354685	0.722825	0.999942
AABR07008319.1	1.71259	-0.0252588	0.0366933	-0.541695	0.588028	0.999942
AABR07008370.1	1.65498	-0.02986	0.0360278	-0.558095	0.57678	0.999942
AABR07008386.1	32.3421	0.06162	0.105905	0.591933	0.553895	0.999942
AABR07008399.1	0.1975	0.000400572	0.0178118	-0.00801917	0.993602	0.999942
AABR07008420.1	7.0817	-0.0302071	0.0680246	-0.454677	0.649342	0.999942
AABR07008421.1	0.79399	-0.00768499	0.0234587	-0.19737	0.843538	0.999942
AABR07008424.1	0.209081	0.000733236	0.0178159	-0.00772427	0.993837	0.999942
AABR07008439.1	4.98514	0.0423623	0.0577085	1.0751	0.28233	0.999942
AABR07008462.1	2.86521	-0.0175363	0.0437984	-0.718939	0.472178	0.999942
AABR07008513.1	0.570955	0.00313491	0.0203975	0.123845	0.901438	0.999942
AABR07008568.1	0.0821873	0.00502378	0.0177954	0.195909	0.844682	0.999942
AABR07008594.1	1.24984	0.00350169	0.0280405	-0.473284	0.636011	0.999942
AABR07008597.1	2.79379	0.0114009	0.0459278	0.221085	0.825026	0.999942
AABR07008608.1	2.97204	-0.00828177	0.045565	0.0457189	0.963534	0.999942
AABR07008661.1	3.48178	-0.066372	0.047457	-1.41199	0.157952	0.999942
AABR07008670.1	8.22476	-0.0165575	0.0713285	-0.108231	0.913812	0.999942
AABR07008681.1	5.83824	-0.0203803	0.0609462	-0.51522	0.6064	0.999942
AABR07008724.1	6.09198	0.00830688	0.0631369	0.310641	0.756074	0.999942
AABR07008724.2	0.26595	0.0104433	0.0178636	0.484584	0.627972	0.999942
AABR07008788.1	124.863	0.0558575	0.128513	0.262011	0.793313	0.999942
AABR07008876.1	0.246562	0.0100735	0.0178437	0.354685	0.722825	0.999942
AABR07008878.1	1.46323	0.00484742	0.0327966	-0.135605	0.892134	0.999942
AABR07008890.1	0.115312	-0.00282901	0.0177954	-0.22342	0.823209	0.999942
AABR07008898.1	8.95076	0.0360579	0.0751745	0.529411	0.596521	0.999942
AABR07008904.1	0.107505	-0.00282901	0.0177954	-0.239926	0.810387	0.999942
AABR07008916.1	0.873684	0.000468278	0.0244458	-0.0112668	0.991011	0.999942
AABR07008940.1	4.65613	0.0544583	0.0559273	0.771607	0.440347	0.999942
AABR07008948.1	0.151471	-0.00282901	0.0177954	-0.243416	0.807683	0.999942
AABR07009028.1	11.414	0.0429783	0.0810162	0.356906	0.721162	0.999942
AABR07009031.2	15.3317	0.0332281	0.0902272	0.335494	0.737252	0.999942
AABR07009105.1	0.450546	-0.00175567	0.018417	-0.0116085	0.990738	0.999942
AABR07009154.1	5.1283	-0.0243031	0.0567465	-0.54087	0.588597	0.999942
AABR07009161.1	0.115312	-0.00282901	0.0177954	-0.22342	0.823209	0.999942
AABR07009218.1	37.4216	-0.0329947	0.112429	-0.323409	0.746385	0.999942
AABR07009221.1	11.9484	-0.0188934	0.0831981	-0.46875	0.639248	0.999942
AABR07009224.1	18.1078	-0.103683	0.0855944	-1.38933	0.164733	0.999942
AABR07009260.1	0.425969	-0.00020671	0.0180694	-0.214465	0.830184	0.999942
AABR07009338.1	40.1945	-0.0316048	0.117592	-0.00697777	0.994433	0.999942
AABR07009351.1	0.1975	0.000400572	0.0178118	-0.00801917	0.993602	0.999942
AABR07009373.1	0.189692	0.000389628	0.0178131	-0.0193231	0.984583	0.999942
AABR07009373.2	2.96318	-0.0348693	0.0437987	-0.795856	0.426115	0.999942
AABR07009377.1	4.87267	-0.0586726	0.0552377	-0.940816	0.346799	0.999942
AABR07009428.1	0.1975	0.000400572	0.0178118	-0.00801917	0.993602	0.999942
AABR07009532.1	2.41115	0.0122827	0.0431842	0.0630943	0.949691	0.999942
AABR07009533.1	0.27188	0.00296492	0.0178701	0.0692904	0.944758	0.999942
AABR07009536.1	122.695	-0.107404	0.128837	-0.852735	0.393807	0.999942
AABR07009538.1	14.6406	-0.0441784	0.0828399	-0.526185	0.59876	0.999942
AABR07009572.1	0.868799	-0.0155404	0.0243056	-0.366003	0.714363	0.999942
AABR07009599.2	0.305005	-0.00385653	0.0179109	-0.223405	0.82322	0.999942
AABR07009634.1	3.98694	0.00790887	0.0525749	0.237824	0.812017	0.999942
AABR07009634.2	58.8746	-0.11343	0.121978	-0.833052	0.404815	0.999942
AABR07009638.1	5.40518	0.0128966	0.0611008	-0.00671774	0.99464	0.999942
AABR07009638.2	0.714836	-0.00480094	0.0223162	-0.128553	0.897712	0.999942
AABR07009639.1	0.605903	-0.00276251	0.0189013	-0.453449	0.650225	0.999942
AABR07009715.1	1.69215	0.0146204	0.0352922	0.155432	0.876481	0.999942
AABR07009743.1	15.0529	-0.0172804	0.0905239	-0.179565	0.857494	0.999942
AABR07009770.1	1.51463	0.0321623	0.0327196	1.14228	0.253336	0.999942
AABR07009775.1	3.17973	-0.0401176	0.0475638	-0.605307	0.544975	0.999942
AABR07009786.1	1.13674	-0.0215265	0.0251961	-0.504575	0.613857	0.999942
AABR07009787.1	2.63025	0.0120615	0.0453971	0.259828	0.794996	0.999942
AABR07009824.1	8.94862	-0.00562933	0.0748607	-0.318119	0.750395	0.999942
AABR07009833.1	0.442738	-0.00150883	0.0182644	-0.02328	0.981427	0.999942
AABR07009834.1	18.8525	0.0940784	0.0946038	0.973295	0.330407	0.999942
AABR07009965.1	8.44817	0.059683	0.0731921	0.859891	0.389849	0.999942
AABR07009978.1	0.115312	-0.00282901	0.0177954	-0.22342	0.823209	0.999942
AABR07009984.1	0.984269	0.0153348	0.0254306	0.582455	0.56026	0.999942
AABR07009986.1	0.346477	0.000716506	0.0178143	-0.059431	0.952609	0.999942
AABR07010022.1	1.00005	-0.00535061	0.0252409	-0.110272	0.912193	0.999942
AABR07010022.2	6.69116	0.0297572	0.0650634	0.879903	0.378912	0.999942
AABR07010030.1	2.18036	-0.0203275	0.0397161	-0.684247	0.49382	0.999942
AABR07010030.2	8.351	0.0184883	0.0726384	0.0913434	0.92722	0.999942
AABR07010031.1	4.49273	0.0684668	0.055199	1.42964	0.15282	0.999942
AABR07010033.1	0.758447	-0.0158115	0.0214247	-0.578703	0.562789	0.999942
AABR07010040.1	0.611887	-0.00233378	0.0191122	0.275626	0.782836	0.999942
AABR07010040.2	0.1975	0.000400572	0.0178118	-0.00801917	0.993602	0.999942
AABR07010040.3	2.33406	0.0208144	0.0420789	0.432073	0.665688	0.999942
AABR07010085.1	2.80776	-0.0258327	0.043941	-0.579225	0.562437	0.999942
AABR07010085.2	14.6192	0.0982676	0.0852881	1.09063	0.275436	0.999942
AABR07010121.1	0.115312	-0.00282901	0.0177954	-0.22342	0.823209	0.999942
AABR07010153.1	0.101576	0.00502378	0.0177954	0.193347	0.846687	0.999942
AABR07010155.1	0.107505	-0.00282901	0.0177954	-0.239926	0.810387	0.999942
AABR07010180.1	3.16259	0.00075213	0.0480066	0.256803	0.797331	0.999942
AABR07010231.1	5.12623	-0.00566261	0.0599892	-0.133452	0.893836	0.999942
AABR07010330.1	0.115312	-0.00282901	0.0177954	-0.22342	0.823209	0.999942
AABR07010370.1	4.5998	-0.0125082	0.0575163	-0.239769	0.810509	0.999942
AABR07010385.1	0.183763	0.00825086	0.0178121	0.391457	0.695459	0.999942
AABR07010421.1	0.346477	0.000716506	0.0178143	-0.059431	0.952609	0.999942
AABR07010460.1	1.18786	-0.0112587	0.0257092	-0.352038	0.72481	0.999942
AABR07010468.1	435.231	-0.0701296	0.116738	-0.672938	0.500986	0.999942
AABR07010476.1	0.195007	0.00502378	0.0177954	0.216063	0.828939	0.999942
AABR07010550.2	0.101576	0.00502378	0.0177954	0.193347	0.846687	0.999942
AABR07010575.1	0.0821873	0.00502378	0.0177954	0.195909	0.844682	0.999942
AABR07010585.1	0.101576	0.00502378	0.0177954	0.193347	0.846687	0.999942
AABR07010587.1	0.0821873	0.00502378	0.0177954	0.195909	0.844682	0.999942
AABR07010589.1	0.305005	-0.00385653	0.0179109	-0.223405	0.82322	0.999942
AABR07010592.2	0.991812	0.00562605	0.0275788	0.404944	0.685519	0.999942
AABR07010609.1	2.97123	0.0332241	0.0437591	1.25963	0.207802	0.999942
AABR07010609.2	8.25732	-0.0349994	0.0729341	-0.508679	0.610978	0.999942
AABR07010620.1	23.0172	0.00957657	0.10158	0.308273	0.757874	0.999942
AABR07010633.1	1.91519	-0.015373	0.0385869	-0.205763	0.836976	0.999942
AABR07010649.1	6.51623	0.0628718	0.0649662	0.863277	0.387985	0.999942
AABR07010672.1	0.0821873	0.00502378	0.0177954	0.195909	0.844682	0.999942
AABR07010682.1	23.6135	-0.0246449	0.101233	-0.416133	0.677313	0.999942
AABR07010705.1	4.23326	-0.00282536	0.0553475	-0.342009	0.732344	0.999942
AABR07010710.1	0.195007	0.00502378	0.0177954	0.216063	0.828939	0.999942
AABR07010717.1	18.7506	0.0223386	0.0969678	0.0952675	0.924102	0.999942
AABR07010718.1	0.107505	-0.00282901	0.0177954	-0.239926	0.810387	0.999942
AABR07010763.1	0.107505	-0.00282901	0.0177954	-0.239926	0.810387	0.999942
AABR07010763.2	1.64833	0.0197638	0.0338545	0.916524	0.359392	0.999942
AABR07010777.1	17.0767	0.069949	0.0925094	0.960168	0.336971	0.999942
AABR07010787.1	0.1975	0.000400572	0.0178118	-0.00801917	0.993602	0.999942
AABR07010878.1	52.0404	-0.0264835	0.122209	-0.396276	0.691902	0.999942
AABR07010894.1	1.43472	0.0225285	0.0300821	0.76688	0.443153	0.999942
AABR07010899.1	2.09018	0.0181776	0.0408267	0.161163	0.871965	0.999942
AABR07010907.1	22.8815	0.140319	0.100008	1.43414	0.151532	0.999942
AABR07010944.1	0.266783	-0.00714009	0.0178139	-0.433085	0.664953	0.999942
AABR07010985.1	45.4734	-0.367463	0.117786	-3.13917	0.00169428	0.999942
AABR07010986.1	1.94494	-0.0292908	0.0386227	-0.40815	0.683164	0.999942
AABR07011013.1	25.8009	0.0459135	0.106153	0.43083	0.666592	0.999942
AABR07011031.1	0.882444	-0.012108	0.026236	-0.45483	0.649232	0.999942
AABR07011057.1	16.8723	-0.00589076	0.0940331	0.197198	0.843672	0.999942
AABR07011057.2	0.677845	0.011563	0.0219246	0.685344	0.493127	0.999942
AABR07011062.1	24.2198	-0.0166215	0.103537	-0.134531	0.892983	0.999942
AABR07011084.2	0.722425	-0.00183739	0.0241007	-0.118216	0.905897	0.999942
AABR07011145.1	0.866757	-0.00434558	0.0239462	-0.416272	0.677211	0.999942
AABR07011545.1	0.72774	0.00486741	0.0240848	0.384389	0.70069	0.999942
AABR07011629.1	0.101576	0.00502378	0.0177954	0.193347	0.846687	0.999942
AABR07011672.1	0.475864	-0.00733176	0.0188339	-0.448949	0.653468	0.999942
AABR07011682.1	27.6729	-0.00709067	0.107969	0.121585	0.903228	0.999942
AABR07011697.1	0.195007	0.00502378	0.0177954	0.216063	0.828939	0.999942
AABR07011700.1	0.1975	0.000400572	0.0178118	-0.00801917	0.993602	0.999942
AABR07011733.1	17.8116	-0.0463399	0.0920003	-0.601217	0.547696	0.999942
AABR07011744.1	2.41801	-0.0271363	0.0419863	-1.00955	0.312711	0.999942
AABR07011746.1	1.06297	0.00447669	0.0280754	0.503771	0.614422	0.999942
AABR07011808.1	0.299075	0.00321584	0.0179006	0.17404	0.861834	0.999942
AABR07011857.1	40.3956	0.011101	0.116607	0.178488	0.85834	0.999942
AABR07011857.2	917.944	-0.00400233	0.105371	0.21916	0.826525	0.999942
AABR07011888.1	2.9301	-0.0142566	0.046595	-0.346947	0.728631	0.999942
AABR07011908.1	0.209081	0.000733236	0.0178159	-0.00772427	0.993837	0.999942
AABR07011934.1	0.937653	-0.0142592	0.0269164	-0.565174	0.571955	0.999942
AABR07011951.1	0.68809	0.00046283	0.0215311	-0.265598	0.790549	0.999942
AABR07011956.1	2.17969	0.000604571	0.038741	-0.171836	0.863567	0.999942
AABR07011991.1	1.56693	0.0127673	0.0311575	1.0983	0.272076	0.999942
AABR07011994.1	0.383086	0.00500066	0.0177954	-0.0167965	0.986599	0.999942
AABR07011996.1	4.72786	-0.0210031	0.053187	-1.02958	0.303208	0.999942
AABR07012023.1	2.61662	0.00563345	0.0429995	0.118026	0.906047	0.999942
AABR07012039.1	110.832	0.136119	0.12891	1.14064	0.254019	0.999942
AABR07012051.1	0.305005	-0.00385653	0.0179109	-0.223405	0.82322	0.999942
AABR07012051.2	5.10166	-0.00348285	0.0598555	-0.0451197	0.964012	0.999942
AABR07012053.1	0.302511	0.000733236	0.0178159	-0.0828572	0.933965	0.999942
AABR07012053.2	1.65344	-0.0328035	0.0344839	-0.932069	0.351301	0.999942
AABR07012054.1	464.128	-0.0367632	0.11778	-0.571342	0.567768	0.999942
AABR07012058.1	33.5827	0.0645417	0.112044	0.62689	0.530732	0.999942
AABR07012058.2	12.1956	0.0445649	0.080594	0.351513	0.725203	0.999942
AABR07012061.1	2.12394	-0.00408671	0.0402551	-0.211526	0.832477	0.999942
AABR07012061.2	1.39248	-0.00552502	0.0309363	-0.10719	0.914638	0.999942
AABR07012065.2	2.30628	0.00455883	0.041697	0.0867391	0.930879	0.999942
AABR07012065.3	1.26769	-0.0134288	0.0299091	-0.846942	0.397028	0.999942
AABR07012072.2	6.90405	0.0375344	0.065109	0.169373	0.865503	0.999942
AABR07012081.1	1.58843	-0.00795496	0.0309365	0.0450937	0.964033	0.999942
AABR07012097.1	0.354622	0.00332007	0.0179306	0.0676028	0.946102	0.999942
AABR07012100.2	1.87996	0.0184844	0.0358736	0.33756	0.735695	0.999942
AABR07012111.1	0.318464	0.00360772	0.0179239	0.069723	0.944414	0.999942
AABR07012115.1	0.382095	-0.0104023	0.01798	-0.518368	0.604201	0.999942
AABR07012129.1	1.82501	-0.0158157	0.0376041	-0.155338	0.876555	0.999942
AABR07012131.1	0.216888	0.000716505	0.0178143	-0.0114824	0.990839	0.999942
AABR07012139.1	2.37074	0.00387868	0.0389422	0.44469	0.656544	0.999942
AABR07012269.1	0.0821873	0.00502378	0.0177954	0.195909	0.844682	0.999942
AABR07012276.1	6.40515	0.00678447	0.0639882	-0.00442398	0.99647	0.999942
AABR07012302.1	4.14773	-0.00566543	0.0543341	-0.01374	0.989037	0.999942
AABR07012313.1	0.115312	-0.00282901	0.0177954	-0.22342	0.823209	0.999942
AABR07012314.1	0.115312	-0.00282901	0.0177954	-0.22342	0.823209	0.999942
AABR07012323.1	0.115312	-0.00282901	0.0177954	-0.22342	0.823209	0.999942
AABR07012329.1	0.643059	0.00714876	0.0196063	0.285251	0.775452	0.999942
AABR07012384.1	5.60158	-0.0397388	0.0605473	-0.573711	0.566163	0.999942
AABR07012475.2	21.6827	-0.0600661	0.100926	-0.316919	0.751305	0.999942
AABR07012492.1	0.398773	-0.000374292	0.0180426	0.117621	0.906368	0.999942
AABR07012583.2	34.3282	0.0852306	0.113063	1.08857	0.276344	0.999942
AABR07012592.1	0.222817	-0.00712337	0.0178156	-0.430626	0.666741	0.999942
AABR07012594.1	0.151471	-0.00282901	0.0177954	-0.243416	0.807683	0.999942
AABR07012613.1	1.93773	-8.6758e-05	0.0380989	0.00960855	0.992334	0.999942
AABR07012635.1	0.299075	0.00321584	0.0179006	0.17404	0.861834	0.999942
AABR07012702.1	0.203151	0.0085731	0.0178146	0.291156	0.770932	0.999942
AABR07012705.1	0.183763	0.00825086	0.0178121	0.391457	0.695459	0.999942
AABR07012711.1	0.189692	0.000389628	0.0178131	-0.0193231	0.984583	0.999942
AABR07012728.1	0.203151	0.0085731	0.0178146	0.291156	0.770932	0.999942
AABR07012728.2	3.35116	0.0132588	0.0498573	-0.0777621	0.938017	0.999942
AABR07012762.1	0.277194	0.00825086	0.0178121	0.405782	0.684903	0.999942
AABR07012762.2	1.99775	0.0268719	0.0403161	0.706694	0.479757	0.999942
AABR07012763.1	1.61013	-0.0144646	0.0363604	-0.581116	0.561162	0.999942
AABR07012774.1	53.8485	-0.150518	0.122027	-0.871909	0.383258	0.999942
AABR07012775.1	30.164	-0.020814	0.107294	-0.14629	0.883692	0.999942
AABR07012786.1	2.4612	0.0322474	0.0435679	0.869262	0.384704	0.999942
AABR07012788.1	16.1038	-0.129695	0.0914067	-1.16311	0.244784	0.999942
AABR07012795.1	1.112	-0.00594053	0.028582	-0.635923	0.524826	0.999942
AABR07012826.1	78.6729	-0.00817667	0.126846	0.172766	0.862836	0.999942
AABR07012856.1	9.65871	-0.0250146	0.0764799	-0.261799	0.793476	0.999942
AABR07013057.1	47.4	0.192252	0.107925	1.23569	0.216572	0.999942
AABR07013065.1	3.07133	-0.00885203	0.0466327	0.142256	0.886878	0.999942
AABR07013070.1	0.277194	0.00825086	0.0178121	0.405782	0.684903	0.999942
AABR07013073.1	15.8656	-0.0539569	0.0894499	-0.660643	0.508841	0.999942
AABR07013073.2	1.98897	-0.013779	0.0383694	-0.193735	0.846383	0.999942
AABR07013073.3	0.107505	-0.00282901	0.0177954	-0.239926	0.810387	0.999942
AABR07013073.4	10.6491	-0.0199152	0.078948	-0.150677	0.880231	0.999942
AABR07013085.1	6.6891	-0.00106706	0.0643318	0.109346	0.912928	0.999942
AABR07013086.1	1.03113	0.00173018	0.0272003	-0.0844598	0.932691	0.999942
AABR07013111.1	0.183763	0.00825086	0.0178121	0.391457	0.695459	0.999942
AABR07013123.1	0.577439	-0.00523042	0.0204422	-0.399172	0.689766	0.999942
AABR07013135.1	0.233658	0.000400572	0.0178118	0.0112651	0.991012	0.999942
AABR07013140.1	58.4167	-0.191339	0.124008	-1.43648	0.150865	0.999942
AABR07013154.2	4.56997	-0.0165267	0.0519815	-0.0577625	0.953938	0.999942
AABR07013157.1	4.58132	0.0103918	0.057721	0.288502	0.772962	0.999942
AABR07013165.1	3.22626	0.00210699	0.0469053	0.0680308	0.945761	0.999942
AABR07013202.1	0.492204	0.000659306	0.0180904	0.123771	0.901496	0.999942
AABR07013208.1	2.20671	0.0147409	0.0419922	0.260635	0.794374	0.999942
AABR07013255.1	2.35939	-0.0111126	0.0407855	0.257652	0.796676	0.999942
AABR07013288.4	6.05778	0.0224816	0.0644825	0.365652	0.714625	0.999942
AABR07013304.1	0.216888	0.000716505	0.0178143	-0.0114824	0.990839	0.999942
AABR07013365.1	0.645552	0.00251527	0.0229306	0.242216	0.808612	0.999942
AABR07013388.1	0.101576	0.00502378	0.0177954	0.193347	0.846687	0.999942
AABR07013410.1	0.203151	0.0085731	0.0178146	0.291156	0.770932	0.999942
AABR07013410.4	0.374288	-0.0102836	0.0179736	-0.634493	0.525759	0.999942
AABR07013425.1	2.17759	0.00159227	0.0415706	-0.121731	0.903112	0.999942
AABR07013435.1	0.330322	-0.00993579	0.0179461	-0.53046	0.595793	0.999942
AABR07013439.1	0.101576	0.00502378	0.0177954	0.193347	0.846687	0.999942
AABR07013464.1	2.12398	-0.00185952	0.038404	-0.131831	0.895118	0.999942
AABR07013477.2	2.55364	0.0100413	0.043111	0.550401	0.582044	0.999942
AABR07013488.2	14.6198	0.0743673	0.0886805	1.06713	0.285913	0.999942
AABR07013539.1	2.59722	0.000406156	0.0438551	-0.515119	0.60647	0.999942
AABR07013550.1	0.474693	0.00573649	0.0180692	0.29666	0.766726	0.999942
AABR07013558.1	4.86025	0.0148036	0.0571936	0.227085	0.820358	0.999942
AABR07013566.1	40.6952	-0.0795667	0.1164	-0.563895	0.572825	0.999942
AABR07013583.1	15.5779	0.0352188	0.0911393	0.36292	0.716665	0.999942
AABR07013586.1	0.33813	-0.0100685	0.0179539	-0.516516	0.605494	0.999942
AABR07013654.1	0.410446	-0.0106008	0.0180013	-0.540316	0.588979	0.999942
AABR07013676.1	0.195007	0.00502378	0.0177954	0.216063	0.828939	0.999942
AABR07013676.2	0.903358	0.00791538	0.0245031	0.426116	0.670023	0.999942
AABR07013686.1	1.65227	-0.0184166	0.0363006	-0.314539	0.753112	0.999942
AABR07013689.1	3.7357	-0.0150279	0.0479427	-0.0182393	0.985448	0.999942
AABR07013701.1	0.398158	0.0111767	0.0179335	0.491693	0.622937	0.999942
AABR07013724.1	1.61427	0.0117645	0.0346502	-0.115053	0.908403	0.999942
AABR07013729.1	15.5257	0.00191049	0.091645	0.085535	0.931836	0.999942
AABR07013743.1	9.23741	0.0108678	0.0750156	0.379426	0.704372	0.999942
AABR07013746.1	97.9461	-0.0793158	0.1278	-0.508135	0.611359	0.999942
AABR07013747.1	14.8554	-0.000484446	0.0872415	0.107434	0.914444	0.999942
AABR07013747.2	48.4466	-0.0573977	0.119154	-0.502177	0.615543	0.999942
AABR07013750.1	3.31134	-0.0536859	0.0485289	-1.26263	0.206723	0.999942
AABR07013762.2	0.5319	0.0124494	0.0182195	0.663627	0.506929	0.999942
AABR07013776.1	0.101576	0.00502378	0.0177954	0.193347	0.846687	0.999942
AABR07013784.1	0.195007	0.00502378	0.0177954	0.216063	0.828939	0.999942
AABR07013788.1	0.115312	-0.00282901	0.0177954	-0.22342	0.823209	0.999942
AABR07013798.1	5.67026	-0.000626875	0.0606646	0.2939	0.768834	0.999942
AABR07013801.1	0.222817	-0.00712337	0.0178156	-0.430626	0.666741	0.999942
AABR07013802.1	3.83698	-0.0218575	0.0519077	-0.457905	0.647021	0.999942
AABR07013843.1	51.0384	-0.0612331	0.121901	-0.755748	0.4498	0.999942
AABR07013856.1	2.24425	-0.00893784	0.0421461	-0.139164	0.889321	0.999942
AABR07013860.3	0.115312	-0.00282901	0.0177954	-0.22342	0.823209	0.999942
AABR07013860.4	0.798809	0.0143837	0.0235098	0.739645	0.459515	0.999942
AABR07013907.1	0.253046	0.000716505	0.0178143	-0.0204674	0.983671	0.999942
AABR07013914.1	10.0036	0.0343799	0.0764216	0.298254	0.76551	0.999942
AABR07013922.1	5.15545	-0.0137885	0.0579396	0.286729	0.77432	0.999942
AABR07013931.1	0.115312	-0.00282901	0.0177954	-0.22342	0.823209	0.999942
AABR07013931.3	0.0821873	0.00502378	0.0177954	0.195909	0.844682	0.999942
AABR07014114.1	15.3055	-0.0429133	0.08926	-0.413592	0.679173	0.999942
AABR07014118.1	11.1827	-0.00637054	0.0805451	0.0449281	0.964165	0.999942
AABR07014119.1	0.785779	-0.00237474	0.023274	0.0612105	0.951192	0.999942
AABR07014132.1	2.07325	-0.00577702	0.0384256	-0.0512572	0.959121	0.999942
AABR07014161.1	1.78923	0.00774623	0.0348843	-0.19189	0.847828	0.999942
AABR07014161.2	5.00918	0.0261492	0.0556068	1.03741	0.299547	0.999942
AABR07014205.1	3.14894	-0.0131413	0.0479316	-0.311838	0.755164	0.999942
AABR07014218.1	3.25779	-0.0474748	0.0481341	-0.683724	0.49415	0.999942
AABR07014259.1	1.00307	-0.0100538	0.0276481	-0.400224	0.688992	0.999942
AABR07014272.1	10.6496	0.00379905	0.0741963	-0.0905981	0.927812	0.999942
AABR07014289.1	4.57489	0.021723	0.0559323	0.732251	0.464016	0.999942
AABR07014301.2	30.6254	-0.0808856	0.109068	-0.860675	0.389417	0.999942
AABR07014301.3	696.621	0.016087	0.119094	0.00859742	0.99314	0.999942
AABR07014301.4	5.15095	-0.00632421	0.0593682	0.0254554	0.979692	0.999942
AABR07014304.1	0.0821873	0.00502378	0.0177954	0.195909	0.844682	0.999942
AABR07014306.1	1.81686	-0.0168662	0.0373856	-0.15649	0.875647	0.999942
AABR07014306.2	1.37268	-0.0294482	0.0308562	-0.768976	0.441907	0.999942
AABR07014323.1	0.633171	-0.00536381	0.0183245	0.0837863	0.933226	0.999942
AABR07014342.1	0.233658	0.000400572	0.0178118	0.0112651	0.991012	0.999942
AABR07014387.1	0.498398	0.000695749	0.0178145	-0.223405	0.823221	0.999942
AABR07014478.1	0.3322	-0.00337196	0.0179436	-0.104978	0.916393	0.999942
AABR07014547.1	39.2452	-0.237575	0.107007	-2.38194	0.0172217	0.999942
AABR07014550.1	0.747465	0.00538648	0.0228378	0.192935	0.84701	0.999942
AABR07014573.1	0.101576	0.00502378	0.0177954	0.193347	0.846687	0.999942
AABR07014573.2	0.101576	0.00502378	0.0177954	0.193347	0.846687	0.999942
AABR07014630.1	0.536169	-0.000432823	0.0196508	-0.0638183	0.949115	0.999942
AABR07014638.1	6.54584	0.0051157	0.0664567	-0.0113741	0.990925	0.999942
AABR07014649.1	70.4952	0.0823507	0.123944	-0.412228	0.680172	0.999942
AABR07014676.1	3.58517	0.0197379	0.0507614	0.224707	0.822207	0.999942
AABR07014688.1	0.107505	-0.00282901	0.0177954	-0.239926	0.810387	0.999942
AABR07014722.1	0.101576	0.00502378	0.0177954	0.193347	0.846687	0.999942
AABR07014745.1	0.0821873	0.00502378	0.0177954	0.195909	0.844682	0.999942
AABR07014758.1	0.101576	0.00502378	0.0177954	0.193347	0.846687	0.999942
AABR07014769.1	5.11946	-0.0392008	0.059314	-0.644461	0.519277	0.999942
AABR07014823.1	0.607668	-0.000191519	0.0182773	0.0303151	0.975816	0.999942
AABR07014836.1	1.48439	0.00356555	0.0304086	0.772772	0.439657	0.999942
AABR07014855.1	2.48641	0.0153387	0.0432153	0.581052	0.561206	0.999942
AABR07014882.1	1.59009	0.0157393	0.0334708	0.741157	0.458598	0.999942
AABR07014885.1	0.757374	-0.00809637	0.0224585	-0.782867	0.433705	0.999942
AABR07014897.2	2.21906	0.00726976	0.0390057	0.0996704	0.920606	0.999942
AABR07014914.1	0.101576	0.00502378	0.0177954	0.193347	0.846687	0.999942
AABR07014974.1	134.724	-0.157202	0.128754	-1.42756	0.153419	0.999942
AABR07014983.1	0.568754	-0.0133219	0.0182429	-0.609161	0.542418	0.999942
AABR07014987.1	9.68877	-0.0141257	0.0728838	-0.472844	0.636324	0.999942
AABR07014996.1	0.964016	0.00377806	0.0272091	0.345643	0.729611	0.999942
AABR07015002.1	0.101576	0.00502378	0.0177954	0.193347	0.846687	0.999942
AABR07015003.1	59.4354	-0.00937664	0.124201	-0.0611455	0.951243	0.999942
AABR07015005.1	0.101576	0.00502378	0.0177954	0.193347	0.846687	0.999942
AABR07015006.1	1.86182	0.00489307	0.0366084	0.511303	0.609139	0.999942
AABR07015015.2	0.195007	0.00502378	0.0177954	0.216063	0.828939	0.999942
AABR07015040.1	0.494697	-0.00408024	0.0181669	-0.22329	0.82331	0.999942
AABR07015057.1	8.59936	-0.0771482	0.0734257	-1.11623	0.264322	0.999942
AABR07015067.1	2.28631	0.041197	0.0404595	1.07451	0.282596	0.999942
AABR07015081.2	0.689088	0.01159	0.0220263	0.575727	0.5648	0.999942
AABR07015112.1	4.56615	-0.0314079	0.0552181	-0.608223	0.54304	0.999942
AABR07015165.1	24.6428	-0.0618534	0.104815	-0.745029	0.456254	0.999942
AABR07015180.1	0.101576	0.00502378	0.0177954	0.193347	0.846687	0.999942
AABR07015346.1	1.17343	0.00292143	0.0292249	-0.149	0.881554	0.999942
AABR07015394.1	0.692752	-0.00915074	0.0221087	-0.540031	0.589176	0.999942
AABR07015467.1	6.56941	-0.0324796	0.0649795	-0.477777	0.632809	0.999942
AABR07015476.1	3.92599	0.0280432	0.0527486	0.436797	0.662259	0.999942
AABR07015507.1	70.4571	0.0561745	0.126612	0.566546	0.571022	0.999942
AABR07015517.1	8.65983	0.0015034	0.0741298	-0.200056	0.841437	0.999942
AABR07015517.2	2.03143	0.0133889	0.0374678	0.18592	0.852508	0.999942
AABR07015517.3	10.503	0.0189082	0.0793961	0.0806221	0.935742	0.999942
AABR07015531.1	0.0821873	0.00502378	0.0177954	0.195909	0.844682	0.999942
AABR07015547.2	0.378769	0.0109445	0.0179042	0.59981	0.548633	0.999942
AABR07015559.1	6.61515	0.0420077	0.0654918	0.784171	0.43294	0.999942
AABR07015582.2	0.774939	-0.00801786	0.0248056	-0.314956	0.752795	0.999942
AABR07015596.1	1.14046	-0.00107078	0.0266844	-0.903026	0.366512	0.999942
AABR07015608.1	5.14264	0.0147515	0.0572143	0.50292	0.615021	0.999942
AABR07015639.1	27.908	-0.0136675	0.106791	-0.0412741	0.967077	0.999942
AABR07015654.1	5.92315	0.034996	0.0632573	0.337887	0.735448	0.999942
AABR07015674.1	0.404087	0.00435836	0.0179518	0.281256	0.778514	0.999942
AABR07015687.1	7.59	0.0513078	0.0691503	0.497271	0.618998	0.999942
AABR07015705.1	1.48484	0.0150912	0.0340452	0.460234	0.645348	0.999942
AABR07015719.1	0.494419	0.00695362	0.0181693	0.355974	0.72186	0.999942
AABR07015743.1	3.14275	0.00271361	0.048088	-0.118306	0.905825	0.999942
AABR07015761.1	0.107505	-0.00282901	0.0177954	-0.239926	0.810387	0.999942
AABR07015784.1	0.151471	-0.00282901	0.0177954	-0.243416	0.807683	0.999942
AABR07015800.1	4.65044	-0.0395864	0.0567415	-0.447084	0.654814	0.999942
AABR07015812.1	180.722	0.0662573	0.126841	0.544089	0.58638	0.999942
AABR07015812.2	76.8195	0.145935	0.127082	1.31911	0.187132	0.999942
AABR07015824.1	0.854633	0.00128887	0.0273649	0.103349	0.917686	0.999942
AABR07015831.1	22.1802	-0.162494	0.0956297	-1.86853	0.0616886	0.999942
AABR07015838.2	0.500349	0.00173983	0.0181779	0.227945	0.819689	0.999942
AABR07015846.1	4.34172	0.00972115	0.0470838	0.235502	0.813819	0.999942
AABR07015858.1	0.506092	-0.00212359	0.0181576	-0.0226453	0.981933	0.999942
AABR07015889.1	0.0821873	0.00502378	0.0177954	0.195909	0.844682	0.999942
AABR07015889.2	4.29809	-0.00971674	0.0523453	-0.0767982	0.938784	0.999942
AABR07015907.2	0.101576	0.00502378	0.0177954	0.193347	0.846687	0.999942
AABR07015966.1	0.258976	-0.00712337	0.0178156	-0.440876	0.659303	0.999942
AABR07015994.1	1.34095	0.0220814	0.0308345	0.596827	0.550623	0.999942
AABR07016056.1	0.891241	0.0081157	0.0257482	0.0927312	0.926117	0.999942
AABR07016058.1	0.222817	-0.00712337	0.0178156	-0.430626	0.666741	0.999942
AABR07016141.1	43.0256	0.103666	0.115969	0.704556	0.481087	0.999942
AABR07016166.1	0.465273	0.00822619	0.0178123	0.195922	0.844671	0.999942
AABR07016412.1	0.151471	-0.00282901	0.0177954	-0.243416	0.807683	0.999942
AABR07016418.1	0.341163	-0.00396043	0.0179174	-0.243459	0.80765	0.999942
AABR07016428.1	20.783	0.0240104	0.0974507	0.390622	0.696077	0.999942
AABR07016545.1	0.373455	0.00532296	0.0180144	0.272429	0.785292	0.999942
AABR07016556.1	6.07823	0.0373107	0.0636636	0.904864	0.365537	0.999942
AABR07016558.1	0.151471	-0.00282901	0.0177954	-0.243416	0.807683	0.999942
AABR07016566.1	0.266783	-0.00714009	0.0178139	-0.433085	0.664953	0.999942
AABR07016572.1	3.26723	0.0399258	0.0480674	0.725451	0.468176	0.999942
AABR07016573.1	1.36631	-0.00089118	0.0292897	-0.66082	0.508728	0.999942
AABR07016578.1	0.354622	0.00332007	0.0179306	0.0676028	0.946102	0.999942
AABR07016578.2	11.9888	-0.0910091	0.0832088	-0.848608	0.396099	0.999942
AABR07016578.3	2.81833	0.0151122	0.046583	0.164862	0.869053	0.999942
AABR07016586.1	1.20883	0.0122577	0.0292805	0.635152	0.525329	0.999942
AABR07016589.1	0.101576	0.00502378	0.0177954	0.193347	0.846687	0.999942
AABR07016592.2	0.189692	0.000389628	0.0178131	-0.0193231	0.984583	0.999942
AABR07016612.1	0.714003	0.0106925	0.0224475	0.69617	0.486323	0.999942
AABR07016623.1	0.462127	-0.00111119	0.0181102	-0.161508	0.871693	0.999942
AABR07016640.1	2.84641	0.000229614	0.0442857	0.497074	0.619137	0.999942
AABR07016640.2	3.57816	0.0272031	0.0495371	0.754316	0.45066	0.999942
AABR07016672.1	110.048	-0.10384	0.128797	-0.702592	0.48231	0.999942
AABR07016674.1	527.305	0.0122216	0.112587	0.219095	0.826576	0.999942
AABR07016692.1	0.107505	-0.00282901	0.0177954	-0.239926	0.810387	0.999942
AABR07016703.2	6.70058	0.0383016	0.0658685	0.914721	0.360338	0.999942
AABR07016721.1	26.5315	-0.000918078	0.106355	-0.105566	0.915927	0.999942
AABR07016722.1	0.101576	0.00502378	0.0177954	0.193347	0.846687	0.999942
AABR07016731.2	1.75165	0.0105503	0.032843	0.905201	0.365359	0.999942
AABR07016752.1	0.0821873	0.00502378	0.0177954	0.195909	0.844682	0.999942
AABR07016779.1	5.71674	0.0686624	0.0620973	1.05596	0.290987	0.999942
AABR07016805.1	0.101576	0.00502378	0.0177954	0.193347	0.846687	0.999942
AABR07016841.1	98.8718	0.0785065	0.128021	0.423005	0.672292	0.999942
AABR07016841.2	1.82495	0.0353315	0.0371073	1.01052	0.312244	0.999942
AABR07016845.1	29.5206	-0.0884477	0.108256	-0.678577	0.497406	0.999942
AABR07016856.1	0.482838	0.00649877	0.0181564	0.406867	0.684105	0.999942
AABR07016865.1	42.601	0.00905461	0.11877	0.27277	0.78503	0.999942
AABR07016883.1	6.03317	-0.00298477	0.0643212	0.027447	0.978103	0.999942
AABR07016976.1	1.1593	-0.00626021	0.0293749	-0.270773	0.786565	0.999942
AABR07017045.1	0.448053	0.00364463	0.0179841	0.21633	0.82873	0.999942
AABR07017104.2	2.36135	0.0107557	0.036192	-0.584853	0.558647	0.999942
AABR07017110.1	1.37186	0.00844454	0.0329973	0.240004	0.810327	0.999942
AABR07017113.1	16.7694	0.066447	0.0907683	0.859279	0.390186	0.999942
AABR07017145.2	2805	0.0670279	0.0978569	0.640962	0.521547	0.999942
AABR07017159.1	57.7567	-0.0782991	0.121826	-0.459977	0.645533	0.999942
AABR07017159.2	5.77267	0.0135451	0.0630843	0.219151	0.826532	0.999942
AABR07017176.1	0.297197	-0.00360711	0.0178968	-0.107304	0.914548	0.999942
AABR07017189.1	0.641071	-0.0163836	0.0198118	-0.8748	0.381683	0.999942
AABR07017198.1	0.310319	0.000716505	0.0178143	-0.0123858	0.990118	0.999942
AABR07017200.1	7.0976	-0.00140316	0.0652025	-0.447391	0.654592	0.999942
AABR07017203.1	0.115312	-0.00282901	0.0177954	-0.22342	0.823209	0.999942
AABR07017208.2	0.216888	0.000716505	0.0178143	-0.0114824	0.990839	0.999942
AABR07017236.1	1.32192	0.000627358	0.0307205	0.192321	0.847491	0.999942
AABR07017236.2	120.378	0.0333367	0.127753	0.449157	0.653319	0.999942
AABR07017237.2	1.73052	0.0220451	0.0346186	1.00839	0.31327	0.999942
AABR07017237.3	0.1975	0.000400572	0.0178118	-0.00801917	0.993602	0.999942
AABR07017250.1	0.772783	-0.000273459	0.0212041	-0.135273	0.892396	0.999942
AABR07017253.1	0.216888	0.000716505	0.0178143	-0.0114824	0.990839	0.999942
AABR07017266.1	2.57382	0.0130933	0.0419234	0.535441	0.592345	0.999942
AABR07017268.1	1.43232	0.0201135	0.0317921	0.947824	0.343219	0.999942
AABR07017540.1	10.5755	-0.029469	0.0788798	-0.736793	0.461248	0.999942
AABR07017576.1	0.107505	-0.00282901	0.0177954	-0.239926	0.810387	0.999942
AABR07017599.1	3.40201	-0.0216885	0.0507946	-0.361559	0.717681	0.999942
AABR07017610.1	0.101576	0.00502378	0.0177954	0.193347	0.846687	0.999942
AABR07017624.2	0.297197	-0.00360711	0.0178968	-0.107304	0.914548	0.999942
AABR07017634.1	0.34897	-0.00420577	0.0179311	-0.252277	0.800827	0.999942
AABR07017647.1	0.490591	0.000712484	0.0178162	-0.239911	0.810399	0.999942
AABR07017649.2	2.34385	0.0118944	0.0384834	0.283263	0.776975	0.999942
AABR07017658.1	0.734839	-0.0163896	0.0227342	-0.754282	0.45068	0.999942
AABR07017716.1	0.956486	-0.0108887	0.027241	-0.438737	0.660852	0.999942
AABR07017733.1	0.115312	-0.00282901	0.0177954	-0.22342	0.823209	0.999942
AABR07017745.3	0.107505	-0.00282901	0.0177954	-0.239926	0.810387	0.999942
AABR07017745.4	6.88608	0.00689	0.019325	0.473763	0.635669	0.999942
AABR07017768.8	0.246562	0.0100735	0.0178437	0.354685	0.722825	0.999942
AABR07017825.5	0.341163	-0.00396043	0.0179174	-0.243459	0.80765	0.999942
AABR07017825.7	10.0224	0.017557	0.0765949	0.315479	0.752398	0.999942
AABR07017833.1	1.4864	-0.00994332	0.030532	-1.26946	0.204277	0.999942
AABR07017850.1	1.92059	-0.00859515	0.0350416	-1.09571	0.273207	0.999942
AABR07017868.4	0.21501	-0.00710661	0.0178172	-0.337297	0.735893	0.999942
AABR07017874.1	3.78602	-0.0145339	0.0502167	0.0158945	0.987319	0.999942
AABR07017901.1	3.52644	-0.0225787	0.0508693	-0.24282	0.808145	0.999942
AABR07017902.1	174.292	0.136228	0.127708	0.944226	0.345054	0.999942
AABR07017917.1	1.24963	-0.00300797	0.0318753	0.121005	0.903687	0.999942
AABR07017999.1	1.80943	0.0189631	0.0344216	0.910261	0.362685	0.999942
AABR07018038.1	154.646	-0.0547443	0.128159	-0.475259	0.634602	0.999942
AABR07018038.2	0.195007	0.00502378	0.0177954	0.216063	0.828939	0.999942
AABR07018038.3	27.9806	0.0608779	0.10629	0.857987	0.3909	0.999942
AABR07018048.2	2.76322	0.00356553	0.0462861	0.000799752	0.999362	0.999942
AABR07018050.2	0.21501	-0.00710661	0.0178172	-0.337297	0.735893	0.999942
AABR07018058.1	0.3322	-0.00337196	0.0179436	-0.104978	0.916393	0.999942
AABR07018064.1	5.99113	0.0230106	0.0630297	0.431042	0.666438	0.999942
AABR07018078.1	68.0981	0.0455287	0.125009	0.480905	0.630584	0.999942
AABR07018087.1	1.74637	-0.0115352	0.0364561	-0.692572	0.488578	0.999942
AABR07018115.3	3.42128	0.0165246	0.0473221	-0.209667	0.833928	0.999942
AABR07018116.1	3.03509	0.0232983	0.0461311	0.163575	0.870066	0.999942
AABR07018119.1	0.749621	-0.00140782	0.0226568	0.104695	0.916618	0.999942
AABR07018124.1	8.04757	-0.0135352	0.0704823	0.0538791	0.957032	0.999942
AABR07018132.1	4.94257	-0.0672933	0.0561723	-0.905238	0.365339	0.999942
AABR07018155.1	0.216888	0.000716505	0.0178143	-0.0114824	0.990839	0.999942
AABR07018167.1	0.233658	0.000400572	0.0178118	0.0112651	0.991012	0.999942
AABR07018183.1	0.889973	0.00133322	0.0227091	-0.17597	0.860317	0.999942
AABR07018197.1	0.887758	-0.00573169	0.0262833	-0.312328	0.754791	0.999942
AABR07018198.1	0.0821873	0.00502378	0.0177954	0.195909	0.844682	0.999942
AABR07018226.1	64.7245	-0.175882	0.121688	-2.05481	0.0398973	0.999942
AABR07018226.2	0.648045	-0.00377385	0.0212468	-0.0863188	0.931213	0.999942
AABR07018244.1	0.0821873	0.00502378	0.0177954	0.195909	0.844682	0.999942
AABR07018269.2	0.619527	-0.0106223	0.0195038	-0.45397	0.649851	0.999942
AABR07018273.2	0.988164	0.0123073	0.0259288	0.78827	0.430539	0.999942
AABR07018318.1	1.4937	0.0123084	0.0345331	0.509565	0.610356	0.999942
AABR07018323.1	1.50342	-0.0103312	0.0340601	-0.229322	0.818619	0.999942
AABR07018326.1	551.208	0.0719493	0.122834	0.539485	0.589552	0.999942
AABR07018331.1	2.34569	-0.0243985	0.0411123	-0.973462	0.330324	0.999942
AABR07018331.2	0.107505	-0.00282901	0.0177954	-0.239926	0.810387	0.999942
AABR07018342.1	0.253046	0.000716505	0.0178143	-0.0204674	0.983671	0.999942
AABR07018373.1	0.0821873	0.00502378	0.0177954	0.195909	0.844682	0.999942
AABR07018437.1	7.51268	0.00681946	0.0677389	-0.0347969	0.972242	0.999942
AABR07018438.2	0.27188	0.00296492	0.0178701	0.0692904	0.944758	0.999942
AABR07018456.1	3.25248	0.00774929	0.0494387	0.0151951	0.987877	0.999942
AABR07018459.1	0.151471	-0.00282901	0.0177954	-0.243416	0.807683	0.999942
AABR07018476.1	0.381263	0.00502836	0.0180242	0.291549	0.770632	0.999942
AABR07018495.1	0.151471	-0.00282901	0.0177954	-0.243416	0.807683	0.999942
AABR07018495.2	40.2529	-0.102752	0.117099	-0.661723	0.508149	0.999942
AABR07018503.1	1.68565	0.00280336	0.036579	0.0467934	0.962678	0.999942
AABR07018503.2	3.98112	-0.0140069	0.0533095	-0.396268	0.691907	0.999942
AABR07018504.1	17.6579	-0.0128939	0.0927745	-0.0645587	0.948525	0.999942
AABR07018556.1	1.72279	-0.00262383	0.036809	0.114957	0.908479	0.999942
AABR07018764.1	0.942135	0.0103682	0.0269368	0.519473	0.603431	0.999942
AABR07018807.1	3.83814	0.0461644	0.0522779	0.822444	0.410824	0.999942
AABR07018837.1	2.69133	-0.0159783	0.0408758	0.188089	0.850807	0.999942
AABR07018857.1	0.299075	0.00321584	0.0179006	0.17404	0.861834	0.999942
AABR07018924.1	0.115312	-0.00282901	0.0177954	-0.22342	0.823209	0.999942
AABR07019019.1	0.266783	-0.00714009	0.0178139	-0.433085	0.664953	0.999942
AABR07019020.1	0.115312	-0.00282901	0.0177954	-0.22342	0.823209	0.999942
AABR07019061.1	18.1411	-0.0317204	0.0956067	-0.607302	0.54365	0.999942
AABR07019083.1	0.101576	0.00502378	0.0177954	0.193347	0.846687	0.999942
AABR07019083.2	0.0821873	0.00502378	0.0177954	0.195909	0.844682	0.999942
AABR07019085.1	57.7164	0.0673083	0.123862	0.580723	0.561427	0.999942
AABR07019086.1	931.212	-0.141118	0.120658	-1.5466	0.12196	0.999942
AABR07019088.1	223.706	-0.00194651	0.124515	-0.0134214	0.989292	0.999942
AABR07019091.1	2.25843	-0.00328443	0.0404294	0.210621	0.833183	0.999942
AABR07019116.2	0.360551	-0.00348764	0.0179498	-0.240937	0.809604	0.999942
AABR07019137.1	2.56545	0.00356896	0.0406168	-0.19144	0.848181	0.999942
AABR07019140.1	0.203151	0.0085731	0.0178146	0.291156	0.770932	0.999942
AABR07019155.1	0.266783	-0.00714009	0.0178139	-0.433085	0.664953	0.999942
AABR07019209.1	0.291268	0.00350712	0.0178892	0.191735	0.84795	0.999942
AABR07019209.2	11.256	-0.0635707	0.0816413	-0.849124	0.395812	0.999942
AABR07019230.1	22.2667	0.000880035	0.0985661	0.213069	0.831273	0.999942
AABR07019253.1	10.1398	-0.00814973	0.0782569	-0.498292	0.618279	0.999942
AABR07019254.1	144.35	-0.00163114	0.128734	-0.296325	0.766982	0.999942
AABR07019254.2	563.742	-0.0843896	0.114841	-0.935279	0.349645	0.999942
AABR07019269.1	1.07799	-0.0115975	0.0263379	-0.667451	0.504484	0.999942
AABR07019334.1	0.222817	-0.00712337	0.0178156	-0.430626	0.666741	0.999942
AABR07019341.1	0.291268	0.00350712	0.0178892	0.191735	0.84795	0.999942
AABR07019341.2	1.26517	-0.022574	0.0279685	-0.324465	0.745586	0.999942
AABR07019383.1	0.279687	0.00276141	0.0178738	0.0562643	0.955131	0.999942
AABR07019388.1	0.101576	0.00502378	0.0177954	0.193347	0.846687	0.999942
AABR07019392.1	0.203151	0.0085731	0.0178146	0.291156	0.770932	0.999942
AABR07019399.1	0.412232	0.00589667	0.0180514	0.160486	0.872498	0.999942
AABR07019403.1	761.448	0.0982512	0.109688	0.880053	0.378831	0.999942
AABR07019432.1	0.865766	-0.0179673	0.0227456	-0.613677	0.539429	0.999942
AABR07019435.1	0.101576	0.00502378	0.0177954	0.193347	0.846687	0.999942
AABR07019437.3	0.925577	0.00371394	0.026829	0.0808294	0.935578	0.999942
AABR07019437.4	15.6357	0.0641058	0.0894492	0.443261	0.657577	0.999942
AABR07019437.6	5.59806	0.00685484	0.0585943	-0.631131	0.527955	0.999942
AABR07019437.7	2.22322	0.00362454	0.0397299	0.0707726	0.943579	0.999942
AABR07019442.1	0.101576	0.00502378	0.0177954	0.193347	0.846687	0.999942
AABR07019442.2	2.26193	-0.00344123	0.03976	0.204442	0.838008	0.999942
AABR07019443.1	0.222817	-0.00712337	0.0178156	-0.430626	0.666741	0.999942
AABR07019449.1	5.35856	-0.0530427	0.0609522	-0.71982	0.471636	0.999942
AABR07019572.2	0.101576	0.00502378	0.0177954	0.193347	0.846687	0.999942
AABR07019593.1	0.115312	-0.00282901	0.0177954	-0.22342	0.823209	0.999942
AABR07019736.1	3.51891	0.0280957	0.0475525	0.0883503	0.929598	0.999942
AABR07019811.1	0.484661	0.00855235	0.0178149	0.193361	0.846676	0.999942
AABR07019903.2	0.335233	0.0030988	0.0179029	0.195195	0.845241	0.999942
AABR07019911.1	0.151471	-0.00282901	0.0177954	-0.243416	0.807683	0.999942
AABR07020125.1	0.107505	-0.00282901	0.0177954	-0.239926	0.810387	0.999942
AABR07020367.1	0.835648	-0.00379469	0.0220881	-0.398208	0.690477	0.999942
AABR07020404.1	0.461789	-0.0029357	0.018012	-0.247082	0.804845	0.999942
AABR07020537.1	43.3297	-0.0217741	0.116073	-0.138971	0.889473	0.999942
AABR07020663.2	84.5335	-0.0984719	0.125278	-0.952879	0.340651	0.999942
AABR07020774.1	0.498398	0.000695749	0.0178145	-0.223405	0.823221	0.999942
AABR07020786.1	8.31723	-0.00780836	0.0723375	-0.230127	0.817993	0.999942
AABR07020815.1	0.101576	0.00502378	0.0177954	0.193347	0.846687	0.999942
AABR07020859.1	0.678677	-0.00381506	0.0219005	-0.121591	0.903223	0.999942
AABR07020879.1	13.3873	-0.0563076	0.084154	-0.816431	0.414254	0.999942
AABR07020880.1	25.1843	0.0595013	0.104647	0.406394	0.684453	0.999942
AABR07020905.1	0.0821873	0.00502378	0.0177954	0.195909	0.844682	0.999942
AABR07020952.1	0.788676	-0.0151039	0.0249769	-0.505289	0.613356	0.999942
AABR07020979.1	3.44978	0.0102724	0.0479515	0.668752	0.503654	0.999942
AABR07020983.1	2.09895	-0.00946317	0.040025	-0.0625916	0.950092	0.999942
AABR07020987.1	0.82063	-0.00405681	0.0218991	0.149636	0.881052	0.999942
AABR07020990.1	5.11443	-0.00313159	0.0583375	-0.363824	0.715989	0.999942
AABR07020999.1	2.63836	0.00349451	0.0450186	-0.098767	0.921323	0.999942
AABR07021008.1	0.216888	0.000716505	0.0178143	-0.0114824	0.990839	0.999942
AABR07021018.1	0.433776	-0.000367127	0.0180735	-0.0558795	0.955438	0.999942
AABR07021018.2	3.64044	-0.0182882	0.0499455	-1.00755	0.313669	0.999942
AABR07021054.1	0.739321	0.00562697	0.024318	0.36937	0.711852	0.999942
AABR07021080.1	0.216888	0.000716505	0.0178143	-0.0114824	0.990839	0.999942
AABR07021199.1	0.107505	-0.00282901	0.0177954	-0.239926	0.810387	0.999942
AABR07021204.1	1.80701	-0.000396746	0.0384551	-0.204786	0.837739	0.999942
AABR07021220.1	0.812545	0.00807373	0.0235999	0.596324	0.550959	0.999942
AABR07021221.1	0.107505	-0.00282901	0.0177954	-0.239926	0.810387	0.999942
AABR07021293.1	0.335233	0.0030988	0.0179029	0.195195	0.845241	0.999942
AABR07021355.2	12.7459	-0.00640029	0.0828192	-0.253924	0.799554	0.999942
AABR07021357.1	2.44092	0.00876157	0.0433716	0.270875	0.786487	0.999942
AABR07021384.1	1.0219	-0.00664206	0.0279943	0.0620477	0.950525	0.999942
AABR07021392.1	0.253046	0.000716505	0.0178143	-0.0204674	0.983671	0.999942
AABR07021400.1	161.045	-0.125742	0.128599	-1.03321	0.301507	0.999942
AABR07021400.2	2.67204	-0.00705857	0.0433874	-0.76063	0.446878	0.999942
AABR07021401.1	1.00307	-0.0100538	0.0276481	-0.400224	0.688992	0.999942
AABR07021401.2	0.101576	0.00502378	0.0177954	0.193347	0.846687	0.999942
AABR07021402.1	76.0108	-0.0127087	0.125686	0.0486538	0.961195	0.999942
AABR07021405.2	0.107505	-0.00282901	0.0177954	-0.239926	0.810387	0.999942
AABR07021419.1	2.0183	-0.00525522	0.0366532	0.409472	0.682193	0.999942
AABR07021430.1	0.0821873	0.00502378	0.0177954	0.195909	0.844682	0.999942
AABR07021433.2	0.57151	0.000645061	0.0188063	-0.0979659	0.921959	0.999942
AABR07021465.1	11.2247	0.0530476	0.0799923	0.363563	0.716184	0.999942
AABR07021465.2	0.0821873	0.00502378	0.0177954	0.195909	0.844682	0.999942
AABR07021492.1	0.534556	0.000695748	0.0178145	-0.243401	0.807695	0.999942
AABR07021494.1	9.11978	-0.024021	0.0724435	-0.70555	0.480468	0.999942
AABR07021503.1	16.0348	-0.0096287	0.0864877	0.107365	0.9145	0.999942
AABR07021503.2	0.216888	0.000716505	0.0178143	-0.0114824	0.990839	0.999942
AABR07021508.2	2.63898	0.0449548	0.0451243	0.952407	0.34089	0.999942
AABR07021508.3	3.0839	0.00485695	0.0452415	-0.0522589	0.958322	0.999942
AABR07021536.1	6106.81	0.0979516	0.0979221	1.01063	0.312193	0.999942
AABR07021544.1	7.1866	-0.0124161	0.069006	-0.0478804	0.961812	0.999942
AABR07021545.1	0.821508	0.00803657	0.0255194	0.488725	0.625037	0.999942
AABR07021547.1	134.394	0.143832	0.128617	0.992265	0.321068	0.999942
AABR07021548.1	2.52185	-0.00755633	0.0441454	-0.312829	0.754411	0.999942
AABR07021559.1	0.296582	0.0085731	0.0178146	0.404759	0.685655	0.999942
AABR07021565.1	3.42134	0.0152014	0.0507536	0.376108	0.706837	0.999942
AABR07021573.1	0.195007	0.00502378	0.0177954	0.216063	0.828939	0.999942
AABR07021574.1	0.101576	0.00502378	0.0177954	0.193347	0.846687	0.999942
AABR07021579.1	0.483671	-0.00691991	0.0181378	-0.319632	0.749248	0.999942
AABR07021589.1	0.216888	0.000716505	0.0178143	-0.0114824	0.990839	0.999942
AABR07021590.1	1.84429	-0.00283011	0.0366098	-0.226172	0.821067	0.999942
AABR07021591.1	0.563365	-0.000124275	0.0201554	-0.0172068	0.986272	0.999942
AABR07021596.1	0.775592	0.0105421	0.022629	0.248707	0.803588	0.999942
AABR07021596.3	8.49173	-0.0222011	0.0726557	-0.125184	0.900378	0.999942
AABR07021596.4	5.30975	0.0451698	0.0603568	0.551049	0.5816	0.999942
AABR07021635.3	2.24003	-0.00874903	0.0368609	-0.166654	0.867642	0.999942
AABR07021636.1	22.1607	0.0248024	0.09629	0.330988	0.740654	0.999942
AABR07021666.1	57.8034	0.28744	0.123147	2.43493	0.0148948	0.999942
AABR07021704.1	1490.31	-0.0126565	0.102152	-0.129015	0.897346	0.999942
AABR07021714.1	95.8706	-0.182236	0.126815	-1.7828	0.0746194	0.999942
AABR07021717.1	0.101576	0.00502378	0.0177954	0.193347	0.846687	0.999942
AABR07021730.1	13.0503	-0.0201169	0.0859413	0.0511913	0.959173	0.999942
AABR07021734.1	0.101576	0.00502378	0.0177954	0.193347	0.846687	0.999942
AABR07021736.1	1.07684	0.00556766	0.0268863	0.195067	0.845341	0.999942
AABR07021759.1	0.637745	0.0027347	0.0227681	0.253512	0.799873	0.999942
AABR07021760.1	6.89696	-0.0229604	0.0641624	-0.574233	0.56581	0.999942
AABR07021762.1	13.4724	-0.0303661	0.0856804	-0.0160095	0.987227	0.999942
AABR07021762.2	0.500441	-0.00804483	0.0181587	-0.372325	0.709651	0.999942
AABR07021812.1	1266.67	-0.0601534	0.105136	-0.569344	0.569123	0.999942
AABR07021823.1	60.3982	0.0579501	0.123507	0.379622	0.704226	0.999942
AABR07021823.2	1.04475	-0.0121612	0.0281711	-0.289812	0.77196	0.999942
AABR07021853.1	1.11514	0.00636491	0.0263623	-0.341645	0.732618	0.999942
AABR07021863.1	138.743	-0.0253348	0.128582	-0.160199	0.872725	0.999942
AABR07021871.1	63.8439	-0.0479883	0.125234	-0.587093	0.557141	0.999942
AABR07021888.1	5.05183	0.0647793	0.0581805	0.53463	0.592906	0.999942
AABR07021930.1	3.71069	0.0413872	0.0448554	0.983291	0.325464	0.999942
AABR07021945.1	0.107505	-0.00282901	0.0177954	-0.239926	0.810387	0.999942
AABR07021946.1	0.975875	-0.0115025	0.0289203	-0.300274	0.763968	0.999942
AABR07021946.2	0.552121	0.000453421	0.0201066	0.0720472	0.942564	0.999942
AABR07021955.1	101.327	0.0140737	0.128598	0.253226	0.800094	0.999942
AABR07021988.1	272.436	0.0598246	0.12325	0.394871	0.692938	0.999942
AABR07021996.1	10.6685	0.104872	0.079169	1.23322	0.217493	0.999942
AABR07021998.1	0.101576	0.00502378	0.0177954	0.193347	0.846687	0.999942
AABR07022022.1	0.0821873	0.00502378	0.0177954	0.195909	0.844682	0.999942
AABR07022039.1	11.8504	-0.0516821	0.078817	-0.442284	0.658283	0.999942
AABR07022046.1	0.904958	-0.0164044	0.0246306	-0.262098	0.793246	0.999942
AABR07022053.1	0.195007	0.00502378	0.0177954	0.216063	0.828939	0.999942
AABR07022055.1	0.956083	-0.00489134	0.0269212	-0.214704	0.829998	0.999942
AABR07022061.1	0.253046	0.000716505	0.0178143	-0.0204674	0.983671	0.999942
AABR07022064.1	0.101576	0.00502378	0.0177954	0.193347	0.846687	0.999942
AABR07022072.2	1.44364	-0.00805758	0.03345	-0.535707	0.592161	0.999942
AABR07022098.1	21.9659	0.0378182	0.100653	0.13434	0.893134	0.999942
AABR07022113.1	2.88204	0.00834082	0.0443717	-0.115235	0.908259	0.999942
AABR07022134.1	0.315845	0.00277194	0.0178759	0.13431	0.893157	0.999942
AABR07022144.1	78.5762	0.0512895	0.127321	0.213709	0.830774	0.999942
AABR07022157.1	12.0925	-0.00940082	0.0824252	-0.470471	0.638018	0.999942
AABR07022162.1	0.354622	0.00332007	0.0179306	0.0676028	0.946102	0.999942
AABR07022168.1	9.77589	0.0156153	0.077098	-0.0786257	0.93733	0.999942
AABR07022202.1	0.222817	-0.00712337	0.0178156	-0.430626	0.666741	0.999942
AABR07022202.2	0.866757	-0.00434558	0.0239462	-0.416272	0.677211	0.999942
AABR07022212.1	0.469934	-0.00132571	0.0181191	-0.141764	0.887266	0.999942
AABR07022653.1	0.453982	-0.00277233	0.018002	-0.365879	0.714456	0.999942
AABR07022739.1	0.266783	-0.00714009	0.0178139	-0.433085	0.664953	0.999942
AABR07024139.1	0.890904	0.00624094	0.024217	0.147623	0.882641	0.999942
AABR07024203.3	0.783901	-0.00826712	0.0233934	-0.148162	0.882215	0.999942
AABR07024360.1	0.721102	-0.00855549	0.0208189	-0.377649	0.705692	0.999942
AABR07024381.1	0.189692	0.000389628	0.0178131	-0.0193231	0.984583	0.999942
AABR07024399.1	0.0821873	0.00502378	0.0177954	0.195909	0.844682	0.999942
AABR07024439.1	1.88816	-0.00357119	0.035092	0.574785	0.565437	0.999942
AABR07024441.1	0.195007	0.00502378	0.0177954	0.216063	0.828939	0.999942
AABR07024442.1	7.29742	0.036839	0.0691742	0.687008	0.492078	0.999942
AABR07024457.1	47.9557	-0.234995	0.115957	-1.85318	0.0638562	0.999942
AABR07024463.1	2.2299	-0.0269174	0.0412421	-0.403357	0.686686	0.999942
AABR07024468.1	2.37431	0.00622351	0.0409054	-0.0672296	0.946399	0.999942
AABR07024473.2	14.0684	0.0144803	0.0879209	-0.29862	0.76523	0.999942
AABR07024491.1	0.498398	0.000695749	0.0178145	-0.223405	0.823221	0.999942
AABR07024500.1	0.636132	0.00418556	0.019258	-0.0225837	0.981982	0.999942
AABR07024542.1	176.341	0.228765	0.127389	1.79527	0.0726104	0.999942
AABR07024546.1	0.725247	0.0104261	0.022369	0.638713	0.52301	0.999942
AABR07024580.1	0.461789	-0.0029357	0.018012	-0.247082	0.804845	0.999942
AABR07024580.2	0.101576	0.00502378	0.0177954	0.193347	0.846687	0.999942
AABR07024593.2	0.675352	0.0154868	0.0202476	0.864356	0.387392	0.999942
AABR07024637.1	7.66668	-0.0357197	0.0696505	-0.625085	0.531915	0.999942
AABR07024641.1	3.80973	0.00234031	0.0525837	-0.0414672	0.966923	0.999942
AABR07024652.1	0.151471	-0.00282901	0.0177954	-0.243416	0.807683	0.999942
AABR07024653.1	0.107505	-0.00282901	0.0177954	-0.239926	0.810387	0.999942
AABR07024669.1	14.6246	0.0330898	0.0894052	0.166412	0.867833	0.999942
AABR07024734.1	0.291268	0.00350712	0.0178892	0.191735	0.84795	0.999942
AABR07024735.1	0.101576	0.00502378	0.0177954	0.193347	0.846687	0.999942
AABR07024757.1	46.4643	-0.0608746	0.113838	-0.523826	0.6004	0.999942
AABR07024769.1	458.889	0.0407783	0.117168	0.288771	0.772756	0.999942
AABR07024786.1	1885.75	-0.0809742	0.10033	-0.88655	0.375321	0.999942
AABR07024790.1	0.392506	0.00365064	0.0179295	0.198562	0.842605	0.999942
AABR07024795.1	3.51257	-0.0142494	0.0479366	-0.824488	0.409662	0.999942
AABR07024799.2	8.85737	-0.00453846	0.0739347	-0.104069	0.917114	0.999942
AABR07024799.3	0.230625	-0.00714009	0.0178139	-0.319006	0.749722	0.999942
AABR07024802.1	1.04494	-0.0140153	0.0282941	-0.389643	0.696801	0.999942
AABR07024814.2	2.514	0.00933219	0.0433908	0.337828	0.735493	0.999942
AABR07024825.1	0.101576	0.00502378	0.0177954	0.193347	0.846687	0.999942
AABR07024833.1	10.0456	0.0439343	0.0767156	0.662457	0.507678	0.999942
AABR07024856.1	4.79171	-0.0646241	0.0573378	-0.799251	0.424145	0.999942
AABR07024869.1	3.82979	-0.0418188	0.0512814	-0.640705	0.521714	0.999942
AABR07024869.2	0.619097	-0.00161402	0.0191323	0.275101	0.783238	0.999942
AABR07024870.1	0.209081	0.000733236	0.0178159	-0.00772427	0.993837	0.999942
AABR07024873.2	1.01901	0.00659158	0.0294792	0.33063	0.740924	0.999942
AABR07024951.1	2.29756	0.00643755	0.0389448	0.86245	0.38844	0.999942
AABR07024955.1	0.151471	-0.00282901	0.0177954	-0.243416	0.807683	0.999942
AABR07024964.1	0.404087	0.00435836	0.0179518	0.281256	0.778514	0.999942
AABR07024972.1	3.36762	0.0312982	0.0471166	0.280206	0.779319	0.999942
AABR07024982.1	0.195007	0.00502378	0.0177954	0.216063	0.828939	0.999942
AABR07024999.1	1.90327	-0.00433213	0.0396366	-0.229188	0.818722	0.999942
AABR07025010.1	30.3312	0.0267039	0.103035	0.352612	0.724379	0.999942
AABR07025023.1	1.06559	0.00650988	0.0283351	0.415944	0.677451	0.999942
AABR07025051.1	0.324393	-0.00322266	0.0179383	-0.233757	0.815174	0.999942
AABR07025051.2	0.0821873	0.00502378	0.0177954	0.195909	0.844682	0.999942
AABR07025065.1	0.439705	-0.00607595	0.0180827	-0.350127	0.726244	0.999942
AABR07025074.1	3.75575	0.0128526	0.019204	0.592546	0.553485	0.999942
AABR07025089.1	2.99849	-0.00370837	0.0468718	0.110014	0.912398	0.999942
AABR07025140.1	3.21617	0.00567274	0.0489745	0.099521	0.920725	0.999942
AABR07025263.1	13.6007	0.0532019	0.086822	0.287428	0.773785	0.999942
AABR07025272.1	0.499608	0.00514048	0.0181726	0.364064	0.71581	0.999942
AABR07025277.1	20.256	0.0201827	0.094619	0.296521	0.766833	0.999942
AABR07025295.1	439.513	0.0326268	0.124186	0.467678	0.640015	0.999942
AABR07025299.1	0.727032	-0.0137432	0.0209038	-0.536163	0.591846	0.999942
AABR07025301.1	0.615753	-0.0112457	0.0193321	-0.524549	0.599897	0.999942
AABR07025303.1	1.19983	0.00497773	0.0278523	-0.2115	0.832497	0.999942
AABR07025316.1	16.8303	-0.129183	0.0932874	-1.28821	0.197674	0.999942
AABR07025345.1	57.6403	0.163625	0.12206	1.46746	0.14225	0.999942
AABR07025348.1	0.714836	-0.00480094	0.0223162	-0.128553	0.897712	0.999942
AABR07025358.1	6.35476	-0.00396117	0.0628016	-0.260834	0.794221	0.999942
AABR07025360.1	10.7662	0.00178322	0.0775011	-0.479039	0.631911	0.999942
AABR07025366.1	1.7826	-0.0370495	0.035351	-1.54553	0.122219	0.999942
AABR07025385.1	3.61165	-0.00134337	0.0521263	0.00249623	0.998008	0.999942
AABR07025408.1	0.101576	0.00502378	0.0177954	0.193347	0.846687	0.999942
AABR07025527.1	7.07787	0.0306452	0.0682651	0.434614	0.663843	0.999942
AABR07025594.1	0.693404	0.00590135	0.0199357	-0.0120118	0.990416	0.999942
AABR07025662.1	57.1507	-0.0979706	0.121937	-0.664211	0.506556	0.999942
AABR07025673.1	18.4177	0.0131002	0.0945975	0.0463864	0.963002	0.999942
AABR07025689.1	1.43954	-0.00830836	0.0324356	0.132705	0.894427	0.999942
AABR07025698.1	0.203151	0.0085731	0.0178146	0.291156	0.770932	0.999942
AABR07025701.1	0.346477	0.000716506	0.0178143	-0.059431	0.952609	0.999942
AABR07025743.1	0.703592	-0.00446919	0.0223347	-0.0197754	0.984223	0.999942
AABR07025745.1	1.24041	0.0111679	0.027019	0.722797	0.469805	0.999942
AABR07025757.1	5.15971	0.00271039	0.0597053	0.0863008	0.931227	0.999942
AABR07025787.1	4.69329	0.00625659	0.0580964	0.0364349	0.970936	0.999942
AABR07025825.1	0.216888	0.000716505	0.0178143	-0.0114824	0.990839	0.999942
AABR07025900.1	23.8925	-0.0663945	0.10325	-0.558673	0.576385	0.999942
AABR07025937.1	0.411895	0.00415244	0.01796	0.196033	0.844584	0.999942
AABR07025953.1	5.83863	-0.0102265	0.0620718	-0.553786	0.579725	0.999942
AABR07025958.1	3.88253	0.017971	0.0533514	0.146051	0.883881	0.999942
AABR07025986.1	43.324	-0.0787121	0.111331	-1.14584	0.25186	0.999942
AABR07025986.2	3.11829	-0.0328373	0.0472558	-0.435816	0.66297	0.999942
AABR07025999.1	0.538385	0.00565832	0.0183487	0.32558	0.744742	0.999942
AABR07026002.1	10.0564	0.0402207	0.0783403	0.402058	0.687641	0.999942
AABR07026002.2	0.209081	0.000733236	0.0178159	-0.00772427	0.993837	0.999942
AABR07026002.3	6.80418	0.0313891	0.0670269	0.322531	0.74705	0.999942
AABR07026002.4	2.66762	0.00898349	0.0454372	-0.0575577	0.954101	0.999942
AABR07026012.1	20.3604	-0.060561	0.0976769	-0.281815	0.778086	0.999942
AABR07026015.1	0.151471	-0.00282901	0.0177954	-0.243416	0.807683	0.999942
AABR07026021.1	1.74425	0.0169889	0.0366691	0.671081	0.502169	0.999942
AABR07026032.1	27.2533	0.0160356	0.106561	0.178118	0.85863	0.999942
AABR07026032.2	0.615661	-0.0019821	0.0208754	-0.0441991	0.964746	0.999942
AABR07026032.3	122.88	-0.0338977	0.12886	-0.158661	0.873936	0.999942
AABR07026037.1	0.209081	0.000733236	0.0178159	-0.00772427	0.993837	0.999942
AABR07026044.1	0.164375	0.00799874	0.0178103	0.29507	0.767941	0.999942
AABR07026048.1	0.151471	-0.00282901	0.0177954	-0.243416	0.807683	0.999942
AABR07026058.1	0.637745	0.0027347	0.0227681	0.253512	0.799873	0.999942
AABR07026059.1	0.296582	0.0085731	0.0178146	0.404759	0.685655	0.999942
AABR07026063.1	1.184	0.0111771	0.0271272	-0.3274	0.743365	0.999942
AABR07026112.1	15.1995	-0.0271012	0.0905428	-0.0611282	0.951257	0.999942
AABR07026112.2	0.510312	-0.00436333	0.0181837	-0.110361	0.912123	0.999942
AABR07026114.1	5.32485	-0.0248034	0.0604064	-0.74479	0.456399	0.999942
AABR07026120.1	0.253046	0.000716505	0.0178143	-0.0204674	0.983671	0.999942
AABR07026125.1	1.95151	0.0276562	0.036664	0.54669	0.584592	0.999942
AABR07026137.1	48.5077	0.059095	0.121052	0.317632	0.750764	0.999942
AABR07026137.2	1.73097	-0.0188473	0.0364259	-0.750827	0.452757	0.999942
AABR07026144.1	8.12682	0.0438662	0.0713836	0.735186	0.462226	0.999942
AABR07026199.1	0.552121	0.000453421	0.0201066	0.0720472	0.942564	0.999942
AABR07026281.1	0.390013	0.0085731	0.0178146	0.263468	0.79219	0.999942
AABR07026291.1	897.302	0.094333	0.107684	0.836087	0.403106	0.999942
AABR07026294.1	48.9357	0.056469	0.118293	0.225171	0.821846	0.999942
AABR07026300.1	0.266783	-0.00714009	0.0178139	-0.433085	0.664953	0.999942
AABR07026302.1	0.230625	-0.00714009	0.0178139	-0.319006	0.749722	0.999942
AABR07026305.1	1.4178	-0.0114496	0.0311604	-0.513081	0.607895	0.999942
AABR07026311.1	75.0104	0.0525943	0.126084	0.458971	0.646255	0.999942
AABR07026317.1	0.318464	0.00360772	0.0179239	0.069723	0.944414	0.999942
AABR07026339.1	0.560947	-0.0132559	0.0182394	-0.661056	0.508576	0.999942
AABR07026361.1	1.37403	0.000282423	0.0330862	0.0775578	0.93818	0.999942
AABR07026361.2	0.383086	0.00500066	0.0177954	-0.0167965	0.986599	0.999942
AABR07026361.3	12.5667	0.132637	0.0829497	1.46191	0.143766	0.999942
AABR07026377.1	0.928723	0.0154716	0.0245658	0.538376	0.590317	0.999942
AABR07026399.1	0.253046	0.000716505	0.0178143	-0.0204674	0.983671	0.999942
AABR07026424.1	13.968	0.0651049	0.087599	0.567941	0.570075	0.999942
AABR07026441.1	1.57672	-0.00379232	0.0349159	0.0490046	0.960916	0.999942
AABR07026441.2	0.382095	-0.0104023	0.01798	-0.518368	0.604201	0.999942
AABR07026473.1	676.592	-0.162796	0.115834	-1.54896	0.121391	0.999942
AABR07026483.1	2128.43	-0.0137368	0.0993982	-0.168038	0.866554	0.999942
AABR07026492.1	0.3322	-0.00337196	0.0179436	-0.104978	0.916393	0.999942
AABR07026499.2	0.183763	0.00825086	0.0178121	0.391457	0.695459	0.999942
AABR07026499.3	4.38657	-0.0195808	0.0488602	-0.377346	0.705917	0.999942
AABR07026503.1	0.9031	-0.00696711	0.0244435	-0.487058	0.626218	0.999942
AABR07026509.1	0.151471	-0.00282901	0.0177954	-0.243416	0.807683	0.999942
AABR07026534.1	0.209081	0.000733236	0.0178159	-0.00772427	0.993837	0.999942
AABR07026534.3	1.32888	-0.0063654	0.0309539	-0.732453	0.463892	0.999942
AABR07026536.1	25.7878	-0.0474439	0.102068	-0.378838	0.704808	0.999942
AABR07026537.1	0.266783	-0.00714009	0.0178139	-0.433085	0.664953	0.999942
AABR07026544.1	2.18848	0.0161586	0.0400139	0.377267	0.705975	0.999942
AABR07026557.1	58.4141	-0.0737562	0.122974	-0.845506	0.397829	0.999942
AABR07026557.2	76.385	0.0322516	0.125799	0.228791	0.819032	0.999942
AABR07026565.1	4.82884	-0.00494292	0.0581368	-0.105026	0.916355	0.999942
AABR07026565.2	8.76881	0.025562	0.0736042	0.353263	0.723892	0.999942
AABR07026612.1	2.97031	0.0307513	0.0423753	1.08217	0.279176	0.999942
AABR07026623.1	0.67087	-0.00420183	0.0232849	-0.298014	0.765693	0.999942
AABR07026641.1	0.997141	-0.00266205	0.0258554	-0.0186748	0.985101	0.999942
AABR07026654.1	0.266783	-0.00714009	0.0178139	-0.433085	0.664953	0.999942
AABR07026777.1	0.151471	-0.00282901	0.0177954	-0.243416	0.807683	0.999942
AABR07026797.1	0.904978	-0.000132591	0.0260062	-0.156178	0.875893	0.999942
AABR07026805.1	141.506	0.0459594	0.12844	0.389478	0.696923	0.999942
AABR07026805.2	0.101576	0.00502378	0.0177954	0.193347	0.846687	0.999942
AABR07026842.1	0.929846	-0.0137673	0.0266224	-0.611862	0.540629	0.999942
AABR07026892.1	0.625946	0.00360119	0.0183136	0.100243	0.920152	0.999942
AABR07026893.1	84.7142	-0.0576688	0.127832	-0.742571	0.457742	0.999942
AABR07026912.2	0.0821873	0.00502378	0.0177954	0.195909	0.844682	0.999942
AABR07026921.1	5.68203	0.0679597	0.0623896	1.22949	0.218889	0.999942
AABR07026929.1	0.0821873	0.00502378	0.0177954	0.195909	0.844682	0.999942
AABR07026936.3	0.417824	-0.00243902	0.017973	-0.243341	0.807741	0.999942
AABR07026938.1	8.26688	0.00301114	0.0712819	0.048856	0.961034	0.999942
AABR07026972.1	0.115312	-0.00282901	0.0177954	-0.22342	0.823209	0.999942
AABR07026975.1	1.11582	-0.000880489	0.0290017	-0.148139	0.882233	0.999942
AABR07026984.1	0.302941	-0.00714009	0.0178139	-0.323275	0.746487	0.999942
AABR07026984.3	0.101576	0.00502378	0.0177954	0.193347	0.846687	0.999942
AABR07026989.1	5.45795	0.0086111	0.0613063	0.241296	0.809326	0.999942
AABR07026991.1	0.195007	0.00502378	0.0177954	0.216063	0.828939	0.999942
AABR07026997.1	0.442738	-0.00150883	0.0182644	-0.02328	0.981427	0.999942
AABR07027010.1	0.203151	0.0085731	0.0178146	0.291156	0.770932	0.999942
AABR07027010.2	4.77297	0.0148979	0.0578339	0.127784	0.89832	0.999942
AABR07027030.1	0.101576	0.00502378	0.0177954	0.193347	0.846687	0.999942
AABR07027039.1	1.72427	1.68279e-05	0.0363442	-0.350082	0.726277	0.999942
AABR07027069.1	0.115312	-0.00282901	0.0177954	-0.22342	0.823209	0.999942
AABR07027072.1	0.947661	0.00777486	0.0251879	0.75846	0.448175	0.999942
AABR07027080.1	6.31119	0.0440056	0.0637391	0.721392	0.470668	0.999942
AABR07027098.1	0.360551	-0.00348764	0.0179498	-0.240937	0.809604	0.999942
AABR07027128.1	0.724248	-0.000589895	0.0220288	-0.293676	0.769005	0.999942
AABR07027137.1	4.29217	-0.0675335	0.0537764	-1.46291	0.143491	0.999942
AABR07027150.2	3.02343	0.00745656	0.0454194	0.438888	0.660743	0.999942
AABR07027152.1	0.354622	0.00332007	0.0179306	0.0676028	0.946102	0.999942
AABR07027155.1	0.566849	0.0114862	0.0183419	0.401458	0.688083	0.999942
AABR07027190.2	2.75985	-0.00782965	0.0462444	-0.214701	0.83	0.999942
AABR07027212.1	74.2998	0.134682	0.125779	0.749148	0.453768	0.999942
AABR07027225.1	0.296582	0.0085731	0.0178146	0.404759	0.685655	0.999942
AABR07027235.1	1.60185	0.00414745	0.0325302	-0.194948	0.845434	0.999942
AABR07027235.2	0.164375	0.00799874	0.0178103	0.29507	0.767941	0.999942
AABR07027240.1	1.1129	0.0124617	0.0243065	0.868618	0.385056	0.999942
AABR07027254.1	0.598096	-0.00226848	0.0179595	-0.337272	0.735912	0.999942
AABR07027258.1	6.46918	0.0243568	0.0565392	0.494598	0.620884	0.999942
AABR07027263.1	0.897226	0.00317438	0.022422	0.633171	0.526622	0.999942
AABR07027267.1	10.2018	-0.0790387	0.0768799	-1.1431	0.252996	0.999942
AABR07027272.1	0.368359	-0.00372833	0.0179599	-0.2245	0.822368	0.999942
AABR07027287.1	0.383086	0.00500066	0.0177954	-0.0167965	0.986599	0.999942
AABR07027306.1	2717.06	0.162993	0.101342	1.55651	0.119588	0.999942
AABR07027309.1	32.3527	-0.0150081	0.110439	-0.0909415	0.927539	0.999942
AABR07027321.1	0.0821873	0.00502378	0.0177954	0.195909	0.844682	0.999942
AABR07027322.1	0.222817	-0.00712337	0.0178156	-0.430626	0.666741	0.999942
AABR07027342.1	5.94518	0.0354501	0.063196	0.234359	0.814707	0.999942
AABR07027371.1	0.392506	0.00365064	0.0179295	0.198562	0.842605	0.999942
AABR07027377.1	0.107505	-0.00282901	0.0177954	-0.239926	0.810387	0.999942
AABR07027381.1	6.3005	0.00531021	0.0645822	-0.0483638	0.961426	0.999942
AABR07027390.2	2.72931	-0.0451252	0.0457112	-0.943398	0.345477	0.999942
AABR07027394.2	0.398158	0.0111767	0.0179335	0.491693	0.622937	0.999942
AABR07027407.1	116.835	-0.048328	0.128491	-0.747182	0.454954	0.999942
AABR07027431.1	3.29821	0.0271497	0.0480712	0.892649	0.372045	0.999942
AABR07027478.3	0.195007	0.00502378	0.0177954	0.216063	0.828939	0.999942
AABR07027526.1	0.115312	-0.00282901	0.0177954	-0.22342	0.823209	0.999942
AABR07027545.1	0.383086	0.00500066	0.0177954	-0.0167965	0.986599	0.999942
AABR07027569.2	0.0821873	0.00502378	0.0177954	0.195909	0.844682	0.999942
AABR07027569.3	0.0821873	0.00502378	0.0177954	0.195909	0.844682	0.999942
AABR07027575.1	19.0902	-0.0604684	0.0963495	-0.382116	0.702376	0.999942
AABR07027581.1	162.02	-0.0109559	0.0615353	-0.877171	0.380394	0.999942
AABR07027613.1	0.183763	0.00825086	0.0178121	0.391457	0.695459	0.999942
AABR07027718.1	20.0477	-0.0795779	0.0957491	-0.945631	0.344337	0.999942
AABR07027750.1	6.0397	0.0174812	0.0638198	0.271319	0.786146	0.999942
AABR07027752.2	0.115312	-0.00282901	0.0177954	-0.22342	0.823209	0.999942
AABR07027753.2	3.27649	0.0229658	0.0456512	0.229977	0.81811	0.999942
AABR07027799.1	1.43988	-0.00781457	0.0339277	-0.114097	0.909161	0.999942
AABR07027809.1	10.0307	0.00622037	0.0756113	-0.0871925	0.930519	0.999942
AABR07027810.1	2.50158	0.00197264	0.041861	-0.16245	0.870951	0.999942
AABR07027810.2	3.81885	-0.0188744	0.0511949	-0.347169	0.728465	0.999942
AABR07027810.3	0.475864	-0.00733176	0.0188339	-0.448949	0.653468	0.999942
AABR07027810.4	9.83302	0.049974	0.0750998	0.88803	0.374525	0.999942
AABR07027811.2	0.64589	0.00298309	0.0214492	0.137359	0.890747	0.999942
AABR07027819.2	31.992	0.0460462	0.111856	0.586773	0.557356	0.999942
AABR07027854.1	2.50815	0.0184058	0.0419459	0.833995	0.404284	0.999942
AABR07027857.1	0.0821873	0.00502378	0.0177954	0.195909	0.844682	0.999942
AABR07027866.1	0.0821873	0.00502378	0.0177954	0.195909	0.844682	0.999942
AABR07027870.1	54.1968	0.0962733	0.122214	0.789747	0.429676	0.999942
AABR07027870.2	4.23427	0.00235797	0.0510628	0.518684	0.603981	0.999942
AABR07027872.1	1.51848	0.00517085	0.0314198	-0.146418	0.883592	0.999942
AABR07027902.1	101.19	-0.146847	0.128615	-1.04426	0.296366	0.999942
AABR07027910.1	4.47302	0.00331929	0.0553539	0.336375	0.736588	0.999942
AABR07027919.1	0.687813	0.0127401	0.0184721	0.357734	0.720542	0.999942
AABR07027925.1	252.664	0.0918641	0.127797	1.02657	0.304625	0.999942
AABR07027961.1	1.04154	0.0209205	0.0276543	0.79975	0.423856	0.999942
AABR07027979.1	1189.12	-0.223541	0.108175	-1.99078	0.0465053	0.999942
AABR07028009.1	0.417824	-0.00243902	0.017973	-0.243341	0.807741	0.999942
AABR07028013.1	36.2911	0.0909061	0.113096	0.484164	0.628269	0.999942
AABR07028027.1	0.151471	-0.00282901	0.0177954	-0.243416	0.807683	0.999942
AABR07028039.1	3.46921	0.0574182	0.0472713	1.4226	0.154852	0.999942
AABR07028094.1	0.107505	-0.00282901	0.0177954	-0.239926	0.810387	0.999942
AABR07028137.1	0.302941	-0.00714009	0.0178139	-0.323275	0.746487	0.999942
AABR07028157.1	2.47601	0.0383978	0.0416455	1.05593	0.291001	0.999942
AABR07028185.1	8.42088	0.0211528	0.072755	0.350159	0.726219	0.999942
AABR07028227.1	0.151471	-0.00282901	0.0177954	-0.243416	0.807683	0.999942
AABR07028237.1	4.47235	0.0137828	0.0554526	0.253845	0.799616	0.999942
AABR07028262.1	2.17768	0.0292503	0.0414456	0.535869	0.592049	0.999942
AABR07028349.1	2.92267	0.0235049	0.0465881	0.218212	0.827264	0.999942
AABR07028352.1	0.183763	0.00825086	0.0178121	0.391457	0.695459	0.999942
AABR07028356.1	0.115312	-0.00282901	0.0177954	-0.22342	0.823209	0.999942
AABR07028414.1	41.0001	-0.0538782	0.115631	-0.61316	0.53977	0.999942
AABR07028446.1	0.0821873	0.00502378	0.0177954	0.195909	0.844682	0.999942
AABR07028469.1	5.54794	-0.0276977	0.0608945	-0.317906	0.750556	0.999942
AABR07028469.2	8.72603	-0.00343645	0.07397	-0.216071	0.828932	0.999942
AABR07028488.1	16.5541	-0.0584145	0.0908057	-0.679531	0.496802	0.999942
AABR07028523.1	0.310319	0.000716505	0.0178143	-0.0123858	0.990118	0.999942
AABR07028534.1	0.775929	0.0117932	0.0227556	0.361096	0.718028	0.999942
AABR07028535.1	9.74861	0.0127137	0.0741363	-0.0561131	0.955252	0.999942
AABR07028558.1	0.527822	-0.00883882	0.0182063	-0.401357	0.688157	0.999942
AABR07028568.1	10.2484	-0.022982	0.0783372	-0.152721	0.878618	0.999942
AABR07028568.2	11.2081	-0.0109635	0.0797057	0.0022704	0.998188	0.999942
AABR07028615.1	312.128	0.0973542	0.122021	0.840998	0.400349	0.999942
AABR07028615.2	0.101576	0.00502378	0.0177954	0.193347	0.846687	0.999942
AABR07028665.1	5.59063	0.0404847	0.0583874	0.84865	0.396076	0.999942
AABR07028669.1	11.3796	-0.0867991	0.0809817	-0.660708	0.5088	0.999942
AABR07028691.2	0.222817	-0.00712337	0.0178156	-0.430626	0.666741	0.999942
AABR07028748.1	0.115312	-0.00282901	0.0177954	-0.22342	0.823209	0.999942
AABR07028749.1	0.378769	0.0109445	0.0179042	0.59981	0.548633	0.999942
AABR07028749.2	0.233658	0.000400572	0.0178118	0.0112651	0.991012	0.999942
AABR07028768.1	0.324393	-0.00322266	0.0179383	-0.233757	0.815174	0.999942
AABR07028769.1	129.99	0.0856015	0.128811	0.582428	0.560278	0.999942
AABR07028776.1	0.195007	0.00502378	0.0177954	0.216063	0.828939	0.999942
AABR07028784.1	1.96384	0.0172778	0.0357054	1.01256	0.311269	0.999942
AABR07028792.1	6.77175	0.00221555	0.0666525	-0.119047	0.905238	0.999942
AABR07028793.1	3.6891	0.012768	0.0489508	0.482753	0.629271	0.999942
AABR07028795.1	0.285339	0.0107495	0.0178793	0.482243	0.629633	0.999942
AABR07028795.2	2.94626	-0.0177555	0.0475221	-0.678604	0.497389	0.999942
AABR07028797.1	131.624	0.0336526	0.128794	0.137305	0.89079	0.999942
AABR07028805.1	133.763	0.0139487	0.128674	-0.0261968	0.9791	0.999942
AABR07028816.1	0.914399	-0.00247078	0.0266021	0.194529	0.845762	0.999942
AABR07028839.1	0.195007	0.00502378	0.0177954	0.216063	0.828939	0.999942
AABR07028839.2	1.13839	-0.0234108	0.0271537	-1.02394	0.305865	0.999942
AABR07028859.1	0.310319	0.000716505	0.0178143	-0.0123858	0.990118	0.999942
AABR07028874.2	0.101576	0.00502378	0.0177954	0.193347	0.846687	0.999942
AABR07028887.1	43.5261	-0.00827962	0.118634	0.0541493	0.956816	0.999942
AABR07028888.1	1.04953	-0.0156674	0.026297	-0.261436	0.793756	0.999942
AABR07028902.1	1009.98	0.0884305	0.105764	0.844996	0.398113	0.999942
AABR07028908.2	171.54	0.00509126	0.127124	0.164468	0.869363	0.999942
AABR07028917.1	0.744635	0.00939713	0.0210541	0.422833	0.672417	0.999942
AABR07028945.1	0.901495	-0.0130421	0.0264722	-0.503494	0.614617	0.999942
AABR07028970.1	12.4059	-0.0582181	0.084094	-0.598324	0.549624	0.999942
AABR07028970.2	124.202	-0.023511	0.12875	-0.380037	0.703918	0.999942
AABR07028979.1	2.53452	0.0348205	0.0421204	0.880943	0.378349	0.999942
AABR07028984.1	0.607113	0.00215574	0.0208816	0.135552	0.892175	0.999942
AABR07028989.1	2.13888	-0.00791572	0.0411022	-0.340696	0.733332	0.999942
AABR07028997.1	10.2726	-0.114217	0.0782948	-1.61866	0.105521	0.999942
AABR07028998.1	7.66404	0.04819	0.0680678	0.392561	0.694644	0.999942
AABR07028999.1	118.427	0.1663	0.128841	1.2163	0.22387	0.999942
AABR07029002.1	0.387192	-0.00114332	0.0180309	-0.141818	0.887224	0.999942
AABR07029002.2	112.815	0.0182388	0.128789	-0.0484281	0.961375	0.999942
AABR07029002.3	185.401	0.036918	0.126592	0.292136	0.770183	0.999942
AABR07029023.1	27.7149	-0.0850274	0.099546	-1.29313	0.195966	0.999942
AABR07029090.1	0.34897	-0.00420577	0.0179311	-0.252277	0.800827	0.999942
AABR07029111.2	0.456475	-0.00765404	0.0185041	-0.445105	0.656244	0.999942
AABR07029164.1	36.4928	0.021794	0.115062	0.411953	0.680374	0.999942
AABR07029172.2	0.0821873	0.00502378	0.0177954	0.195909	0.844682	0.999942
AABR07029195.1	2.13316	-0.007792	0.0407296	-0.180516	0.856748	0.999942
AABR07029202.1	0.562532	0.0131047	0.0186852	0.7867	0.431458	0.999942
AABR07029215.1	24.1575	-0.111134	0.101778	-1.20237	0.22922	0.999942
AABR07029217.2	4.01557	0.00966829	0.0533611	0.457178	0.647543	0.999942
AABR07029217.3	18.243	-0.156387	0.0893086	-1.99655	0.0458742	0.999942
AABR07029217.4	3.49775	-0.000653899	0.0459016	-0.248968	0.803385	0.999942
AABR07029218.1	0.572778	0.00407498	0.0184235	-0.0200217	0.984026	0.999942
AABR07029221.1	25.3227	-0.155053	0.105724	-1.2959	0.195009	0.999942
AABR07029260.1	0.898784	-0.00200573	0.0264559	0.186674	0.851916	0.999942
AABR07029262.1	0.101576	0.00502378	0.0177954	0.193347	0.846687	0.999942
AABR07029269.1	0.514085	-0.00416714	0.0194806	-0.0980891	0.921862	0.999942
AABR07029272.1	2.81964	0.00361508	0.0451709	0.365847	0.71448	0.999942
AABR07029351.1	0.469934	-0.00132571	0.0181191	-0.141764	0.887266	0.999942
AABR07029391.1	0.970148	0.00585433	0.0228125	0.511891	0.608728	0.999942
AABR07029410.1	4.34647	-0.0138668	0.054159	-0.0264765	0.978877	0.999942
AABR07029417.1	1.60238	-0.0095596	0.0358771	-0.106559	0.915139	0.999942
AABR07029451.1	6.65884	0.0164805	0.0667921	0.358793	0.71975	0.999942
AABR07029457.1	0.484661	0.00855235	0.0178149	0.193361	0.846676	0.999942
AABR07029467.1	2.37622	0.0428559	0.0404827	1.34737	0.17786	0.999942
AABR07029467.2	77.8956	0.111917	0.12549	0.709006	0.478321	0.999942
AABR07029470.1	15.087	0.0242658	0.0856945	0.426818	0.669512	0.999942
AABR07029489.1	1.2363	-0.00138964	0.0299935	0.233498	0.815375	0.999942
AABR07029490.1	0.1975	0.000400572	0.0178118	-0.00801917	0.993602	0.999942
AABR07029526.1	460.715	-0.0788	0.117488	-0.650678	0.515255	0.999942
AABR07029535.1	0.107505	-0.00282901	0.0177954	-0.239926	0.810387	0.999942
AABR07029573.1	0.714406	0.00558637	0.0222355	0.125883	0.899824	0.999942
AABR07029581.1	1004.26	-0.0517055	0.104272	-0.470452	0.638032	0.999942
AABR07029596.1	71.8623	-0.0825143	0.12494	-0.631375	0.527795	0.999942
AABR07029605.1	208.33	-0.0451572	0.126286	-0.382353	0.7022	0.999942
AABR07029613.1	12.7404	0.0265736	0.083512	0.421866	0.673123	0.999942
AABR07029617.1	0.277194	0.00825086	0.0178121	0.405782	0.684903	0.999942
AABR07029634.1	2.53697	-0.00231441	0.0440235	-0.330991	0.740651	0.999942
AABR07029634.2	0.994153	0.0191252	0.025715	0.911154	0.362214	0.999942
AABR07029634.3	1.22876	0.00882075	0.0277475	0.292493	0.76991	0.999942
AABR07029634.4	40.6925	0.00219633	0.115572	-0.130308	0.896323	0.999942
AABR07029636.1	8.7597	0.0378644	0.0735303	0.21643	0.828652	0.999942
AABR07029651.1	19.2203	0.0240983	0.0960412	-0.0505696	0.959668	0.999942
AABR07029661.1	30.7266	0.0174542	0.107494	0.132085	0.894917	0.999942
AABR07029742.1	17.664	0.0440636	0.0942838	0.37039	0.711092	0.999942
AABR07029768.1	0.781243	0.0169269	0.0212042	0.574608	0.565557	0.999942
AABR07029768.2	0.359381	0.0106189	0.0178732	0.494288	0.621103	0.999942
AABR07029769.1	0.101576	0.00502378	0.0177954	0.193347	0.846687	0.999942
AABR07029803.1	2.56972	-0.0303753	0.0436314	-0.484284	0.628184	0.999942
AABR07029809.1	13.5116	0.0114701	0.0849232	-0.329175	0.742023	0.999942
AABR07029831.1	0.183763	0.00825086	0.0178121	0.391457	0.695459	0.999942
AABR07029836.1	0.0821873	0.00502378	0.0177954	0.195909	0.844682	0.999942
AABR07029862.2	0.0821873	0.00502378	0.0177954	0.195909	0.844682	0.999942
AABR07029863.2	0.368359	-0.00372833	0.0179599	-0.2245	0.822368	0.999942
AABR07029863.3	2.07728	0.0055894	0.0408291	-0.231541	0.816895	0.999942
AABR07029878.1	2.49692	-0.0427843	0.041284	-0.947651	0.343307	0.999942
AABR07029895.1	0.107505	-0.00282901	0.0177954	-0.239926	0.810387	0.999942
AABR07029901.1	1.50536	-0.0114995	0.0304655	-0.0949511	0.924354	0.999942
AABR07029918.1	8.55026	-0.0192075	0.0736136	-0.308283	0.757867	0.999942
AABR07029925.1	2.86207	-0.0209441	0.0465858	-0.39947	0.689547	0.999942
AABR07029958.1	1.40858	0.00387746	0.0331607	-0.269793	0.787319	0.999942
AABR07029963.1	3.10937	0.0343132	0.0475945	0.990709	0.321828	0.999942
AABR07029970.1	6.07793	0.00541546	0.0629679	0.0228731	0.981752	0.999942
AABR07030019.1	0.620975	0.00372635	0.0209491	0.147012	0.883123	0.999942
AABR07030024.1	0.101576	0.00502378	0.0177954	0.193347	0.846687	0.999942
AABR07030034.1	1.98155	-0.00432212	0.0387253	0.0652363	0.947986	0.999942
AABR07030039.1	0.7294	0.0109171	0.0208571	0.646211	0.518143	0.999942
AABR07030053.1	0.54746	0.0105908	0.017874	0.295082	0.767931	0.999942
AABR07030072.1	1.58316	0.013307	0.0324522	0.208807	0.834599	0.999942
AABR07030085.1	0.151471	-0.00282901	0.0177954	-0.243416	0.807683	0.999942
AABR07030086.1	20.5306	0.107537	0.0967841	0.655159	0.512365	0.999942
AABR07030086.2	7.71547	-0.0109471	0.0692252	-0.23922	0.810935	0.999942
AABR07030091.1	1.90538	-0.00367018	0.0349214	-0.000508875	0.999594	0.999942
AABR07030122.1	8.27968	0.00967977	0.0705254	0.15246	0.878824	0.999942
AABR07030125.1	33.3425	-0.0320479	0.110784	-0.3822	0.702313	0.999942
AABR07030143.1	1.71994	-0.0231965	0.0364596	-0.908747	0.363484	0.999942
AABR07030156.1	1.56481	0.00899859	0.0357176	0.140259	0.888455	0.999942
AABR07030156.2	0.821911	0.00185291	0.0233584	0.089604	0.928602	0.999942
AABR07030162.1	0.842219	0.0155485	0.0241061	0.870531	0.38401	0.999942
AABR07030180.1	3.7156	0.0367323	0.0516311	0.959001	0.337558	0.999942
AABR07030200.1	0.296582	0.0085731	0.0178146	0.404759	0.685655	0.999942
AABR07030221.1	0.183763	0.00825086	0.0178121	0.391457	0.695459	0.999942
AABR07030235.1	3.82512	-0.00985051	0.050892	0.260868	0.794194	0.999942
AABR07030257.1	7.94141	-0.00948877	0.0709943	-0.227884	0.819737	0.999942
AABR07030265.1	0.867537	0.011383	0.0261174	0.582716	0.560085	0.999942
AABR07030334.1	0.636132	0.00418556	0.019258	-0.0225837	0.981982	0.999942
AABR07030335.1	1.37202	0.0108622	0.0313221	0.256744	0.797376	0.999942
AABR07030351.1	0.448053	0.00364463	0.0179841	0.21633	0.82873	0.999942
AABR07030375.2	4.05178	0.00446716	0.0543426	0.0465056	0.962907	0.999942
AABR07030377.1	2.27311	0.00235332	0.0376383	0.0971145	0.922635	0.999942
AABR07030378.1	0.728572	-0.00967272	0.0208823	-0.478711	0.632144	0.999942
AABR07030383.1	4.48959	0.00395084	0.0565406	0.163265	0.870309	0.999942
AABR07030386.2	4.10223	0.0307604	0.054444	0.411519	0.680692	0.999942
AABR07030425.1	1.29246	-0.0167306	0.0321604	-0.336118	0.736782	0.999942
AABR07030435.1	10.7361	-0.0227753	0.0782801	-0.548277	0.583502	0.999942
AABR07030443.1	0.68809	0.00046283	0.0215311	-0.265598	0.790549	0.999942
AABR07030443.2	0.164375	0.00799874	0.0178103	0.29507	0.767941	0.999942
AABR07030450.1	0.378769	0.0109445	0.0179042	0.59981	0.548633	0.999942
AABR07030464.2	1.81937	0.0126923	0.0347361	0.775901	0.437807	0.999942
AABR07030473.1	0.279687	0.00276141	0.0178738	0.0562643	0.955131	0.999942
AABR07030473.2	0.101576	0.00502378	0.0177954	0.193347	0.846687	0.999942
AABR07030498.1	84.9632	0.0269213	0.127436	0.0380341	0.96966	0.999942
AABR07030499.1	0.667434	-0.00343449	0.0217033	-0.0138114	0.98898	0.999942
AABR07030501.1	0.310319	0.000716505	0.0178143	-0.0123858	0.990118	0.999942
AABR07030514.1	0.803382	-0.0161225	0.0215356	-0.489212	0.624692	0.999942
AABR07030514.2	1.90346	-0.00514843	0.0374461	0.102237	0.918569	0.999942
AABR07030520.1	14.1891	0.0496504	0.0876948	0.422156	0.672911	0.999942
AABR07030521.1	802.722	0.172821	0.108794	1.57402	0.115483	0.999942
AABR07030524.1	0.5297	-0.00392012	0.0182078	0.135512	0.892207	0.999942
AABR07030527.1	37.303	0.0276989	0.112279	0.295269	0.767788	0.999942
AABR07030527.2	41.9424	-0.0694387	0.118055	-0.706214	0.480055	0.999942
AABR07030528.1	0.670037	0.0118	0.0218464	0.676342	0.498824	0.999942
AABR07030529.1	11.129	0.00905386	0.0797835	-0.036764	0.970673	0.999942
AABR07030544.1	0.230625	-0.00714009	0.0178139	-0.319006	0.749722	0.999942
AABR07030563.1	0.279687	0.00276141	0.0178738	0.0562643	0.955131	0.999942
AABR07030566.1	2.62622	-0.00454612	0.0436156	-0.108412	0.913669	0.999942
AABR07030566.2	0.302941	-0.00714009	0.0178139	-0.323275	0.746487	0.999942
AABR07030568.1	1.78194	0.00706474	0.0353924	0.632435	0.527103	0.999942
AABR07030568.2	0.101576	0.00502378	0.0177954	0.193347	0.846687	0.999942
AABR07030568.3	0.151471	-0.00282901	0.0177954	-0.243416	0.807683	0.999942
AABR07030568.4	0.101576	0.00502378	0.0177954	0.193347	0.846687	0.999942
AABR07030568.5	0.442738	-0.00150883	0.0182644	-0.02328	0.981427	0.999942
AABR07030568.6	2.25349	0.0121959	0.0400586	0.552661	0.580495	0.999942
AABR07030568.7	0.514085	-0.00416714	0.0194806	-0.0980891	0.921862	0.999942
AABR07030568.8	0.107505	-0.00282901	0.0177954	-0.239926	0.810387	0.999942
AABR07030576.1	0.404087	0.00435836	0.0179518	0.281256	0.778514	0.999942
AABR07030593.1	1.97993	0.0121333	0.0355102	-0.277875	0.781109	0.999942
AABR07030598.1	2.17537	-0.0076898	0.0417773	-0.330827	0.740775	0.999942
AABR07030599.1	1.86496	0.00590257	0.0379309	0.033282	0.97345	0.999942
AABR07030603.1	1.82261	0.014841	0.0355297	0.208267	0.835021	0.999942
AABR07030603.2	5.27369	-0.0126182	0.0589235	-0.418664	0.675461	0.999942
AABR07030647.1	0.101576	0.00502378	0.0177954	0.193347	0.846687	0.999942
AABR07030657.1	10.6271	-0.0124689	0.0789957	-0.205734	0.836999	0.999942
AABR07030660.1	0.788045	0.0101938	0.0214895	0.715202	0.474484	0.999942
AABR07030690.1	0.854093	-0.00928566	0.0237165	-0.13397	0.893426	0.999942
AABR07030690.2	2.83998	0.0144248	0.0457899	0.488648	0.625091	0.999942
AABR07030706.2	0.151471	-0.00282901	0.0177954	-0.243416	0.807683	0.999942
AABR07030714.1	3.9554	-0.0153993	0.0538303	-0.381323	0.702964	0.999942
AABR07030729.1	0.164375	0.00799874	0.0178103	0.29507	0.767941	0.999942
AABR07030781.1	2.6874	0.0199891	0.0445893	0.36246	0.717008	0.999942
AABR07030791.1	0.291268	0.00350712	0.0178892	0.191735	0.84795	0.999942
AABR07030823.1	9.66683	-0.074142	0.0773963	-0.692681	0.48851	0.999942
AABR07030834.1	4.77341	0.0447435	0.0569528	0.621471	0.53429	0.999942
AABR07030854.1	0.101576	0.00502378	0.0177954	0.193347	0.846687	0.999942
AABR07030861.1	6.68655	-0.0624019	0.0650225	-1.01118	0.31193	0.999942
AABR07030880.1	21.4803	-0.124854	0.0971236	-1.11676	0.264099	0.999942
AABR07030890.1	2.45402	0.000463147	0.0405719	-0.121074	0.903632	0.999942
AABR07030891.1	1.97409	0.00593724	0.03784	-0.75663	0.449272	0.999942
AABR07030901.1	2.54895	0.00602351	0.0414446	-0.233615	0.815284	0.999942
AABR07030903.1	0.233658	0.000400572	0.0178118	0.0112651	0.991012	0.999942
AABR07030910.1	0.729563	0.00528431	0.0202959	-0.0598486	0.952276	0.999942
AABR07030911.1	0.107505	-0.00282901	0.0177954	-0.239926	0.810387	0.999942
AABR07030914.1	29.9398	-0.0452003	0.106503	-0.504756	0.61373	0.999942
AABR07030919.1	15.0909	-0.0931184	0.0899682	-0.77781	0.436681	0.999942
AABR07030926.1	1.46119	0.00469775	0.0341575	0.182071	0.855527	0.999942
AABR07030951.1	0.101576	0.00502378	0.0177954	0.193347	0.846687	0.999942
AABR07030977.1	0.305005	-0.00385653	0.0179109	-0.223405	0.82322	0.999942
AABR07031089.1	2.42356	-0.0188157	0.04279	-0.211618	0.832405	0.999942
AABR07031138.1	0.115312	-0.00282901	0.0177954	-0.22342	0.823209	0.999942
AABR07031150.1	2.39341	-0.00938338	0.0428338	-0.210333	0.833408	0.999942
AABR07031166.1	0.285339	0.0107495	0.0178793	0.482243	0.629633	0.999942
AABR07031168.1	46.9485	0.181572	0.110204	1.58172	0.113714	0.999942
AABR07031193.1	46.0323	-0.106088	0.119866	-0.808125	0.419019	0.999942
AABR07031221.1	0.758154	0.00779219	0.0230808	0.554163	0.579467	0.999942
AABR07031251.1	0.801247	0.00405804	0.0211239	0.0932383	0.925714	0.999942
AABR07031253.1	0.310656	0.00388445	0.0179153	0.12672	0.899162	0.999942
AABR07031272.1	0.417824	-0.00243902	0.017973	-0.243341	0.807741	0.999942
AABR07031278.1	0.825824	0.00328522	0.0248834	-0.0381733	0.96955	0.999942
AABR07031296.1	0.383086	0.00500066	0.0177954	-0.0167965	0.986599	0.999942
AABR07031328.1	0.151471	-0.00282901	0.0177954	-0.243416	0.807683	0.999942
AABR07031380.1	0.101576	0.00502378	0.0177954	0.193347	0.846687	0.999942
AABR07031388.1	18.9815	-0.0169614	0.0963335	-0.0514987	0.958928	0.999942
AABR07031399.1	236.803	0.10582	0.124156	0.935923	0.349313	0.999942
AABR07031405.1	0.802135	-0.00589137	0.0216911	-0.305824	0.759739	0.999942
AABR07031445.1	269.19	-0.183201	0.124028	-1.28288	0.199533	0.999942
AABR07031480.1	192.608	-0.0355601	0.126988	-0.298366	0.765424	0.999942
AABR07031489.1	8.92547	0.0429963	0.0729395	0.525257	0.599405	0.999942
AABR07031491.2	130.399	0.11116	0.128786	0.726297	0.467657	0.999942
AABR07031494.1	14.5671	0.0358711	0.087049	0.240672	0.809809	0.999942
AABR07031505.1	0.385128	-0.00448363	0.0179472	-0.00974409	0.992225	0.999942
AABR07031518.1	36.5903	-0.136885	0.111832	-1.75064	0.0800073	0.999942
AABR07031521.1	6.32582	0.00830929	0.0644429	-0.548267	0.583509	0.999942
AABR07031521.2	0.558051	-0.00637934	0.0216655	-0.266126	0.790142	0.999942
AABR07031533.1	2323.56	-0.0339914	0.0973367	-0.348652	0.727351	0.999942
AABR07031533.2	11.8604	0.0255208	0.0806547	-0.282049	0.777906	0.999942
AABR07031533.3	1.78518	0.00443765	0.035817	-0.000640912	0.999489	0.999942
AABR07031537.1	0.216888	0.000716505	0.0178143	-0.0114824	0.990839	0.999942
AABR07031588.1	82.3981	-0.034877	0.126561	-0.281149	0.778596	0.999942
AABR07031590.1	1.15288	0.0189405	0.0293629	0.84582	0.397653	0.999942
AABR07031604.1	0.195007	0.00502378	0.0177954	0.216063	0.828939	0.999942
AABR07031611.1	0.183763	0.00825086	0.0178121	0.391457	0.695459	0.999942
AABR07031612.1	11.95	0.0646025	0.0822253	0.190987	0.848536	0.999942
AABR07031666.1	0.629647	0.0117188	0.018023	0.354697	0.722816	0.999942
AABR07031669.1	0.912395	0.00513641	0.0214951	0.144217	0.885329	0.999942
AABR07031674.2	0.787602	-0.00104771	0.0212914	-0.130943	0.89582	0.999942
AABR07031674.7	0.101576	0.00502378	0.0177954	0.193347	0.846687	0.999942
AABR07031675.1	0.101576	0.00502378	0.0177954	0.193347	0.846687	0.999942
AABR07031691.1	0.346477	0.000716506	0.0178143	-0.059431	0.952609	0.999942
AABR07031703.1	2.54855	0.0140047	0.0447966	0.226186	0.821057	0.999942
AABR07031724.1	0.151471	-0.00282901	0.0177954	-0.243416	0.807683	0.999942
AABR07031734.2	3.4861	0.0103046	0.0508478	0.0900315	0.928262	0.999942
AABR07031734.3	0.0821873	0.00502378	0.0177954	0.195909	0.844682	0.999942
AABR07031740.1	35.3711	0.0959083	0.110512	0.529652	0.596353	0.999942
AABR07031756.1	70.9939	-0.0904051	0.126336	-0.849629	0.395532	0.999942
AABR07031762.1	2.74012	0.0198877	0.0460919	0.469945	0.638394	0.999942
AABR07031767.1	91.3589	-0.19835	0.128338	-1.70029	0.0890755	0.999942
AABR07031768.1	46.0048	-0.0970991	0.119891	-0.841916	0.399835	0.999942
AABR07031788.1	0.686822	-0.00268519	0.0203246	-0.219062	0.826602	0.999942
AABR07031931.1	22.6731	-0.0207402	0.102184	-0.325265	0.744981	0.999942
AABR07031932.1	0.151471	-0.00282901	0.0177954	-0.243416	0.807683	0.999942
AABR07031937.1	8.9328	-0.0424358	0.0747132	-0.163764	0.869917	0.999942
AABR07031947.1	0.354622	0.00332007	0.0179306	0.0676028	0.946102	0.999942
AABR07031947.2	4.51387	-0.0464744	0.0493389	-0.606133	0.544426	0.999942
AABR07031952.1	4.3208	-0.0136369	0.0544238	0.104188	0.91702	0.999942
AABR07031963.1	158.123	0.139078	0.127863	1.01828	0.308545	0.999942
AABR07031972.1	3.40607	-0.000727105	0.0502563	-0.0652559	0.94797	0.999942
AABR07032057.1	1.18468	0.00264462	0.0288837	-0.0927528	0.9261	0.999942
AABR07032095.1	7.46083	0.00789072	0.0684632	0.435816	0.66297	0.999942
AABR07032097.1	52.2934	-0.0464739	0.121659	-0.1394	0.889134	0.999942
AABR07032123.2	0.115312	-0.00282901	0.0177954	-0.22342	0.823209	0.999942
AABR07032135.1	395.675	-0.0797547	0.117173	-0.807313	0.419486	0.999942
AABR07032155.1	5.00643	0.0209782	0.0591065	0.25119	0.801667	0.999942
AABR07032162.1	4.83515	0.0104524	0.0576698	0.220478	0.825499	0.999942
AABR07032171.1	0.0821873	0.00502378	0.0177954	0.195909	0.844682	0.999942
AABR07032202.1	0.43002	-0.0114182	0.0180706	-0.368991	0.712135	0.999942
AABR07032255.2	2.10531	-0.0259762	0.0379587	-0.676024	0.499026	0.999942
AABR07032261.1	3.87864	0.0595633	0.0477217	1.60384	0.108749	0.999942
AABR07032261.2	0.767784	0.0107026	0.0224865	0.25976	0.795049	0.999942
AABR07032261.3	0.277194	0.00825086	0.0178121	0.405782	0.684903	0.999942
AABR07032277.1	0.484661	0.00855235	0.0178149	0.193361	0.846676	0.999942
AABR07032289.1	0.637745	0.0027347	0.0227681	0.253512	0.799873	0.999942
AABR07032327.1	0.790664	0.0141329	0.0234435	0.71925	0.471987	0.999942
AABR07032328.1	0.962681	-0.00836063	0.0250573	-0.575816	0.564739	0.999942
AABR07032329.1	4.77862	0.00103902	0.0573647	0.0584837	0.953363	0.999942
AABR07032338.1	16.0566	-0.066486	0.0860131	-1.00349	0.315626	0.999942
AABR07032373.1	0.101576	0.00502378	0.0177954	0.193347	0.846687	0.999942
AABR07032385.1	24.2699	-0.102932	0.102942	-0.806955	0.419692	0.999942
AABR07032392.1	2.68038	-0.0335397	0.0424514	-1.01237	0.311361	0.999942
AABR07032393.1	3.33405	0.0258261	0.0499258	0.5933	0.552981	0.999942
AABR07032407.1	0.464283	-0.00744774	0.0181132	-0.368754	0.712311	0.999942
AABR07032409.1	0.538385	0.00565832	0.0183487	0.32558	0.744742	0.999942
AABR07032417.1	0.576606	0.00826875	0.0189191	0.441382	0.658936	0.999942
AABR07032439.1	0.586237	0.0111716	0.0179309	0.291169	0.770922	0.999942
AABR07032457.1	7.15344	-0.0100274	0.0671799	-0.601069	0.547794	0.999942
AABR07032469.1	52.8515	0.0961647	0.121012	0.277725	0.781224	0.999942
AABR07032480.1	0.258976	-0.00712337	0.0178156	-0.440876	0.659303	0.999942
AABR07032496.1	434.999	0.227687	0.118143	2.01856	0.0435334	0.999942
AABR07032503.1	2.67634	0.0297342	0.0429512	0.890731	0.373073	0.999942
AABR07032518.1	0.629398	-0.00818125	0.0212309	-0.231718	0.816757	0.999942
AABR07032520.1	18.6756	0.0475885	0.0968706	0.619286	0.535728	0.999942
AABR07032520.3	1.02003	-0.0118472	0.026313	-0.276601	0.782086	0.999942
AABR07032532.1	0.21501	-0.00710661	0.0178172	-0.337297	0.735893	0.999942
AABR07032532.2	1.69645	-0.0112331	0.0340908	-1.06255	0.287988	0.999942
AABR07032563.2	1.62316	0.00678057	0.0317131	0.345975	0.729362	0.999942
AABR07032590.1	0.602016	-0.00682747	0.0207754	-0.102155	0.918634	0.999942
AABR07032621.1	4.6737	-0.0132386	0.0575071	-0.196418	0.844283	0.999942
AABR07032622.1	828.204	-0.112979	0.117923	-1.08241	0.279069	0.999942
AABR07032642.1	0.0821873	0.00502378	0.0177954	0.195909	0.844682	0.999942
AABR07032724.3	0.0821873	0.00502378	0.0177954	0.195909	0.844682	0.999942
AABR07032747.1	0.101576	0.00502378	0.0177954	0.193347	0.846687	0.999942
AABR07032747.2	1.21779	-0.00485721	0.0292766	-0.0972	0.922568	0.999942
AABR07032748.1	0.354622	0.00332007	0.0179306	0.0676028	0.946102	0.999942
AABR07032750.1	0.253046	0.000716505	0.0178143	-0.0204674	0.983671	0.999942
AABR07032751.1	3.85088	0.0270866	0.0523213	0.0955087	0.923911	0.999942
AABR07032786.1	10.5546	-0.0213516	0.0799734	-0.27326	0.784653	0.999942
AABR07032787.1	18.751	0.0261977	0.0952072	0.409661	0.682055	0.999942
AABR07032806.1	2.43431	-0.000260251	0.0427204	0.124107	0.90123	0.999942
AABR07032816.1	0.107505	-0.00282901	0.0177954	-0.239926	0.810387	0.999942
AABR07032821.1	1.0663	-0.0166182	0.0260819	-0.449067	0.653383	0.999942
AABR07032834.1	0.684204	-0.0047583	0.0217735	-0.0619171	0.950629	0.999942
AABR07032851.1	0.101576	0.00502378	0.0177954	0.193347	0.846687	0.999942
AABR07032856.1	5.09161	-0.0569141	0.0583419	-0.885237	0.376029	0.999942
AABR07032862.1	0.277194	0.00825086	0.0178121	0.405782	0.684903	0.999942
AABR07032904.1	1.96828	0.0276794	0.0379241	0.790979	0.428956	0.999942
AABR07033020.1	3.06206	0.00378036	0.0453331	-0.42875	0.668105	0.999942
AABR07033023.1	7.50298	0.0601731	0.0661587	1.02571	0.30503	0.999942
AABR07033045.1	0.101576	0.00502378	0.0177954	0.193347	0.846687	0.999942
AABR07033047.1	1.42568	-0.0091438	0.0309543	0.0269762	0.978479	0.999942
AABR07033184.1	623.412	0.188043	0.116142	1.7938	0.0728452	0.999942
AABR07033234.1	0.954595	0.00654655	0.0250414	-0.113959	0.90927	0.999942
AABR07033234.2	404.836	-0.0885287	0.119668	-0.957332	0.3384	0.999942
AABR07033236.1	9.75679	0.00650772	0.0744395	-0.837325	0.40241	0.999942
AABR07033249.1	1854.67	-0.158328	0.1085	-1.58971	0.111899	0.999942
AABR07033270.1	83.3718	0.193553	0.127912	1.5646	0.117676	0.999942
AABR07033271.1	4.20564	0.0303714	0.0502841	1.14944	0.250375	0.999942
AABR07033274.1	0.115312	-0.00282901	0.0177954	-0.22342	0.823209	0.999942
AABR07033283.1	1.57827	0.0173815	0.0348394	0.563183	0.57331	0.999942
AABR07033285.1	30.5484	-0.0843415	0.109932	-0.944933	0.344693	0.999942
AABR07033287.1	0.617817	-0.00746832	0.0193672	-0.323653	0.7462	0.999942
AABR07033292.1	0.923487	0.0042063	0.0244359	0.272645	0.785126	0.999942
AABR07033301.1	0.812545	0.00807373	0.0235999	0.596324	0.550959	0.999942
AABR07033318.1	8.08045	0.0127546	0.0707816	0.473582	0.635798	0.999942
AABR07033324.1	0.844222	-0.0142135	0.0242042	-0.669907	0.502917	0.999942
AABR07033416.1	4.49237	-0.0183321	0.0572813	-0.211467	0.832523	0.999942
AABR07033465.1	0.387192	-0.00114332	0.0180309	-0.141818	0.887224	0.999942
AABR07033484.1	12.075	-0.0314975	0.0804191	-0.555538	0.578527	0.999942
AABR07033492.1	0.566849	0.0114862	0.0183419	0.401458	0.688083	0.999942
AABR07033525.1	0.21501	-0.00710661	0.0178172	-0.337297	0.735893	0.999942
AABR07033540.1	2.52774	0.00203735	0.0435907	0.203457	0.838778	0.999942
AABR07033564.2	14.1265	0.0643525	0.0882433	0.6394	0.522563	0.999942
AABR07033570.1	71.1105	-0.149232	0.125324	-0.957457	0.338337	0.999942
AABR07033570.2	0.703592	-0.00446919	0.0223347	-0.0197754	0.984223	0.999942
AABR07033580.1	0.151471	-0.00282901	0.0177954	-0.243416	0.807683	0.999942
[truncated: 24,018 more rows]

## Sheet: Microglia
gene	baseMean	log2FoldChange	lfcSE	stat	pvalue	padj
1700066B19Rik	4.66849	-0.204902	0.217019	-1.11797	0.263581	0.999986
1700092M07Rik	0.634414	-0.0453949	0.091761	-0.516768	0.605318	0.999986
4930444P10Rik	0.260375	0.00973714	0.0748156	0.198442	0.842699	0.999986
4933403O08Rik	0.103956	0.00973714	0.0748156	0.193092	0.846887	0.999986
5-8S-rRNA.13	0.379509	-0.00911419	0.0748156	-0.036345	0.971007	0.999986
5-8S-rRNA.30	0.238592	-0.0233346	0.0748156	-0.237132	0.812555	0.999986
5-8S-rRNA.39	0.260375	0.00973714	0.0748156	0.198442	0.842699	0.999986
5-8S-rRNA.4	1.57056	-0.0161647	0.14855	-0.0375204	0.97007	0.999986
5330417C22Rik	11.0325	-0.223817	0.250587	-0.420556	0.67408	0.999986
5S-rRNA.10	0.0981991	0.00940938	0.0748156	-0.0228041	0.981807	0.999986
5S-rRNA.100	0.682425	0.0355571	0.0949359	-0.0391656	0.968758	0.999986
5S-rRNA.103	0.110284	0.00973714	0.0748156	0.192903	0.847035	0.999986
5S-rRNA.118	0.110284	0.00973714	0.0748156	0.192903	0.847035	0.999986
5S-rRNA.122	0.103956	0.00973714	0.0748156	0.193092	0.846887	0.999986
5S-rRNA.139	0.0981991	0.00940938	0.0748156	-0.0228041	0.981807	0.999986
5S-rRNA.147	22.9657	0.0632026	0.265044	0.179342	0.857669	0.999986
5S-rRNA.149	0.260375	0.00973714	0.0748156	0.198442	0.842699	0.999986
5S-rRNA.165	0.196398	0.0233021	0.0748156	-0.0227979	0.981811	0.999986
5S-rRNA.202	0.110284	0.00973714	0.0748156	0.192903	0.847035	0.999986
5S-rRNA.258	0.914231	-0.0274212	0.118949	-0.473476	0.635874	0.999986
5S-rRNA.264	0.649049	0.0644957	0.087811	0.769816	0.441409	0.999986
5S-rRNA.274	0.36572	-0.0559001	0.0752151	-0.534535	0.592972	0.999986
5S-rRNA.285	0.103956	0.00973714	0.0748156	0.193092	0.846887	0.999986
5S-rRNA.40	0.791005	-0.0110249	0.108305	-0.33348	0.738772	0.999986
5S-rRNA.42	0.103956	0.00973714	0.0748156	0.193092	0.846887	0.999986
5S-rRNA.65	0.127453	-0.0233346	0.0748156	-0.242417	0.808457	0.999986
5S-rRNA.84	0.0981991	0.00940938	0.0748156	-0.0228041	0.981807	0.999986
7SK	0.110284	0.00973714	0.0748156	0.192903	0.847035	0.999986
7SK.123	0.238592	-0.0233346	0.0748156	-0.237132	0.812555	0.999986
7SK.124	1.80184	-0.00599122	0.157343	0.153852	0.877727	0.999986
7SK.134	0.67973	0.0202031	0.0876477	0.0718581	0.942715	0.999986
7SK.149	0.110284	0.00973714	0.0748156	0.192903	0.847035	0.999986
7SK.153	1.56889	-0.0115688	0.15163	-0.172139	0.863328	0.999986
7SK.154	0.238592	-0.0233346	0.0748156	-0.237132	0.812555	0.999986
7SK.175	0.468287	0.0371135	0.075372	0.487728	0.625742	0.999986
7SK.183	0.318196	0.0362487	0.0750426	0.483236	0.628928	0.999986
7SK.188	0.21424	0.0239576	0.0748156	0.389872	0.696631	0.999986
7SK.203	0.119134	-0.0233346	0.0748156	-0.242213	0.808615	0.999986
7SK.215	0.110284	0.00973714	0.0748156	0.192903	0.847035	0.999986
7SK.253	0.526679	0.0595473	0.0865801	0.655652	0.512048	0.999986
7SK.27	0.238592	-0.0233346	0.0748156	-0.237132	0.812555	0.999986
7SK.272	0.103956	0.00973714	0.0748156	0.193092	0.846887	0.999986
7SK.298	0.370659	0.0239576	0.0748156	0.393103	0.694244	0.999986
7SK.316	0.440748	0.00373274	0.0794383	-0.0218937	0.982533	0.999986
7SK.320	0.103956	0.00973714	0.0748156	0.193092	0.846887	0.999986
7SK.339	0.103956	0.00973714	0.0748156	0.193092	0.846887	0.999986
7SK.350	0.260375	0.00973714	0.0748156	0.198442	0.842699	0.999986
7SK.356	0.440748	0.00373274	0.0794383	-0.0218937	0.982533	0.999986
7SK.365	2.05046	-0.117148	0.169222	-0.505643	0.613108	0.999986
7SK.398	0.127453	-0.0233346	0.0748156	-0.242417	0.808457	0.999986
7SK.409	0.254905	-0.042186	0.0748156	-0.344786	0.730256	0.999986
7SK.65	0.127453	-0.0233346	0.0748156	-0.242417	0.808457	0.999986
7SK.72	1.20096	-0.185095	0.119275	-1.28263	0.199623	0.999986
7SK.79	0.551032	0.0171851	0.0929782	0.262263	0.793119	0.999986
7SK.89	0.451977	0.0168996	0.0813481	0.293799	0.768911	0.999986
7SK.90	0.254905	-0.042186	0.0748156	-0.344786	0.730256	0.999986
A1cf	0.260375	0.00973714	0.0748156	0.198442	0.842699	0.999986
A2m	0.476329	-0.0318937	0.0818869	-0.258787	0.7958	0.999986
A2ml1	0.21424	0.0239576	0.0748156	0.389872	0.696631	0.999986
A3galt2	6.12939	0.0690866	0.232634	0.570739	0.568177	0.999986
AA926063	0.0981991	0.00940938	0.0748156	-0.0228041	0.981807	0.999986
Aaas	11.46	-0.1049	0.2525	-0.610461	0.541557	0.999986
AABR07000109.1	0.329608	0.00353346	0.0750535	-0.0177402	0.985846	0.999986
AABR07000137.1	0.196398	0.0233021	0.0748156	-0.0227979	0.981811	0.999986
AABR07000145.1	0.0981991	0.00940938	0.0748156	-0.0228041	0.981807	0.999986
AABR07000147.1	1.38938	-0.044555	0.132408	-0.477695	0.632867	0.999986
AABR07000158.1	0.119134	-0.0233346	0.0748156	-0.242213	0.808615	0.999986
AABR07000200.1	0.119134	-0.0233346	0.0748156	-0.242213	0.808615	0.999986
AABR07000385.2	1.70843	-0.0364661	0.157102	-0.259328	0.795382	0.999986
AABR07000398.1	197.243	0.264171	0.225302	1.14343	0.25286	0.999986
AABR07000411.1	1.11805	-0.00421287	0.130592	-0.0540841	0.956868	0.999986
AABR07000433.1	2.50925	-0.0276693	0.181538	0.0057156	0.99544	0.999986
AABR07000452.1	0.0981991	0.00940938	0.0748156	-0.0228041	0.981807	0.999986
AABR07000493.1	5.16598	-0.010706	0.2212	-0.440384	0.659659	0.999986
AABR07000497.1	1.11315	-0.041288	0.134456	-0.546206	0.584924	0.999986
AABR07000523.1	0.315532	0.00194386	0.0750105	-0.242192	0.808631	0.999986
AABR07000629.3	0.387828	-0.00911419	0.0748156	-0.0349541	0.972116	0.999986
AABR07000658.2	0.223089	-0.00911419	0.0748156	-0.0239217	0.980915	0.999986
AABR07000714.2	0.127453	-0.0233346	0.0748156	-0.242417	0.808457	0.999986
AABR07000733.1	0.445649	0.0159107	0.080654	0.31398	0.753536	0.999986
AABR07000740.1	0.110284	0.00973714	0.0748156	0.192903	0.847035	0.999986
AABR07001037.1	0.348021	0.00439788	0.0750694	0.0647635	0.948362	0.999986
AABR07001054.2	0.237737	-0.00911419	0.0748156	-0.0240093	0.980845	0.999986
AABR07001061.1	0.127453	-0.0233346	0.0748156	-0.242417	0.808457	0.999986
AABR07001064.1	0.119134	-0.0233346	0.0748156	-0.242213	0.808615	0.999986
AABR07001068.1	6.22235	-0.140799	0.23204	-0.46875	0.639248	0.999986
AABR07001099.2	11.2582	-0.195044	0.256135	-0.949186	0.342526	0.999986
AABR07001100.1	1.48647	0.0594096	0.153353	0.544152	0.586337	0.999986
AABR07001210.1	0.498112	0.00782571	0.0831882	0.218073	0.827372	0.999986
AABR07001233.1	0.791005	-0.0110249	0.108305	-0.33348	0.738772	0.999986
AABR07001382.1	63.608	0.0156651	0.254477	0.340024	0.733838	0.999986
AABR07001432.1	3.06645	-0.00524503	0.194344	0.0173885	0.986127	0.999986
AABR07001433.1	1.92978	0.0441326	0.16141	0.519186	0.603631	0.999986
AABR07001435.1	2.90822	0.0365499	0.187002	0.18379	0.854179	0.999986
AABR07001444.1	2.41012	0.0176065	0.180479	0.307029	0.758821	0.999986
AABR07001477.1	0.728385	-0.0182073	0.102769	-0.0241355	0.980745	0.999986
AABR07001493.1	1.79774	-0.0162192	0.159237	-0.0377967	0.96985	0.999986
AABR07001512.1	0.0981991	0.00940938	0.0748156	-0.0228041	0.981807	0.999986
AABR07001516.1	0.464244	-0.0329379	0.0809755	-0.474778	0.634945	0.999986
AABR07001518.1	0.260375	0.00973714	0.0748156	0.198442	0.842699	0.999986
AABR07001519.1	36.799	-0.408888	0.264323	-1.13176	0.257737	0.999986
AABR07001555.1	0.119134	-0.0233346	0.0748156	-0.242213	0.808615	0.999986
AABR07001573.2	79.0025	0.421877	0.251259	1.68645	0.0917094	0.999986
AABR07001591.1	2.94374	-0.0917005	0.188871	-0.054855	0.956254	0.999986
AABR07001592.2	0.348877	-0.00911419	0.0748156	-0.0208446	0.98337	0.999986
AABR07001634.1	0.208483	0.0236298	0.0748156	0.192916	0.847025	0.999986
AABR07001807.1	0.0981991	0.00940938	0.0748156	-0.0228041	0.981807	0.999986
AABR07001896.1	2.59746	-0.0473773	0.182546	-0.211367	0.832601	0.999986
AABR07001905.1	1.53143	-0.0653152	0.150535	-0.0827438	0.934055	0.999986
AABR07001905.2	1.22378	0.0161006	0.125373	0.395099	0.69277	0.999986
AABR07001910.1	1.08149	-0.060432	0.131784	-0.538941	0.589927	0.999986
AABR07001923.1	2.68053	-0.0341375	0.182997	-0.0772066	0.938459	0.999986
AABR07001926.2	0.231408	-0.00911419	0.0748156	-0.0177603	0.98583	0.999986
AABR07001926.3	0.864157	-0.0440346	0.11016	-0.170608	0.864532	0.999986
AABR07001929.1	2.40288	-0.162846	0.172074	-0.936768	0.348878	0.999986
AABR07001942.1	4.42265	-0.277835	0.206537	-0.740949	0.458724	0.999986
AABR07002010.1	6.62047	0.0160167	0.235599	0.138404	0.889921	0.999986
AABR07002065.2	7.15853	0.138086	0.238421	0.837229	0.402464	0.999986
AABR07002068.1	8.14972	0.0362082	0.245162	0.104403	0.91685	0.999986
AABR07002093.1	1.04573	0.0627437	0.126468	0.664697	0.506245	0.999986
AABR07002247.1	1.88372	0.0153042	0.165698	0.0723442	0.942328	0.999986
AABR07002258.1	0.941429	-0.112344	0.107865	-0.83916	0.40138	0.999986
AABR07002337.1	0.753187	0.0371225	0.105072	0.458147	0.646847	0.999986
AABR07002493.1	1.39273	-0.125763	0.128786	-1.21387	0.224796	0.999986
AABR07002627.1	20.511	-0.103446	0.265152	-0.472962	0.63624	0.999986
AABR07002674.1	10.1932	-0.00533757	0.253864	0.00486284	0.99612	0.999986
AABR07002677.1	0.229418	-0.00911419	0.0748156	-0.0189344	0.984893	0.999986
AABR07002677.2	4.2726	0.148862	0.207767	0.761076	0.446611	0.999986
AABR07002682.1	3.07454	-0.127213	0.193983	-0.545398	0.58548	0.999986
AABR07002683.1	11.5169	-0.00566251	0.255146	0.113408	0.909707	0.999986
AABR07002768.1	2.47588	-0.0650116	0.176084	-0.472055	0.636888	0.999986
AABR07002774.1	3.20855	0.0169494	0.197436	0.167861	0.866693	0.999986
AABR07002774.2	5.51092	0.0756935	0.222268	0.384397	0.700684	0.999986
AABR07002774.3	5.37026	-0.121918	0.221515	-0.862306	0.388519	0.999986
AABR07002774.4	0.202155	0.0236298	0.0748156	0.193105	0.846877	0.999986
AABR07002779.1	0.366045	-0.042186	0.0748156	-0.437276	0.661911	0.999986
AABR07002784.1	4.00508	-0.173223	0.208252	-0.694843	0.487154	0.999986
AABR07002784.2	2.06633	-0.0374658	0.17151	-0.389824	0.696667	0.999986
AABR07002792.1	0.0981991	0.00940938	0.0748156	-0.0228041	0.981807	0.999986
AABR07002792.2	1.58639	-0.0421544	0.151775	-0.269087	0.787863	0.999986
AABR07002848.1	3.41244	-0.324493	0.199734	-1.77123	0.0765232	0.999986
AABR07002848.2	0.440422	-0.0129207	0.0802479	-0.120935	0.903743	0.999986
AABR07002868.1	0.440422	-0.0129207	0.0802479	-0.120935	0.903743	0.999986
AABR07002882.1	0.822493	-0.0149008	0.108155	-0.585528	0.558193	0.999986
AABR07002898.1	10.0918	0.249967	0.251275	0.949298	0.342469	0.999986
AABR07002910.1	0.231408	-0.00911419	0.0748156	-0.0177603	0.98583	0.999986
AABR07002928.1	1.55202	-0.151068	0.151195	-1.0413	0.297737	0.999986
AABR07002945.1	13.6477	-0.0716553	0.26043	-0.314221	0.753353	0.999986
AABR07002945.2	0.335936	0.00376864	0.0750619	-0.0239944	0.980857	0.999986
AABR07002969.1	43.5119	0.0456196	0.257603	0.102261	0.91855	0.999986
AABR07003001.1	0.237737	-0.00911419	0.0748156	-0.0240093	0.980845	0.999986
AABR07003030.1	0.238592	-0.0233346	0.0748156	-0.237132	0.812555	0.999986
AABR07003030.2	4.5603	0.0745941	0.216334	0.668842	0.503596	0.999986
AABR07003056.1	0.110284	0.00973714	0.0748156	0.192903	0.847035	0.999986
AABR07003173.1	0.348877	-0.00911419	0.0748156	-0.0208446	0.98337	0.999986
AABR07003176.1	3.45199	-0.202119	0.194587	-0.999171	0.317712	0.999986
AABR07003235.1	0.783867	-0.0236665	0.0997401	-0.127296	0.898706	0.999986
AABR07003250.6	0.336792	-0.00944195	0.0748156	-0.237117	0.812566	0.999986
AABR07003304.2	2.20906	0.00437829	0.170408	0.472957	0.636244	0.999986
AABR07003349.1	0.348877	-0.00911419	0.0748156	-0.0208446	0.98337	0.999986
AABR07003500.3	0.238592	-0.0233346	0.0748156	-0.237132	0.812555	0.999986
AABR07003537.1	0.110284	0.00973714	0.0748156	0.192903	0.847035	0.999986
AABR07003650.1	0.127453	-0.0233346	0.0748156	-0.242417	0.808457	0.999986
AABR07003751.1	0.425816	0.0150505	0.0792126	-0.0200373	0.984014	0.999986
AABR07003933.1	6.07469	-0.196128	0.230058	-0.601198	0.547708	0.999986
AABR07004085.1	0.110284	0.00973714	0.0748156	0.192903	0.847035	0.999986
AABR07004130.1	1.74771	-0.125236	0.151995	-0.540951	0.588542	0.999986
AABR07004228.1	5.10901	0.0790987	0.219428	0.145436	0.884367	0.999986
AABR07004232.1	1.82454	0.0385442	0.156922	-0.395905	0.692175	0.999986
AABR07004232.2	0.237737	-0.00911419	0.0748156	-0.0240093	0.980845	0.999986
AABR07004269.3	10.679	0.170026	0.254234	0.573183	0.566521	0.999986
AABR07004297.1	0.896491	0.0139031	0.112124	0.32078	0.748377	0.999986
AABR07004305.1	0.318196	0.0362487	0.0750426	0.483236	0.628928	0.999986
AABR07004404.1	0.828575	-0.00494809	0.113713	-0.0251404	0.979943	0.999986
AABR07004437.1	0.0981991	0.00940938	0.0748156	-0.0228041	0.981807	0.999986
AABR07004482.2	0.238592	-0.0233346	0.0748156	-0.237132	0.812555	0.999986
AABR07004684.1	0.119134	-0.0233346	0.0748156	-0.242213	0.808615	0.999986
AABR07004703.1	3.03778	0.0788248	0.18962	0.846418	0.39732	0.999986
AABR07004776.1	0.223089	-0.00911419	0.0748156	-0.0239217	0.980915	0.999986
[truncated: 25,838 more rows]

## Sheet: Immature Oligodendrocytes
gene	baseMean	log2FoldChange	lfcSE	stat	pvalue	padj
[truncated: 26,017 more rows]

## Sheet: OPCs
gene	baseMean	log2FoldChange	lfcSE	stat	pvalue	padj
[truncated: 26,017 more rows]

[truncated: 5 more sheets: Unknown 1, Ependymal Cells, Unknown Glia, Endothelial Cells, Oligodendrocytes]
