# Supplementary material for: Cell-type specific changes in PKC-delta neurons of the central amygdala during alcohol withdrawal
Source: Transl Psychiatry. 2022 Jul 20;12:289. doi: 10.1038/s41398-022-02063-0 (PMC9300707; doi:10.1038/s41398-022-02063-0)
Supplement: Supplementary file 7 — Supplemental Table S7 [file 41398_2022_2063_MOESM7_ESM.xlsx]

## Sheet: Drd2 Neurons
gene	baseMean	log2FoldChange	lfcSE	stat	pvalue	padj
Osbpl3	113.258	0.573298	0.144171	3.98208	6.83137e-05	0.861635
Prim1	334.176	0.471412	0.132375	3.7241	0.000196017	0.861635
Ptprg	1332.21	0.420107	0.117727	3.67761	0.00023543	0.861635
Syt10	284.375	0.581645	0.139364	3.93682	8.25669e-05	0.861635
Tll1	204.894	0.561703	0.14371	3.74067	0.000183528	0.861635
Wipf3	672.848	0.491383	0.133505	3.70156	0.000214278	0.861635
1700092M07Rik	4.97534	0.0426384	0.0747784	0.745973	0.455684	0.999658
4930444P10Rik	2.83885	-0.0604292	0.0581057	-0.653792	0.513246	0.999658
5-8S-rRNA.13	0.955822	0.00552152	0.0362366	0.105293	0.916144	0.999658
5-8S-rRNA.15	0.207596	-0.00931839	0.0225111	-0.339697	0.734084	0.999658
5-8S-rRNA.19	0.193818	-0.00931839	0.0225111	-0.351428	0.725267	0.999658
5-8S-rRNA.22	0.386966	-0.00106496	0.0226319	0.0765591	0.938974	0.999658
5-8S-rRNA.23	0.0751519	0.000613337	0.0225111	0.0800194	0.936222	0.999658
5-8S-rRNA.3	0.692649	0.00793439	0.028246	0.377194	0.706029	0.999658
5-8S-rRNA.31	0.0751519	0.000613337	0.0225111	0.0800194	0.936222	0.999658
5-8S-rRNA.34	0.222829	0.000613337	0.0225111	0.0984692	0.92156	0.999658
5-8S-rRNA.37	0.222829	0.000613337	0.0225111	0.0984692	0.92156	0.999658
5-8S-rRNA.39	1.37092	0.00824564	0.0407307	-0.1076	0.914313	0.999658
5-8S-rRNA.4	19.1904	-0.0518803	0.114754	-0.424763	0.67101	0.999658
5-8S-rRNA.6	0.207596	-0.00931839	0.0225111	-0.339697	0.734084	0.999658
5-8S-rRNA.7	0.193818	-0.00931839	0.0225111	-0.351428	0.725267	0.999658
5-8S-rRNA.8	1.62665	-0.0122863	0.0420131	-0.480366	0.630967	0.999658
5330417C22Rik	605.327	0.0559514	0.123389	0.45405	0.649793	0.999658
5S-rRNA	1.73662	0.0142312	0.0470073	0.441582	0.658791	0.999658
5S-rRNA.1	0.915478	0.0162013	0.0338937	0.66464	0.506281	0.999658
5S-rRNA.100	1.28587	-0.0103227	0.0403188	0.0288173	0.97701	0.999658
5S-rRNA.103	0.947501	-0.0252499	0.0345185	-0.796875	0.425524	0.999658
5S-rRNA.105	0.0751519	0.000613337	0.0225111	0.0800194	0.936222	0.999658
5S-rRNA.107	0.207596	-0.00931839	0.0225111	-0.339697	0.734084	0.999658
5S-rRNA.108	0.117996	0.000613337	0.0225111	0.0838924	0.933142	0.999658
5S-rRNA.11	0.216753	0.00527014	0.0225536	0.0839055	0.933132	0.999658
5S-rRNA.12	0.0987569	0.00059223	0.0225111	-0.130405	0.896246	0.999658
5S-rRNA.122	0.534809	0.00489339	0.0237866	0.267908	0.78877	0.999658
5S-rRNA.123	1.7822	-0.00387362	0.0469045	0.158314	0.87421	0.999658
5S-rRNA.133	0.207596	-0.00931839	0.0225111	-0.339697	0.734084	0.999658
5S-rRNA.138	0.547805	0.00299675	0.0227886	0.00606287	0.995163	0.999658
5S-rRNA.139	0.321586	0.00527014	0.0225536	0.0984817	0.92155	0.999658
5S-rRNA.142	0.235992	0.00528905	0.0225534	0.183456	0.85444	0.999658
5S-rRNA.147	346.708	0.0436179	0.133194	0.139898	0.888741	0.999658
5S-rRNA.149	0.272666	0.00783499	0.0226087	0.0800383	0.936207	0.999658
5S-rRNA.153	0.499501	0.00232268	0.0248145	0.0778309	0.937963	0.999658
5S-rRNA.159	0.117996	0.000613337	0.0225111	0.0838924	0.933142	0.999658
5S-rRNA.16	0.590722	0.00804561	0.0266618	0.24433	0.806975	0.999658
5S-rRNA.161	0.0987569	0.00059223	0.0225111	-0.130405	0.896246	0.999658
5S-rRNA.163	0.975897	-0.00602689	0.0350385	-0.0915594	0.927048	0.999658
5S-rRNA.165	0.529182	-8.84717e-05	0.0234145	-0.132382	0.894682	0.999658
5S-rRNA.172	0.282748	-0.00534641	0.022546	-0.127654	0.898422	0.999658
5S-rRNA.183	0.659631	0.00759282	0.0277786	0.212324	0.831854	0.999658
5S-rRNA.19	0.193818	-0.00931839	0.0225111	-0.351428	0.725267	0.999658
5S-rRNA.195	0.0987569	0.00059223	0.0225111	-0.130405	0.896246	0.999658
5S-rRNA.196	0.0751519	0.000613337	0.0225111	0.0800194	0.936222	0.999658
5S-rRNA.198	1.37185	-0.0283471	0.0424921	-0.756718	0.449219	0.999658
5S-rRNA.201	0.222829	0.000613337	0.0225111	0.0984692	0.92156	0.999658
5S-rRNA.206	0.306353	-0.00466776	0.0225531	-0.339682	0.734096	0.999658
5S-rRNA.21	1.98526	-0.0216372	0.0511533	-0.246775	0.805083	0.999658
5S-rRNA.221	0.193818	-0.00931839	0.0225111	-0.351428	0.725267	0.999658
5S-rRNA.223	0.0987569	0.00059223	0.0225111	-0.130405	0.896246	0.999658
5S-rRNA.23	0.353988	0.00972175	0.0226611	0.243294	0.807778	0.999658
5S-rRNA.235	1.10143	-0.00624016	0.0365992	-0.640818	0.521641	0.999658
5S-rRNA.240	0.266509	-0.00463335	0.0225543	-0.103754	0.917365	0.999658
5S-rRNA.246	0.150304	0.00407249	0.0225416	0.177738	0.858929	0.999658
5S-rRNA.258	6.99938	-0.0928386	0.0847751	-0.941335	0.346533	0.999658
5S-rRNA.259	0.634906	-0.0176378	0.0254113	-0.72272	0.469852	0.999658
5S-rRNA.261	0.445659	0.00528906	0.0225534	0.164431	0.869392	0.999658
5S-rRNA.264	4.05438	0.000519642	0.0680646	-0.044871	0.96421	0.999658
5S-rRNA.268	0.416647	-0.00464884	0.0225529	-0.182916	0.854864	0.999658
5S-rRNA.27	0.371343	-0.00463335	0.0225543	-0.155154	0.8767	0.999658
5S-rRNA.274	1.53422	0.0108777	0.042876	-0.00889857	0.9929	0.999658
5S-rRNA.278	0.193818	-0.00931839	0.0225111	-0.351428	0.725267	0.999658
5S-rRNA.279	0.173909	0.00455945	0.0225466	0.0800327	0.936211	0.999658
5S-rRNA.285	0.610465	-0.00858248	0.0227041	-0.237632	0.812166	0.999658
5S-rRNA.29	0.0987569	0.00059223	0.0225111	-0.130405	0.896246	0.999658
5S-rRNA.3	0.193818	-0.00931839	0.0225111	-0.351428	0.725267	0.999658
5S-rRNA.40	6.35161	-0.013266	0.0821854	-0.0599384	0.952205	0.999658
5S-rRNA.41	3.79457	0.000192285	0.0667318	0.0422592	0.966292	0.999658
5S-rRNA.42	1.70889	-0.00773897	0.04508	-0.198798	0.842421	0.999658
5S-rRNA.43	0.216753	0.00527014	0.0225536	0.0839055	0.933132	0.999658
5S-rRNA.47	1.4783	-0.00116943	0.0438821	0.133086	0.894126	0.999658
5S-rRNA.58	0.857735	-0.0140566	0.0306245	-0.74852	0.454147	0.999658
5S-rRNA.65	2.65906	-0.00905661	0.0579903	0.0990595	0.921091	0.999658
5S-rRNA.68	0.148513	-0.00931839	0.0225111	-0.356124	0.721748	0.999658
5S-rRNA.71	0.193818	-0.00931839	0.0225111	-0.351428	0.725267	0.999658
5S-rRNA.72	0.26897	-0.00534641	0.022546	-0.130015	0.896555	0.999658
5S-rRNA.78	0.207596	-0.00931839	0.0225111	-0.339697	0.734084	0.999658
5S-rRNA.8	0.0751519	0.000613337	0.0225111	0.0800194	0.936222	0.999658
5S-rRNA.84	0.430426	-0.00464884	0.0225529	-0.128353	0.89787	0.999658
5S-rRNA.87	0.0751519	0.000613337	0.0225111	0.0800194	0.936222	0.999658
5S-rRNA.97	6.91107	0.0739806	0.0750758	0.52051	0.602708	0.999658
7SK	2.07794	-0.0155286	0.051988	-0.331867	0.73999	0.999658
7SK.1	0.529182	-8.84717e-05	0.0234145	-0.132382	0.894682	0.999658
7SK.108	0.772837	-0.00461507	0.0296253	-0.446502	0.655235	0.999658
7SK.11	0.3579	-0.00232621	0.0225999	-0.0541066	0.95685	0.999658
7SK.114	0.150304	0.00407249	0.0225416	0.177738	0.858929	0.999658
7SK.115	0.216753	0.00527014	0.0225536	0.0839055	0.933132	0.999658
7SK.116	5.27564	-0.0215941	0.0763888	-0.022838	0.98178	0.999658
7SK.118	3.93857	-0.0180019	0.064922	-0.406716	0.684217	0.999658
7SK.119	2.10434	0.000201521	0.0521033	0.0283363	0.977394	0.999658
7SK.120	0.342331	-0.0145713	0.0225537	-0.553286	0.580068	0.999658
7SK.123	0.371343	-0.00463335	0.0225543	-0.155154	0.8767	0.999658
7SK.124	3.78014	-0.057649	0.0663704	-0.822787	0.410629	0.999658
7SK.129	0.505578	-0.000987892	0.0230174	0.0811096	0.935355	0.999658
7SK.130	0.148513	-0.00931839	0.0225111	-0.356124	0.721748	0.999658
7SK.134	10.5284	-0.0687562	0.0993615	-0.681559	0.495518	0.999658
7SK.137	1.27912	0.0143998	0.0386045	0.445519	0.655945	0.999658
7SK.146	1.78632	0.0175441	0.0473071	0.636176	0.524662	0.999658
7SK.147	0.117996	0.000613337	0.0225111	0.0838924	0.933142	0.999658
7SK.148	1.82689	-0.0182317	0.0478484	-0.208143	0.835117	0.999658
7SK.149	0.341661	-0.00105734	0.0226317	0.08129	0.935211	0.999658
7SK.151	0.3579	-0.00232621	0.0225999	-0.0541066	0.95685	0.999658
7SK.153	54.9511	0.0592779	0.141435	0.28957	0.772145	0.999658
7SK.154	2.04613	-0.00819463	0.0517792	0.145404	0.884392	0.999658
7SK.158	0.431261	-0.0109015	0.0226318	-0.342116	0.732263	0.999658
7SK.163	0.311814	-0.00464884	0.0225529	-0.133715	0.893628	0.999658
7SK.165	0.0987569	0.00059223	0.0225111	-0.130405	0.896246	0.999658
7SK.17	0.454866	-0.00999191	0.0226621	-0.547642	0.583938	0.999658
7SK.175	7.05518	-0.0164749	0.0863085	-0.0550039	0.956135	0.999658
7SK.182	0.486392	-0.00997658	0.0226643	-0.454816	0.649242	0.999658
7SK.183	0.935387	-0.000279189	0.0342023	0.22502	0.821964	0.999658
7SK.185	0.193148	0.0045818	0.0225464	0.277861	0.781119	0.999658
7SK.188	25.7528	0.225679	0.12577	1.68451	0.0920836	0.999658
7SK.190	0.707097	-0.00719732	0.0283037	0.0442762	0.964684	0.999658
7SK.191	0.173909	0.00455945	0.0225466	0.0800327	0.936211	0.999658
7SK.194	0.47189	0.0108007	0.0226929	0.374976	0.707678	0.999658
7SK.195	0.117996	0.000613337	0.0225111	0.0838924	0.933142	0.999658
7SK.203	1.28242	-0.019598	0.0383421	-0.308058	0.758038	0.999658
7SK.210	0.0751519	0.000613337	0.0225111	0.0800194	0.936222	0.999658
7SK.215	0.961619	0.00226989	0.0345273	0.138401	0.889924	0.999658
7SK.219	0.193818	-0.00931839	0.0225111	-0.351428	0.725267	0.999658
7SK.22	0.0987569	0.00059223	0.0225111	-0.130405	0.896246	0.999658
7SK.221	0.26897	-0.00534641	0.022546	-0.130015	0.896555	0.999658
7SK.23	1.95939	0.0345287	0.0475084	1.11482	0.264927	0.999658
7SK.233	5.04754	0.0313455	0.0750917	0.183202	0.85464	0.999658
7SK.235	0.959518	0.0216265	0.0346084	0.41166	0.680589	0.999658
7SK.236	0.193818	-0.00931839	0.0225111	-0.351428	0.725267	0.999658
7SK.237	0.340825	0.00528906	0.0225534	0.289234	0.772403	0.999658
7SK.239	0.193818	-0.00931839	0.0225111	-0.351428	0.725267	0.999658
7SK.24	0.875965	-0.020176	0.0289504	-0.594002	0.552511	0.999658
7SK.241	0.325592	-0.00464885	0.0225529	-0.12255	0.902463	0.999658
7SK.242	0.502501	0.00344842	0.0227821	0.0195453	0.984406	0.999658
7SK.253	1.63073	0.0438848	0.0438244	1.1653	0.243899	0.999658
7SK.254	0.578939	-0.00995555	0.0243039	-0.383423	0.701406	0.999658
7SK.257	0.505578	-0.000987892	0.0230174	0.0811096	0.935355	0.999658
7SK.261	0.341661	-0.00105734	0.0226317	0.08129	0.935211	0.999658
7SK.266	0.610631	-0.00578836	0.026962	-0.0625316	0.95014	0.999658
7SK.27	0.962688	0.0157305	0.0327076	0.256601	0.797487	0.999658
7SK.272	0.742765	0.0124564	0.0290911	0.113873	0.909339	0.999658
7SK.279	0.148513	-0.00931839	0.0225111	-0.356124	0.721748	0.999658
7SK.286	0.60834	-0.00813954	0.0247861	0.0477279	0.961933	0.999658
7SK.295	1.51645	-0.0153684	0.0408637	-0.899096	0.368601	0.999658
7SK.296	0.117996	0.000613337	0.0225111	0.0838924	0.933142	0.999658
7SK.298	0.734113	0.0214304	0.0272179	0.652105	0.514333	0.999658
7SK.301	0.0751519	0.000613337	0.0225111	0.0800194	0.936222	0.999658
7SK.308	0.0751519	0.000613337	0.0225111	0.0800194	0.936222	0.999658
7SK.314	1.44095	0.0321978	0.0395632	0.648778	0.516482	0.999658
7SK.316	6.62404	-0.0656774	0.0805765	-0.857702	0.391057	0.999658
7SK.318	0.26897	-0.00534641	0.022546	-0.130015	0.896555	0.999658
7SK.320	0.811005	0.0265224	0.0302936	0.629921	0.528746	0.999658
7SK.321	0.439582	0.00956572	0.0226556	0.289246	0.772393	0.999658
7SK.329	3.13279	0.0105589	0.0255542	0.884069	0.376659	0.999658
7SK.334	0.272666	0.00783499	0.0226087	0.0800383	0.936207	0.999658
7SK.339	0.193818	-0.00931839	0.0225111	-0.351428	0.725267	0.999658
7SK.340	0.207596	-0.00931839	0.0225111	-0.339697	0.734084	0.999658
7SK.342	1.8519	0.0154459	0.0471749	0.231411	0.816996	0.999658
7SK.348	0.0987569	0.00059223	0.0225111	-0.130405	0.896246	0.999658
7SK.350	0.40511	-0.00096801	0.0226356	-0.339676	0.7341	0.999658
7SK.355	2.67942	-0.020995	0.0557766	0.0209218	0.983308	0.999658
7SK.356	1.21273	-0.0228055	0.0382619	-0.361791	0.717508	0.999658
7SK.36	0.689313	0.00717691	0.0280679	0.170636	0.86451	0.999658
7SK.362	0.249061	0.00727428	0.0225956	0.17775	0.858919	0.999658
7SK.363	0.0987569	0.00059223	0.0225111	-0.130405	0.896246	0.999658
7SK.364	0.446494	-0.000958738	0.0226336	0.0965041	0.92312	0.999658
7SK.365	23.4282	0.0639382	0.124258	0.495378	0.620333	0.999658
7SK.372	1.34111	-0.00395302	0.0379967	0.0315486	0.974832	0.999658
7SK.379	0.953632	-0.0324634	0.0304589	-0.781709	0.434385	0.999658
7SK.382	0.387635	-0.0145867	0.0225523	-0.454831	0.649231	0.999658
7SK.391	0.410571	-0.000374798	0.0226553	-0.1337	0.893639	0.999658
7SK.398	0.193818	-0.00931839	0.0225111	-0.351428	0.725267	0.999658
7SK.399	0.470099	-5.08275e-05	0.0226638	-0.155121	0.876726	0.999658
7SK.401	0.0751519	0.000613337	0.0225111	0.0800194	0.936222	0.999658
7SK.402	0.216753	0.00527014	0.0225536	0.0839055	0.933132	0.999658
7SK.404	0.0751519	0.000613337	0.0225111	0.0800194	0.936222	0.999658
7SK.405	0.216753	0.00527014	0.0225536	0.0839055	0.933132	0.999658
7SK.409	0.0751519	0.000613337	0.0225111	0.0800194	0.936222	0.999658
7SK.415	0.222829	0.000613337	0.0225111	0.0984692	0.92156	0.999658
7SK.417	0.628775	-0.00577409	0.0272149	-0.408274	0.683072	0.999658
7SK.48	0.311144	0.00876675	0.02263	0.371356	0.710372	0.999658
7SK.49	8.19188	0.0754884	0.0901065	0.850064	0.39529	0.999658
7SK.50	0.391331	-0.00095522	0.0226375	-0.351407	0.725283	0.999658
7SK.61	0.225456	0.00662909	0.0225801	0.236718	0.812875	0.999658
7SK.63	0.193818	-0.00931839	0.0225111	-0.351428	0.725267	0.999658
7SK.64	0.193818	-0.00931839	0.0225111	-0.351428	0.725267	0.999658
7SK.65	2.80491	-0.0572451	0.0589119	-1.09766	0.272352	0.999658
7SK.72	83.2958	-0.187187	0.143972	-1.24503	0.213121	0.999658
7SK.79	58.0759	0.0989066	0.140328	0.454092	0.649763	0.999658
7SK.85	1.23487	-0.0206981	0.0403141	-0.245471	0.806091	0.999658
7SK.89	6.03578	0.0629509	0.0753487	0.492636	0.62227	0.999658
7SK.90	3.69434	-0.0666899	0.0600138	-1.13971	0.254407	0.999658
7SK.92	0.306353	-0.00466776	0.0225531	-0.339682	0.734096	0.999658
A1cf	1.87059	0.0217516	0.0473023	0.523654	0.600519	0.999658
A2m	1.53588	0.0267815	0.0446947	0.750947	0.452685	0.999658
A2ml1	3.56913	-0.00845441	0.0658556	0.0327635	0.973863	0.999658
A3galt2	2.48317	0.0322849	0.0534396	0.738365	0.460292	0.999658
AA926063	3.09795	0.0358568	0.0602099	0.404314	0.685982	0.999658
Aaas	141.179	-0.0249831	0.142284	-0.0826255	0.934149	0.999658
AABR07000046.1	0.197514	0.00525122	0.0225538	-0.130399	0.896251	0.999658
AABR07000147.1	0.193818	-0.00931839	0.0225111	-0.351428	0.725267	0.999658
AABR07000156.1	0.193818	-0.00931839	0.0225111	-0.351428	0.725267	0.999658
AABR07000159.1	0.193818	-0.00931839	0.0225111	-0.351428	0.725267	0.999658
AABR07000159.2	0.662463	-0.0182955	0.0258239	-0.720634	0.471134	0.999658
AABR07000159.3	0.249061	0.00727428	0.0225956	0.17775	0.858919	0.999658
AABR07000159.4	0.148513	-0.00931839	0.0225111	-0.356124	0.721748	0.999658
AABR07000173.1	0.193818	-0.00931839	0.0225111	-0.351428	0.725267	0.999658
AABR07000200.1	0.841832	-0.017862	0.0343819	-0.50669	0.612372	0.999658
AABR07000222.1	0.0751519	0.000613337	0.0225111	0.0800194	0.936222	0.999658
AABR07000261.1	0.76918	-0.00443596	0.025113	-0.182786	0.854966	0.999658
AABR07000325.1	0.0751519	0.000613337	0.0225111	0.0800194	0.936222	0.999658
AABR07000382.1	0.117996	0.000613337	0.0225111	0.0838924	0.933142	0.999658
AABR07000385.2	31.6388	0.0026126	0.132378	-0.114339	0.908969	0.999658
AABR07000398.1	898.24	0.0605648	0.128744	0.595777	0.551325	0.999658
AABR07000411.1	10.4851	0.0379763	0.0983897	0.337226	0.735946	0.999658
AABR07000433.1	0.296271	0.00832538	0.0226198	-0.130396	0.896254	0.999658
AABR07000436.1	0.193818	-0.00931839	0.0225111	-0.351428	0.725267	0.999658
AABR07000451.1	1.17574	0.00863406	0.0377538	0.0343851	0.97257	0.999658
AABR07000452.1	8.32628	0.0121367	0.0908535	-0.038882	0.968984	0.999658
AABR07000484.1	0.0987569	0.00059223	0.0225111	-0.130405	0.896246	0.999658
AABR07000493.1	0.292575	-0.00466776	0.0225531	-0.351413	0.725279	0.999658
AABR07000497.1	5.3975	0.0443524	0.0759398	0.756252	0.449498	0.999658
AABR07000523.1	1.53793	0.00393157	0.0413634	0.684003	0.493973	0.999658
AABR07000533.1	1.31555	-0.00955202	0.0383541	-0.12382	0.901457	0.999658
AABR07000534.1	6.60348	0.00770695	0.0804562	0.264483	0.791408	0.999658
AABR07000629.3	11.4746	-0.00938053	0.101574	-0.218538	0.82701	0.999658
AABR07000639.1	2.03644	-0.00762228	0.0460203	-0.0455447	0.963673	0.999658
AABR07000658.2	3.97049	-0.043937	0.0679341	-0.754239	0.450706	0.999658
AABR07000714.2	0.841832	-0.017862	0.0343819	-0.50669	0.612372	0.999658
AABR07000733.1	0.76601	-0.00196639	0.031216	-0.0978541	0.922048	0.999658
AABR07000738.1	1.04767	0.0193433	0.0340934	0.245683	0.805928	0.999658
AABR07000765.1	1.89166	-0.00204073	0.0431721	-0.543919	0.586497	0.999658
AABR07000765.2	0.531809	0.00288603	0.0234672	-0.0396686	0.968357	0.999658
AABR07000765.3	0.647178	0.00502351	0.027384	0.100885	0.919642	0.999658
AABR07000900.1	0.148513	-0.00931839	0.0225111	-0.356124	0.721748	0.999658
AABR07000902.1	0.537939	-0.00788978	0.0227287	-0.044013	0.964894	0.999658
AABR07000986.1	3.92106	0.000195443	0.0645047	0.352887	0.724173	0.999658
AABR07000989.1	2.09518	-0.0177078	0.0497173	-0.440854	0.659318	0.999658
AABR07001001.2	0.193148	0.0045818	0.0225464	0.277861	0.781119	0.999658
AABR07001003.1	0.297981	0.00458181	0.0225464	0.287452	0.773767	0.999658
AABR07001018.3	0.0751519	0.000613337	0.0225111	0.0800194	0.936222	0.999658
AABR07001037.1	13.742	-0.130029	0.106484	-1.11362	0.265444	0.999658
AABR07001048.1	1.01941	-0.0190263	0.0333823	-0.623416	0.533011	0.999658
AABR07001054.2	3.43604	-0.0789122	0.0612368	-1.41117	0.158196	0.999658
AABR07001061.1	8.49603	0.113533	0.089655	1.52316	0.127718	0.999658
AABR07001064.1	0.148513	-0.00931839	0.0225111	-0.356124	0.721748	0.999658
AABR07001068.1	108.148	0.0427067	0.143759	0.439759	0.660112	0.999658
AABR07001099.2	77.5907	-0.0851421	0.144422	-0.611928	0.540585	0.999658
AABR07001100.1	10.2075	-0.0145956	0.0924172	-0.142648	0.886568	0.999658
AABR07001207.1	0.873304	-0.0023466	0.0328821	-0.0208047	0.983401	0.999658
AABR07001210.1	2.16432	0.0073154	0.0478673	-0.12259	0.902432	0.999658
AABR07001233.1	59.8959	-0.113022	0.139186	-0.824582	0.409609	0.999658
AABR07001379.2	0.340825	0.00528906	0.0225534	0.289234	0.772403	0.999658
AABR07001382.1	4761.29	0.206521	0.120654	1.67973	0.093009	0.999658
AABR07001416.1	0.618167	-0.00889128	0.0269397	-0.402843	0.687064	0.999658
AABR07001416.2	0.0987569	0.00059223	0.0225111	-0.130405	0.896246	0.999658
AABR07001416.3	0.0987569	0.00059223	0.0225111	-0.130405	0.896246	0.999658
AABR07001432.1	12.9365	-0.0258729	0.106125	-0.204274	0.838139	0.999658
AABR07001432.2	0.0987569	0.00059223	0.0225111	-0.130405	0.896246	0.999658
AABR07001433.1	0.486392	-0.00997658	0.0226643	-0.454816	0.649242	0.999658
AABR07001435.1	11.9441	0.016018	0.103482	-0.170401	0.864695	0.999658
AABR07001444.1	104.127	0.165714	0.144489	1.08958	0.275899	0.999658
AABR07001448.1	3.06409	-0.0290683	0.0574207	-0.513807	0.607387	0.999658
AABR07001452.1	2.83082	0.0438839	0.0592219	0.614966	0.538577	0.999658
AABR07001477.1	0.948456	0.000683151	0.0339573	0.0353112	0.971832	0.999658
AABR07001493.1	16.0817	0.062011	0.113223	0.418153	0.675835	0.999658
AABR07001497.2	1.12687	-0.0165445	0.0372647	-0.297157	0.766347	0.999658
AABR07001512.1	1.63429	-0.015962	0.0432662	-0.0675643	0.946132	0.999658
AABR07001516.1	2.41344	0.00335012	0.0516213	0.267601	0.789006	0.999658
AABR07001518.1	3.65756	-0.0181667	0.0614152	0.185167	0.853098	0.999658
AABR07001519.1	1430.96	-0.128592	0.11324	-1.20593	0.227845	0.999658
AABR07001555.1	1.84347	0.0417781	0.0438762	0.812179	0.416689	0.999658
AABR07001573.2	272.109	0.0964009	0.134302	0.578105	0.563193	0.999658
AABR07001591.1	36.7738	-0.0993807	0.135671	-0.598516	0.549496	0.999658
AABR07001592.1	0.197514	0.00525122	0.0225538	-0.130399	0.896251	0.999658
AABR07001592.2	4.18464	0.0754891	0.0659997	1.60307	0.10892	0.999658
AABR07001610.1	0.612706	-0.00698467	0.0230533	-0.442251	0.658308	0.999658
AABR07001662.1	0.266509	-0.00463335	0.0225543	-0.103754	0.917365	0.999658
AABR07001700.1	0.415193	-0.0145867	0.0225523	-0.437203	0.661964	0.999658
AABR07001734.1	0.193818	-0.00931839	0.0225111	-0.351428	0.725267	0.999658
AABR07001764.1	3.47247	0.0537776	0.0630677	0.976947	0.328595	0.999658
AABR07001780.1	0.415193	-0.0145867	0.0225523	-0.437203	0.661964	0.999658
AABR07001799.1	2.18305	-0.0600419	0.0505926	-1.15834	0.246724	0.999658
AABR07001807.1	11.944	-0.0008832	0.103658	0.0667297	0.946797	0.999658
AABR07001880.1	0.367727	-0.00162197	0.0226159	-0.129994	0.896571	0.999658
AABR07001896.1	21.1266	-0.0669598	0.121507	-0.707272	0.479398	0.999658
AABR07001902.1	0.117996	0.000613337	0.0225111	0.0838924	0.933142	0.999658
AABR07001905.1	117.599	0.276106	0.143969	1.88886	0.0589105	0.999658
AABR07001905.2	10.09	0.0359506	0.0954492	0.411802	0.680484	0.999658
AABR07001910.1	4.51934	0.0326735	0.0723356	0.376159	0.706799	0.999658
AABR07001923.1	24.5466	-0.0286574	0.120152	0.162725	0.870735	0.999658
AABR07001926.1	0.117996	0.000613337	0.0225111	0.0838924	0.933142	0.999658
AABR07001926.2	12.2543	0.0675147	0.103978	0.477343	0.633118	0.999658
AABR07001926.3	17.7576	0.000888864	0.114296	0.171396	0.863912	0.999658
AABR07001929.1	69.3091	-0.104122	0.143903	-0.90791	0.363926	0.999658
AABR07001942.1	202.534	0.156273	0.138982	1.02982	0.303093	0.999658
AABR07002010.1	40.1125	0.0872318	0.137667	0.580195	0.561783	0.999658
AABR07002065.1	0.297981	0.00458181	0.0225464	0.287452	0.773767	0.999658
AABR07002065.2	172.112	0.135683	0.142256	0.975733	0.329197	0.999658
AABR07002066.2	0.197514	0.00525122	0.0225538	-0.130399	0.896251	0.999658
AABR07002068.1	162.017	-0.12164	0.144073	-0.940864	0.346775	0.999658
AABR07002093.1	35.665	0.303599	0.130595	2.49162	0.012716	0.999658
AABR07002093.2	0.466483	0.00145466	0.0227107	-0.129986	0.896578	0.999658
AABR07002209.1	0.0751519	0.000613337	0.0225111	0.0800194	0.936222	0.999658
AABR07002247.1	11.0205	-0.0406402	0.100722	-0.653565	0.513392	0.999658
AABR07002258.1	88.6509	-0.189242	0.143763	-1.2719	0.203409	0.999658
AABR07002337.1	69.2744	0.0460714	0.142818	0.306056	0.759562	0.999658
AABR07002353.1	0.723	-0.00816029	0.028567	-0.435438	0.663244	0.999658
AABR07002384.1	6.09559	-0.0348495	0.0806737	-0.377088	0.706108	0.999658
AABR07002473.1	0.282748	-0.00534641	0.022546	-0.127654	0.898422	0.999658
AABR07002493.1	8.14226	0.0170564	0.0875498	-0.0956013	0.923837	0.999658
AABR07002546.1	0.0751519	0.000613337	0.0225111	0.0800194	0.936222	0.999658
AABR07002564.1	0.999002	0.00219971	0.0327954	0.377697	0.705656	0.999658
AABR07002623.1	0.0987569	0.00059223	0.0225111	-0.130405	0.896246	0.999658
AABR07002627.1	57.7647	-0.107534	0.142751	-0.730097	0.465331	0.999658
AABR07002659.1	0.387635	-0.0145867	0.0225523	-0.454831	0.649231	0.999658
AABR07002674.1	2.65987	0.0591192	0.0540196	1.48007	0.138856	0.999658
AABR07002677.1	5.60039	0.00663766	0.0787067	-0.0201647	0.983912	0.999658
AABR07002677.2	0.905367	-0.0251885	0.0317581	-0.476805	0.633501	0.999658
AABR07002680.2	0.778243	0.0100009	0.029714	0.230113	0.818004	0.999658
AABR07002682.1	35.502	0.0626989	0.134849	0.388876	0.697368	0.999658
AABR07002683.1	71.0146	0.111776	0.144199	0.706869	0.479648	0.999658
AABR07002711.1	0.222829	0.000613337	0.0225111	0.0984692	0.92156	0.999658
AABR07002768.1	53.6576	0.146273	0.139023	0.921193	0.35695	0.999658
AABR07002774.1	23.8886	0.113289	0.124908	0.776434	0.437493	0.999658
AABR07002774.2	51.2911	0.0215391	0.141055	0.0437108	0.965135	0.999658
AABR07002774.3	57.2649	-0.000670786	0.142655	-0.0530754	0.957672	0.999658
AABR07002774.4	1.15827	-0.0397048	0.0373071	-0.77747	0.436882	0.999658
AABR07002775.1	0.0987569	0.00059223	0.0225111	-0.130405	0.896246	0.999658
AABR07002779.1	0.845618	-0.0160949	0.0266526	-0.313824	0.753655	0.999658
AABR07002783.1	0.148513	-0.00931839	0.0225111	-0.356124	0.721748	0.999658
AABR07002784.1	50.275	0.0635754	0.140601	0.238843	0.811227	0.999658
AABR07002784.2	50.3747	-0.0414665	0.141293	-0.177899	0.858802	0.999658
AABR07002792.1	1.25011	-0.00164243	0.0381594	0.222637	0.823818	0.999658
AABR07002792.2	4.82402	-0.0739026	0.0714112	-0.942714	0.345827	0.999658
AABR07002848.1	50.1778	-0.166498	0.140594	-0.890579	0.373155	0.999658
AABR07002848.2	3.50172	-0.0309466	0.0579375	0.405556	0.685069	0.999658
AABR07002868.1	6.71926	0.00752367	0.0834819	0.252908	0.800339	0.999658
AABR07002868.2	4.22177	-0.0013983	0.0703653	0.217921	0.827491	0.999658
AABR07002870.2	1.1035	0.00889777	0.0360006	-0.124233	0.901131	0.999658
AABR07002882.1	5.66254	-0.0247918	0.0784616	-0.314646	0.75303	0.999658
AABR07002885.1	0.492635	-0.0079854	0.0228805	-0.2767	0.78201	0.999658
AABR07002888.2	0.44554	-0.0185157	0.022703	-0.46179	0.644232	0.999658
AABR07002898.1	79.176	-0.0479729	0.144217	-0.160951	0.872132	0.999658
AABR07002902.1	0.663247	0.0102371	0.0295228	0.375182	0.707525	0.999658
AABR07002910.1	9.12131	0.0309278	0.0914834	0.150743	0.880178	0.999658
AABR07002928.1	28.9588	0.0866887	0.130572	0.537556	0.590883	0.999658
AABR07002938.1	0.0751519	0.000613337	0.0225111	0.0800194	0.936222	0.999658
AABR07002945.1	58.5931	-0.00949184	0.141474	-0.119965	0.904511	0.999658
AABR07002945.2	6.20327	-0.0210358	0.0785325	-0.741301	0.458511	0.999658
AABR07002945.4	0.207596	-0.00931839	0.0225111	-0.339697	0.734084	0.999658
AABR07002969.1	24.1979	-0.0450421	0.123563	-0.0836708	0.933318	0.999658
AABR07002997.1	2.57854	0.0452267	0.0524383	0.639258	0.522655	0.999658
AABR07003001.1	1.83349	0.0267954	0.0430298	0.590408	0.554917	0.999658
AABR07003001.2	0.515404	-6.2768e-05	0.0231232	-0.185829	0.852579	0.999658
AABR07003007.1	0.216753	0.00527014	0.0225536	0.0839055	0.933132	0.999658
AABR07003024.1	0.421179	0.00144087	0.0227099	-0.135436	0.892267	0.999658
AABR07003030.2	34.8901	-0.0514822	0.129059	0.0289901	0.976872	0.999658
AABR07003040.1	0.24727	-0.00465226	0.0225545	-0.356108	0.721759	0.999658
AABR07003056.1	0.0987569	0.00059223	0.0225111	-0.130405	0.896246	0.999658
AABR07003056.2	0.306353	-0.00466776	0.0225531	-0.339682	0.734096	0.999658
AABR07003056.3	0.325592	-0.00464885	0.0225529	-0.12255	0.902463	0.999658
AABR07003173.1	2.6956	-0.0779091	0.0564526	-1.37851	0.168047	0.999658
AABR07003176.1	79.6486	0.11481	0.144494	0.725412	0.468199	0.999658
AABR07003235.1	1.81852	-0.00103773	0.0472363	0.33383	0.738508	0.999658
AABR07003250.2	0.396738	0.00830448	0.0226167	0.287464	0.773757	0.999658
AABR07003250.6	4.5937	-0.0558087	0.0727989	-0.518751	0.603934	0.999658
AABR07003273.1	2.57946	0.0456355	0.0537264	0.856721	0.391599	0.999658
AABR07003304.1	0.401414	-0.0145867	0.0225523	-0.544483	0.586109	0.999658
AABR07003304.2	87.227	0.0697986	0.144621	0.611997	0.54054	0.999658
AABR07003349.1	7.85543	0.0382161	0.0831145	0.65173	0.514575	0.999658
AABR07003354.1	1.36331	-0.0164616	0.0411693	-0.574398	0.565698	0.999658
AABR07003392.1	0.670384	-0.0199509	0.0258222	-0.544637	0.586003	0.999658
AABR07003397.1	0.500171	-0.0102279	0.0229234	-0.550944	0.581672	0.999658
AABR07003468.1	1.07443	0.00734737	0.0361118	-0.0589309	0.953007	0.999658
AABR07003492.1	0.207596	-0.00931839	0.0225111	-0.339697	0.734084	0.999658
AABR07003492.2	0.222829	0.000613337	0.0225111	0.0984692	0.92156	0.999658
AABR07003500.3	7.63516	-0.0440499	0.0848634	0.160303	0.872643	0.999658
AABR07003509.1	9.2867	-0.0362881	0.0830081	-0.424602	0.671127	0.999658
AABR07003610.1	0.117996	0.000613337	0.0225111	0.0838924	0.933142	0.999658
AABR07003650.1	0.409901	0.0112872	0.0227085	0.371369	0.710363	0.999658
AABR07003699.1	0.311814	-0.00464884	0.0225529	-0.133715	0.893628	0.999658
AABR07003751.1	35.6612	-0.0172973	0.133076	-0.183851	0.85413	0.999658
AABR07003786.1	0.604334	0.0035328	0.026632	0.0939355	0.92516	0.999658
AABR07003841.1	4.14081	0.00354129	0.0696744	-0.264322	0.791532	0.999658
AABR07003933.1	235.452	-0.00612585	0.135602	-0.133182	0.89405	0.999658
AABR07003935.1	2.59691	0.0309088	0.051789	0.604618	0.545433	0.999658
AABR07003935.14	0.148513	-0.00931839	0.0225111	-0.356124	0.721748	0.999658
AABR07003935.2	0.0751519	0.000613337	0.0225111	0.0800194	0.936222	0.999658
AABR07003935.3	0.306353	-0.00466776	0.0225531	-0.339682	0.734096	0.999658
AABR07003935.6	0.0751519	0.000613337	0.0225111	0.0800194	0.936222	0.999658
AABR07003935.7	0.222829	0.000613337	0.0225111	0.0984692	0.92156	0.999658
AABR07003935.8	0.340825	0.00528906	0.0225534	0.289234	0.772403	0.999658
AABR07003935.9	0.367727	-0.00162197	0.0226159	-0.129994	0.896571	0.999658
AABR07003944.1	0.505578	-0.000987892	0.0230174	0.0811096	0.935355	0.999658
AABR07004018.1	0.485722	0.00226267	0.0245572	0.0817995	0.934806	0.999658
AABR07004021.1	0.723836	-0.0207349	0.0305767	-0.728571	0.466264	0.999658
AABR07004025.1	0.223665	-0.00535521	0.0225472	-0.135457	0.89225	0.999658
AABR07004033.1	0.638022	-0.00915747	0.0233437	-0.222907	0.823608	0.999658
AABR07004061.1	0.49454	-0.00607864	0.0227765	-0.442316	0.65826	0.999658
AABR07004085.1	12.8174	-0.0132316	0.105146	-0.0265993	0.978779	0.999658
AABR07004090.1	4.14941	-0.0523623	0.0693201	-0.551936	0.580992	0.999658
AABR07004100.1	2.49727	-0.0294366	0.0551883	-0.617201	0.537102	0.999658
AABR07004112.1	8.48805	-0.00822589	0.0912847	-0.133464	0.893827	0.999658
AABR07004130.1	205.779	-0.0726959	0.138999	-0.440557	0.659534	0.999658
AABR07004136.1	0.697771	-0.0158171	0.0283385	-0.273126	0.784757	0.999658
AABR07004183.1	0.292575	-0.00466776	0.0225531	-0.351413	0.725279	0.999658
AABR07004189.1	0.2683	0.00760107	0.0226008	0.368143	0.712767	0.999658
AABR07004190.1	0.401414	-0.0145867	0.0225523	-0.544483	0.586109	0.999658
AABR07004221.2	4.51264	0.0176997	0.0706196	-0.0136562	0.989104	0.999658
AABR07004228.1	17.3191	0.0868336	0.11518	1.14976	0.250244	0.999658
AABR07004229.1	0.223665	-0.00535521	0.0225472	-0.135457	0.89225	0.999658
AABR07004232.1	29.4379	-0.0319135	0.127723	-0.131097	0.895698	0.999658
AABR07004232.2	1.99223	-0.048767	0.0496993	-0.64338	0.519977	0.999658
AABR07004241.2	0.485722	0.00226267	0.0245572	0.0817995	0.934806	0.999658
AABR07004259.1	0.193818	-0.00931839	0.0225111	-0.351428	0.725267	0.999658
AABR07004269.1	0.915604	0.00445487	0.0319038	-0.208696	0.834685	0.999658
AABR07004269.3	49.0194	0.0531832	0.140006	0.16965	0.865285	0.999658
AABR07004269.4	1.07191	0.005698	0.0343119	0.62003	0.535238	0.999658
AABR07004269.5	0.0751519	0.000613337	0.0225111	0.0800194	0.936222	0.999658
AABR07004269.6	2.39112	0.00780817	0.0523724	0.0931053	0.92582	0.999658
AABR07004292.1	0.0751519	0.000613337	0.0225111	0.0800194	0.936222	0.999658
AABR07004294.1	0.306353	-0.00466776	0.0225531	-0.339682	0.734096	0.999658
AABR07004297.1	17.5367	-0.0493658	0.111601	-0.399312	0.689663	0.999658
AABR07004305.1	0.42981	0.000109043	0.0226697	-0.0454825	0.963723	0.999658
AABR07004404.1	1.87647	-0.0533274	0.0483667	-1.12834	0.259176	0.999658
AABR07004428.1	9.58858	-0.0161276	0.0935852	-0.145071	0.884655	0.999658
AABR07004450.1	0.0987569	0.00059223	0.0225111	-0.130405	0.896246	0.999658
AABR07004481.2	0.193818	-0.00931839	0.0225111	-0.351428	0.725267	0.999658
AABR07004482.2	1.29207	0.0173404	0.0393831	0.446066	0.65555	0.999658
AABR07004495.1	0.0987569	0.00059223	0.0225111	-0.130405	0.896246	0.999658
AABR07004539.1	0.0751519	0.000613337	0.0225111	0.0800194	0.936222	0.999658
AABR07004684.1	5.27609	0.0121366	0.0737793	0.414684	0.678374	0.999658
AABR07004703.1	174.816	-0.125622	0.142522	-0.991216	0.32158	0.999658
AABR07004733.1	1.18595	-0.0203964	0.0396566	-0.487118	0.626175	0.999658
AABR07004733.2	9.54286	-0.0170502	0.0917153	-0.531288	0.595219	0.999658
AABR07004761.1	0.92068	0.00407882	0.0341949	-0.0719554	0.942637	0.999658
AABR07004776.1	20.2586	0.115469	0.118515	0.446047	0.655563	0.999658
AABR07004783.1	1.21277	-0.00505181	0.0306352	-0.207779	0.835401	0.999658
AABR07004812.2	0.460327	-0.00932654	0.0226831	-0.357338	0.720839	0.999658
AABR07004823.1	2.82481	-0.0100961	0.0587489	-0.21302	0.831311	0.999658
AABR07004833.1	3.71224	0.0710009	0.0658251	1.03932	0.298656	0.999658
AABR07004871.1	0.207596	-0.00931839	0.0225111	-0.339697	0.734084	0.999658
AABR07004876.1	3.86989	-0.0453438	0.0656675	-0.879542	0.379108	0.999658
AABR07004876.2	0.486392	-0.00997658	0.0226643	-0.454816	0.649242	0.999658
AABR07004877.1	1.31149	-0.0187986	0.0396662	-0.372129	0.709797	0.999658
AABR07004888.1	0.40511	-0.00096801	0.0226356	-0.339676	0.7341	0.999658
AABR07004891.1	78.6899	-0.057294	0.142523	-0.422722	0.672498	0.999658
AABR07004912.1	0.0751519	0.000613337	0.0225111	0.0800194	0.936222	0.999658
AABR07004912.2	1.01116	0.000724131	0.0313907	0.236218	0.813264	0.999658
AABR07004914.1	1.14189	-0.00880279	0.0331562	-0.382659	0.701973	0.999658
AABR07004992.1	0.723836	-0.0207349	0.0305767	-0.728571	0.466264	0.999658
AABR07004993.1	0.222829	0.000613337	0.0225111	0.0984692	0.92156	0.999658
AABR07005004.1	0.0987569	0.00059223	0.0225111	-0.130405	0.896246	0.999658
AABR07005004.3	0.223665	-0.00535521	0.0225472	-0.135457	0.89225	0.999658
AABR07005004.4	0.446494	-0.000958738	0.0226336	0.0965041	0.92312	0.999658
AABR07005027.1	0.416647	-0.00464884	0.0225529	-0.182916	0.854864	0.999658
AABR07005031.1	0.0987569	0.00059223	0.0225111	-0.130405	0.896246	0.999658
AABR07005031.2	0.0751519	0.000613337	0.0225111	0.0800194	0.936222	0.999658
AABR07005031.3	0.0751519	0.000613337	0.0225111	0.0800194	0.936222	0.999658
AABR07005040.1	0.321586	0.00527014	0.0225536	0.0984817	0.92155	0.999658
AABR07005055.1	1.89887	-0.0106448	0.0496528	-0.297453	0.76612	0.999658
AABR07005508.1	31.5235	0.00772726	0.122113	0.00477722	0.996188	0.999658
AABR07005533.1	0.68165	0.0154561	0.024154	0.501386	0.616099	0.999658
AABR07005535.1	0.68165	0.0154561	0.024154	0.501386	0.616099	0.999658
AABR07005565.1	0.430426	-0.00464884	0.0225529	-0.128353	0.89787	0.999658
AABR07005569.1	0.563536	-0.0125369	0.0228348	-0.135173	0.892475	0.999658
AABR07005572.1	12.8745	0.0759524	0.103969	0.651937	0.514442	0.999658
AABR07005572.2	0.311814	-0.00464884	0.0225529	-0.133715	0.893628	0.999658
AABR07005573.1	0.951236	0.0125	0.0303239	0.292315	0.770046	0.999658
AABR07005581.1	14.809	-0.0287525	0.110093	-0.455359	0.648851	0.999658
AABR07005588.1	49.7029	0.0506255	0.140772	0.242551	0.808353	0.999658
AABR07005593.1	4.78443	-0.0844033	0.0718692	-1.04846	0.294429	0.999658
AABR07005596.1	1.93413	0.0215167	0.0492003	0.451979	0.651284	0.999658
AABR07005597.1	1.14505	0.00474638	0.0348957	0.0690236	0.944971	0.999658
AABR07005618.1	45.6431	0.00205854	0.138991	-0.151249	0.879779	0.999658
AABR07005632.1	0.772837	-0.00461507	0.0296253	-0.446502	0.655235	0.999658
AABR07005633.1	4.49525	0.034333	0.0718692	0.753004	0.451447	0.999658
AABR07005664.1	0.306353	-0.00466776	0.0225531	-0.339682	0.734096	0.999658
AABR07005752.1	260.885	-0.140833	0.136159	-1.23239	0.217805	0.999658
AABR07005778.1	0.841832	-0.017862	0.0343819	-0.50669	0.612372	0.999658
AABR07005779.1	28.3254	0.013748	0.12294	0.170687	0.86447	0.999658
AABR07005779.3	2.89255	-0.0316966	0.0577681	-0.736235	0.461588	0.999658
AABR07005779.4	3.9191	-0.0515617	0.0678714	-0.711565	0.476734	0.999658
AABR07005779.5	13.2317	0.0115815	0.105372	0.36365	0.71612	0.999658
AABR07005790.1	0.0987569	0.00059223	0.0225111	-0.130405	0.896246	0.999658
AABR07005794.1	3.09308	0.0762225	0.0597569	1.56722	0.117063	0.999658
AABR07005806.1	0.746771	-0.00256627	0.031114	-0.176562	0.859852	0.999658
AABR07005821.1	1.50749	0.00648202	0.0422497	0.103705	0.917403	0.999658
AABR07005837.1	0.520811	0.00898971	0.0226346	0.387268	0.698558	0.999658
AABR07005837.2	0.117996	0.000613337	0.0225111	0.0838924	0.933142	0.999658
AABR07005838.1	0.0987569	0.00059223	0.0225111	-0.130405	0.896246	0.999658
AABR07005838.2	0.0751519	0.000613337	0.0225111	0.0800194	0.936222	0.999658
AABR07005888.1	0.763795	0.0252157	0.0295486	0.800092	0.423657	0.999658
AABR07005949.1	2.02037	-0.0235453	0.0484434	-0.521698	0.601881	0.999658
AABR07005955.1	0.0751519	0.000613337	0.0225111	0.0800194	0.936222	0.999658
AABR07005983.1	2.73131	0.0159598	0.0547746	0.255737	0.798154	0.999658
AABR07005985.1	7.02217	0.023491	0.0789859	-0.20156	0.84026	0.999658
AABR07006025.1	1.68506	0.000505226	0.0478554	-0.0019237	0.998465	0.999658
AABR07006030.1	9.51401	-0.0261592	0.0901471	-0.636379	0.524529	0.999658
AABR07006038.1	30.7203	0.12808	0.131673	1.00108	0.316787	0.999658
AABR07006049.1	10.4039	0.0350277	0.0954743	0.31853	0.750083	0.999658
AABR07006084.1	6.42784	0.0186567	0.0823923	0.180716	0.85659	0.999658
AABR07006093.2	2.81187	-0.0322548	0.0553462	-0.443463	0.657431	0.999658
AABR07006097.1	11.4916	0.0150002	0.101729	-0.0588362	0.953083	0.999658
AABR07006111.1	0.0987569	0.00059223	0.0225111	-0.130405	0.896246	0.999658
AABR07006142.1	0.56516	-0.00965817	0.0239956	-0.483042	0.629066	0.999658
AABR07006160.1	0.638806	0.0160197	0.0253658	0.649812	0.515814	0.999658
AABR07006197.1	0.0987569	0.00059223	0.0225111	-0.130405	0.896246	0.999658
AABR07006255.1	0.424349	-0.000363756	0.0226543	-0.122538	0.902473	0.999658
AABR07006258.2	1.32638	-0.0125493	0.0372664	0.0637482	0.949171	0.999658
AABR07006264.1	0.708552	0.00896974	0.0302436	0.375816	0.707054	0.999658
AABR07006269.1	2.00212	0.00625322	0.050126	0.0919903	0.926706	0.999658
AABR07006275.1	8.26579	-0.0648432	0.090464	-0.746373	0.455442	0.999658
AABR07006283.1	21.5346	0.11227	0.119705	1.00704	0.313915	0.999658
AABR07006292.1	0.207596	-0.00931839	0.0225111	-0.339697	0.734084	0.999658
AABR07006310.1	0.452745	0.0120775	0.0227307	0.243306	0.807768	0.999658
AABR07006311.1	0.485053	0.0127625	0.0228077	0.456754	0.647848	0.999658
AABR07006333.1	44.4243	0.0374189	0.137199	0.411176	0.680943	0.999658
AABR07006367.1	0.207596	-0.00931839	0.0225111	-0.339697	0.734084	0.999658
AABR07006389.1	1.1894	-0.0199025	0.0352651	-0.896095	0.370202	0.999658
AABR07006428.1	0.638022	-0.00915747	0.0233437	-0.222907	0.823608	0.999658
AABR07006453.1	0.216753	0.00527014	0.0225536	0.0839055	0.933132	0.999658
AABR07006458.1	109.797	-0.00411019	0.143895	0.098982	0.921153	0.999658
AABR07006475.1	1.44903	0.0171411	0.0414831	0.442153	0.658379	0.999658
AABR07006542.2	0.439582	0.00956572	0.0226556	0.289246	0.772393	0.999658
AABR07006544.1	0.117996	0.000613337	0.0225111	0.0838924	0.933142	0.999658
AABR07006559.1	0.396738	0.00830448	0.0226167	0.287464	0.773757	0.999658
AABR07006566.1	2.0888	0.0266499	0.0504395	0.482994	0.6291	0.999658
AABR07006576.1	1.45029	0.0237685	0.043262	0.754609	0.450484	0.999658
AABR07006627.1	6.08395	0.0237012	0.0803516	0.333462	0.738786	0.999658
AABR07006649.1	0.0987569	0.00059223	0.0225111	-0.130405	0.896246	0.999658
AABR07006654.1	9.69896	-0.000382006	0.0961463	-0.205701	0.837024	0.999658
AABR07006654.2	0.420343	0.00896228	0.022637	0.0984869	0.921546	0.999658
AABR07006656.1	0.954316	0.030793	0.0325889	0.929779	0.352486	0.999658
AABR07006656.2	0.117996	0.000613337	0.0225111	0.0838924	0.933142	0.999658
AABR07006656.3	1.80905	0.0124724	0.0440256	0.199009	0.842255	0.999658
AABR07006657.1	2.65597	0.0409955	0.0522627	0.641605	0.52113	0.999658
AABR07006672.1	0.612536	-0.00248707	0.024849	-0.144952	0.884749	0.999658
AABR07006673.2	0.624409	-0.00588464	0.0272171	-0.0610631	0.951309	0.999658
AABR07006685.1	7.88642	-0.0115769	0.0897423	-0.365936	0.714413	0.999658
AABR07006688.2	0.24727	-0.00465226	0.0225545	-0.356108	0.721759	0.999658
AABR07006689.1	0.207596	-0.00931839	0.0225111	-0.339697	0.734084	0.999658
AABR07006691.1	1.1133	-0.00872314	0.0344813	0.0980109	0.921924	0.999658
AABR07006693.1	0.702475	0.00901838	0.0285507	0.196137	0.844503	0.999658
AABR07006713.1	8.50177	0.0515613	0.0910826	0.537214	0.59112	0.999658
AABR07006724.1	311.568	-0.194251	0.134216	-1.32191	0.186199	0.999658
AABR07006736.1	0.841442	0.00252471	0.0278456	-0.19402	0.84616	0.999658
AABR07006742.1	0.207596	-0.00931839	0.0225111	-0.339697	0.734084	0.999658
AABR07006752.1	12.3927	-0.0316779	0.103471	-0.241207	0.809395	0.999658
AABR07006860.1	0.193818	-0.00931839	0.0225111	-0.351428	0.725267	0.999658
AABR07006866.1	1.50379	-0.0104384	0.04197	-0.235487	0.813831	0.999658
AABR07006888.1	13.2392	-0.0546569	0.107147	-0.508201	0.611313	0.999658
AABR07006889.1	6.55392	0.00566171	0.0834071	-0.0360921	0.971209	0.999658
AABR07006894.1	34.6735	-0.16132	0.1346	-1.0449	0.29607	0.999658
AABR07006904.1	0.5191	0.0118745	0.0227251	0.0984899	0.921543	0.999658
AABR07006911.1	0.98584	0.00103867	0.0328929	0.129683	0.896817	0.999658
AABR07006957.1	0.373133	0.00760107	0.0226008	0.374964	0.707687	0.999658
AABR07006993.1	0.0987569	0.00059223	0.0225111	-0.130405	0.896246	0.999658
AABR07007000.1	0.207596	-0.00931839	0.0225111	-0.339697	0.734084	0.999658
AABR07007023.1	0.197514	0.00525122	0.0225538	-0.130399	0.896251	0.999658
AABR07007026.1	82.1099	0.0291768	0.144508	0.253686	0.799738	0.999658
AABR07007032.1	1088.9	0.0720615	0.122806	0.610805	0.541328	0.999658
AABR07007035.1	1.96	-0.0209564	0.0434111	-0.420342	0.674236	0.999658
AABR07007055.1	5.3373	0.0153263	0.0741466	0.286293	0.774654	0.999658
AABR07007064.1	0.0751519	0.000613337	0.0225111	0.0800194	0.936222	0.999658
AABR07007065.1	0.0987569	0.00059223	0.0225111	-0.130405	0.896246	0.999658
AABR07007068.1	4.34224	-0.0115214	0.0699921	-0.169735	0.865218	0.999658
AABR07007078.1	0.0987569	0.00059223	0.0225111	-0.130405	0.896246	0.999658
AABR07007078.2	0.430426	-0.00464884	0.0225529	-0.128353	0.89787	0.999658
AABR07007088.1	3.39103	0.0146022	0.0608149	0.010589	0.991551	0.999658
AABR07007088.2	0.0987569	0.00059223	0.0225111	-0.130405	0.896246	0.999658
AABR07007093.1	13.7544	0.0123488	0.107489	-0.113062	0.909982	0.999658
AABR07007095.1	0.322422	-0.00162658	0.0226168	-0.135442	0.892262	0.999658
AABR07007124.1	0.173909	0.00455945	0.0225466	0.0800327	0.936211	0.999658
AABR07007130.2	3.55214	0.0636919	0.0610187	1.11661	0.264163	0.999658
AABR07007146.1	0.0751519	0.000613337	0.0225111	0.0800194	0.936222	0.999658
AABR07007385.1	2.28111	0.0374782	0.0538459	0.552485	0.580616	0.999658
AABR07007391.1	2.86088	0.0139371	0.0597043	0.100173	0.920207	0.999658
AABR07007399.1	0.311814	-0.00464884	0.0225529	-0.133715	0.893628	0.999658
AABR07007544.1	0.223665	-0.00535521	0.0225472	-0.135457	0.89225	0.999658
AABR07007566.1	6.74377	-0.0475507	0.0829641	-0.795931	0.426072	0.999658
AABR07007584.3	2.63117	-0.0670344	0.0541247	-1.32706	0.18449	0.999658
AABR07007592.1	0.193818	-0.00931839	0.0225111	-0.351428	0.725267	0.999658
AABR07007642.1	533.296	-0.0311403	0.129839	-0.0977113	0.922162	0.999658
AABR07007675.1	0.384505	0.000155099	0.0226707	-0.00557037	0.995556	0.999658
AABR07007675.2	0.0751519	0.000613337	0.0225111	0.0800194	0.936222	0.999658
AABR07007690.1	0.890136	-0.0106376	0.0295927	-0.386543	0.699095	0.999658
AABR07007690.2	0.148513	-0.00931839	0.0225111	-0.356124	0.721748	0.999658
AABR07007715.1	30.1494	0.226268	0.127345	1.32955	0.183665	0.999658
AABR07007717.1	0.193148	0.0045818	0.0225464	0.277861	0.781119	0.999658
AABR07007717.3	0.854605	0.00399578	0.0302059	0.341807	0.732496	0.999658
AABR07007723.1	0.906322	-0.00180683	0.0317554	0.396245	0.691924	0.999658
AABR07007730.1	0.292575	-0.00466776	0.0225531	-0.351413	0.725279	0.999658
AABR07007744.1	1.83837	-0.00302247	0.0472652	0.234043	0.814951	0.999658
AABR07007765.1	0.2683	0.00760107	0.0226008	0.368143	0.712767	0.999658
AABR07007769.1	3.78576	-0.116142	0.0635017	-1.36571	0.172029	0.999658
AABR07007775.1	0.856229	0.0121824	0.0306144	0.216303	0.828752	0.999658
AABR07007789.1	7.61932	0.0433202	0.0883796	0.47948	0.631597	0.999658
AABR07007798.1	2.61955	-0.0255238	0.0496897	-0.220806	0.825243	0.999658
AABR07007799.1	0.344122	-0.00232621	0.0225999	-0.00871837	0.993044	0.999658
AABR07007833.2	0.341661	-0.00105734	0.0226317	0.08129	0.935211	0.999658
AABR07007841.1	0.193818	-0.00931839	0.0225111	-0.351428	0.725267	0.999658
AABR07007853.1	0.0751519	0.000613337	0.0225111	0.0800194	0.936222	0.999658
AABR07007853.2	0.321586	0.00527014	0.0225536	0.0984817	0.92155	0.999658
AABR07007863.1	2.05529	0.0115249	0.0521663	0.379307	0.70446	0.999658
AABR07007878.1	6.02096	0.0119277	0.0784339	0.135487	0.892227	0.999658
AABR07007879.1	1.19114	0.0296966	0.0381868	0.860354	0.389594	0.999658
AABR07007896.1	1.3256	-0.0023743	0.0390697	0.262133	0.793219	0.999658
AABR07007905.2	9.41455	-0.0481209	0.0935063	-0.371793	0.710047	0.999658
AABR07007942.1	0.0987569	0.00059223	0.0225111	-0.130405	0.896246	0.999658
AABR07007980.1	6.8705	-0.00792993	0.0841805	-0.201193	0.840548	0.999658
AABR07007980.2	4.86752	0.0282815	0.0723499	0.186703	0.851894	0.999658
AABR07007997.1	4.93625	-0.0437051	0.0722971	-0.204195	0.838201	0.999658
AABR07008013.1	0.193148	0.0045818	0.0225464	0.277861	0.781119	0.999658
AABR07008016.1	1.00117	0.0165565	0.0330191	0.370599	0.710936	0.999658
AABR07008025.1	0.207596	-0.00931839	0.0225111	-0.339697	0.734084	0.999658
AABR07008030.1	14.5306	0.055919	0.108909	0.484968	0.627699	0.999658
AABR07008066.2	2.91403	-0.0123898	0.0604824	-0.149279	0.881334	0.999658
AABR07008099.2	0.44554	-0.0185157	0.022703	-0.46179	0.644232	0.999658
AABR07008118.1	0.6334	0.00493407	0.0271581	0.11	0.912409	0.999658
AABR07008123.1	0.173909	0.00455945	0.0225466	0.0800327	0.936211	0.999658
AABR07008126.1	2.05487	0.0217728	0.0469161	0.629299	0.529153	0.999658
AABR07008152.1	0.955152	0.0218111	0.0347181	0.658863	0.509984	0.999658
AABR07008255.1	0.148513	-0.00931839	0.0225111	-0.356124	0.721748	0.999658
AABR07008256.1	0.216753	0.00527014	0.0225536	0.0839055	0.933132	0.999658
AABR07008259.1	1.62192	-0.00530017	0.0427579	-0.128986	0.897369	0.999658
AABR07008287.1	0.664253	-0.00688426	0.0255533	-0.171686	0.863684	0.999658
AABR07008287.2	0.173909	0.00455945	0.0225466	0.0800327	0.936211	0.999658
AABR07008293.3	9.35443	-0.0410726	0.0945098	-0.314615	0.753054	0.999658
AABR07008293.4	1.27383	0.0280982	0.039011	0.754585	0.450498	0.999658
AABR07008298.2	1.8368	-0.0294523	0.0494539	-0.486234	0.626801	0.999658
AABR07008319.1	0.742765	0.0124564	0.0290911	0.113873	0.909339	0.999658
AABR07008350.1	0.24727	-0.00465226	0.0225545	-0.356108	0.721759	0.999658
AABR07008361.1	0.0987569	0.00059223	0.0225111	-0.130405	0.896246	0.999658
AABR07008370.1	2.05926	-0.022199	0.0509689	-0.350074	0.726284	0.999658
AABR07008386.1	22.3089	0.0107739	0.122448	0.282347	0.777677	0.999658
AABR07008399.1	0.292575	-0.00466776	0.0225531	-0.351413	0.725279	0.999658
AABR07008420.1	3.91939	0.014966	0.0668694	0.276963	0.781809	0.999658
AABR07008421.1	0.117996	0.000613337	0.0225111	0.0838924	0.933142	0.999658
AABR07008424.1	0.207596	-0.00931839	0.0225111	-0.339697	0.734084	0.999658
AABR07008439.1	1.52348	0.00810953	0.0456537	0.192812	0.847106	0.999658
AABR07008462.1	1.17504	0.0099634	0.0375567	0.465418	0.641632	0.999658
AABR07008513.1	0.590556	0.00347443	0.0263261	0.165401	0.868628	0.999658
AABR07008530.1	0.193148	0.0045818	0.0225464	0.277861	0.781119	0.999658
AABR07008594.1	0.193818	-0.00931839	0.0225111	-0.351428	0.725267	0.999658
AABR07008597.1	1.89204	-0.00782697	0.0506359	-0.0914325	0.927149	0.999658
AABR07008608.1	1.28595	0.00426805	0.0392638	-0.124358	0.901032	0.999658
AABR07008661.1	0.549927	-0.0204952	0.0238365	-0.787177	0.431178	0.999658
AABR07008670.1	4.76264	-0.0192641	0.073568	-0.561673	0.574339	0.999658
AABR07008681.1	5.11906	0.00971636	0.0737274	-0.288395	0.773044	0.999658
AABR07008724.1	4.76779	-0.023946	0.0729707	0.081416	0.935111	0.999658
AABR07008724.2	0.216753	0.00527014	0.0225536	0.0839055	0.933132	0.999658
AABR07008788.1	56.0046	-0.0461403	0.141112	-0.472535	0.636545	0.999658
AABR07008876.1	0.117996	0.000613337	0.0225111	0.0838924	0.933142	0.999658
AABR07008878.1	0.409901	0.0112872	0.0227085	0.371369	0.710363	0.999658
AABR07008890.1	0.0987569	0.00059223	0.0225111	-0.130405	0.896246	0.999658
AABR07008898.1	0.297981	0.00458181	0.0225464	0.287452	0.773767	0.999658
AABR07008940.1	3.74452	0.00136329	0.0623429	0.135031	0.892587	0.999658
AABR07008970.1	0.0987569	0.00059223	0.0225111	-0.130405	0.896246	0.999658
AABR07009028.1	0.671619	-0.00459194	0.0278686	-0.453031	0.650527	0.999658
AABR07009031.2	3.37624	0.0491923	0.0607481	0.995096	0.31969	0.999658
AABR07009034.1	0.207596	-0.00931839	0.0225111	-0.339697	0.734084	0.999658
AABR07009105.1	0.618167	-0.00889128	0.0269397	-0.402843	0.687064	0.999658
AABR07009154.1	0.648684	-0.0206962	0.0274499	-0.902894	0.366582	0.999658
AABR07009218.1	11.2194	-0.0355344	0.0944746	-0.369244	0.711946	0.999658
AABR07009221.1	7.37477	-0.000745432	0.0875161	-0.0122006	0.990266	0.999658
AABR07009224.1	5.52407	-0.016872	0.0766987	-0.640571	0.521801	0.999658
AABR07009260.1	0.193818	-0.00931839	0.0225111	-0.351428	0.725267	0.999658
AABR07009338.1	34.1799	0.017106	0.133636	0.0977163	0.922158	0.999658
AABR07009351.1	0.292575	-0.00466776	0.0225531	-0.351413	0.725279	0.999658
AABR07009373.2	1.94564	-0.0678983	0.0466964	-1.13221	0.257547	0.999658
AABR07009377.1	2.34787	0.00525588	0.0551692	0.192478	0.847368	0.999658
AABR07009379.1	0.0987569	0.00059223	0.0225111	-0.130405	0.896246	0.999658
AABR07009428.1	0.465814	0.0124486	0.0227623	0.368161	0.712753	0.999658
AABR07009532.1	0.648684	-0.0206962	0.0274499	-0.902894	0.366582	0.999658
AABR07009536.1	34.0868	-0.202378	0.132514	-1.09285	0.274458	0.999658
AABR07009538.1	4.19163	-0.0219093	0.0680693	-0.313354	0.754012	0.999658
AABR07009572.1	0.344122	-0.00232621	0.0225999	-0.00871837	0.993044	0.999658
AABR07009599.2	0.193818	-0.00931839	0.0225111	-0.351428	0.725267	0.999658
AABR07009634.1	0.44733	-0.00785462	0.022725	-0.138381	0.889939	0.999658
AABR07009634.2	21.8531	-0.0108471	0.118172	-0.0982721	0.921716	0.999658
AABR07009638.1	2.71164	0.0019904	0.0557205	0.0170055	0.986432	0.999658
AABR07009638.2	0.401414	-0.0145867	0.0225523	-0.544483	0.586109	0.999658
AABR07009639.1	0.0751519	0.000613337	0.0225111	0.0800194	0.936222	0.999658
AABR07009715.1	1.66275	-0.00834464	0.0438478	-0.387116	0.698671	0.999658
AABR07009743.1	7.73198	0.0240911	0.0885196	0.237261	0.812454	0.999658
AABR07009770.1	0.222829	0.000613337	0.0225111	0.0984692	0.92156	0.999658
AABR07009775.1	1.32438	-0.00900832	0.0400691	-0.317262	0.751045	0.999658
AABR07009786.1	0.173909	0.00455945	0.0225466	0.0800327	0.936211	0.999658
AABR07009787.1	1.60947	-0.00913674	0.0450951	0.092303	0.926457	0.999658
AABR07009824.1	5.15816	-0.0376963	0.0757417	-0.430934	0.666517	0.999658
AABR07009834.1	18.5135	0.0978357	0.113252	0.879451	0.379157	0.999658
AABR07009965.1	6.71597	0.0711705	0.0831998	0.52935	0.596563	0.999658
AABR07009978.1	0.0987569	0.00059223	0.0225111	-0.130405	0.896246	0.999658
AABR07009984.1	0.193148	0.0045818	0.0225464	0.277861	0.781119	0.999658
AABR07010022.1	9.96702	-0.0627377	0.0942758	-0.297592	0.766014	0.999658
AABR07010022.2	37.672	0.00604021	0.134529	0.120788	0.903859	0.999658
AABR07010030.1	1.95611	-0.011827	0.049155	-0.538052	0.590541	0.999658
AABR07010030.2	15.1073	-0.0553255	0.108326	-0.44379	0.657194	0.999658
AABR07010031.1	9.69534	0.0213281	0.0961339	0.464641	0.642189	0.999658
AABR07010033.1	0.792601	0.0128724	0.0281159	-0.0567233	0.954766	0.999658
AABR07010040.1	0.697346	0.0199965	0.026463	0.581319	0.561025	0.999658
AABR07010040.3	0.846403	0.011385	0.0307675	0.482653	0.629342	0.999658
AABR07010085.1	2.47599	-0.00854044	0.0529132	-0.0237615	0.981043	0.999658
AABR07010085.2	4.49279	0.0557075	0.0682468	1.10886	0.267491	0.999658
AABR07010107.2	0.148513	-0.00931839	0.0225111	-0.356124	0.721748	0.999658
AABR07010121.1	0.148513	-0.00931839	0.0225111	-0.356124	0.721748	0.999658
AABR07010180.1	1.15676	-0.00921882	0.035169	0.363741	0.716051	0.999658
AABR07010231.1	0.193818	-0.00931839	0.0225111	-0.351428	0.725267	0.999658
AABR07010370.1	2.97837	-0.0493054	0.0567961	-1.03239	0.301889	0.999658
AABR07010460.1	0.931262	-0.020974	0.0340966	-0.430859	0.666571	0.999658
AABR07010468.1	477.899	-0.132243	0.125172	-1.0648	0.286968	0.999658
AABR07010575.1	1.12881	0.00781288	0.0341386	-0.0893574	0.928798	0.999658
AABR07010587.1	0.0987569	0.00059223	0.0225111	-0.130405	0.896246	0.999658
AABR07010592.2	0.647178	0.00502351	0.027384	0.100885	0.919642	0.999658
AABR07010609.1	1.79682	0.000997352	0.048926	-0.105991	0.91559	0.999658
AABR07010609.2	5.00361	-0.0771731	0.0745993	-0.670449	0.502571	0.999658
AABR07010620.1	15.5516	0.0101687	0.111929	0.0213145	0.982995	0.999658
AABR07010633.1	1.04904	-0.00619245	0.0332139	-0.484079	0.62833	0.999658
AABR07010649.1	3.96102	0.0258956	0.068438	0.31251	0.754653	0.999658
AABR07010682.1	20.4135	-0.0203962	0.112593	0.262631	0.792835	0.999658
AABR07010705.1	3.15635	-0.0143541	0.0601788	-0.696973	0.48582	0.999658
AABR07010710.1	0.148513	-0.00931839	0.0225111	-0.356124	0.721748	0.999658
AABR07010717.1	20.6146	-0.0450133	0.118958	-0.413364	0.67934	0.999658
AABR07010718.1	0.148513	-0.00931839	0.0225111	-0.356124	0.721748	0.999658
AABR07010763.2	1.09975	0.00639271	0.034389	0.0192454	0.984645	0.999658
AABR07010777.1	158.131	-0.116812	0.14201	-0.917693	0.35878	0.999658
AABR07010787.1	0.0751519	0.000613337	0.0225111	0.0800194	0.936222	0.999658
AABR07010878.1	36.1617	-0.161115	0.135614	-1.30981	0.190261	0.999658
AABR07010894.1	0.442878	0.000885611	0.0226934	-0.00868986	0.993067	0.999658
AABR07010899.1	0.492635	-0.0079854	0.0228805	-0.2767	0.78201	0.999658
AABR07010907.1	14.1946	0.115171	0.108158	1.07329	0.283141	0.999658
AABR07010944.1	0.0987569	0.00059223	0.0225111	-0.130405	0.896246	0.999658
AABR07010985.1	4.67613	-0.0235374	0.0724699	-0.393139	0.694216	0.999658
AABR07010986.1	0.51941	-0.00988235	0.0233085	-0.350386	0.726049	0.999658
AABR07011013.1	9.76692	0.0321275	0.0958978	0.285256	0.775448	0.999658
AABR07011031.1	1.44071	0.018186	0.0409718	0.607793	0.543325	0.999658
AABR07011057.1	9.93172	0.035918	0.0952672	0.475702	0.634287	0.999658
AABR07011057.2	0.325592	-0.00464885	0.0225529	-0.12255	0.902463	0.999658
AABR07011062.1	20.1253	0.0718289	0.119962	0.65312	0.513679	0.999658
AABR07011084.1	0.0987569	0.00059223	0.0225111	-0.130405	0.896246	0.999658
AABR07011084.2	0.341661	-0.00105734	0.0226317	0.08129	0.935211	0.999658
AABR07011085.1	0.173909	0.00455945	0.0225466	0.0800327	0.936211	0.999658
AABR07011545.1	1.08435	-0.000685393	0.0336858	0.436706	0.662325	0.999658
AABR07011682.1	17.8437	-0.0616579	0.116598	-0.625825	0.53143	0.999658
AABR07011700.1	0.306353	-0.00466776	0.0225531	-0.339682	0.734096	0.999658
AABR07011733.1	11.8004	-0.126621	0.100404	-1.12778	0.259411	0.999658
AABR07011744.1	0.334749	0.00933039	0.0226495	0.183469	0.85443	0.999658
AABR07011746.1	0.686852	0.00998431	0.0280185	0.198746	0.842462	0.999658
AABR07011808.1	0.193148	0.0045818	0.0225464	0.277861	0.781119	0.999658
AABR07011857.1	22.4321	0.0108275	0.122824	0.120964	0.903719	0.999658
AABR07011857.2	1506.68	-0.0267242	0.118429	-0.241302	0.809321	0.999658
AABR07011888.1	1.75407	-0.0266128	0.0429616	-0.629439	0.529062	0.999658
AABR07011934.1	0.887806	-0.0280359	0.0293967	-0.894725	0.370934	0.999658
AABR07011951.1	0.611301	-0.017983	0.0249483	-0.501078	0.616316	0.999658
AABR07011956.1	0.51941	-0.00988235	0.0233085	-0.350386	0.726049	0.999658
AABR07011991.1	0.887136	-0.0178444	0.0333499	-0.313853	0.753633	0.999658
AABR07011996.1	4.16849	0.00827683	0.0683451	0.293563	0.769092	0.999658
AABR07012023.1	0.877836	0.00225386	0.0314816	-0.275823	0.782684	0.999658
AABR07012039.1	32.9036	0.0646207	0.13155	0.511164	0.609236	0.999658
AABR07012051.1	0.401414	-0.0145867	0.0225523	-0.544483	0.586109	0.999658
AABR07012051.2	2.04548	-0.0211221	0.0504482	-0.233025	0.815742	0.999658
AABR07012053.1	0.342331	-0.0145713	0.0225537	-0.553286	0.580068	0.999658
AABR07012053.2	0.713084	0.0123919	0.0287887	0.196865	0.843934	0.999658
AABR07012054.1	167.271	-0.0913336	0.140305	-0.667455	0.504481	0.999658
AABR07012058.1	6.19865	-0.0466588	0.0800897	-0.439773	0.660102	0.999658
AABR07012058.2	3.04972	-0.0249882	0.0606617	-0.290614	0.771346	0.999658
AABR07012061.1	1.25011	-0.00164243	0.0381594	0.222637	0.823818	0.999658
AABR07012061.2	0.148513	-0.00931839	0.0225111	-0.356124	0.721748	0.999658
AABR07012065.1	0.0987569	0.00059223	0.0225111	-0.130405	0.896246	0.999658
AABR07012065.2	0.491965	0.0035698	0.022966	0.210387	0.833366	0.999658
AABR07012065.3	0.563655	0.0105489	0.0226839	0.387976	0.698034	0.999658
AABR07012072.2	3.02761	-0.0365466	0.0584705	-0.907717	0.364028	0.999658
AABR07012081.1	0.978757	0.0223123	0.0349304	0.56194	0.574157	0.999658
AABR07012100.2	1.12357	-0.00219562	0.038635	0.110036	0.91238	0.999658
AABR07012111.1	1.44895	0.00213414	0.0409983	-0.0551544	0.956015	0.999658
AABR07012129.1	0.861767	-0.00205591	0.0287558	-0.185887	0.852534	0.999658
AABR07012131.1	0.490345	-0.0108957	0.022631	-0.216901	0.828285	0.999658
AABR07012139.1	1.36715	0.0145502	0.0381529	0.531792	0.59487	0.999658
AABR07012269.1	0.222829	0.000613337	0.0225111	0.0984692	0.92156	0.999658
AABR07012276.1	1.22491	0.0240075	0.0363331	0.635329	0.525214	0.999658
AABR07012299.1	0.0751519	0.000613337	0.0225111	0.0800194	0.936222	0.999658
AABR07012302.1	2.26763	-0.0441843	0.0524579	-1.04164	0.297579	0.999658
AABR07012314.1	0.193818	-0.00931839	0.0225111	-0.351428	0.725267	0.999658
AABR07012329.1	0.445659	0.00528906	0.0225534	0.164431	0.869392	0.999658
AABR07012384.1	3.70787	0.0419656	0.0661838	0.445123	0.656231	0.999658
AABR07012475.2	26.5469	0.0304465	0.128049	-0.00249242	0.998011	0.999658
AABR07012492.1	0.235992	0.00528905	0.0225534	0.183456	0.85444	0.999658
AABR07012583.2	45.2907	0.11454	0.137938	0.99846	0.318057	0.999658
AABR07012592.1	0.117996	0.000613337	0.0225111	0.0838924	0.933142	0.999658
AABR07012613.1	2.39138	-0.0116118	0.0555543	-0.138772	0.88963	0.999658
AABR07012635.1	0.580113	0.00434128	0.0245785	0.272451	0.785275	0.999658
AABR07012705.1	0.0751519	0.000613337	0.0225111	0.0800194	0.936222	0.999658
AABR07012711.1	0.431261	-0.0109015	0.0226318	-0.342116	0.732263	0.999658
AABR07012728.1	0.193818	-0.00931839	0.0225111	-0.351428	0.725267	0.999658
AABR07012728.2	1.33117	-0.0139325	0.0431748	-0.260441	0.794523	0.999658
AABR07012752.1	0.373133	0.00760107	0.0226008	0.374964	0.707687	0.999658
AABR07012757.1	1.04252	-0.0114658	0.0337306	-0.508071	0.611403	0.999658
AABR07012762.2	0.24727	-0.00465226	0.0225545	-0.356108	0.721759	0.999658
AABR07012763.1	0.575323	-0.00963163	0.0261505	-0.403398	0.686656	0.999658
AABR07012774.1	21.3778	0.0954397	0.120019	0.668599	0.503752	0.999658
AABR07012775.1	18.0413	0.0641944	0.116658	0.693584	0.487943	0.999658
AABR07012786.1	0.778297	-0.00334562	0.0297137	-0.0148151	0.98818	0.999658
AABR07012788.1	9.31602	-0.0453766	0.0884632	-0.366075	0.714309	0.999658
AABR07012795.1	0.480262	0.0014427	0.0227091	-0.127639	0.898434	0.999658
AABR07012826.1	83.2829	0.0315005	0.144555	0.12645	0.899376	0.999658
AABR07012856.1	5.82741	0.00835601	0.0735022	0.420896	0.673831	0.999658
AABR07012868.1	0.117996	0.000613337	0.0225111	0.0838924	0.933142	0.999658
AABR07013007.1	0.193148	0.0045818	0.0225464	0.277861	0.781119	0.999658
AABR07013057.1	4.21116	-0.110187	0.067783	-1.80144	0.0716328	0.999658
AABR07013065.1	1.30897	0.0270773	0.0376734	0.570899	0.568068	0.999658
AABR07013073.1	5.03516	-0.0577753	0.0729321	-0.665443	0.505767	0.999658
AABR07013073.2	0.0987569	0.00059223	0.0225111	-0.130405	0.896246	0.999658
AABR07013073.4	6.0354	-0.00671734	0.079153	0.0456996	0.96355	0.999658
AABR07013085.1	2.24346	-0.0337653	0.0498023	-0.706434	0.479918	0.999658
AABR07013086.1	0.365266	-0.000350445	0.0226557	-0.103733	0.917381	0.999658
AABR07013111.1	0.173909	0.00455945	0.0225466	0.0800327	0.936211	0.999658
AABR07013123.1	0.216753	0.00527014	0.0225536	0.0839055	0.933132	0.999658
AABR07013140.1	21.7361	-0.0842211	0.11753	-0.998689	0.317945	0.999658
AABR07013154.2	2.13626	0.0302816	0.0502314	0.69424	0.487532	0.999658
AABR07013157.1	1.85637	0.0435286	0.0428372	0.628105	0.529935	0.999658
AABR07013165.1	0.297981	0.00458181	0.0225464	0.287452	0.773767	0.999658
AABR07013202.1	0.3579	-0.00232621	0.0225999	-0.0541066	0.95685	0.999658
AABR07013208.1	2.09714	-0.0314506	0.052257	-0.639525	0.522482	0.999658
AABR07013255.1	0.859925	0.0244407	0.0290552	0.489739	0.624318	0.999658
AABR07013288.2	0.117996	0.000613337	0.0225111	0.0838924	0.933142	0.999658
AABR07013288.4	4.22418	0.0592996	0.0693343	0.938677	0.347896	0.999658
AABR07013314.1	0.117996	0.000613337	0.0225111	0.0838924	0.933142	0.999658
AABR07013410.2	0.0987569	0.00059223	0.0225111	-0.130405	0.896246	0.999658
AABR07013410.4	0.148513	-0.00931839	0.0225111	-0.356124	0.721748	0.999658
AABR07013425.1	1.2321	0.0168305	0.0378553	0.500119	0.616991	0.999658
AABR07013435.1	0.410571	-0.000374798	0.0226553	-0.1337	0.893639	0.999658
AABR07013453.1	0.216753	0.00527014	0.0225536	0.0839055	0.933132	0.999658
AABR07013464.1	1.41083	-0.0285793	0.0387671	-0.446904	0.654944	0.999658
AABR07013477.2	2.82475	0.0397973	0.056476	0.757871	0.448528	0.999658
AABR07013488.2	10.4885	0.0275042	0.0990224	0.480177	0.631102	0.999658
AABR07013539.1	1.15941	0.01103	0.0368455	-0.156841	0.87537	0.999658
AABR07013550.1	0.216753	0.00527014	0.0225536	0.0839055	0.933132	0.999658
AABR07013558.1	1.64626	0.0417788	0.0440553	1.15093	0.249763	0.999658
AABR07013566.1	33.6717	-0.0683887	0.132243	-0.614664	0.538776	0.999658
AABR07013583.1	7.90339	0.0461201	0.0827135	0.521782	0.601822	0.999658
AABR07013586.1	0.441088	-0.00997574	0.022664	-0.553271	0.580078	0.999658
AABR07013686.1	0.365266	-0.000350445	0.0226557	-0.103733	0.917381	0.999658
AABR07013689.1	3.50082	0.0235745	0.0575218	0.246414	0.805362	0.999658
AABR07013698.1	0.222829	0.000613337	0.0225111	0.0984692	0.92156	0.999658
AABR07013701.1	0.148513	-0.00931839	0.0225111	-0.356124	0.721748	0.999658
AABR07013724.1	0.670384	-0.0199509	0.0258222	-0.544637	0.586003	0.999658
AABR07013729.1	8.26736	0.0332992	0.0901326	0.112864	0.910139	0.999658
AABR07013743.1	6.14208	0.011102	0.076421	0.289501	0.772198	0.999658
AABR07013746.1	56.3196	-0.115906	0.141436	-0.836591	0.402822	0.999658
AABR07013747.1	7.62278	0.000882544	0.0866401	0.0200985	0.983965	0.999658
AABR07013747.2	30.5643	-0.0510001	0.130512	-0.53772	0.59077	0.999658
AABR07013750.1	4.08551	-0.000467955	0.0694346	-0.194567	0.845732	0.999658
AABR07013776.1	0.207596	-0.00931839	0.0225111	-0.339697	0.734084	0.999658
AABR07013784.1	0.0751519	0.000613337	0.0225111	0.0800194	0.936222	0.999658
AABR07013788.1	0.0987569	0.00059223	0.0225111	-0.130405	0.896246	0.999658
AABR07013798.1	5.1496	-0.0138462	0.0738276	0.0567556	0.95474	0.999658
AABR07013801.1	0.460327	-0.00932654	0.0226831	-0.357338	0.720839	0.999658
AABR07013802.1	3.56221	0.0174845	0.0639067	0.492903	0.622081	0.999658
AABR07013843.1	11.3639	-0.000467281	0.100565	0.0816126	0.934955	0.999658
AABR07013856.1	0.346027	-0.00095452	0.0226371	-0.356102	0.721764	0.999658
AABR07013860.4	0.0751519	0.000613337	0.0225111	0.0800194	0.936222	0.999658
AABR07013907.1	0.193818	-0.00931839	0.0225111	-0.351428	0.725267	0.999658
AABR07013914.1	5.11884	-0.0423939	0.070851	-0.615486	0.538234	0.999658
AABR07013922.1	5.93139	-0.0483072	0.0793854	-0.633099	0.526669	0.999658
AABR07013931.1	0.173909	0.00455945	0.0225466	0.0800327	0.936211	0.999658
AABR07014114.1	8.95097	-0.0765448	0.0931271	-1.07044	0.284419	0.999658
AABR07014118.1	6.79274	0.0823509	0.0831482	1.13143	0.257874	0.999658
AABR07014119.1	0.618167	-0.00889128	0.0269397	-0.402843	0.687064	0.999658
AABR07014132.1	2.41647	0.0125125	0.0546859	0.371302	0.710412	0.999658
AABR07014158.1	0.0987569	0.00059223	0.0225111	-0.130405	0.896246	0.999658
AABR07014161.2	1.41962	-0.0254132	0.0373717	-0.938821	0.347823	0.999658
AABR07014205.1	2.63576	0.0336911	0.0574557	0.587831	0.556646	0.999658
AABR07014218.1	3.60209	0.00693376	0.0653507	0.430421	0.66689	0.999658
AABR07014239.1	0.193818	-0.00931839	0.0225111	-0.351428	0.725267	0.999658
AABR07014259.1	0.558414	0.00647667	0.0259521	0.209032	0.834423	0.999658
AABR07014272.1	6.27671	-0.0338283	0.0811799	-0.612607	0.540136	0.999658
AABR07014289.1	2.00312	-0.000434131	0.0516088	0.192493	0.847356	0.999658
AABR07014298.1	0.207596	-0.00931839	0.0225111	-0.339697	0.734084	0.999658
AABR07014301.2	9.87665	0.00860779	0.0954298	0.442529	0.658106	0.999658
AABR07014301.3	224.241	0.0446041	0.138875	0.441573	0.658798	0.999658
AABR07014301.4	2.06271	-0.0434912	0.0482109	-0.863298	0.387974	0.999658
AABR07014306.1	0.910072	0.000108278	0.0339155	-0.0709723	0.94342	0.999658
AABR07014306.2	0.641102	0.00550634	0.0254221	-0.0777276	0.938045	0.999658
AABR07014323.1	0.837156	0.017668	0.0327332	0.501653	0.615911	0.999658
AABR07014342.1	0.0987569	0.00059223	0.0225111	-0.130405	0.896246	0.999658
AABR07014547.1	21.5793	-0.175549	0.114328	-1.82338	0.0682464	0.999658
AABR07014550.1	0.71737	-0.000538492	0.0263793	-0.237009	0.81265	0.999658
AABR07014630.1	0.291905	0.00830448	0.0226167	0.277874	0.781109	0.999658
AABR07014638.1	2.77713	-0.051054	0.0574604	-1.37213	0.170022	0.999658
AABR07014649.1	0.266509	-0.00463335	0.0225543	-0.103754	0.917365	0.999658
AABR07014676.1	0.590556	0.00347443	0.0263261	0.165401	0.868628	0.999658
AABR07014769.1	2.27411	0.0364214	0.0539758	0.675801	0.499167	0.999658
AABR07014823.1	0.0751519	0.000613337	0.0225111	0.0800194	0.936222	0.999658
AABR07014836.1	0.505578	-0.000987892	0.0230174	0.0811096	0.935355	0.999658
AABR07014855.1	3.26154	0.0200493	0.0614726	0.0908944	0.927576	0.999658
AABR07014882.1	0.609795	0.00414298	0.0267687	0.340416	0.733543	0.999658
AABR07014885.1	0.117996	0.000613337	0.0225111	0.0838924	0.933142	0.999658
AABR07014897.1	0.222829	0.000613337	0.0225111	0.0984692	0.92156	0.999658
AABR07014897.2	1.17235	0.0188492	0.0334428	0.0346032	0.972396	0.999658
AABR07014914.1	0.117996	0.000613337	0.0225111	0.0838924	0.933142	0.999658
AABR07014974.1	87.6691	-0.28923	0.144534	-1.9611	0.0498675	0.999658
AABR07014983.1	0.222829	0.000613337	0.0225111	0.0984692	0.92156	0.999658
AABR07014987.1	4.6456	0.00144896	0.0731809	-0.168385	0.86628	0.999658
AABR07014996.1	1.78013	-0.0141851	0.0486495	-0.188032	0.850852	0.999658
AABR07015002.1	0.492635	-0.0079854	0.0228805	-0.2767	0.78201	0.999658
AABR07015003.1	54.4373	-0.113985	0.1413	-0.648016	0.516974	0.999658
AABR07015006.1	1.72428	0.0542898	0.0428332	1.62331	0.104523	0.999658
AABR07015040.1	0.0751519	0.000613337	0.0225111	0.0800194	0.936222	0.999658
AABR07015057.1	9.91209	0.00190056	0.0968104	0.101966	0.918783	0.999658
AABR07015067.1	1.45683	-0.023633	0.0436835	-0.76771	0.44266	0.999658
AABR07015081.2	0.117996	0.000613337	0.0225111	0.0838924	0.933142	0.999658
AABR07015112.1	1.89958	-0.012828	0.0503574	-0.349992	0.726345	0.999658
AABR07015165.1	15.3375	-0.0162924	0.110212	-0.13801	0.890232	0.999658
AABR07015294.1	0.0751519	0.000613337	0.0225111	0.0800194	0.936222	0.999658
AABR07015346.1	0.695555	0.0108925	0.0283702	0.273232	0.784675	0.999658
AABR07015394.1	0.51874	0.00242601	0.0233281	0.19948	0.841887	0.999658
AABR07015399.1	0.193818	-0.00931839	0.0225111	-0.351428	0.725267	0.999658
AABR07015467.1	4.32074	-0.0795585	0.070962	-1.0418	0.297502	0.999658
AABR07015476.1	1.6565	0.031859	0.0459981	0.860175	0.389693	0.999658
AABR07015507.1	92.5863	-0.00051603	0.144513	0.0085832	0.993152	0.999658
AABR07015510.1	0.401414	-0.0145867	0.0225523	-0.544483	0.586109	0.999658
AABR07015517.1	5.36041	0.0992743	0.0761777	1.32196	0.186183	0.999658
AABR07015517.2	0.117996	0.000613337	0.0225111	0.0838924	0.933142	0.999658
AABR07015517.3	3.85076	0.00928183	0.0665247	-0.413396	0.679316	0.999658
AABR07015547.2	0.456657	0.000873541	0.0226918	-0.0540923	0.956862	0.999658
AABR07015559.1	5.21658	0.00586904	0.0731449	-0.0394247	0.968552	0.999658
AABR07015582.2	0.223665	-0.00535521	0.0225472	-0.135457	0.89225	0.999658
AABR07015608.1	1.73394	0.0237095	0.0426669	0.508935	0.610798	0.999658
AABR07015639.1	20.5978	-0.0717795	0.117121	-0.448957	0.653463	0.999658
AABR07015654.1	2.168	0.0157111	0.049678	0.0836101	0.933366	0.999658
AABR07015674.1	0.117996	0.000613337	0.0225111	0.0838924	0.933142	0.999658
AABR07015687.1	2.62943	-0.032881	0.0535318	-0.00611388	0.995122	0.999658
AABR07015705.1	0.56449	0.00437546	0.0260268	0.339059	0.734566	0.999658
AABR07015719.1	0.117996	0.000613337	0.0225111	0.0838924	0.933142	0.999658
AABR07015743.1	4.64756	-0.0116475	0.0715727	-0.229482	0.818494	0.999658
AABR07015761.1	1.94345	0.0196139	0.0482959	0.490771	0.623588	0.999658
AABR07015800.1	1.00908	-0.011168	0.0305228	0.3505	0.725964	0.999658
AABR07015812.1	164.146	0.141169	0.142554	0.908704	0.363506	0.999658
AABR07015812.2	82.9869	0.106974	0.14364	0.679364	0.496907	0.999658
AABR07015824.1	0.386966	-0.00106496	0.0226319	0.0765591	0.938974	0.999658
AABR07015831.1	18.0834	-0.081958	0.115463	-0.872955	0.382688	0.999658
AABR07015846.1	12.5345	0.0350677	0.0474348	0.636157	0.524674	0.999658
AABR07015858.1	0.545251	0.00353588	0.025644	0.105719	0.915805	0.999658
AABR07015889.1	0.216753	0.00527014	0.0225536	0.0839055	0.933132	0.999658
AABR07015889.2	1.03882	-0.0244077	0.031831	-0.5914	0.554253	0.999658
AABR07015907.2	0.0987569	0.00059223	0.0225111	-0.130405	0.896246	0.999658
AABR07015966.1	0.0987569	0.00059223	0.0225111	-0.130405	0.896246	0.999658
AABR07015994.1	1.21418	-0.00498411	0.0382249	0.335892	0.736952	0.999658
AABR07016056.1	0.193818	-0.00931839	0.0225111	-0.351428	0.725267	0.999658
AABR07016058.1	0.0987569	0.00059223	0.0225111	-0.130405	0.896246	0.999658
AABR07016141.1	15.5736	-0.0675934	0.111639	-0.730733	0.464943	0.999658
AABR07016166.1	0.395783	-0.00997487	0.0226636	-0.442327	0.658253	0.999658
AABR07016412.1	0.148513	-0.00931839	0.0225111	-0.356124	0.721748	0.999658
AABR07016418.1	0.491799	-0.000942507	0.022704	0.150988	0.879985	0.999658
AABR07016428.1	19.7633	0.00460206	0.118872	0.0291989	0.976706	0.999658
AABR07016545.1	0.193818	-0.00931839	0.0225111	-0.351428	0.725267	0.999658
AABR07016556.1	7.89561	0.0310785	0.087164	0.584287	0.559027	0.999658
AABR07016558.1	0.193818	-0.00931839	0.0225111	-0.351428	0.725267	0.999658
AABR07016566.1	0.0987569	0.00059223	0.0225111	-0.130405	0.896246	0.999658
AABR07016572.1	13.4592	-0.0107192	0.10692	-0.472423	0.636625	0.999658
AABR07016573.1	0.5191	0.0118745	0.0227251	0.0984899	0.921543	0.999658
AABR07016578.1	0.207596	-0.00931839	0.0225111	-0.339697	0.734084	0.999658
AABR07016578.2	7.09369	-0.069664	0.0824402	-0.614214	0.539074	0.999658
AABR07016578.3	2.08743	-0.0395643	0.0493387	-1.18084	0.237666	0.999658
AABR07016586.1	0.96741	-0.0380891	0.0328349	-1.02288	0.306364	0.999658
AABR07016592.2	0.296271	0.00832538	0.0226198	-0.130396	0.896254	0.999658
AABR07016612.1	0.324213	0.00941849	0.0226516	0.23673	0.812866	0.999658
AABR07016623.1	0.395028	0.0108438	0.0226978	-0.130393	0.896256	0.999658
AABR07016640.1	8.16379	0.0842699	0.0835153	1.19809	0.230882	0.999658
AABR07016640.2	14.8529	-0.00611484	0.108843	-0.17123	0.864043	0.999658
AABR07016640.3	0.0987569	0.00059223	0.0225111	-0.130405	0.896246	0.999658
AABR07016672.1	137.116	-0.234876	0.143393	-1.52833	0.126431	0.999658
AABR07016674.1	672.619	0.00936489	0.122043	0.0288593	0.976977	0.999658
AABR07016703.2	1.66983	-0.0184927	0.0478835	-0.348995	0.727093	0.999658
AABR07016721.1	4.86795	-0.0251375	0.0715083	-0.275412	0.783	0.999658
AABR07016731.1	0.193818	-0.00931839	0.0225111	-0.351428	0.725267	0.999658
AABR07016731.2	0.891278	0.00554909	0.0314461	0.00132837	0.99894	0.999658
AABR07016779.1	1.56778	-0.00540138	0.0441444	0.108858	0.913315	0.999658
AABR07016805.1	0.595008	-0.00560269	0.0246105	0.0241047	0.980769	0.999658
AABR07016841.1	41.4569	0.0099717	0.135125	0.126925	0.899	0.999658
AABR07016841.2	0.0751519	0.000613337	0.0225111	0.0800194	0.936222	0.999658
AABR07016845.1	27.2824	-0.101672	0.128965	-0.734018	0.462938	0.999658
AABR07016856.1	2.14495	-0.0200088	0.0529242	-0.209465	0.834086	0.999658
AABR07016865.1	23.9929	0.0281192	0.124701	0.417373	0.676406	0.999658
AABR07016883.1	7.58304	0.0136771	0.0865204	0.397154	0.691254	0.999658
AABR07016976.1	0.222829	0.000613337	0.0225111	0.0984692	0.92156	0.999658
AABR07017045.1	0.297981	0.00458181	0.0225464	0.287452	0.773767	0.999658
AABR07017103.1	0.500171	-0.0102279	0.0229234	-0.550944	0.581672	0.999658
AABR07017104.1	0.0751519	0.000613337	0.0225111	0.0800194	0.936222	0.999658
AABR07017104.2	0.442209	0.0121042	0.0227392	0.424059	0.671523	0.999658
AABR07017110.1	0.416813	0.001348	0.0227058	0.15907	0.873613	0.999658
AABR07017113.1	2.08593	-0.0119899	0.0497727	-0.535518	0.592292	0.999658
AABR07017145.2	1048.15	0.142504	0.115408	1.20144	0.229581	0.999658
AABR07017159.1	31.4746	-0.106075	0.13252	-0.72962	0.465623	0.999658
AABR07017159.2	1.58547	0.00941546	0.046224	0.189769	0.84949	0.999658
AABR07017176.1	0.207596	-0.00931839	0.0225111	-0.339697	0.734084	0.999658
AABR07017189.1	0.491799	-0.000942507	0.022704	0.150988	0.879985	0.999658
AABR07017197.1	0.148513	-0.00931839	0.0225111	-0.356124	0.721748	0.999658
AABR07017198.1	0.0751519	0.000613337	0.0225111	0.0800194	0.936222	0.999658
AABR07017200.1	1.26315	-0.0476256	0.0370779	-1.18637	0.235474	0.999658
AABR07017227.1	0.222829	0.000613337	0.0225111	0.0984692	0.92156	0.999658
AABR07017236.1	1.33033	-0.000388863	0.041301	-0.223843	0.82288	0.999658
AABR07017236.2	74.3491	0.021237	0.14436	0.382784	0.70188	0.999658
AABR07017237.2	0.679486	0.00653703	0.0279852	0.218586	0.826973	0.999658
AABR07017250.1	0.604334	0.0035328	0.026632	0.0939355	0.92516	0.999658
AABR07017266.1	0.396738	0.00830448	0.0226167	0.287464	0.773757	0.999658
AABR07017540.1	11.7614	-0.0340458	0.100846	-0.55204	0.580921	0.999658
AABR07017599.1	1.40878	-0.0136218	0.0441897	-0.164546	0.869301	0.999658
AABR07017624.2	0.2683	0.00760107	0.0226008	0.368143	0.712767	0.999658
AABR07017634.1	0.117996	0.000613337	0.0225111	0.0838924	0.933142	0.999658
AABR07017649.2	0.60901	-0.0189299	0.0229178	-0.639335	0.522605	0.999658
AABR07017658.1	0.282748	-0.00534641	0.022546	-0.127654	0.898422	0.999658
AABR07017716.1	0.474105	-0.00931407	0.0226822	-0.378681	0.704925	0.999658
AABR07017745.4	0.60817	-0.00262328	0.0248082	0.129774	0.896746	0.999658
AABR07017825.7	0.864932	0.0112251	0.0289129	0.56978	0.568827	0.999658
AABR07017850.1	0.0751519	0.000613337	0.0225111	0.0800194	0.936222	0.999658
AABR07017868.3	0.0987569	0.00059223	0.0225111	-0.130405	0.896246	0.999658
AABR07017874.1	0.3579	-0.00232621	0.0225999	-0.0541066	0.95685	0.999658
AABR07017902.1	13.145	0.0133801	0.102787	0.129701	0.896803	0.999658
AABR07017917.1	1.05267	0.00561301	0.0355534	0.555253	0.578721	0.999658
AABR07017999.1	0.532262	0.0133332	0.0228183	0.183477	0.854424	0.999658
AABR07018038.1	140.619	0.0105161	0.143017	0.0914943	0.9271	0.999658
AABR07018038.2	0.222829	0.000613337	0.0225111	0.0984692	0.92156	0.999658
AABR07018038.3	24.9294	0.0994868	0.125898	0.708048	0.478915	0.999658
AABR07018048.2	1.05021	0.00959107	0.0379677	0.368618	0.712413	0.999658
AABR07018058.1	0.51941	-0.00988235	0.0233085	-0.350386	0.726049	0.999658
AABR07018064.1	2.48441	-0.00654095	0.0517235	-0.452868	0.650644	0.999658
AABR07018078.1	47.8875	0.137889	0.139924	1.25065	0.211064	0.999658
AABR07018087.1	0.840326	0.0133508	0.0325766	0.520612	0.602637	0.999658
AABR07018115.3	1.99467	0.00498631	0.0487644	0.265578	0.790564	0.999658
AABR07018116.1	4.8385	-0.00978991	0.0734908	-0.136352	0.891543	0.999658
AABR07018119.1	0.148513	-0.00931839	0.0225111	-0.356124	0.721748	0.999658
AABR07018119.2	0.222829	0.000613337	0.0225111	0.0984692	0.92156	0.999658
AABR07018124.1	7.19706	-0.107299	0.084714	-1.07437	0.282658	0.999658
AABR07018128.2	0.193818	-0.00931839	0.0225111	-0.351428	0.725267	0.999658
AABR07018132.1	2.3606	-0.0124011	0.0549701	-0.443682	0.657272	0.999658
AABR07018155.1	0.603718	0.00569921	0.0268305	0.185574	0.852779	0.999658
AABR07018183.1	0.222829	0.000613337	0.0225111	0.0984692	0.92156	0.999658
AABR07018197.1	0.786535	-0.0171601	0.0278125	-0.523228	0.600816	0.999658
AABR07018198.1	0.0987569	0.00059223	0.0225111	-0.130405	0.896246	0.999658
AABR07018226.1	40.7802	-0.0552687	0.137391	-0.756089	0.449596	0.999658
AABR07018226.2	0.0751519	0.000613337	0.0225111	0.0800194	0.936222	0.999658
AABR07018269.2	0.148513	-0.00931839	0.0225111	-0.356124	0.721748	0.999658
AABR07018273.2	0.26897	-0.00534641	0.022546	-0.130015	0.896555	0.999658
AABR07018318.1	2.18448	0.0114534	0.0506714	0.190711	0.848752	0.999658
AABR07018323.1	0.580729	0.00233635	0.0243984	0.190584	0.848851	0.999658
AABR07018326.1	162.447	0.0703999	0.142094	0.153166	0.878267	0.999658
AABR07018331.1	0.684947	0.00710407	0.0281078	0.471733	0.637117	0.999658
AABR07018342.1	0.445659	0.00528906	0.0225534	0.164431	0.869392	0.999658
AABR07018437.1	4.79238	-0.0890899	0.0717918	-1.64699	0.099561	0.999658
AABR07018438.2	1.40165	0.0235634	0.0408186	0.836967	0.402611	0.999658
AABR07018456.1	1.38871	-0.000684787	0.0394771	0.086599	0.93099	0.999658
AABR07018459.1	0.148513	-0.00931839	0.0225111	-0.356124	0.721748	0.999658
AABR07018495.1	0.0751519	0.000613337	0.0225111	0.0800194	0.936222	0.999658
AABR07018495.2	22.6361	-0.132458	0.123643	-1.1162	0.264336	0.999658
AABR07018503.1	1.08174	-0.0236983	0.0362089	-0.789959	0.429552	0.999658
AABR07018503.2	2.74508	-0.0302737	0.0541961	-0.681267	0.495703	0.999658
AABR07018504.1	11.1372	-0.019645	0.0944431	-0.259776	0.795037	0.999658
AABR07018556.1	0.782919	-0.0206465	0.0296429	-0.600736	0.548016	0.999658
AABR07018764.1	0.371343	-0.00463335	0.0225543	-0.155154	0.8767	0.999658
AABR07018807.1	1.81468	-0.000998763	0.0444634	0.0335322	0.97325	0.999658
AABR07018837.1	1.83134	-0.0309956	0.0496125	-0.650905	0.515108	0.999658
AABR07018857.1	0.282748	-0.00534641	0.022546	-0.127654	0.898422	0.999658
AABR07019031.1	0.207596	-0.00931839	0.0225111	-0.339697	0.734084	0.999658
AABR07019061.1	13.6283	-0.0309123	0.107244	-0.269595	0.787472	0.999658
AABR07019085.1	42.8993	0.129084	0.138041	0.712326	0.476263	0.999658
AABR07019086.1	779.672	-0.190198	0.129413	-1.83962	0.0658238	0.999658
AABR07019088.1	75.2926	0.164294	0.14369	1.24926	0.21157	0.999658
AABR07019091.1	0.311144	0.00876675	0.02263	0.371356	0.710372	0.999658
AABR07019099.1	0.148513	-0.00931839	0.0225111	-0.356124	0.721748	0.999658
AABR07019116.2	0.410571	-0.000374798	0.0226553	-0.1337	0.893639	0.999658
AABR07019137.1	0.850153	0.0130147	0.0309618	0.229428	0.818536	0.999658
AABR07019140.1	0.173909	0.00455945	0.0225466	0.0800327	0.936211	0.999658
AABR07019209.1	0.913688	0.00218581	0.0334533	-0.0167794	0.986613	0.999658
AABR07019209.2	4.39434	-0.0229499	0.0710503	-0.371683	0.710129	0.999658
AABR07019230.1	12.6644	-0.0033871	0.104422	0.144453	0.885143	0.999658
AABR07019253.1	1.40173	0.0372297	0.0412042	0.877732	0.380089	0.999658
AABR07019254.1	52.2522	0.0893551	0.141569	0.510406	0.609767	0.999658
AABR07019254.2	169.893	0.0835274	0.140302	0.598755	0.549337	0.999658
AABR07019341.1	0.340825	0.00528906	0.0225534	0.289234	0.772403	0.999658
AABR07019341.2	1.03476	0.00149207	0.0336967	0.113661	0.909506	0.999658
AABR07019383.1	0.454866	-0.00999191	0.0226621	-0.547642	0.583938	0.999658
AABR07019399.1	1.03375	0.0197028	0.0329759	0.446919	0.654934	0.999658
AABR07019403.1	533.722	0.017288	0.124886	0.149826	0.880902	0.999658
AABR07019432.1	0.0987569	0.00059223	0.0225111	-0.130405	0.896246	0.999658
AABR07019437.3	0.648684	-0.0206962	0.0274499	-0.902894	0.366582	0.999658
AABR07019437.4	18.4328	-0.0136372	0.116748	0.0149537	0.988069	0.999658
AABR07019437.6	0.752848	-0.00401958	0.0309554	-0.180644	0.856647	0.999658
AABR07019437.7	1.70109	0.0321488	0.0464053	0.704749	0.480966	0.999658
AABR07019442.1	0.249061	0.00727428	0.0225956	0.17775	0.858919	0.999658
AABR07019442.2	1.68512	-0.0143256	0.0462535	-0.0868875	0.930761	0.999658
AABR07019449.1	1.6329	0.000578667	0.0454122	0.00745695	0.99405	0.999658
AABR07019736.1	0.193148	0.0045818	0.0225464	0.277861	0.781119	0.999658
AABR07019870.1	0.0987569	0.00059223	0.0225111	-0.130405	0.896246	0.999658
AABR07020367.1	0.40511	-0.00096801	0.0226356	-0.339676	0.7341	0.999658
AABR07020404.1	0.415193	-0.0145867	0.0225523	-0.437203	0.661964	0.999658
AABR07020537.1	22.4223	-0.00677187	0.117246	0.152764	0.878584	0.999658
AABR07020663.2	57.0267	-0.0996683	0.140774	-0.87972	0.379011	0.999658
AABR07020786.1	2.69311	-0.0312219	0.0581188	-0.633612	0.526334	0.999658
AABR07020815.1	0.193818	-0.00931839	0.0225111	-0.351428	0.725267	0.999658
AABR07020859.1	0.0751519	0.000613337	0.0225111	0.0800194	0.936222	0.999658
AABR07020879.1	6.09844	-0.0518814	0.0793474	-0.688931	0.490867	0.999658
AABR07020880.1	20.9113	-0.0629026	0.120767	-0.712657	0.476058	0.999658
AABR07020979.1	1.51424	0.0134367	0.0442596	0.329862	0.741504	0.999658
AABR07020983.1	1.99558	0.0270822	0.0488095	0.443866	0.65714	0.999658
AABR07020987.1	1.2538	0.0161113	0.04039	0.394104	0.693504	0.999658
AABR07020990.1	0.887083	-0.00238892	0.0313019	0.126238	0.899544	0.999658
AABR07020994.1	0.216753	0.00527014	0.0225536	0.0839055	0.933132	0.999658
AABR07020999.1	1.41029	-0.0386666	0.0404399	-1.07906	0.280559	0.999658
AABR07021018.2	0.325592	-0.00464885	0.0225529	-0.12255	0.902463	0.999658
AABR07021054.1	0.65238	-0.00452638	0.0257109	-0.615808	0.538021	0.999658
AABR07021080.1	0.193818	-0.00931839	0.0225111	-0.351428	0.725267	0.999658
AABR07021204.1	1.22225	0.0101045	0.0362534	-0.0175901	0.985966	0.999658
AABR07021220.1	0.367727	-0.00162197	0.0226159	-0.129994	0.896571	0.999658
AABR07021355.2	7.84033	-0.118841	0.0886871	-1.34181	0.179657	0.999658
AABR07021357.1	0.207596	-0.00931839	0.0225111	-0.339697	0.734084	0.999658
AABR07021384.1	0.225456	0.00662909	0.0225801	0.236718	0.812875	0.999658
AABR07021392.1	0.342331	-0.0145713	0.0225537	-0.553286	0.580068	0.999658
AABR07021400.1	108.414	-0.064999	0.144592	-0.619934	0.535301	0.999658
AABR07021400.2	1.93816	-0.00741663	0.0485932	-0.958125	0.338	0.999658
AABR07021401.1	0.424349	-0.000363756	0.0226543	-0.122538	0.902473	0.999658
AABR07021401.2	0.0751519	0.000613337	0.0225111	0.0800194	0.936222	0.999658
AABR07021402.1	45.9116	-0.10038	0.140052	-0.575129	0.565204	0.999658
AABR07021405.2	0.0751519	0.000613337	0.0225111	0.0800194	0.936222	0.999658
AABR07021411.2	0.222829	0.000613337	0.0225111	0.0984692	0.92156	0.999658
AABR07021419.1	2.85456	0.0178718	0.0566856	0.432098	0.66567	0.999658
AABR07021430.1	0.40511	-0.00096801	0.0226356	-0.339676	0.7341	0.999658
AABR07021433.2	0.583809	0.0164079	0.0246494	0.49362	0.621574	0.999658
AABR07021461.1	0.0751519	0.000613337	0.0225111	0.0800194	0.936222	0.999658
AABR07021463.1	0.148513	-0.00931839	0.0225111	-0.356124	0.721748	0.999658
AABR07021465.1	1.669	-0.0053303	0.0476787	-0.0910202	0.927477	0.999658
AABR07021492.1	0.474105	-0.00931407	0.0226822	-0.378681	0.704925	0.999658
AABR07021494.1	4.2869	0.00870895	0.070637	0.0450932	0.964033	0.999658
AABR07021503.1	19.4309	-0.124903	0.117553	-0.996322	0.319094	0.999658
AABR07021508.2	1.84999	0.00453412	0.0473346	-0.134696	0.892852	0.999658
AABR07021508.3	2.44038	0.00478355	0.0540642	0.246081	0.80562	0.999658
AABR07021536.1	2348.86	0.0875735	0.110893	0.838694	0.401641	0.999658
AABR07021544.1	4.63866	-0.00775284	0.0708959	0.0674913	0.946191	0.999658
AABR07021545.1	0.235992	0.00528905	0.0225534	0.183456	0.85444	0.999658
AABR07021547.1	44.3978	0.0349241	0.139495	0.294592	0.768305	0.999658
AABR07021548.1	0.491799	-0.000942507	0.022704	0.150988	0.879985	0.999658
AABR07021559.1	0.0987569	0.00059223	0.0225111	-0.130405	0.896246	0.999658
AABR07021565.1	0.988966	-0.00462326	0.0332975	-0.368741	0.712321	0.999658
AABR07021579.1	0.342331	-0.0145713	0.0225537	-0.553286	0.580068	0.999658
AABR07021589.1	0.222829	0.000613337	0.0225111	0.0984692	0.92156	0.999658
AABR07021590.1	0.603048	0.0170878	0.0249714	0.560149	0.575378	0.999658
AABR07021591.1	0.222829	0.000613337	0.0225111	0.0984692	0.92156	0.999658
AABR07021596.2	0.416647	-0.00464884	0.0225529	-0.182916	0.854864	0.999658
AABR07021596.3	6.0955	0.0790803	0.0810687	0.967618	0.333235	0.999658
AABR07021596.4	4.6121	0.053652	0.0700906	0.633745	0.526247	0.999658
AABR07021614.1	0.387635	-0.0145867	0.0225523	-0.454831	0.649231	0.999658
AABR07021636.1	2.89566	-0.00724516	0.0529154	-0.103513	0.917556	0.999658
AABR07021666.1	76.9636	0.334318	0.144348	2.11271	0.0346255	0.999658
AABR07021704.1	458.051	0.0813606	0.125655	0.729734	0.465553	0.999658
AABR07021714.1	1.00936	-0.0107608	0.0312196	-0.459323	0.646002	0.999658
AABR07021730.1	2.8554	0.0010573	0.0540878	0.399886	0.68924	0.999658
AABR07021736.1	0.416647	-0.00464884	0.0225529	-0.182916	0.854864	0.999658
AABR07021760.1	1.64327	0.0271369	0.0458917	0.867739	0.385537	0.999658
AABR07021762.1	13.3369	0.0287273	0.105988	0.241481	0.809182	0.999658
AABR07021762.2	0.117996	0.000613337	0.0225111	0.0838924	0.933142	0.999658
AABR07021799.1	0.0987569	0.00059223	0.0225111	-0.130405	0.896246	0.999658
AABR07021812.1	728.638	0.110902	0.120711	0.887363	0.374884	0.999658
AABR07021823.1	46.6611	0.0402698	0.140159	0.313001	0.75428	0.999658
AABR07021823.2	1.08068	0.0192667	0.0343392	0.347398	0.728292	0.999658
AABR07021853.1	0.0987569	0.00059223	0.0225111	-0.130405	0.896246	0.999658
AABR07021863.1	75.3836	-0.0872709	0.142574	-0.86014	0.389712	0.999658
AABR07021871.1	62.0468	0.0475998	0.143095	0.356157	0.721723	0.999658
AABR07021888.1	3.20076	-0.00337695	0.0607702	-0.0535943	0.957258	0.999658
AABR07021930.1	2.63315	-0.0483638	0.0534731	-1.80284	0.0714138	0.999658
AABR07021946.1	0.765174	0.00918252	0.0293942	0.23578	0.813604	0.999658
AABR07021946.2	0.396738	0.00830448	0.0226167	0.287464	0.773757	0.999658
AABR07021955.1	64.3375	-0.0206286	0.143629	-0.0625165	0.950152	0.999658
AABR07021972.2	0.0987569	0.00059223	0.0225111	-0.130405	0.896246	0.999658
AABR07021988.1	187.967	0.090591	0.138726	0.535694	0.59217	0.999658
AABR07021996.1	2.55732	0.0464165	0.0564982	0.705605	0.480434	0.999658
AABR07022022.1	0.0751519	0.000613337	0.0225111	0.0800194	0.936222	0.999658
AABR07022039.1	9.16185	0.00944761	0.0919684	-0.0925182	0.926286	0.999658
AABR07022046.1	1.24241	-0.0236884	0.0385769	-0.509291	0.610548	0.999658
AABR07022056.1	0.26897	-0.00534641	0.022546	-0.130015	0.896555	0.999658
AABR07022064.1	0.148513	-0.00931839	0.0225111	-0.356124	0.721748	0.999658
AABR07022072.2	0.401414	-0.0145867	0.0225523	-0.544483	0.586109	0.999658
AABR07022098.1	10.3179	0.0551164	0.0974513	0.644974	0.518944	0.999658
AABR07022113.1	1.90397	0.0350079	0.0457623	0.43034	0.666948	0.999658
AABR07022144.1	57.6663	-0.00237615	0.142553	-0.16004	0.872849	0.999658
AABR07022157.1	7.53927	-0.0299221	0.0877939	-0.265121	0.790916	0.999658
AABR07022162.1	0.222829	0.000613337	0.0225111	0.0984692	0.92156	0.999658
AABR07022168.1	7.13218	0.0961979	0.0849624	1.14547	0.252014	0.999658
AABR07022212.1	1.0279	-0.0223625	0.029318	-0.67537	0.499441	0.999658
AABR07022429.1	0.0751519	0.000613337	0.0225111	0.0800194	0.936222	0.999658
AABR07022739.1	0.371343	-0.00463335	0.0225543	-0.155154	0.8767	0.999658
AABR07024131.1	0.0987569	0.00059223	0.0225111	-0.130405	0.896246	0.999658
AABR07024139.1	0.311814	-0.00464884	0.0225529	-0.133715	0.893628	0.999658
AABR07024203.3	0.699395	-0.00886892	0.0282123	-0.155892	0.876118	0.999658
AABR07024303.1	0.344122	-0.00232621	0.0225999	-0.00871837	0.993044	0.999658
AABR07024360.1	0.0751519	0.000613337	0.0225111	0.0800194	0.936222	0.999658
AABR07024381.1	0.222829	0.000613337	0.0225111	0.0984692	0.92156	0.999658
AABR07024399.1	0.222829	0.000613337	0.0225111	0.0984692	0.92156	0.999658
AABR07024439.1	0.970775	0.0177721	0.0331187	0.508195	0.611316	0.999658
AABR07024442.1	5.42782	0.0584177	0.0775975	0.594469	0.552199	0.999658
AABR07024457.1	28.2585	-0.198683	0.126228	-1.50312	0.132809	0.999658
AABR07024463.1	2.53382	-0.0187393	0.0570216	-0.446346	0.655348	0.999658
AABR07024468.1	2.95796	-0.0815913	0.0589993	-0.947638	0.343314	0.999658
AABR07024473.2	5.88091	0.0357204	0.0794821	0.392878	0.69441	0.999658
AABR07024491.1	0.117996	0.000613337	0.0225111	0.0838924	0.933142	0.999658
AABR07024500.1	0.292575	-0.00466776	0.0225531	-0.351413	0.725279	0.999658
AABR07024542.1	156.455	0.203444	0.143612	1.29481	0.195386	0.999658
AABR07024546.1	0.42981	0.000109043	0.0226697	-0.0454825	0.963723	0.999658
AABR07024580.2	0.207596	-0.00931839	0.0225111	-0.339697	0.734084	0.999658
AABR07024593.2	0.292575	-0.00466776	0.0225531	-0.351413	0.725279	0.999658
AABR07024637.1	1.56132	0.0132904	0.0423998	0.286204	0.774722	0.999658
AABR07024641.1	1.75061	-0.0203407	0.0454264	-0.0885773	0.929418	0.999658
AABR07024653.1	0.297981	0.00458181	0.0225464	0.287452	0.773767	0.999658
AABR07024669.1	14.9987	-0.0222967	0.111213	-0.325207	0.745024	0.999658
AABR07024742.1	0.222829	0.000613337	0.0225111	0.0984692	0.92156	0.999658
AABR07024757.1	32.2875	0.0350069	0.131993	0.264166	0.791652	0.999658
AABR07024769.1	51.6938	0.0521039	0.13911	0.499369	0.61752	0.999658
AABR07024786.1	216.895	0.0271131	0.136716	0.295025	0.767975	0.999658
AABR07024795.1	1.76775	-0.000986777	0.0488503	-0.0921236	0.9266	0.999658
AABR07024799.2	3.67346	-0.0138972	0.0657179	-0.176165	0.860164	0.999658
AABR07024802.1	0.193148	0.0045818	0.0225464	0.277861	0.781119	0.999658
AABR07024814.2	0.858571	-0.0248982	0.0311052	-0.730139	0.465305	0.999658
AABR07024833.1	5.38392	-0.0294196	0.0775936	-0.385811	0.699637	0.999658
AABR07024856.1	0.575323	-0.00963163	0.0261505	-0.403398	0.686656	0.999658
AABR07024869.1	2.03359	0.0130765	0.0498462	0.445092	0.656253	0.999658
AABR07024869.2	0.962734	-0.00783717	0.0345922	-0.262601	0.792858	0.999658
AABR07024951.1	2.41666	-0.0339049	0.0543033	-0.880973	0.378333	0.999658
AABR07024972.1	1.697	0.0294827	0.0426034	0.878886	0.379463	0.999658
AABR07024999.1	0.719254	0.010302	0.0264184	0.0450224	0.964089	0.999658
AABR07025010.1	33.7242	-0.0466848	0.131884	-0.447227	0.654711	0.999658
AABR07025023.1	2.94593	-0.0258972	0.0598175	-0.281559	0.778282	0.999658
AABR07025051.2	0.117996	0.000613337	0.0225111	0.0838924	0.933142	0.999658
AABR07025065.1	0.117996	0.000613337	0.0225111	0.0838924	0.933142	0.999658
AABR07025074.1	2.77711	0.0673714	0.0519005	1.24709	0.212366	0.999658
AABR07025089.1	1.96312	-0.02525	0.050332	-0.487622	0.625818	0.999658
AABR07025140.1	1.77288	0.0121591	0.0439832	0.938297	0.348092	0.999658
AABR07025263.1	12.12	0.0445614	0.102581	0.383946	0.701018	0.999658
AABR07025272.1	0.117996	0.000613337	0.0225111	0.0838924	0.933142	0.999658
AABR07025277.1	12.4995	0.0611172	0.103271	0.431728	0.665939	0.999658
AABR07025295.1	172.764	-0.052339	0.141106	-0.370029	0.711361	0.999658
AABR07025299.1	1.09372	-0.0348091	0.0346889	-0.859853	0.38987	0.999658
AABR07025301.1	0.207596	-0.00931839	0.0225111	-0.339697	0.734084	0.999658
AABR07025303.1	0.386966	-0.00106496	0.0226319	0.0765591	0.938974	0.999658
AABR07025316.1	8.9593	-0.0415843	0.0927248	-0.454279	0.649628	0.999658
AABR07025345.1	7.56831	0.0344641	0.0873587	0.290816	0.771192	0.999658
AABR07025358.1	0.272666	0.00783499	0.0226087	0.0800383	0.936207	0.999658
AABR07025360.1	1.63298	0.0142157	0.0440574	-0.00936218	0.99253	0.999658
AABR07025366.1	0.223665	-0.00535521	0.0225472	-0.135457	0.89225	0.999658
AABR07025385.1	0.216753	0.00527014	0.0225536	0.0839055	0.933132	0.999658
AABR07025527.1	7.08735	0.0311519	0.0859132	0.747689	0.454648	0.999658
AABR07025594.1	0.193818	-0.00931839	0.0225111	-0.351428	0.725267	0.999658
AABR07025662.1	84.6567	-0.218026	0.144462	-1.42927	0.152927	0.999658
AABR07025673.1	13.8034	0.0391975	0.106735	0.293572	0.769085	0.999658
AABR07025689.1	1.27014	0.0132913	0.0408877	0.420135	0.674387	0.999658
AABR07025698.1	1.92397	-0.00763171	0.0483243	-0.0644188	0.948637	0.999658
AABR07025701.1	0.387635	-0.0145867	0.0225523	-0.454831	0.649231	0.999658
AABR07025743.1	0.505578	-0.000987892	0.0230174	0.0811096	0.935355	0.999658
AABR07025745.1	0.347818	0.00995033	0.0226693	0.177756	0.858915	0.999658
AABR07025757.1	3.36509	0.0424014	0.0633427	0.585549	0.558179	0.999658
AABR07025787.1	8.23621	-0.10242	0.0877542	-1.12252	0.261641	0.999658
AABR07025818.1	0.0987569	0.00059223	0.0225111	-0.130405	0.896246	0.999658
AABR07025825.1	0.117996	0.000613337	0.0225111	0.0838924	0.933142	0.999658
AABR07025896.1	0.26897	-0.00534641	0.022546	-0.130015	0.896555	0.999658
AABR07025900.1	9.65267	-0.0870414	0.0921862	-0.815848	0.414587	0.999658
AABR07025953.1	21.1556	-0.110495	0.118127	-1.05397	0.291898	0.999658
AABR07025958.1	0.415977	0.00887741	0.0226323	0.481659	0.630048	0.999658
AABR07025986.1	109.389	-0.031194	0.144547	-0.410893	0.681151	0.999658
AABR07025986.2	7.41124	-0.0980738	0.0865015	-1.8714	0.0612898	0.999658
AABR07026002.1	7.72737	-0.00361054	0.0849807	0.303628	0.761411	0.999658
AABR07026002.2	0.410571	-0.000374798	0.0226553	-0.1337	0.893639	0.999658
AABR07026002.3	4.82176	0.0532248	0.0739185	0.686268	0.492544	0.999658
AABR07026002.4	0.960393	0.0305063	0.0324537	0.897099	0.369666	0.999658
AABR07026012.1	7.2504	-0.0224646	0.0852934	-0.219872	0.825971	0.999658
AABR07026015.1	0.558414	0.00647667	0.0259521	0.209032	0.834423	0.999658
AABR07026021.1	10.1161	-0.0796575	0.0918407	-0.318306	0.750253	0.999658
AABR07026032.1	15.6242	0.0258646	0.107948	0.145549	0.884278	0.999658
AABR07026032.2	0.604334	0.0035328	0.026632	0.0939355	0.92516	0.999658
AABR07026032.3	84.2464	0.0434497	0.142543	0.277365	0.7815	0.999658
AABR07026037.1	0.117996	0.000613337	0.0225111	0.0838924	0.933142	0.999658
AABR07026044.1	0.0751519	0.000613337	0.0225111	0.0800194	0.936222	0.999658
AABR07026058.1	0.223665	-0.00535521	0.0225472	-0.135457	0.89225	0.999658
AABR07026063.1	0.0751519	0.000613337	0.0225111	0.0800194	0.936222	0.999658
AABR07026112.1	12.5804	-0.034188	0.104725	-0.258292	0.796182	0.999658
AABR07026112.2	0.771251	0.00727874	0.0274781	0.206192	0.836641	0.999658
AABR07026114.1	3.46374	-0.0193037	0.0648306	-0.305086	0.760301	0.999658
AABR07026125.1	1.18187	-0.0389221	0.0376734	-1.08708	0.277003	0.999658
AABR07026137.1	42.131	0.0746214	0.135069	0.557051	0.577493	0.999658
AABR07026137.2	0.677696	-0.00677348	0.0278646	-0.431987	0.665751	0.999658
AABR07026144.1	6.47874	0.07332	0.0776418	0.545649	0.585307	0.999658
AABR07026199.1	0.650475	-0.00779374	0.027352	-0.387181	0.698622	0.999658
AABR07026281.1	0.831749	0.00158816	0.0325893	-0.202505	0.839522	0.999658
AABR07026291.1	549.457	0.102013	0.124151	0.817814	0.413464	0.999658
AABR07026294.1	38.348	0.0157852	0.135275	0.323837	0.746061	0.999658
AABR07026300.1	0.520811	0.00898971	0.0226346	0.387268	0.698558	0.999658
AABR07026305.1	0.401414	-0.0145867	0.0225523	-0.544483	0.586109	0.999658
AABR07026311.1	58.0816	0.000217754	0.140484	0.0512437	0.959131	0.999658
AABR07026317.1	0.561544	-0.008076	0.0239425	-0.168292	0.866354	0.999658
AABR07026339.1	0.0987569	0.00059223	0.0225111	-0.130405	0.896246	0.999658
AABR07026361.1	0.490345	-0.0108957	0.022631	-0.216901	0.828285	0.999658
AABR07026361.3	8.29655	-0.0391669	0.0913584	-0.451007	0.651984	0.999658
AABR07026377.1	0.689479	0.011738	0.0283885	0.25898	0.79565	0.999658
AABR07026399.1	0.930597	-0.0172006	0.03207	-0.58489	0.558622	0.999658
AABR07026424.1	10.9817	0.035661	0.0997822	0.165945	0.8682	0.999658
AABR07026427.1	0.0987569	0.00059223	0.0225111	-0.130405	0.896246	0.999658
AABR07026441.1	0.26897	-0.00534641	0.022546	-0.130015	0.896555	0.999658
AABR07026441.2	0.297981	0.00458181	0.0225464	0.287452	0.773767	0.999658
AABR07026473.1	291.605	-0.107752	0.133011	-0.841258	0.400203	0.999658
AABR07026483.1	1064.87	-0.0177668	0.12354	-0.140699	0.888107	0.999658
AABR07026492.1	0.0987569	0.00059223	0.0225111	-0.130405	0.896246	0.999658
AABR07026499.1	0.0987569	0.00059223	0.0225111	-0.130405	0.896246	0.999658
AABR07026499.3	0.223665	-0.00535521	0.0225472	-0.135457	0.89225	0.999658
AABR07026503.1	0.365266	-0.000350445	0.0226557	-0.103733	0.917381	0.999658
AABR07026517.1	0.0751519	0.000613337	0.0225111	0.0800194	0.936222	0.999658
AABR07026534.1	0.558414	0.00647667	0.0259521	0.209032	0.834423	0.999658
AABR07026536.1	12.0387	-0.0181828	0.102982	0.0541264	0.956834	0.999658
AABR07026537.1	0.148513	-0.00931839	0.0225111	-0.356124	0.721748	0.999658
AABR07026544.1	0.42981	0.000109043	0.0226697	-0.0454825	0.963723	0.999658
AABR07026557.1	46.6385	0.0915248	0.138745	0.923095	0.355958	0.999658
AABR07026557.2	64.1617	0.0186354	0.143497	0.100894	0.919634	0.999658
AABR07026565.1	3.15851	0.0184322	0.0618148	0.450303	0.652492	0.999658
AABR07026565.2	5.17962	-0.00314835	0.0750929	0.0496564	0.960396	0.999658
AABR07026612.1	2.46779	0.0310971	0.0495626	1.18959	0.234207	0.999658
AABR07026623.1	0.148513	-0.00931839	0.0225111	-0.356124	0.721748	0.999658
AABR07026641.1	0.386966	-0.00106496	0.0226319	0.0765591	0.938974	0.999658
AABR07026654.1	0.292575	-0.00466776	0.0225531	-0.351413	0.725279	0.999658
AABR07026797.1	0.0987569	0.00059223	0.0225111	-0.130405	0.896246	0.999658
AABR07026805.1	46.4417	-0.00734053	0.139926	0.0715174	0.942986	0.999658
AABR07026842.1	0.854775	-0.00393372	0.0308469	-0.00607024	0.995157	0.999658
AABR07026892.1	0.347818	0.00995033	0.0226693	0.177756	0.858915	0.999658
AABR07026893.1	56.3584	-0.00674415	0.141703	-0.543575	0.586734	0.999658
AABR07026921.1	12.9463	-0.0437792	0.10555	-0.510854	0.609453	0.999658
AABR07026924.1	0.0751519	0.000613337	0.0225111	0.0800194	0.936222	0.999658
AABR07026929.1	0.26897	-0.00534641	0.022546	-0.130015	0.896555	0.999658
AABR07026936.3	0.0987569	0.00059223	0.0225111	-0.130405	0.896246	0.999658
AABR07026938.1	5.52522	0.00576095	0.0732878	-0.0476377	0.962005	0.999658
AABR07026972.1	0.572862	-0.00768785	0.026143	-0.429861	0.667297	0.999658
AABR07026975.1	0.6334	0.00493407	0.0271581	0.11	0.912409	0.999658
AABR07026984.1	0.321586	0.00527014	0.0225536	0.0984817	0.92155	0.999658
AABR07026989.1	1.74057	0.0109112	0.0437461	0.873762	0.382248	0.999658
AABR07026997.1	0.744476	0.00996578	0.027051	0.314357	0.75325	0.999658
AABR07027010.2	0.761604	-0.0134926	0.0272059	-0.344906	0.730165	0.999658
AABR07027015.1	0.0987569	0.00059223	0.0225111	-0.130405	0.896246	0.999658
AABR07027028.1	0.0987569	0.00059223	0.0225111	-0.130405	0.896246	0.999658
AABR07027029.1	0.0751519	0.000613337	0.0225111	0.0800194	0.936222	0.999658
AABR07027030.1	0.216753	0.00527014	0.0225536	0.0839055	0.933132	0.999658
AABR07027039.1	1.23233	-0.00573285	0.0384241	-0.361768	0.717525	0.999658
AABR07027072.1	1.04938	0.0209595	0.0358834	0.691715	0.489117	0.999658
AABR07027080.1	0.207596	-0.00931839	0.0225111	-0.339697	0.734084	0.999658
AABR07027098.1	0.372178	-0.0109071	0.0226326	-0.223399	0.823225	0.999658
AABR07027128.1	0.117996	0.000613337	0.0225111	0.0838924	0.933142	0.999658
AABR07027137.1	4.428	-0.020981	0.0712921	-0.257876	0.796502	0.999658
AABR07027141.1	0.117996	0.000613337	0.0225111	0.0838924	0.933142	0.999658
AABR07027150.2	1.08457	-0.0258051	0.036301	-0.66608	0.50536	0.999658
AABR07027152.1	0.443588	0.00014189	0.0226694	-0.0739302	0.941066	0.999658
AABR07027155.1	0.886826	0.0140658	0.0314134	0.17823	0.858542	0.999658
AABR07027190.1	0.207596	-0.00931839	0.0225111	-0.339697	0.734084	0.999658
AABR07027190.2	2.82107	0.0144683	0.0576679	-0.253347	0.8	0.999658
AABR07027212.1	46.1493	0.114385	0.138828	0.500414	0.616784	0.999658
AABR07027235.1	1.06911	-0.0181806	0.0359911	-0.0965144	0.923112	0.999658
AABR07027235.2	0.859925	0.0244407	0.0290552	0.489739	0.624318	0.999658
AABR07027240.1	0.222829	0.000613337	0.0225111	0.0984692	0.92156	0.999658
AABR07027254.1	0.222829	0.000613337	0.0225111	0.0984692	0.92156	0.999658
AABR07027258.1	14.3866	-0.00961243	0.0460276	0.753901	0.450909	0.999658
AABR07027263.1	0.496331	0.00367863	0.023009	-0.0481048	0.961633	0.999658
AABR07027267.1	3.54483	0.00806613	0.0620942	0.334448	0.738042	0.999658
AABR07027306.1	3375.38	0.386844	0.127374	2.91131	0.00359921	0.999658
AABR07027309.1	15.7711	-0.0729124	0.109285	-0.969103	0.332494	0.999658
AABR07027322.1	0.519936	0.00434985	0.0234328	-0.139388	0.889144	0.999658
AABR07027342.1	1.63602	0.0111775	0.0450916	0.366121	0.714275	0.999658
AABR07027377.1	0.148513	-0.00931839	0.0225111	-0.356124	0.721748	0.999658
AABR07027381.1	2.42265	-0.0259591	0.0548957	-0.729639	0.465611	0.999658
AABR07027390.2	0.148513	-0.00931839	0.0225111	-0.356124	0.721748	0.999658
AABR07027390.3	0.207596	-0.00931839	0.0225111	-0.339697	0.734084	0.999658
AABR07027394.2	0.420343	0.00896228	0.022637	0.0984869	0.921546	0.999658
AABR07027407.1	5.57585	-0.0309443	0.068957	-0.8373	0.402424	0.999658
AABR07027431.1	2.08336	-0.0279704	0.0500048	-0.393074	0.694265	0.999658
AABR07027476.1	0.117996	0.000613337	0.0225111	0.0838924	0.933142	0.999658
AABR07027501.1	0.0751519	0.000613337	0.0225111	0.0800194	0.936222	0.999658
AABR07027569.2	0.282748	-0.00534641	0.022546	-0.127654	0.898422	0.999658
AABR07027575.1	11.3331	-0.0962375	0.101018	-0.882276	0.377628	0.999658
AABR07027581.1	72.1315	-0.0382688	0.0902849	-1.03175	0.302187	0.999658
AABR07027613.1	0.590556	0.00347443	0.0263261	0.165401	0.868628	0.999658
AABR07027718.1	12.5866	-0.153662	0.10447	-1.57695	0.114807	0.999658
AABR07027750.1	3.06991	-0.0310919	0.0619518	-0.517066	0.60511	0.999658
AABR07027753.2	1.09306	0.0109142	0.0383826	0.33575	0.73706	0.999658
AABR07027753.4	0.222829	0.000613337	0.0225111	0.0984692	0.92156	0.999658
AABR07027799.1	0.410571	-0.000374798	0.0226553	-0.1337	0.893639	0.999658
AABR07027809.1	4.27544	0.086045	0.0678391	1.28201	0.199838	0.999658
AABR07027810.1	0.925974	0.000466135	0.0319176	-0.00273042	0.997821	0.999658
AABR07027810.2	0.592101	-0.00613182	0.0244766	-0.385899	0.699571	0.999658
AABR07027810.4	4.67824	-0.00461693	0.0682115	0.636991	0.52413	0.999658
AABR07027811.2	0.2683	0.00760107	0.0226008	0.368143	0.712767	0.999658
AABR07027819.2	24.4103	-0.0526009	0.122794	-0.228128	0.819547	0.999658
AABR07027847.1	0.148513	-0.00931839	0.0225111	-0.356124	0.721748	0.999658
AABR07027854.1	2.81422	0.006077	0.059445	0.259511	0.795241	0.999658
AABR07027870.1	25.6327	0.158108	0.127142	1.12678	0.259834	0.999658
AABR07027870.2	2.99158	0.0192953	0.057103	0.157045	0.87521	0.999658
AABR07027872.1	0.150304	0.00407249	0.0225416	0.177738	0.858929	0.999658
AABR07027902.1	31.9143	-0.14202	0.131112	-0.343112	0.731514	0.999658
AABR07027910.1	2.59232	0.0185013	0.0552391	0.61408	0.539163	0.999658
AABR07027919.1	0.207596	-0.00931839	0.0225111	-0.339697	0.734084	0.999658
AABR07027925.1	282.03	-0.00363723	0.141555	0.0500632	0.960072	0.999658
AABR07027961.1	2.61283	0.0150781	0.056402	0.339334	0.734358	0.999658
AABR07027979.1	524.818	-0.181705	0.124781	-1.40352	0.160462	0.999658
AABR07028009.1	0.589101	-0.00848126	0.0244923	-0.234218	0.814816	0.999658
AABR07028013.1	25.0091	-0.0304315	0.12611	-0.155949	0.876073	0.999658
AABR07028027.1	0.400744	-0.00105282	0.0226309	0.0710272	0.943376	0.999658
AABR07028039.1	0.249061	0.00727428	0.0225956	0.17775	0.858919	0.999658
AABR07028143.1	0.193818	-0.00931839	0.0225111	-0.351428	0.725267	0.999658
AABR07028157.1	0.644008	0.0082377	0.0274227	0.110239	0.91222	0.999658
AABR07028185.1	6.44853	-0.0597234	0.0824417	-1.03457	0.300868	0.999658
AABR07028213.1	0.0987569	0.00059223	0.0225111	-0.130405	0.896246	0.999658
AABR07028237.1	4.59767	0.0313634	0.0728528	0.404915	0.68554	0.999658
AABR07028262.1	0.746771	-0.00256627	0.031114	-0.176562	0.859852	0.999658
AABR07028266.1	0.0751519	0.000613337	0.0225111	0.0800194	0.936222	0.999658
AABR07028349.1	2.36047	0.020594	0.0541523	0.224252	0.822561	0.999658
AABR07028352.1	0.207596	-0.00931839	0.0225111	-0.339697	0.734084	0.999658
AABR07028354.1	0.0751519	0.000613337	0.0225111	0.0800194	0.936222	0.999658
AABR07028356.1	0.0751519	0.000613337	0.0225111	0.0800194	0.936222	0.999658
AABR07028381.1	0.207596	-0.00931839	0.0225111	-0.339697	0.734084	0.999658
AABR07028414.1	22.919	-0.0561694	0.123113	-0.632035	0.527364	0.999658
AABR07028446.1	0.297981	0.00458181	0.0225464	0.287452	0.773767	0.999658
AABR07028469.1	1.53515	-0.02493	0.0443733	-0.619552	0.535553	0.999658
AABR07028469.2	3.24038	-0.0263731	0.0614295	-0.0273531	0.978178	0.999658
AABR07028488.1	4.27733	0.0213038	0.0701715	0.577158	0.563832	0.999658
AABR07028499.1	0.445659	0.00528906	0.0225534	0.164431	0.869392	0.999658
AABR07028523.1	0.222829	0.000613337	0.0225111	0.0984692	0.92156	0.999658
AABR07028535.1	0.513779	-0.0055347	0.0231109	-0.129481	0.896977	0.999658
AABR07028558.1	0.910517	0.00682836	0.0336835	0.306638	0.759119	0.999658
AABR07028568.1	7.2673	0.013897	0.0850062	0.189366	0.849806	0.999658
AABR07028568.2	6.11579	0.0435575	0.0796633	0.401338	0.688171	0.999658
AABR07028615.1	150.45	0.167881	0.142359	1.29671	0.194731	0.999658
AABR07028665.1	2.01701	-0.0453819	0.0495259	-0.373719	0.708613	0.999658
AABR07028669.1	0.373133	0.00760107	0.0226008	0.374964	0.707687	0.999658
AABR07028749.2	0.42981	0.000109043	0.0226697	-0.0454825	0.963723	0.999658
AABR07028768.1	0.416647	-0.00464884	0.0225529	-0.182916	0.854864	0.999658
AABR07028769.1	121.929	0.121494	0.143885	0.761337	0.446456	0.999658
AABR07028776.1	0.306353	-0.00466776	0.0225531	-0.339682	0.734096	0.999658
AABR07028784.1	0.9017	0.0167261	0.0337657	0.643714	0.519761	0.999658
AABR07028792.1	0.416647	-0.00464884	0.0225529	-0.182916	0.854864	0.999658
AABR07028793.1	0.431261	-0.0109015	0.0226318	-0.342116	0.732263	0.999658
AABR07028795.1	0.391331	-0.00095522	0.0226375	-0.351407	0.725283	0.999658
AABR07028795.2	2.14344	0.0106057	0.0512063	0.556422	0.577923	0.999658
AABR07028797.1	62.2328	-0.029588	0.143123	-0.431935	0.665788	0.999658
AABR07028805.1	81.0453	0.0524234	0.14453	0.26603	0.790216	0.999658
AABR07028816.1	0.117996	0.000613337	0.0225111	0.0838924	0.933142	0.999658
AABR07028839.2	0.589601	-0.0160352	0.0246576	-0.704699	0.480997	0.999658
AABR07028859.1	4.66695	0.0699084	0.0717917	1.0939	0.274	0.999658
AABR07028872.1	0.0751519	0.000613337	0.0225111	0.0800194	0.936222	0.999658
AABR07028887.1	34.5343	0.0589663	0.13409	0.339863	0.73396	0.999658
AABR07028888.1	1.53243	-0.0116774	0.0424733	-0.395733	0.692302	0.999658
AABR07028902.1	682.861	0.0965739	0.119816	0.754881	0.450321	0.999658
AABR07028908.2	99.8771	-0.142766	0.144296	-0.87423	0.381993	0.999658
AABR07028917.1	0.656605	-0.0165737	0.023553	-0.175039	0.861049	0.999658
AABR07028970.1	12.4338	-0.0740907	0.0992914	-0.414833	0.678264	0.999658
AABR07028970.2	100.949	-0.0511168	0.144344	-0.439685	0.660165	0.999658
AABR07028979.1	2.00401	-0.0433947	0.0504819	-0.573821	0.566089	0.999658
AABR07028984.1	0.535479	-0.00821759	0.0255524	-0.157959	0.874489	0.999658
AABR07028989.1	0.466483	0.00145466	0.0227107	-0.129986	0.896578	0.999658
AABR07028997.1	5.47314	-0.0244727	0.0755927	-0.540258	0.589019	0.999658
AABR07028998.1	4.0297	-0.0579436	0.0623466	-1.05628	0.290838	0.999658
AABR07028999.1	49.6361	0.207216	0.140739	1.25656	0.208912	0.999658
AABR07029002.1	0.51624	-0.00865998	0.0251655	-0.391971	0.695079	0.999658
AABR07029002.2	68.0638	0.151581	0.143981	0.957257	0.338438	0.999658
AABR07029002.3	76.7941	0.182696	0.144412	1.2648	0.205942	0.999658
AABR07029023.1	16.7387	-0.0627033	0.108884	-0.74081	0.458809	0.999658
AABR07029090.1	1.21569	-0.033416	0.0381337	-0.54635	0.584825	0.999658
AABR07029111.2	0.51557	0.00504312	0.025265	0.175794	0.860456	0.999658
AABR07029164.1	5.56713	-0.0340743	0.0764533	-0.347531	0.728193	0.999658
AABR07029172.2	0.0751519	0.000613337	0.0225111	0.0800194	0.936222	0.999658
AABR07029195.1	1.90059	-0.0285383	0.0452915	-0.418563	0.675535	0.999658
AABR07029202.1	0.341661	-0.00105734	0.0226317	0.08129	0.935211	0.999658
AABR07029215.1	14.3302	-0.114655	0.105388	-1.33558	0.181686	0.999658
AABR07029217.2	1.59502	-0.0205616	0.0419867	-0.117542	0.906431	0.999658
AABR07029217.3	9.43093	-0.0158566	0.0953352	-0.332478	0.739528	0.999658
AABR07029217.4	1.34066	0.00208068	0.0391955	0.146023	0.883903	0.999658
AABR07029220.1	0.783704	0.012354	0.0316124	0.51837	0.6042	0.999658
AABR07029220.2	0.492635	-0.0079854	0.0228805	-0.2767	0.78201	0.999658
AABR07029221.1	28.09	-0.0618218	0.128151	-0.424174	0.671439	0.999658
AABR07029260.1	0.56449	0.00437546	0.0260268	0.339059	0.734566	0.999658
AABR07029262.1	0.465814	0.0124486	0.0227623	0.368161	0.712753	0.999658
AABR07029269.1	1.09851	-0.0175333	0.0343366	-0.265616	0.790535	0.999658
AABR07029272.1	2.22033	0.00226477	0.0441391	-1.03889	0.298854	0.999658
AABR07029351.1	3.10155	0.0119657	0.0597119	-0.194461	0.845815	0.999658
AABR07029410.1	14.4957	0.0431744	0.10312	0.468268	0.639593	0.999658
AABR07029417.1	1.60305	-0.0373624	0.0451447	-1.05397	0.291896	0.999658
AABR07029451.1	1.15588	-0.000391645	0.0394947	0.169869	0.865113	0.999658
AABR07029467.1	0.26897	-0.00534641	0.022546	-0.130015	0.896555	0.999658
AABR07029467.2	47.4401	-0.00752555	0.134895	-0.0552105	0.955971	0.999658
AABR07029470.1	2.18947	0.00872736	0.0489222	0.309977	0.756578	0.999658
AABR07029489.1	0.222829	0.000613337	0.0225111	0.0984692	0.92156	0.999658
AABR07029526.1	178.763	-0.0701301	0.140022	-0.498417	0.61819	0.999658
AABR07029573.1	0.610631	-0.00578836	0.026962	-0.0625316	0.95014	0.999658
AABR07029581.1	652.131	-0.0351784	0.12254	-0.310182	0.756423	0.999658
AABR07029596.1	27.4242	0.0733883	0.128721	0.323068	0.746644	0.999658
AABR07029605.1	138.794	-0.145872	0.142362	-1.11347	0.265507	0.999658
AABR07029613.1	10.3892	-0.0268117	0.0986482	-0.0845772	0.932598	0.999658
AABR07029613.2	0.235992	0.00528905	0.0225534	0.183456	0.85444	0.999658
AABR07029634.1	0.340825	0.00528906	0.0225534	0.289234	0.772403	0.999658
AABR07029634.4	5.66836	0.0759627	0.0784882	1.01193	0.311571	0.999658
AABR07029636.1	3.31117	0.0495753	0.060732	1.04884	0.29425	0.999658
AABR07029651.1	20.7609	-0.0189297	0.121347	-0.190958	0.848558	0.999658
AABR07029661.1	22.7151	-0.0501543	0.123021	-0.546807	0.584512	0.999658
AABR07029732.1	0.0751519	0.000613337	0.0225111	0.0800194	0.936222	0.999658
AABR07029742.1	8.30312	0.0746959	0.0911464	0.827911	0.407721	0.999658
AABR07029768.1	0.148513	-0.00931839	0.0225111	-0.356124	0.721748	0.999658
AABR07029768.2	0.117996	0.000613337	0.0225111	0.0838924	0.933142	0.999658
AABR07029769.1	0.117996	0.000613337	0.0225111	0.0838924	0.933142	0.999658
AABR07029803.1	2.14864	-0.00176653	0.053052	-0.0781523	0.937707	0.999658
AABR07029809.1	5.79694	0.00850634	0.0767355	-0.0753334	0.939949	0.999658
AABR07029831.1	0.0987569	0.00059223	0.0225111	-0.130405	0.896246	0.999658
AABR07029836.1	1.10165	-0.0364153	0.0345528	-0.975491	0.329317	0.999658
AABR07029862.2	0.546087	-0.00442073	0.0239517	-0.145997	0.883923	0.999658
AABR07029863.2	0.207596	-0.00931839	0.0225111	-0.339697	0.734084	0.999658
AABR07029863.3	0.925305	0.0174664	0.0341324	0.517893	0.604533	0.999658
AABR07029878.1	2.9284	-0.0592364	0.058205	-0.691176	0.489455	0.999658
AABR07029895.1	0.342331	-0.0145713	0.0225537	-0.553286	0.580068	0.999658
AABR07029901.1	7.91975	-0.0518783	0.0890918	-0.627358	0.530424	0.999658
AABR07029918.1	7.23379	0.0223394	0.0858847	-0.0193518	0.98456	0.999658
AABR07029925.1	2.3967	0.0283038	0.0536892	0.592911	0.553241	0.999658
AABR07029955.1	0.148513	-0.00931839	0.0225111	-0.356124	0.721748	0.999658
AABR07029958.1	0.282748	-0.00534641	0.022546	-0.127654	0.898422	0.999658
AABR07029963.1	1.79248	0.0292226	0.0455114	0.96805	0.333019	0.999658
AABR07029970.1	3.05697	-0.0550692	0.0600135	-0.874656	0.381761	0.999658
AABR07030019.1	0.150304	0.00407249	0.0225416	0.177738	0.858929	0.999658
AABR07030024.1	0.0751519	0.000613337	0.0225111	0.0800194	0.936222	0.999658
AABR07030034.1	0.639642	0.00815127	0.0274529	0.436105	0.662761	0.999658
AABR07030053.1	0.24727	-0.00465226	0.0225545	-0.356108	0.721759	0.999658
AABR07030072.1	4.23738	-0.0192679	0.0668851	-0.403539	0.686552	0.999658
AABR07030086.1	14.6655	-0.0192586	0.105206	-0.288101	0.77327	0.999658
AABR07030086.2	5.26197	-0.0211602	0.0736066	-0.343758	0.731028	0.999658
AABR07030091.1	2.41247	0.0130683	0.049579	0.0127742	0.989808	0.999658
AABR07030122.1	1.6753	-0.0042811	0.0422944	-0.431408	0.666172	0.999658
AABR07030125.1	15.2734	0.03815	0.108209	0.189748	0.849506	0.999658
AABR07030143.1	1.19711	-0.0242543	0.0397548	-0.693071	0.488265	0.999658
AABR07030156.1	0.222829	0.000613337	0.0225111	0.0984692	0.92156	0.999658
AABR07030156.2	0.440418	0.00210951	0.0236776	0.0839904	0.933064	0.999658
AABR07030180.1	3.64921	0.0934606	0.0627876	1.56281	0.118096	0.999658
AABR07030200.1	0.216753	0.00527014	0.0225536	0.0839055	0.933132	0.999658
AABR07030235.1	4.07779	-0.0451773	0.060652	-0.739746	0.459454	0.999658
AABR07030257.1	1.18473	0.0106113	0.0367584	-0.112027	0.910802	0.999658
AABR07030335.1	0.709222	-0.0067649	0.0262212	-0.272859	0.784961	0.999658
AABR07030351.1	0.282748	-0.00534641	0.022546	-0.127654	0.898422	0.999658
AABR07030359.1	0.0987569	0.00059223	0.0225111	-0.130405	0.896246	0.999658
AABR07030375.2	2.51763	-0.0557497	0.0554422	-0.994556	0.319952	0.999658
AABR07030377.1	0.656335	0.0181966	0.0257812	0.429424	0.667615	0.999658
AABR07030383.1	3.4463	0.0248304	0.0612486	0.827558	0.407921	0.999658
AABR07030386.2	2.08565	-0.025317	0.0479807	-0.502566	0.61527	0.999658
AABR07030425.1	2.27864	-0.0108569	0.0510057	-0.44083	0.659336	0.999658
AABR07030435.1	2.84407	0.0222522	0.0592849	0.484518	0.628019	0.999658
AABR07030443.1	0.216753	0.00527014	0.0225536	0.0839055	0.933132	0.999658
AABR07030464.2	1.71284	-0.00275793	0.0431031	-0.0607087	0.951591	0.999658
AABR07030473.1	0.975061	0.00624926	0.0365897	0.239975	0.81035	0.999658
AABR07030498.1	7.6777	-0.0497451	0.0885374	-0.530504	0.595763	0.999658
AABR07030499.1	0.340825	0.00528906	0.0225534	0.289234	0.772403	0.999658
AABR07030514.1	1.14418	-0.00620244	0.0390727	-0.54886	0.583102	0.999658
AABR07030514.2	0.787201	-0.0176192	0.0277681	-0.0787638	0.93722	0.999658
AABR07030520.1	8.2525	-0.00912314	0.0903682	-0.217856	0.827541	0.999658
AABR07030521.1	807.948	0.205793	0.127463	1.50107	0.133337	0.999658
AABR07030524.1	0.0987569	0.00059223	0.0225111	-0.130405	0.896246	0.999658
AABR07030527.1	19.6537	-0.0526986	0.118112	-0.516115	0.605774	0.999658
AABR07030527.2	17.0186	-0.0188308	0.113635	-0.416396	0.67712	0.999658
AABR07030528.1	0.514734	0.014423	0.0250729	0.533314	0.593816	0.999658
AABR07030529.1	8.98631	0.0259237	0.0935229	0.178036	0.858695	0.999658
AABR07030544.1	0.148513	-0.00931839	0.0225111	-0.356124	0.721748	0.999658
AABR07030563.1	0.748562	0.00962363	0.0291824	0.331277	0.740435	0.999658
AABR07030566.1	1.1122	0.00974921	0.0363997	0.195043	0.845359	0.999658
AABR07030568.1	0.968984	0.00650333	0.0347972	0.00550307	0.995609	0.999658
AABR07030568.4	0.117996	0.000613337	0.0225111	0.0838924	0.933142	0.999658
AABR07030568.5	0.520811	0.00898971	0.0226346	0.387268	0.698558	0.999658
AABR07030568.6	0.637932	0.00965329	0.0274138	0.092735	0.926114	0.999658
AABR07030568.7	0.648014	-0.00589752	0.0293575	-0.167377	0.867074	0.999658
AABR07030576.1	0.235992	0.00528905	0.0225534	0.183456	0.85444	0.999658
AABR07030593.1	0.441088	-0.00997574	0.022664	-0.553271	0.580078	0.999658
AABR07030598.1	0.91922	0.00692856	0.0322155	0.227724	0.819861	0.999658
AABR07030599.1	0.999787	0.0325881	0.0334802	1.07759	0.281217	0.999658
AABR07030603.1	0.614327	0.00889652	0.0270803	0.187074	0.851603	0.999658
AABR07030603.2	3.01443	0.0124592	0.0590573	0.098456	0.92157	0.999658
AABR07030642.1	0.193818	-0.00931839	0.0225111	-0.351428	0.725267	0.999658
AABR07030647.1	1.90149	0.0505196	0.0470385	1.40205	0.160901	0.999658
AABR07030657.1	6.18002	-0.0434377	0.0803494	-0.63901	0.522816	0.999658
AABR07030660.1	0.802658	-0.0238525	0.028149	-0.665056	0.506015	0.999658
AABR07030690.1	1.08161	-0.0106321	0.0319604	0.0490807	0.960855	0.999658
AABR07030690.2	2.59938	0.0141265	0.0550205	0.490955	0.623458	0.999658
AABR07030706.2	0.148513	-0.00931839	0.0225111	-0.356124	0.721748	0.999658
AABR07030714.1	0.801152	-0.000994425	0.0299503	0.00115729	0.999077	0.999658
AABR07030739.1	0.148513	-0.00931839	0.0225111	-0.356124	0.721748	0.999658
AABR07030781.1	1.07715	0.00915186	0.0360624	0.152189	0.879038	0.999658
AABR07030791.1	0.117996	0.000613337	0.0225111	0.0838924	0.933142	0.999658
AABR07030823.1	8.93119	-0.0458824	0.0885306	-0.188817	0.850236	0.999658
AABR07030834.1	0.400744	-0.00105282	0.0226309	0.0710272	0.943376	0.999658
AABR07030861.1	2.25764	0.0295207	0.0486861	0.879354	0.37921	0.999658
AABR07030880.1	15.4496	0.0269638	0.111415	0.0662999	0.947139	0.999658
AABR07030890.1	2.16225	-0.00720118	0.0514879	-0.0407267	0.967514	0.999658
AABR07030891.1	1.09773	-0.0212681	0.0348184	-0.721318	0.470714	0.999658
AABR07030901.1	1.9293	0.0218068	0.0450515	0.60659	0.544123	0.999658
AABR07030910.1	0.35611	-0.0145713	0.0225537	-0.547657	0.583928	0.999658
AABR07030911.2	0.536149	-0.0185179	0.0227036	-0.647739	0.517154	0.999658
AABR07030914.1	31.8042	0.124687	0.132485	0.934782	0.349901	0.999658
AABR07030919.1	9.51541	-0.0140841	0.0929597	-0.195793	0.844772	0.999658
AABR07030926.1	1.57715	-0.0214187	0.0432121	-0.47058	0.637941	0.999658
AABR07030977.1	0.297027	-0.0145557	0.0225551	-0.442352	0.658235	0.999658
AABR07031089.1	2.16101	-0.014421	0.0534156	-0.137346	0.890757	0.999658
AABR07031150.1	3.36203	-0.0388755	0.0642258	-0.511356	0.609102	0.999658
AABR07031166.1	0.249061	0.00727428	0.0225956	0.17775	0.858919	0.999658
AABR07031168.1	13.3797	0.103172	0.103644	1.09241	0.274655	0.999658
AABR07031193.1	23.9706	-0.0900715	0.121463	-0.187442	0.851314	0.999658
AABR07031221.1	0.193818	-0.00931839	0.0225111	-0.351428	0.725267	0.999658
AABR07031234.1	0.0987569	0.00059223	0.0225111	-0.130405	0.896246	0.999658
AABR07031251.1	0.415022	-0.00929733	0.0226836	-0.126641	0.899225	0.999658
AABR07031253.1	0.919844	0.0162813	0.0339464	0.395363	0.692575	0.999658
AABR07031278.1	0.417483	-0.0108849	0.0226337	-0.353821	0.723473	0.999658
AABR07031388.1	13.8459	0.00595655	0.106532	-0.0194124	0.984512	0.999658
AABR07031399.1	192.207	0.101302	0.139972	0.904193	0.365893	0.999658
AABR07031404.1	0.207596	-0.00931839	0.0225111	-0.339697	0.734084	0.999658
AABR07031405.1	0.415977	0.00887741	0.0226323	0.481659	0.630048	0.999658
AABR07031445.1	102.289	-0.14234	0.144586	-0.967154	0.333467	0.999658
AABR07031480.1	140.988	-0.154274	0.142907	-1.13676	0.255638	0.999658
AABR07031485.1	0.207596	-0.00931839	0.0225111	-0.339697	0.734084	0.999658
AABR07031489.1	0.936223	-0.0123529	0.0343671	-0.244745	0.806654	0.999658
AABR07031491.2	103.407	0.0848479	0.144587	0.528354	0.597254	0.999658
AABR07031494.1	12.3405	0.0850487	0.102758	0.775291	0.438168	0.999658
AABR07031505.1	0.443588	0.00014189	0.0226694	-0.0739302	0.941066	0.999658
AABR07031518.1	9.63892	-0.0449225	0.0943983	-0.456456	0.648062	0.999658
AABR07031521.1	2.53093	0.0311277	0.0568411	0.548487	0.583358	0.999658
AABR07031521.2	0.207596	-0.00931839	0.0225111	-0.339697	0.734084	0.999658
AABR07031533.1	1298.01	0.0117453	0.115428	0.0463981	0.962993	0.999658
AABR07031533.2	3.43658	0.0195647	0.059734	0.468782	0.639225	0.999658
AABR07031533.3	1.00737	0.00801365	0.0371869	0.321693	0.747685	0.999658
AABR07031551.1	0.193818	-0.00931839	0.0225111	-0.351428	0.725267	0.999658
AABR07031588.1	61.4018	0.071164	0.13989	0.415829	0.677535	0.999658
AABR07031590.1	0.607334	0.00537505	0.0248092	0.321379	0.747923	0.999658
AABR07031604.1	0.0987569	0.00059223	0.0225111	-0.130405	0.896246	0.999658
AABR07031611.1	0.207596	-0.00931839	0.0225111	-0.339697	0.734084	0.999658
AABR07031612.1	3.93424	0.078439	0.0676931	1.32502	0.185165	0.999658
AABR07031666.1	0.249061	0.00727428	0.0225956	0.17775	0.858919	0.999658
AABR07031674.2	0.321586	0.00527014	0.0225536	0.0984817	0.92155	0.999658
AABR07031691.1	0.390662	0.0108873	0.0226976	0.277879	0.781105	0.999658
AABR07031703.1	2.72495	-0.013895	0.0556009	-0.655841	0.511926	0.999658
AABR07031724.1	0.24727	-0.00465226	0.0225545	-0.356108	0.721759	0.999658
AABR07031734.2	5.15697	0.0279425	0.0743975	0.0390766	0.968829	0.999658
AABR07031740.1	37.8882	0.0535174	0.136117	0.448639	0.653692	0.999658
AABR07031756.1	58.3033	0.0108779	0.142739	-0.286461	0.774525	0.999658
AABR07031762.1	0.416647	-0.00464884	0.0225529	-0.182916	0.854864	0.999658
AABR07031767.1	43.5278	-0.100868	0.138948	-0.947722	0.343271	0.999658
AABR07031768.1	21.4778	-0.00341432	0.122149	-0.355848	0.721954	0.999658
AABR07031788.1	0.150304	0.00407249	0.0225416	0.177738	0.858929	0.999658
AABR07031931.1	2.55613	-0.00848843	0.0572609	-0.0822614	0.934439	0.999658
AABR07031937.1	1.51424	0.0134367	0.0442596	0.329862	0.741504	0.999658
AABR07031947.2	0.618167	-0.00889128	0.0269397	-0.402843	0.687064	0.999658
AABR07031952.1	12.8902	0.0269384	0.104093	0.275034	0.78329	0.999658
AABR07031963.1	79.5953	0.102755	0.144503	0.626095	0.531253	0.999658
AABR07031972.1	1.24252	0.0280148	0.0388619	0.941405	0.346497	0.999658
AABR07032057.1	0.495495	0.0115634	0.022904	0.290008	0.77181	0.999658
AABR07032095.1	8.90288	-0.00858838	0.0932478	0.129059	0.897311	0.999658
AABR07032097.1	62.0727	-0.0918209	0.143278	-0.5404	0.588921	0.999658
AABR07032135.1	331.484	-0.0210138	0.134654	-0.280368	0.779196	0.999658
AABR07032155.1	2.62983	-0.00423154	0.0553448	0.330196	0.741252	0.999658
AABR07032162.1	3.00436	-0.0701832	0.0587628	-1.02464	0.305532	0.999658
AABR07032171.1	0.197514	0.00525122	0.0225538	-0.130399	0.896251	0.999658
AABR07032202.1	0.594252	0.015702	0.0247181	0.311976	0.755059	0.999658
AABR07032255.2	4.18578	-0.064511	0.0701014	-0.853001	0.393659	0.999658
AABR07032261.1	21.4728	0.119361	0.115535	0.597667	0.550062	0.999658
AABR07032261.2	0.918385	0.0177257	0.0319806	0.441585	0.65879	0.999658
AABR07032261.3	0.207596	-0.00931839	0.0225111	-0.339697	0.734084	0.999658
AABR07032289.1	0.0987569	0.00059223	0.0225111	-0.130405	0.896246	0.999658
AABR07032320.1	0.148513	-0.00931839	0.0225111	-0.356124	0.721748	0.999658
AABR07032327.1	0.148513	-0.00931839	0.0225111	-0.356124	0.721748	0.999658
AABR07032328.1	0.193818	-0.00931839	0.0225111	-0.351428	0.725267	0.999658
AABR07032329.1	3.15727	-0.0442254	0.0614256	-0.568794	0.569496	0.999658
AABR07032338.1	0.575323	-0.00963163	0.0261505	-0.403398	0.686656	0.999658
AABR07032373.1	0.0751519	0.000613337	0.0225111	0.0800194	0.936222	0.999658
AABR07032385.1	14.4653	-0.0618415	0.107739	-0.582177	0.560447	0.999658
AABR07032385.2	0.0987569	0.00059223	0.0225111	-0.130405	0.896246	0.999658
AABR07032392.1	1.48772	-0.0136521	0.0392616	-0.094702	0.924552	0.999658
AABR07032393.1	1.62386	-0.00966747	0.0411509	0.126758	0.899132	0.999658
AABR07032409.1	0.207596	-0.00931839	0.0225111	-0.339697	0.734084	0.999658
AABR07032457.1	3.21683	0.00135509	0.0626366	-0.14963	0.881057	0.999658
AABR07032469.1	15.5462	0.00365876	0.107134	-0.385058	0.700194	0.999658
AABR07032480.1	0.505578	-0.000987892	0.0230174	0.0811096	0.935355	0.999658
AABR07032496.1	508.176	0.181639	0.128657	1.34115	0.179873	0.999658
AABR07032503.1	2.34083	-0.0127326	0.0528795	-0.0649147	0.948242	0.999658
AABR07032518.1	0.878765	-0.00092904	0.0311893	0.426351	0.669852	0.999658
AABR07032520.1	29.2394	0.0651499	0.130308	0.67817	0.497664	0.999658
AABR07032520.3	0.801988	-0.0116003	0.0301054	-0.185905	0.852519	0.999658
AABR07032523.1	0.117996	0.000613337	0.0225111	0.0838924	0.933142	0.999658
AABR07032532.1	0.0987569	0.00059223	0.0225111	-0.130405	0.896246	0.999658
AABR07032532.2	0.47189	0.0108007	0.0226929	0.374976	0.707678	0.999658
AABR07032563.2	1.30384	0.0415733	0.0376878	1.38628	0.165661	0.999658
AABR07032590.1	0.367727	-0.00162197	0.0226159	-0.129994	0.896571	0.999658
AABR07032621.1	4.01601	-0.0649249	0.0685332	-0.734259	0.462791	0.999658
AABR07032622.1	647.958	-0.0992506	0.125108	-0.880331	0.37868	0.999658
AABR07032642.1	0.197514	0.00525122	0.0225538	-0.130399	0.896251	0.999658
AABR07032724.3	0.341661	-0.00105734	0.0226317	0.08129	0.935211	0.999658
AABR07032750.1	0.767801	0.0101957	0.0295307	0.480095	0.63116	0.999658
AABR07032751.1	6.11685	0.0524745	0.0792086	0.94946	0.342387	0.999658
AABR07032786.1	14.3587	0.0323195	0.108315	0.190744	0.848726	0.999658
AABR07032787.1	20.1355	0.0282749	0.117522	0.134213	0.893234	0.999658
AABR07032806.1	3.99701	-0.0557273	0.0651249	-1.51213	0.1305	0.999658
AABR07032821.1	0.529182	-8.84717e-05	0.0234145	-0.132382	0.894682	0.999658
AABR07032834.1	0.0987569	0.00059223	0.0225111	-0.130405	0.896246	0.999658
AABR07032843.1	0.193818	-0.00931839	0.0225111	-0.351428	0.725267	0.999658
AABR07032856.1	6.30202	-0.0262681	0.0812409	-0.437605	0.661673	0.999658
AABR07032862.1	0.391331	-0.00095522	0.0226375	-0.351407	0.725283	0.999658
AABR07032904.1	2.45807	0.000638447	0.0562276	-0.111174	0.911479	0.999658
AABR07033020.1	1.79682	0.000997352	0.048926	-0.105991	0.91559	0.999658
AABR07033023.1	5.79604	0.0728455	0.0782147	0.983536	0.325344	0.999658
AABR07033027.1	0.222829	0.000613337	0.0225111	0.0984692	0.92156	0.999658
AABR07033047.1	0.235992	0.00528905	0.0225534	0.183456	0.85444	0.999658
AABR07033184.1	1613.51	-0.0412398	0.122378	-0.369857	0.711489	0.999658
AABR07033234.2	89.5094	0.0988994	0.144601	0.546927	0.584429	0.999658
AABR07033236.1	0.207596	-0.00931839	0.0225111	-0.339697	0.734084	0.999658
AABR07033249.1	1234.17	-0.0376528	0.127957	-0.613399	0.539612	0.999658
AABR07033270.1	83.8445	0.240781	0.14443	1.57286	0.115752	0.999658
AABR07033271.1	2.55498	0.0348653	0.0541256	0.687581	0.491717	0.999658
AABR07033283.1	2.35258	-0.0131946	0.0534883	0.00540506	0.995687	0.999658
AABR07033285.1	12.406	-0.090926	0.104348	-0.85761	0.391108	0.999658
AABR07033292.1	0.222829	0.000613337	0.0225111	0.0984692	0.92156	0.999658
AABR07033301.1	0.216753	0.00527014	0.0225536	0.0839055	0.933132	0.999658
AABR07033318.1	4.93119	-0.0132219	0.074752	0.213371	0.831037	0.999658
AABR07033324.1	0.949745	0.00588772	0.0345551	-0.0774457	0.938269	0.999658
AABR07033416.1	1.91112	-0.012851	0.0500913	-0.117752	0.906264	0.999658
AABR07033465.1	0.474105	-0.00931407	0.0226822	-0.378681	0.704925	0.999658
AABR07033484.1	0.342331	-0.0145713	0.0225537	-0.553286	0.580068	0.999658
AABR07033540.1	1.46894	0.000934855	0.041603	-0.206189	0.836643	0.999658
AABR07033564.2	7.95024	0.0331748	0.089426	0.598397	0.549575	0.999658
AABR07033570.1	37.7174	-0.104505	0.12659	-0.158086	0.874389	0.999658
AABR07033570.2	0.446494	-0.000958738	0.0226336	0.0965041	0.92312	0.999658
AABR07033590.1	2.96414	-0.00707825	0.0604867	-0.139142	0.889338	0.999658
AABR07033645.1	0.0751519	0.000613337	0.0225111	0.0800194	0.936222	0.999658
AABR07033653.1	8.61646	0.0349159	0.087978	0.145381	0.88441	0.999658
AABR07033653.2	0.173909	0.00455945	0.0225466	0.0800327	0.936211	0.999658
AABR07033657.1	22.28	-0.130643	0.121663	-1.08379	0.278458	0.999658
AABR07033666.1	0.311814	-0.00464884	0.0225529	-0.133715	0.893628	0.999658
AABR07033720.1	221.169	-0.0382553	0.142932	0.18629	0.852218	0.999658
AABR07033730.1	2.44429	0.0368721	0.0474345	1.36234	0.173089	0.999658
AABR07033745.1	0.373133	0.00760107	0.0226008	0.374964	0.707687	0.999658
AABR07033745.2	0.977017	0.0208752	0.0332582	0.604763	0.545337	0.999658
AABR07033757.1	13.8455	-0.0887144	0.105667	-0.834366	0.404075	0.999658
AABR07033829.1	8.71791	0.0653991	0.0928903	0.644232	0.519425	0.999658
AABR07033836.1	5.11948	0.0472766	0.0750939	0.671738	0.501751	0.999658
AABR07033850.1	1.23311	-0.00283011	0.0386255	-0.215949	0.829028	0.999658
AABR07033851.2	0.0987569	0.00059223	0.0225111	-0.130405	0.896246	0.999658
AABR07033869.1	0.321586	0.00527014	0.0225536	0.0984817	0.92155	0.999658
AABR07033882.1	7726.1	0.0249812	0.110375	0.19065	0.8488	0.999658
AABR07033887.1	12.4092	-0.00665126	0.104242	-0.128187	0.898001	0.999658
AABR07033921.1	10.5238	-0.046467	0.0943744	-0.591502	0.554184	0.999658
AABR07033925.1	12.1056	-0.0354032	0.103873	-0.00680507	0.99457	0.999658
AABR07033979.1	0.117996	0.000613337	0.0225111	0.0838924	0.933142	0.999658
AABR07033987.1	0.984049	-0.0117029	0.0330023	-0.600919	0.547894	0.999658
AABR07033987.2	0.83699	0.0101073	0.028228	-0.154266	0.8774	0.999658
AABR07034098.1	5.18546	-0.00402722	0.0755089	0.13565	0.892098	0.999658
AABR07034100.1	0.758388	0.0108147	0.029467	0.222249	0.82412	0.999658
AABR07034111.1	0.0751519	0.000613337	0.0225111	0.0800194	0.936222	0.999658
AABR07034183.1	9.50903	0.0863261	0.0949973	0.981819	0.326189	0.999658
AABR07034239.1	1.17266	-0.0097756	0.0356751	-0.187407	0.851341	0.999658
AABR07034252.1	1.55646	-0.0091749	0.0458493	-0.0994361	0.920792	0.999658
AABR07034274.1	25.369	0.0192174	0.126211	0.225496	0.821593	0.999658
AABR07034293.1	92.2245	-0.0391513	0.144514	-0.181004	0.856365	0.999658
AABR07034293.2	68.209	0.0429029	0.143829	0.307565	0.758413	0.999658
AABR07034295.1	763.56	-0.0906332	0.133421	-0.895076	0.370746	0.999658
AABR07034310.1	13.4043	-0.0977905	0.0981842	-0.656811	0.511303	0.999658
AABR07034315.1	0.72233	0.0089916	0.0304624	0.366799	0.713769	0.999658
AABR07034328.1	8.77965	-0.0391612	0.0922134	-0.383143	0.701614	0.999658
AABR07034362.1	0.207596	-0.00931839	0.0225111	-0.339697	0.734084	0.999658
AABR07034362.2	3.1149	0.0437192	0.0597585	0.991274	0.321552	0.999658
AABR07034393.1	1.60568	-0.00197851	0.0436012	-0.0205538	0.983602	0.999658
AABR07034438.1	258.488	-0.0547644	0.134225	-0.325162	0.745058	0.999658
AABR07034457.1	4.00933	-0.0113838	0.031413	-0.244542	0.806811	0.999658
AABR07034464.1	10.8654	0.0148234	0.0984022	0.393613	0.693867	0.999658
AABR07034544.1	0.628775	-0.00577409	0.0272149	-0.408274	0.683072	0.999658
AABR07034550.1	0.903039	-0.0132906	0.0291063	-0.339005	0.734606	0.999658
AABR07034573.3	1.88008	0.0352537	0.0477698	0.739545	0.459576	0.999658
AABR07034586.1	0.0987569	0.00059223	0.0225111	-0.130405	0.896246	0.999658
AABR07034592.1	3.63076	0.00870698	0.06239	-0.360537	0.718445	0.999658
AABR07034598.1	0.0987569	0.00059223	0.0225111	-0.130405	0.896246	0.999658
AABR07034632.1	0.0987569	0.00059223	0.0225111	-0.130405	0.896246	0.999658
AABR07034637.1	1.56478	-0.0090979	0.0428843	-0.169099	0.865719	0.999658
AABR07034639.1	2.35853	-0.00619182	0.0553779	-0.142128	0.886979	0.999658
AABR07034641.1	0.905396	0.0296408	0.0319768	0.893974	0.371336	0.999658
AABR07034648.1	2.79226	-0.0384239	0.0577704	-0.419626	0.674759	0.999658
AABR07034657.1	1.10851	-0.0275132	0.036395	-0.398633	0.690164	0.999658
AABR07034669.1	215.109	-0.218655	0.137872	-1.53639	0.124443	0.999658
AABR07034679.1	0.702475	0.00901838	0.0285507	0.196137	0.844503	0.999658
AABR07034697.1	0.222829	0.000613337	0.0225111	0.0984692	0.92156	0.999658
AABR07034729.1	11.3145	-0.0577382	0.0993769	-0.508102	0.611382	0.999658
AABR07034729.2	4.70176	-0.0535713	0.0725246	-0.963233	0.335431	0.999658
AABR07034730.1	16.464	-0.0159824	0.111362	-0.283308	0.77694	0.999658
AABR07034745.1	1.00804	-0.00924086	0.0347285	-0.144678	0.884965	0.999658
AABR07034750.1	0.292575	-0.00466776	0.0225531	-0.351413	0.725279	0.999658
AABR07034751.1	0.548422	0.000635335	0.0238077	0.0878568	0.92999	0.999658
AABR07034767.1	130.053	-0.0209748	0.144455	0.188412	0.850554	0.999658
AABR07034833.1	6.51435	-0.0979934	0.0812114	-1.24025	0.214885	0.999658
AABR07034833.2	5.95743	-0.0542554	0.0796664	-0.435498	0.663201	0.999658
AABR07034923.1	0.687688	-0.000107445	0.0282262	-0.00239335	0.99809	0.999658
AABR07034926.1	0.340825	0.00528906	0.0225534	0.289234	0.772403	0.999658
AABR07034940.2	1.69792	0.0334194	0.0444027	0.87188	0.383274	0.999658
AABR07034980.1	70.2088	-0.192044	0.143853	-1.39897	0.161821	0.999658
AABR07034991.1	0.817391	-0.00497175	0.0321126	0.0977408	0.922138	0.999658
AABR07035005.1	0.818897	-0.0311974	0.0303195	-0.852761	0.393792	0.999658
AABR07035008.1	6.19367	0.00110672	0.0798085	0.0772233	0.938446	0.999658
AABR07035008.2	0.60834	-0.00813954	0.0247861	0.0477279	0.961933	0.999658
AABR07035008.3	4.36041	-0.028588	0.0643526	-0.243863	0.807337	0.999658
AABR07035012.1	13.4872	-0.0324713	0.107136	-0.302289	0.762432	0.999658
AABR07035064.1	0.367057	0.0104078	0.0226825	0.368156	0.712757	0.999658
AABR07035074.1	0.0751519	0.000613337	0.0225111	0.0800194	0.936222	0.999658
AABR07035089.1	1.18635	0.0135719	0.0396519	0.273276	0.784641	0.999658
AABR07035098.1	0.150304	0.00407249	0.0225416	0.177738	0.858929	0.999658
AABR07035182.1	0.207596	-0.00931839	0.0225111	-0.339697	0.734084	0.999658
AABR07035190.1	0.0751519	0.000613337	0.0225111	0.0800194	0.936222	0.999658
AABR07035193.1	3.98673	-0.0330765	0.0686506	-0.445792	0.655747	0.999658
AABR07035194.1	0.207596	-0.00931839	0.0225111	-0.339697	0.734084	0.999658
AABR07035213.1	0.932887	-0.0124795	0.0335979	-0.355795	0.721994	0.999658
AABR07035218.1	86.5132	-0.00213529	0.144144	-0.106556	0.915141	0.999658
AABR07035273.1	51.3105	-0.0040851	0.140234	-0.0843322	0.932792	0.999658
AABR07035307.1	0.306353	-0.00466776	0.0225531	-0.339682	0.734096	0.999658
AABR07035309.1	0.952916	0.00118364	0.0325533	-0.280281	0.779262	0.999658
AABR07035317.2	1.15294	-0.01618	0.0347573	-0.467755	0.63996	0.999658
AABR07035320.1	2.16258	-0.0652211	0.0485484	-1.06687	0.286032	0.999658
AABR07035338.1	684.55	0.0938115	0.120293	0.706036	0.480166	0.999658
AABR07035339.1	1.51569	-0.00089433	0.0443793	0.0686872	0.945239	0.999658
AABR07035357.1	0.193818	-0.00931839	0.0225111	-0.351428	0.725267	0.999658
AABR07035366.1	0.223665	-0.00535521	0.0225472	-0.135457	0.89225	0.999658
AABR07035380.1	0.117996	0.000613337	0.0225111	0.0838924	0.933142	0.999658
AABR07035383.1	0.193818	-0.00931839	0.0225111	-0.351428	0.725267	0.999658
AABR07035394.2	0.266509	-0.00463335	0.0225543	-0.103754	0.917365	0.999658
AABR07035412.2	16.477	-0.0258189	0.113149	-0.421231	0.673586	0.999658
AABR07035428.1	0.594562	-0.00935702	0.0265798	-0.153981	0.877624	0.999658
AABR07035428.2	123.402	0.196129	0.143525	1.33604	0.181536	0.999658
AABR07035428.3	0.222829	0.000613337	0.0225111	0.0984692	0.92156	0.999658
AABR07035437.1	172.982	0.0826984	0.14199	0.724447	0.468792	0.999658
AABR07035461.1	1.16213	0.0135206	0.0378373	0.209107	0.834365	0.999658
AABR07035465.1	0.732157	0.00881811	0.0288578	0.114319	0.908985	0.999658
AABR07035470.1	12.7755	-0.0418277	0.105605	-0.261191	0.793945	0.999658
AABR07035471.1	1.89278	0.039468	0.046511	1.214	0.224747	0.999658
AABR07035479.1	0.117996	0.000613337	0.0225111	0.0838924	0.933142	0.999658
AABR07035486.1	5.65313	0.0318209	0.0788839	0.436278	0.662635	0.999658
AABR07035506.1	4.43468	0.0142573	0.0702922	0.473794	0.635647	0.999658
AABR07035539.1	2.36127	-0.00551029	0.0475677	-0.23996	0.810361	0.999658
AABR07035541.2	0.117996	0.000613337	0.0225111	0.0838924	0.933142	0.999658
AABR07035541.3	0.47189	0.0108007	0.0226929	0.374976	0.707678	0.999658
AABR07035561.2	0.148513	-0.00931839	0.0225111	-0.356124	0.721748	0.999658
AABR07035650.2	0.148513	-0.00931839	0.0225111	-0.356124	0.721748	0.999658
AABR07035725.1	0.117996	0.000613337	0.0225111	0.0838924	0.933142	0.999658
AABR07035778.1	0.415977	0.00887741	0.0226323	0.481659	0.630048	0.999658
AABR07035779.1	0.0751519	0.000613337	0.0225111	0.0800194	0.936222	0.999658
AABR07035780.2	0.837156	0.017668	0.0327332	0.501653	0.615911	0.999658
AABR07035780.3	0.762674	-0.00228097	0.029232	-0.558751	0.576332	0.999658
AABR07035780.6	0.0987569	0.00059223	0.0225111	-0.130405	0.896246	0.999658
AABR07035782.1	0.0751519	0.000613337	0.0225111	0.0800194	0.936222	0.999658
AABR07035787.1	60.8213	0.0895509	0.143177	0.687959	0.491479	0.999658
AABR07035790.1	0.88313	-0.000822285	0.0309443	0.137177	0.890891	0.999658
AABR07035790.2	2.66374	0.0335761	0.0573798	0.310602	0.756103	0.999658
AABR07035791.1	0.207596	-0.00931839	0.0225111	-0.339697	0.734084	0.999658
AABR07035802.1	24.0338	-0.0214216	0.124434	0.0159395	0.987283	0.999658
AABR07035818.1	6.16066	0.0380565	0.0814244	0.428483	0.6683	0.999658
AABR07035819.1	0.0751519	0.000613337	0.0225111	0.0800194	0.936222	0.999658
AABR07035835.1	1.17803	-0.0166652	0.0379095	-0.383647	0.70124	0.999658
AABR07035839.1	2.55516	-0.00318302	0.0507472	0.793905	0.427251	0.999658
AABR07035864.1	2.09105	0.00948445	0.0519577	0.237784	0.812048	0.999658
AABR07035868.1	0.0751519	0.000613337	0.0225111	0.0800194	0.936222	0.999658
AABR07035916.1	8067.65	0.196124	0.113612	1.67363	0.0942036	0.999658
AABR07035926.1	12.7267	0.00613387	0.100205	0.0396835	0.968345	0.999658
AABR07035926.2	71.6017	-0.010144	0.143216	0.0520909	0.958456	0.999658
AABR07036007.1	126.521	-0.146775	0.142919	-1.02688	0.304479	0.999658
AABR07036010.3	83.7441	-0.0859526	0.144441	-0.581933	0.560612	0.999658
AABR07036010.4	49.7891	0.0899081	0.140424	0.696579	0.486067	0.999658
AABR07036016.1	14.0005	-0.0270689	0.106553	-0.351626	0.725119	0.999658
AABR07036022.1	2.32481	-0.05107	0.0534767	-0.996572	0.318972	0.999658
AABR07036066.1	2.93113	-0.00407973	0.0553045	0.16277	0.8707	0.999658
AABR07036067.1	1.33447	-0.0286763	0.0419835	-0.650325	0.515482	0.999658
AABR07036074.1	0.207596	-0.00931839	0.0225111	-0.339697	0.734084	0.999658
AABR07036080.2	0.0751519	0.000613337	0.0225111	0.0800194	0.936222	0.999658
AABR07036087.1	1.61828	-0.0213028	0.0470279	-0.620826	0.534714	0.999658
AABR07036089.1	0.387635	-0.0145867	0.0225523	-0.454831	0.649231	0.999658
AABR07036302.2	0.222829	0.000613337	0.0225111	0.0984692	0.92156	0.999658
AABR07036304.1	10.6764	0.00145949	0.0989814	0.118407	0.905745	0.999658
AABR07036312.1	0.193148	0.0045818	0.0225464	0.277861	0.781119	0.999658
AABR07036318.1	0.282748	-0.00534641	0.022546	-0.127654	0.898422	0.999658
AABR07036324.1	2.32555	0.0147242	0.0484061	1.00293	0.315895	0.999658
AABR07036331.1	139.784	-0.065891	0.142422	-0.355087	0.722524	0.999658
AABR07036336.2	13.9866	-0.0572881	0.106521	-0.412409	0.68004	0.999658
AABR07036376.1	12.737	-0.0929673	0.104355	-0.779437	0.435722	0.999658
AABR07036406.1	0.0751519	0.000613337	0.0225111	0.0800194	0.936222	0.999658
AABR07036411.1	105.529	-0.112052	0.144146	-0.600016	0.548496	0.999658
AABR07036417.1	0.0987569	0.00059223	0.0225111	-0.130405	0.896246	0.999658
AABR07036426.1	0.0751519	0.000613337	0.0225111	0.0800194	0.936222	0.999658
AABR07036452.1	0.381505	-0.00162197	0.0226159	-0.127645	0.89843	0.999658
AABR07036463.1	0.491129	0.0114242	0.0228401	0.57005	0.568644	0.999658
AABR07036498.1	48.6256	-0.29961	0.135333	-2.58148	0.00983785	0.999658
AABR07036498.2	12.1822	-0.119454	0.101636	-1.05785	0.290124	0.999658
AABR07036514.1	0.222829	0.000613337	0.0225111	0.0984692	0.92156	0.999658
AABR07036526.1	1.13212	-0.0243863	0.0350365	-0.732097	0.464109	0.999658
AABR07036531.1	0.117996	0.000613337	0.0225111	0.0838924	0.933142	0.999658
AABR07036532.1	2.28733	0.0211504	0.0524395	0.654522	0.512776	0.999658
AABR07036550.1	3.44011	0.0452617	0.0628603	0.942859	0.345753	0.999658
AABR07036556.1	0.148513	-0.00931839	0.0225111	-0.356124	0.721748	0.999658
AABR07036567.1	2.51539	0.0204894	0.0536637	0.796367	0.425819	0.999658
AABR07036623.1	3.32297	-0.0767097	0.0620667	-1.50615	0.13203	0.999658
AABR07036627.1	0.325592	-0.00464885	0.0225529	-0.12255	0.902463	0.999658
AABR07036640.1	1.23197	-0.0200799	0.036499	-0.246988	0.804917	0.999658
AABR07036649.2	0.896909	-0.00160542	0.03345	-0.177369	0.859219	0.999658
AABR07036855.1	17.2484	-0.0298899	0.114479	-0.314424	0.753199	0.999658
AABR07037009.1	0.325592	-0.00464885	0.0225529	-0.12255	0.902463	0.999658
AABR07037054.1	28.3918	-0.0455174	0.128488	-0.203073	0.839078	0.999658
AABR07037058.1	2.90757	0.00434236	0.0584264	0.0989286	0.921195	0.999658
AABR07037104.1	0.400744	-0.00105282	0.0226309	0.0710272	0.943376	0.999658
AABR07037112.1	1.86059	-0.0495748	0.0413198	-1.35499	0.175419	0.999658
AABR07037149.1	0.222829	0.000613337	0.0225111	0.0984692	0.92156	0.999658
AABR07037151.1	0.193818	-0.00931839	0.0225111	-0.351428	0.725267	0.999658
AABR07037173.1	43.5703	-0.0485095	0.138454	-0.375473	0.707309	0.999658
AABR07037203.1	1.67129	0.0011976	0.0452273	0.125457	0.900162	0.999658
AABR07037307.1	3.4461	-0.0752849	0.0643981	-1.0158	0.309725	0.999658
AABR07037343.1	16.6489	-0.0403191	0.113487	-0.216154	0.828867	0.999658
AABR07037347.1	0.207596	-0.00931839	0.0225111	-0.339697	0.734084	0.999658
AABR07037356.1	0.24727	-0.00465226	0.0225545	-0.356108	0.721759	0.999658
AABR07037395.1	3.87883	-0.00406006	0.0660912	0.015756	0.987429	0.999658
AABR07037395.2	3.61362	0.000806354	0.0651832	-0.119064	0.905224	0.999658
AABR07037407.1	0.207596	-0.00931839	0.0225111	-0.339697	0.734084	0.999658
AABR07037410.1	81.441	-0.0792968	0.144201	-0.468088	0.639722	0.999658
AABR07037412.1	1.88942	-0.00908443	0.0472974	-0.452919	0.650607	0.999658
AABR07037419.1	0.514734	0.014423	0.0250729	0.533314	0.593816	0.999658
AABR07037436.1	376.309	-0.00787151	0.13009	-0.100287	0.920117	0.999658
AABR07037447.1	0.148513	-0.00931839	0.0225111	-0.356124	0.721748	0.999658
AABR07037451.2	1513.53	-0.0527173	0.117614	-0.441963	0.658516	0.999658
AABR07037451.3	6.46765	0.018369	0.0790232	0.29693	0.76652	0.999658
AABR07037489.1	150.73	-0.0857706	0.141499	-0.59295	0.553215	0.999658
AABR07037510.1	4.8989	0.049424	0.0736072	0.67115	0.502125	0.999658
AABR07037510.2	5.17343	-0.032779	0.072481	-0.446272	0.6554	0.999658
AABR07037520.1	46.8443	0.0184773	0.13879	0.0439541	0.964941	0.999658
AABR07037523.1	1.47501	-9.50737e-05	0.0394175	-0.437328	0.661874	0.999658
AABR07037523.2	0.537939	-0.00788978	0.0227287	-0.044013	0.964894	0.999658
AABR07037528.1	26.4917	0.0532136	0.127353	0.375587	0.707224	0.999658
AABR07037536.1	0.222829	0.000613337	0.0225111	0.0984692	0.92156	0.999658
AABR07037607.1	0.325592	-0.00464885	0.0225529	-0.12255	0.902463	0.999658
AABR07037645.1	10.8364	-0.113124	0.100259	-0.841351	0.400152	0.999658
AABR07037698.1	36.4584	-0.0574779	0.128157	-0.363067	0.716555	0.999658
AABR07037715.1	0.197514	0.00525122	0.0225538	-0.130399	0.896251	0.999658
AABR07037878.1	6.89616	-0.0392457	0.0846836	-0.575559	0.564913	0.999658
AABR07037878.2	1.37871	0.00702237	0.041989	0.309994	0.756566	0.999658
AABR07037923.1	5.885	-0.0991206	0.0773072	-0.884633	0.376354	0.999658
AABR07037927.1	181.168	0.0592819	0.140625	0.401666	0.68793	0.999658
AABR07037943.1	8.84833	-0.0404029	0.0930975	-0.404219	0.686052	0.999658
AABR07037960.1	0.861482	0.0139444	0.0309148	0.406353	0.684483	0.999658
AABR07037995.1	36.6295	-0.0472069	0.135806	-0.306416	0.759288	0.999658
AABR07038021.1	1.32204	0.0307149	0.0399453	0.879261	0.37926	0.999658
AABR07038029.1	3.32589	-0.0223715	0.0635622	-0.504877	0.613645	0.999658
AABR07038174.1	14.177	0.0972539	0.107833	0.663981	0.506702	0.999658
AABR07038308.1	0.0987569	0.00059223	0.0225111	-0.130405	0.896246	0.999658
AABR07038349.1	3.47886	-0.0321531	0.0633715	-0.483554	0.628702	0.999658
AABR07038355.1	10.4592	0.013859	0.0978921	0.174636	0.861366	0.999658
AABR07038477.1	4.66561	-0.0355684	0.0685477	-0.629331	0.529132	0.999658
AABR07038505.1	0.222829	0.000613337	0.0225111	0.0984692	0.92156	0.999658
AABR07038567.1	2.44589	-0.0177436	0.0526615	0.0943727	0.924813	0.999658
AABR07038578.1	1.13752	-0.0109716	0.0369987	0.207214	0.835843	0.999658
AABR07038657.1	0.0987569	0.00059223	0.0225111	-0.130405	0.896246	0.999658
AABR07038666.1	1.7055	0.00553067	0.0437403	-0.181155	0.856246	0.999658
AABR07038714.2	0.981807	-0.00907901	0.0299103	-0.71703	0.473355	0.999658
AABR07038831.1	0.306353	-0.00466776	0.0225531	-0.339682	0.734096	0.999658
AABR07038842.1	14.22	-0.0304525	0.105582	-0.187702	0.851111	0.999658
AABR07038842.2	1.94069	0.0467459	0.0459734	1.07245	0.283516	0.999658
AABR07038848.1	0.627323	0.00543674	0.0253158	-0.0492091	0.960753	0.999658
AABR07038849.1	31.6611	0.0409108	0.131763	0.489249	0.624666	0.999658
AABR07038849.2	23.7835	0.0145338	0.124971	0.0470292	0.96249	0.999658
AABR07038856.1	0.148513	-0.00931839	0.0225111	-0.356124	0.721748	0.999658
AABR07038871.1	0.92452	-0.0157594	0.0320776	-0.601283	0.547652	0.999658
AABR07038873.1	1.32118	-0.0188879	0.039598	-0.536981	0.591281	0.999658
AABR07038879.1	166.114	-0.240013	0.142382	-1.76582	0.0774258	0.999658
AABR07038880.2	0.117996	0.000613337	0.0225111	0.0838924	0.933142	0.999658
AABR07038886.1	1.4652	0.0185839	0.0391638	0.579608	0.562179	0.999658
AABR07038886.2	8.49579	0.0482319	0.0914272	0.566987	0.570723	0.999658
AABR07038890.1	0.321586	0.00527014	0.0225536	0.0984817	0.92155	0.999658
AABR07038895.2	0.0987569	0.00059223	0.0225111	-0.130405	0.896246	0.999658
AABR07038913.1	0.0987569	0.00059223	0.0225111	-0.130405	0.896246	0.999658
AABR07038926.1	2.06528	0.0177113	0.0523432	0.339462	0.734262	0.999658
AABR07038948.1	0.783704	0.012354	0.0316124	0.51837	0.6042	0.999658
AABR07038948.2	1.94569	0.00748248	0.0419438	-1.05214	0.292735	0.999658
AABR07038972.1	0.492635	-0.0079854	0.0228805	-0.2767	0.78201	0.999658
AABR07038986.1	10.4912	-0.0101296	0.0981194	-0.200127	0.841381	0.999658
AABR07039000.1	0.590556	0.00347443	0.0263261	0.165401	0.868628	0.999658
AABR07039029.2	0.0751519	0.000613337	0.0225111	0.0800194	0.936222	0.999658
AABR07039070.1	0.476566	-0.0108792	0.0226329	-0.352253	0.724648	0.999658
AABR07039104.1	4.68495	0.0600834	0.0684497	0.927099	0.353875	0.999658
AABR07039104.2	0.222829	0.000613337	0.0225111	0.0984692	0.92156	0.999658
AABR07039111.1	3.77951	-0.0162507	0.0634894	0.289232	0.772404	0.999658
AABR07039112.1	0.430426	-0.00464884	0.0225529	-0.128353	0.89787	0.999658
AABR07039112.2	3.73549	-0.00397122	0.0623169	0.287963	0.773375	0.999658
AABR07039133.1	0.857231	0.00551825	0.0311789	0.29093	0.771105	0.999658
AABR07039133.2	0.0751519	0.000613337	0.0225111	0.0800194	0.936222	0.999658
AABR07039133.3	0.709388	-0.00270736	0.0304599	-0.0714844	0.943012	0.999658
AABR07039139.2	0.0751519	0.000613337	0.0225111	0.0800194	0.936222	0.999658
AABR07039140.1	1.35791	-0.0306381	0.0398343	-1.17011	0.241958	0.999658
AABR07039147.2	0.811931	-0.00528273	0.0301378	-0.0109556	0.991259	0.999658
[truncated: 24,018 more rows]

## Sheet: Intercalated Cells
gene	baseMean	log2FoldChange	lfcSE	stat	pvalue	padj
Alk	172.183	0.6344	0.125084	5.07886	3.79702e-07	0.00790881
Asb15	15.0977	-0.399091	0.0808528	-4.24326	2.20294e-05	0.229425
Ebf1	106.507	0.458084	0.12622	3.84561	0.000120254	0.834921
1700066B19Rik	0.164149	-0.0056344	0.0171901	-0.307972	0.758103	0.999997
1700092M07Rik	3.05959	0.00690552	0.0478171	0.0767878	0.938792	0.999997
4930444P10Rik	1.73368	0.0141638	0.0344973	0.687391	0.491836	0.999997
4933403O08Rik	0.41624	0.00042094	0.0173122	-0.0884996	0.92948	0.999997
5-8S-rRNA.13	0.283463	0.00520102	0.0171901	0.332582	0.73945	0.999997
5-8S-rRNA.2	0.251953	-0.0056344	0.0171901	-0.305246	0.760179	0.999997
5-8S-rRNA.22	0.180058	0.00194906	0.0171901	0.130055	0.896523	0.999997
5-8S-rRNA.39	0.46521	0.00803141	0.017311	0.418603	0.675506	0.999997
5-8S-rRNA.4	10.0894	-0.0638928	0.0732406	-0.717589	0.473011	0.999997
5-8S-rRNA.8	0.103405	0.00194906	0.0171901	0.139909	0.888732	0.999997
5330417C22Rik	671.203	-0.0455013	0.100416	-0.425831	0.670231	0.999997
5S-rRNA	1.16955	-0.0167068	0.0290737	-0.487588	0.625842	0.999997
5S-rRNA.1	0.632844	-0.00375528	0.0208694	-0.102461	0.918391	0.999997
5S-rRNA.100	1.2445	0.0151833	0.0242378	0.13196	0.895016	0.999997
5S-rRNA.103	0.708522	-0.010293	0.0220669	-0.572129	0.567234	0.999997
5S-rRNA.107	0.180058	0.00194906	0.0171901	0.130055	0.896523	0.999997
5S-rRNA.108	0.277486	-0.00238244	0.0171901	-0.0797175	0.936462	0.999997
5S-rRNA.11	0.200832	-0.00238244	0.0171901	-0.0834368	0.933504	0.999997
5S-rRNA.114	0.146998	0.00193569	0.0171901	-0.0851131	0.932171	0.999997
5S-rRNA.122	0.0974273	-0.0056344	0.0171901	-0.296691	0.766703	0.999997
5S-rRNA.123	1.41575	-0.0129011	0.0346285	-0.344944	0.730137	0.999997
5S-rRNA.137	0.180058	0.00194906	0.0171901	0.130055	0.896523	0.999997
5S-rRNA.139	0.250403	0.00518765	0.0171901	0.139922	0.888722	0.999997
5S-rRNA.147	218.656	0.0429066	0.12362	0.179284	0.857715	0.999997
5S-rRNA.149	0.250403	0.00518765	0.0171901	0.139922	0.888722	0.999997
5S-rRNA.153	0.146998	0.00193569	0.0171901	-0.0851131	0.932171	0.999997
5S-rRNA.159	0.0974273	-0.0056344	0.0171901	-0.296691	0.766703	0.999997
5S-rRNA.16	0.416996	0.00884318	0.0173631	0.513662	0.607489	0.999997
5S-rRNA.162	0.720234	0.0110927	0.0176057	0.303334	0.761636	0.999997
5S-rRNA.163	0.103405	0.00194906	0.0171901	0.139909	0.888732	0.999997
5S-rRNA.165	0.953613	-0.00862332	0.0264287	-0.387053	0.698717	0.999997
5S-rRNA.176	0.251953	-0.0056344	0.0171901	-0.305246	0.760179	0.999997
5S-rRNA.183	0.310214	0.00733362	0.0172768	0.244188	0.807085	0.999997
5S-rRNA.19	0.601334	-0.0136765	0.0174527	-0.601564	0.547464	0.999997
5S-rRNA.191	0.146998	0.00193569	0.0171901	-0.0851131	0.932171	0.999997
5S-rRNA.197	0.251953	-0.0056344	0.0171901	-0.305246	0.760179	0.999997
5S-rRNA.198	0.825432	-0.00968785	0.0249531	-0.305645	0.759875	0.999997
5S-rRNA.20	0.251953	-0.0056344	0.0171901	-0.305246	0.760179	0.999997
5S-rRNA.206	0.164149	-0.0056344	0.0171901	-0.307972	0.758103	0.999997
5S-rRNA.21	1.84893	0.00349164	0.0373782	0.336003	0.736869	0.999997
5S-rRNA.230	0.164149	-0.0056344	0.0171901	-0.307972	0.758103	0.999997
5S-rRNA.231	0.0974273	-0.0056344	0.0171901	-0.296691	0.766703	0.999997
5S-rRNA.235	0.277486	-0.00238244	0.0171901	-0.0797175	0.936462	0.999997
5S-rRNA.258	2.73814	-0.0354597	0.0457668	-0.778828	0.436081	0.999997
5S-rRNA.259	0.244426	-0.0023958	0.0171901	-0.296676	0.766714	0.999997
5S-rRNA.264	0.292282	-0.0126008	0.0172605	-0.454913	0.649172	0.999997
5S-rRNA.27	0.441634	-0.00583962	0.0173048	-0.335818	0.737008	0.999997
5S-rRNA.274	2.31267	0.011746	0.0392999	-0.0111257	0.991123	0.999997
5S-rRNA.278	0.0974273	-0.0056344	0.0171901	-0.296691	0.766703	0.999997
5S-rRNA.279	0.105093	0.00194906	0.0171901	0.127665	0.898414	0.999997
5S-rRNA.284	0.180058	0.00194906	0.0171901	0.130055	0.896523	0.999997
5S-rRNA.285	0.413619	0.00874286	0.0173612	0.254707	0.79895	0.999997
5S-rRNA.40	3.03333	-0.0541014	0.0452975	-1.014	0.310581	0.999997
5S-rRNA.41	1.95932	-0.0396876	0.0381405	-1.00614	0.314349	0.999997
5S-rRNA.42	1.35026	0.0237535	0.0291797	0.769127	0.441818	0.999997
5S-rRNA.43	0.208498	0.00520102	0.0171901	0.331379	0.740358	0.999997
5S-rRNA.47	0.504045	0.000445218	0.0176365	-0.0854841	0.931877	0.999997
5S-rRNA.58	0.697211	-0.00837624	0.0218608	-0.476834	0.63348	0.999997
5S-rRNA.65	0.842721	-0.00381042	0.0239051	-0.000860634	0.999313	0.999997
5S-rRNA.72	0.146998	0.00193569	0.0171901	-0.0851131	0.932171	0.999997
5S-rRNA.84	0.391424	0.00171976	0.0173049	-0.296669	0.766719	0.999997
5S-rRNA.97	4.04376	0.058767	0.052853	0.92844	0.353179	0.999997
7SK	0.565545	0.00201943	0.018491	0.330129	0.741303	0.999997
7SK.1	0.146998	0.00193569	0.0171901	-0.0851131	0.932171	0.999997
7SK.108	0.535416	0.000444316	0.0180743	0.143043	0.886256	0.999997
7SK.11	0.311903	0.007398	0.0172785	0.429314	0.667695	0.999997
7SK.113	0.0974273	-0.0056344	0.0171901	-0.296691	0.766703	0.999997
7SK.115	0.562306	0.0116724	0.0185985	0.521621	0.601934	0.999997
7SK.116	2.28243	0.0234565	0.0412902	0.592448	0.55355	0.999997
7SK.118	3.70135	-8.22102e-05	0.0456679	0.40176	0.687861	0.999997
7SK.119	0.484295	0.00392768	0.0174765	0.214654	0.830037	0.999997
7SK.123	0.105093	0.00194906	0.0171901	0.127665	0.898414	0.999997
7SK.124	1.49255	0.0228714	0.0300535	0.347052	0.728552	0.999997
7SK.129	0.502356	0.000399135	0.0175805	-0.121828	0.903036	0.999997
7SK.13	0.103405	0.00194906	0.0171901	0.139909	0.888732	0.999997
7SK.134	5.7469	-0.0398961	0.0602838	-0.334336	0.738126	0.999997
7SK.137	0.251953	-0.0056344	0.0171901	-0.305246	0.760179	0.999997
7SK.140	0.103405	0.00194906	0.0171901	0.139909	0.888732	0.999997
7SK.146	0.252092	0.00518765	0.0171901	0.127679	0.898403	0.999997
7SK.147	0.146998	0.00193569	0.0171901	-0.0851131	0.932171	0.999997
7SK.148	1.20463	-0.0059061	0.0294797	-0.31035	0.756295	0.999997
7SK.149	0.398951	-0.0023958	0.0171901	-0.305231	0.76019	0.999997
7SK.151	0.311147	-0.0023958	0.0171901	-0.307957	0.758115	0.999997
7SK.153	25.6254	-0.0309586	0.103632	-0.403623	0.68649	0.999997
7SK.154	2.50229	-0.0244744	0.0431685	-0.549278	0.582815	0.999997
7SK.156	0.180058	0.00194906	0.0171901	0.130055	0.896523	0.999997
7SK.158	0.355358	-0.00238244	0.0171901	-0.12039	0.904174	0.999997
7SK.163	0.180058	0.00194906	0.0171901	0.130055	0.896523	0.999997
7SK.17	0.398951	-0.0023958	0.0171901	-0.305231	0.76019	0.999997
7SK.175	0.705016	0.0114158	0.0221056	0.282953	0.777213	0.999997
7SK.182	0.0974273	-0.0056344	0.0171901	-0.296691	0.766703	0.999997
7SK.183	0.202521	-0.00238244	0.0171901	-0.0828017	0.934009	0.999997
7SK.188	7.59627	0.0757801	0.0686709	0.69767	0.485384	0.999997
7SK.190	0.398951	-0.0023958	0.0171901	-0.305231	0.76019	0.999997
7SK.193	0.299948	-0.00576852	0.0172685	-0.153323	0.878143	0.999997
7SK.194	0.277486	-0.00238244	0.0171901	-0.0797175	0.936462	0.999997
7SK.2	0.0974273	-0.0056344	0.0171901	-0.296691	0.766703	0.999997
7SK.203	0.408574	-0.00584885	0.0173053	-0.500844	0.616481	0.999997
7SK.208	0.164149	-0.0056344	0.0171901	-0.307972	0.758103	0.999997
7SK.219	0.283463	0.00520102	0.0171901	0.332582	0.73945	0.999997
7SK.22	0.341853	-0.00537184	0.017279	-0.395478	0.69249	0.999997
7SK.23	0.550212	-0.0102171	0.0183803	-0.4063	0.684522	0.999997
7SK.233	1.01912	0.0227653	0.0243523	1.0724	0.283541	0.999997
7SK.235	0.521911	-0.000441997	0.0179235	-0.173362	0.862367	0.999997
7SK.24	1.10021	-0.0117083	0.0281215	-0.297002	0.766465	0.999997
7SK.241	0.103405	0.00194906	0.0171901	0.139909	0.888732	0.999997
7SK.242	0.105093	0.00194906	0.0171901	0.127665	0.898414	0.999997
7SK.250	0.103405	0.00194906	0.0171901	0.139909	0.888732	0.999997
7SK.253	1.58015	-0.012193	0.0329303	-0.947795	0.343234	0.999997
7SK.254	0.250403	0.00518765	0.0171901	0.139922	0.888722	0.999997
7SK.257	0.251953	-0.0056344	0.0171901	-0.305246	0.760179	0.999997
7SK.261	0.588633	-0.00220739	0.0203545	-0.385209	0.700083	0.999997
7SK.263	0.180058	0.00194906	0.0171901	0.130055	0.896523	0.999997
7SK.266	0.267553	-0.00238244	0.0171901	-0.102496	0.918363	0.999997
7SK.27	0.715613	0.0177124	0.0221692	0.77623	0.437613	0.999997
7SK.272	0.651043	0.00342779	0.0196836	-0.0948415	0.924441	0.999997
7SK.286	0.180058	0.00194906	0.0171901	0.130055	0.896523	0.999997
7SK.295	0.54595	0.000962957	0.0173437	-0.305225	0.760195	0.999997
7SK.298	0.743915	0.00595104	0.022415	0.556328	0.577987	0.999997
7SK.307	0.200832	-0.00238244	0.0171901	-0.0834368	0.933504	0.999997
7SK.308	0.103405	0.00194906	0.0171901	0.139909	0.888732	0.999997
7SK.314	0.164149	-0.0056344	0.0171901	-0.307972	0.758103	0.999997
7SK.316	0.485984	0.00466088	0.018907	0.353876	0.723431	0.999997
7SK.320	0.56919	-0.0067874	0.0186588	-0.344191	0.730703	0.999997
7SK.321	0.244426	-0.0023958	0.0171901	-0.296676	0.766714	0.999997
7SK.329	0.529577	0.00594122	0.0195275	0.149419	0.881223	0.999997
7SK.339	0.200832	-0.00238244	0.0171901	-0.0834368	0.933504	0.999997
7SK.340	0.146998	0.00193569	0.0171901	-0.0851131	0.932171	0.999997
7SK.342	0.949302	-0.00241482	0.0266136	-0.255355	0.798449	0.999997
7SK.350	0.355358	-0.00238244	0.0171901	-0.12039	0.904174	0.999997
7SK.351	0.733339	-0.0115772	0.0209854	-0.470835	0.637758	0.999997
7SK.355	6.32503	0.0438021	0.0638772	0.616683	0.537444	0.999997
7SK.356	1.28851	-0.00256972	0.0287396	-0.361191	0.717956	0.999997
7SK.36	0.627005	0.00279899	0.0208506	0.12239	0.90259	0.999997
7SK.364	0.103405	0.00194906	0.0171901	0.139909	0.888732	0.999997
7SK.365	13.7813	-0.00814818	0.0863143	-0.294429	0.76843	0.999997
7SK.372	0.283463	0.00520102	0.0171901	0.332582	0.73945	0.999997
7SK.379	0.252092	0.00518765	0.0171901	0.127679	0.898403	0.999997
7SK.382	0.200832	-0.00238244	0.0171901	-0.0834368	0.933504	0.999997
7SK.391	0.146998	0.00193569	0.0171901	-0.0851131	0.932171	0.999997
7SK.399	0.251953	-0.0056344	0.0171901	-0.305246	0.760179	0.999997
7SK.417	0.0974273	-0.0056344	0.0171901	-0.296691	0.766703	0.999997
7SK.48	0.452785	-0.0063939	0.017285	-0.305958	0.759637	0.999997
7SK.49	2.06942	-0.0157358	0.0398541	-0.388435	0.697694	0.999997
7SK.50	0.261576	-0.00996589	0.0171901	-0.500859	0.61647	0.999997
7SK.51	0.0974273	-0.0056344	0.0171901	-0.296691	0.766703	0.999997
7SK.57	0.146998	0.00193569	0.0171901	-0.0851131	0.932171	0.999997
7SK.65	1.98708	-0.00416232	0.0379218	0.0294391	0.976514	0.999997
7SK.72	75.1431	-0.0620962	0.122146	-0.571483	0.567672	0.999997
7SK.75	0.208498	0.00520102	0.0171901	0.331379	0.740358	0.999997
7SK.78	0.298259	-0.00583466	0.0172669	-0.172228	0.863258	0.999997
7SK.79	33.6253	0.071936	0.108939	0.437399	0.661822	0.999997
7SK.85	1.18095	-0.0126253	0.0294768	-0.0683728	0.945489	0.999997
7SK.89	1.63035	0.025882	0.0315276	1.13041	0.258303	0.999997
7SK.90	1.60359	-0.0108029	0.034655	-0.496289	0.619691	0.999997
A1bg	0.0974273	-0.0056344	0.0171901	-0.296691	0.766703	0.999997
A1cf	1.42771	0.0036553	0.0326608	0.375728	0.707119	0.999997
A2m	1.28895	0.00340863	0.0318185	0.256603	0.797485	0.999997
A2ml1	1.39293	-0.0176864	0.0318811	-0.468885	0.639152	0.999997
A3galt2	1.3233	-0.00719922	0.0305989	0.105026	0.916355	0.999997
A4gnt	0.0974273	-0.0056344	0.0171901	-0.296691	0.766703	0.999997
AA926063	1.83088	-0.0139294	0.0366739	-0.696269	0.48626	0.999997
Aaas	87.7981	-0.0744272	0.12594	-0.722024	0.47028	0.999997
AABR07000156.1	0.277486	-0.00238244	0.0171901	-0.0797175	0.936462	0.999997
AABR07000159.1	0.34938	-0.00996589	0.0171901	-0.49909	0.617716	0.999997
AABR07000159.2	0.0974273	-0.0056344	0.0171901	-0.296691	0.766703	0.999997
AABR07000159.3	0.261576	-0.00996589	0.0171901	-0.500859	0.61647	0.999997
AABR07000200.1	2.83151	-0.00197822	0.0458567	-0.196799	0.843985	0.999997
AABR07000261.1	0.840586	-0.0104697	0.025068	-0.701727	0.482849	0.999997
AABR07000382.1	0.200832	-0.00238244	0.0171901	-0.0834368	0.933504	0.999997
AABR07000385.2	21.109	0.0372897	0.0987898	0.230337	0.81783	0.999997
AABR07000398.1	604.975	-0.0316169	0.112914	-0.191058	0.84848	0.999997
AABR07000411.1	6.95779	-0.0393204	0.067523	-0.579207	0.56245	0.999997
AABR07000451.1	0.542685	-0.00427968	0.0183387	-0.2372	0.812501	0.999997
AABR07000452.1	4.57755	0.0411999	0.0545944	1.04641	0.29537	0.999997
AABR07000484.1	0.658977	0.000175636	0.0214294	-0.370377	0.711102	0.999997
AABR07000493.1	0.344207	-0.00238244	0.0171901	-0.0683588	0.9455	0.999997
AABR07000497.1	1.92495	-0.0046007	0.0330259	-0.374547	0.707997	0.999997
AABR07000523.1	0.819454	-0.0173668	0.0250081	-0.534779	0.592803	0.999997
AABR07000533.1	0.563856	0.00195841	0.0183969	0.339565	0.734184	0.999997
AABR07000534.1	3.72031	-0.0455203	0.0522961	-0.675418	0.49941	0.999997
AABR07000629.3	6.29182	0.0478632	0.0638237	0.511957	0.608681	0.999997
AABR07000639.1	0.535416	0.000444316	0.0180743	0.143043	0.886256	0.999997
AABR07000658.2	2.01903	0.0191869	0.0399459	0.400611	0.688707	0.999997
AABR07000714.2	0.890603	0.00336623	0.0238767	0.191998	0.847744	0.999997
AABR07000733.1	0.244426	-0.0023958	0.0171901	-0.296676	0.766714	0.999997
AABR07000765.1	0.736248	-0.0009507	0.0223426	0.00628067	0.994989	0.999997
AABR07000765.2	0.454474	-0.00634397	0.0172861	-0.320118	0.748879	0.999997
AABR07000765.3	0.355358	-0.00238244	0.0171901	-0.12039	0.904174	0.999997
AABR07000900.1	0.244426	-0.0023958	0.0171901	-0.296676	0.766714	0.999997
AABR07000902.1	0.634532	-0.00370342	0.0209184	-0.103036	0.917935	0.999997
AABR07000986.1	0.395687	-0.00824921	0.0173504	-0.224923	0.822039	0.999997
AABR07000989.1	1.11149	0.000285823	0.0262263	0.373057	0.709106	0.999997
AABR07001001.2	0.180058	0.00194906	0.0171901	0.130055	0.896523	0.999997
AABR07001003.1	0.283463	0.00520102	0.0171901	0.332582	0.73945	0.999997
AABR07001018.4	0.180058	0.00194906	0.0171901	0.130055	0.896523	0.999997
AABR07001037.1	7.30086	-0.0477214	0.0650673	-0.972969	0.330569	0.999997
AABR07001048.1	1.12405	-0.00247785	0.0298343	-0.323556	0.746274	0.999997
AABR07001054.2	1.51576	0.0123919	0.0342457	0.470953	0.637675	0.999997
AABR07001061.1	1.53292	0.0194557	0.0311937	0.982766	0.325723	0.999997
AABR07001064.1	0.277486	-0.00238244	0.0171901	-0.0797175	0.936462	0.999997
AABR07001068.1	475.22	0.072475	0.108588	0.673355	0.500721	0.999997
AABR07001099.2	54.0206	-0.0694703	0.12151	-0.799357	0.424083	0.999997
AABR07001100.1	6.19318	0.00590762	0.06376	0.183596	0.85433	0.999997
AABR07001207.1	0.649355	0.00338626	0.0196184	-0.12984	0.896693	0.999997
AABR07001210.1	1.51547	0.00177875	0.0340306	-0.500037	0.617049	0.999997
AABR07001233.1	31.0227	-0.0083078	0.108071	-0.110878	0.911713	0.999997
AABR07001382.1	2226.83	0.0882706	0.0916657	0.916933	0.359178	0.999997
AABR07001389.1	0.508356	-0.00658904	0.017345	-0.0924633	0.92633	0.999997
AABR07001432.1	23.0143	0.0405792	0.101199	0.252804	0.800419	0.999997
AABR07001432.2	1.29089	0.00736471	0.0304482	0.0922896	0.926468	0.999997
AABR07001433.1	0.261576	-0.00996589	0.0171901	-0.500859	0.61647	0.999997
AABR07001435.1	7.51627	0.0263072	0.0693049	0.374409	0.7081	0.999997
AABR07001444.1	40.9542	0.025337	0.116278	0.325227	0.745009	0.999997
AABR07001448.1	1.25822	-0.0218554	0.0259872	-0.343854	0.730956	0.999997
AABR07001452.1	0.984319	-0.010425	0.0269841	-0.44011	0.659857	0.999997
AABR07001477.1	1.58217	-0.0212916	0.0341408	-0.868671	0.385027	0.999997
AABR07001493.1	5.17164	0.0375629	0.059677	0.838992	0.401474	0.999997
AABR07001497.2	0.164149	-0.0056344	0.0171901	-0.307972	0.758103	0.999997
AABR07001512.1	0.583411	0.00179719	0.0203884	0.29042	0.771495	0.999997
AABR07001516.1	3.88037	-0.0266171	0.0509664	-0.822967	0.410527	0.999997
AABR07001518.1	3.73894	0.0399433	0.0497629	0.632217	0.527245	0.999997
AABR07001519.1	722.641	-0.0219694	0.0987511	-0.134828	0.892747	0.999997
AABR07001555.1	0.250403	0.00518765	0.0171901	0.139922	0.888722	0.999997
AABR07001573.2	233.739	0.0668178	0.123931	0.394779	0.693006	0.999997
AABR07001591.1	23.0679	-0.156311	0.101105	-1.01572	0.309761	0.999997
AABR07001592.2	4.09313	-0.0135181	0.0529784	-0.193908	0.846248	0.999997
AABR07001610.1	0.103405	0.00194906	0.0171901	0.139909	0.888732	0.999997
AABR07001662.1	0.252092	0.00518765	0.0171901	0.127679	0.898403	0.999997
AABR07001700.1	0.34783	0.00117495	0.0172855	-0.0834226	0.933515	0.999997
AABR07001764.1	1.24565	0.00941742	0.031252	0.1809	0.856446	0.999997
AABR07001780.1	0.103405	0.00194906	0.0171901	0.139909	0.888732	0.999997
AABR07001799.1	1.72676	-0.0333671	0.037405	-0.83002	0.406528	0.999997
AABR07001807.1	8.20422	-0.0559761	0.0713002	-0.890776	0.373049	0.999997
AABR07001880.1	0.447612	0.000406845	0.0173122	0.206095	0.836717	0.999997
AABR07001896.1	9.82864	0.0125642	0.0762502	0.00138565	0.998894	0.999997
AABR07001905.1	34.8208	0.0609151	0.11198	0.48627	0.626776	0.999997
AABR07001905.2	8.11611	-0.0393971	0.0682205	-0.416499	0.677045	0.999997
AABR07001910.1	1.40823	-0.00271307	0.0332686	-0.0891298	0.928979	0.999997
AABR07001923.1	16.9627	0.0603703	0.0927683	0.643516	0.51989	0.999997
AABR07001926.1	0.103405	0.00194906	0.0171901	0.139909	0.888732	0.999997
AABR07001926.2	5.69552	-0.0367409	0.0622979	-0.565759	0.571558	0.999997
AABR07001926.3	7.5429	0.0395287	0.0668311	0.525996	0.598891	0.999997
AABR07001929.1	44.828	-0.0906062	0.118079	-0.741216	0.458563	0.999997
AABR07001942.1	76.9391	-0.0755787	0.125374	-0.44553	0.655937	0.999997
AABR07002010.1	23.6227	0.0343935	0.0998371	0.363927	0.715912	0.999997
AABR07002065.2	86.3048	0.144254	0.126079	1.19124	0.233561	0.999997
AABR07002068.1	106.773	-0.0629057	0.126097	-0.637952	0.523505	0.999997
AABR07002093.1	17.9626	0.140135	0.0914658	1.65415	0.098096	0.999997
AABR07002093.2	0.416102	-0.00996589	0.0171901	-0.505304	0.613346	0.999997
AABR07002209.1	0.251953	-0.0056344	0.0171901	-0.305246	0.760179	0.999997
AABR07002247.1	6.21003	0.0257167	0.064622	0.333779	0.738547	0.999997
AABR07002258.1	64.9509	-0.151408	0.119491	-1.58123	0.113826	0.999997
AABR07002337.1	35.1484	0.0550567	0.113355	0.436317	0.662607	0.999997
AABR07002353.1	0.626866	-0.00958855	0.0193628	-0.441865	0.658587	0.999997
AABR07002384.1	1.03205	0.00179736	0.025161	0.378387	0.705143	0.999997
AABR07002493.1	4.38165	-0.054269	0.0555956	-0.722323	0.470096	0.999997
AABR07002546.1	0.103405	0.00194906	0.0171901	0.139909	0.888732	0.999997
AABR07002564.1	0.208498	0.00520102	0.0171901	0.331379	0.740358	0.999997
AABR07002627.1	28.9545	-0.102878	0.107838	-0.889962	0.373487	0.999997
AABR07002659.1	0.180058	0.00194906	0.0171901	0.130055	0.896523	0.999997
AABR07002674.1	2.44002	-0.013096	0.0437479	-0.438805	0.660803	0.999997
AABR07002677.1	2.02502	0.0254939	0.0368479	-0.0444386	0.964555	0.999997
AABR07002680.2	0.511979	-0.00347487	0.0192903	-0.340056	0.733814	0.999997
AABR07002682.1	23.2705	-0.0449497	0.102036	-0.361212	0.717941	0.999997
AABR07002683.1	47.3921	0.025204	0.118231	0.101665	0.919023	0.999997
AABR07002768.1	28.4561	0.0352563	0.106214	0.0563756	0.955043	0.999997
AABR07002774.1	15.7243	0.00220044	0.0900159	0.00576575	0.9954	0.999997
AABR07002774.2	25.6208	-0.0370295	0.105475	-0.0974328	0.922383	0.999997
AABR07002774.3	31.3862	0.0312443	0.109938	0.283538	0.776764	0.999997
AABR07002774.4	0.353808	0.00759175	0.017291	0.22601	0.821194	0.999997
AABR07002775.1	0.103405	0.00194906	0.0171901	0.139909	0.888732	0.999997
AABR07002779.1	0.529439	-0.00633942	0.017993	-0.308934	0.757372	0.999997
AABR07002784.1	25.3237	0.00866429	0.10505	0.0248735	0.980156	0.999997
AABR07002784.2	26.7786	-0.0401841	0.106537	-0.369229	0.711957	0.999997
AABR07002792.1	0.277486	-0.00238244	0.0171901	-0.0797175	0.936462	0.999997
AABR07002792.2	2.70257	-0.0369704	0.0451749	-0.874305	0.381952	0.999997
AABR07002848.1	30.7308	0.0278496	0.109917	0.138948	0.889491	0.999997
AABR07002848.2	1.17602	0.014013	0.0252539	-0.110754	0.911812	0.999997
AABR07002868.1	4.75034	0.0605379	0.0576043	1.29096	0.196719	0.999997
AABR07002868.2	2.27898	0.00999549	0.0423616	0.437043	0.66208	0.999997
AABR07002870.2	1.33732	-0.0163236	0.0295566	-0.693355	0.488087	0.999997
AABR07002875.1	0.103405	0.00194906	0.0171901	0.139909	0.888732	0.999997
AABR07002882.1	2.70364	-0.0256533	0.0447749	-0.392443	0.694731	0.999997
AABR07002898.1	48.6075	-0.07781	0.118952	-0.380729	0.703404	0.999997
AABR07002902.1	0.74756	-0.00387203	0.0241395	0.0429673	0.965728	0.999997
AABR07002910.1	4.48845	0.0159633	0.0518383	0.200493	0.841095	0.999997
AABR07002928.1	13.0723	-0.0664121	0.0853712	-0.871637	0.383406	0.999997
AABR07002945.1	39.3288	-0.162722	0.115425	-1.45831	0.144755	0.999997
AABR07002945.2	4.14768	0.00352159	0.0527137	0.00442064	0.996473	0.999997
AABR07002969.1	34.7203	-0.126532	0.112343	-1.11195	0.266158	0.999997
AABR07002997.1	1.37988	0.00474208	0.0306176	0.503856	0.614363	0.999997
AABR07003001.1	0.573479	-0.00170172	0.0202433	0.00176704	0.99859	0.999997
AABR07003007.1	0.146998	0.00193569	0.0171901	-0.0851131	0.932171	0.999997
AABR07003024.1	0.146998	0.00193569	0.0171901	-0.0851131	0.932171	0.999997
AABR07003030.2	16.8063	0.125661	0.0919397	1.41514	0.157026	0.999997
AABR07003056.2	0.180058	0.00194906	0.0171901	0.130055	0.896523	0.999997
AABR07003056.3	0.103405	0.00194906	0.0171901	0.139909	0.888732	0.999997
AABR07003167.3	0.105093	0.00194906	0.0171901	0.127665	0.898414	0.999997
AABR07003173.1	1.47077	-0.0226265	0.0323804	-1.13449	0.256589	0.999997
AABR07003176.1	50.2945	0.0390924	0.116142	0.415879	0.677498	0.999997
AABR07003187.1	0.251953	-0.0056344	0.0171901	-0.305246	0.760179	0.999997
AABR07003235.1	0.552705	0.0032645	0.0198816	0.385373	0.699961	0.999997
AABR07003250.6	6.09487	-0.0544023	0.0642509	-0.921562	0.356757	0.999997
AABR07003273.1	0.985433	0.0118421	0.0251667	0.243453	0.807654	0.999997
AABR07003304.1	0.502356	0.000399135	0.0175805	-0.121828	0.903036	0.999997
AABR07003304.2	39.2005	0.088027	0.115607	0.820498	0.411932	0.999997
AABR07003349.1	0.311903	0.007398	0.0172785	0.429314	0.667695	0.999997
AABR07003354.1	0.573479	-0.00170172	0.0202433	0.00176704	0.99859	0.999997
AABR07003392.1	0.398951	-0.0023958	0.0171901	-0.305231	0.76019	0.999997
AABR07003397.1	0.202521	-0.00238244	0.0171901	-0.0828017	0.934009	0.999997
AABR07003468.1	0.593945	0.00180959	0.0189921	-0.168245	0.866391	0.999997
AABR07003492.1	0.451235	0.003859	0.017383	0.00338551	0.997299	0.999997
AABR07003500.3	3.34595	-0.0197145	0.0494692	-0.676519	0.498711	0.999997
AABR07003509.1	7.95454	-0.0451735	0.0681216	-0.597215	0.550364	0.999997
AABR07003510.2	0.103405	0.00194906	0.0171901	0.139909	0.888732	0.999997
AABR07003610.1	0.202521	-0.00238244	0.0171901	-0.0828017	0.934009	0.999997
AABR07003751.1	20.1192	-0.0576107	0.0975539	-0.847481	0.396727	0.999997
AABR07003841.1	5.01854	-0.0135949	0.0583501	0.0290079	0.976858	0.999997
AABR07003933.1	106.947	-0.0419289	0.12636	-0.282106	0.777862	0.999997
AABR07003935.1	1.47371	0.0172653	0.033613	0.358088	0.720278	0.999997
AABR07003935.10	0.0974273	-0.0056344	0.0171901	-0.296691	0.766703	0.999997
AABR07003935.3	0.0974273	-0.0056344	0.0171901	-0.296691	0.766703	0.999997
AABR07003935.6	0.0974273	-0.0056344	0.0171901	-0.296691	0.766703	0.999997
AABR07003935.7	0.251953	-0.0056344	0.0171901	-0.305246	0.760179	0.999997
AABR07003935.8	0.0974273	-0.0056344	0.0171901	-0.296691	0.766703	0.999997
AABR07003944.1	0.103405	0.00194906	0.0171901	0.139909	0.888732	0.999997
AABR07004018.1	0.180058	0.00194906	0.0171901	0.130055	0.896523	0.999997
AABR07004025.1	0.105093	0.00194906	0.0171901	0.127665	0.898414	0.999997
AABR07004033.1	0.103405	0.00194906	0.0171901	0.139909	0.888732	0.999997
AABR07004061.1	0.43928	-0.00708258	0.0173736	-0.454898	0.649182	0.999997
AABR07004085.1	4.2952	0.0417094	0.0527392	0.64695	0.517664	0.999997
AABR07004090.1	1.93703	0.0075739	0.039118	-0.304963	0.760394	0.999997
AABR07004100.1	1.21582	0.0185018	0.0313247	0.639527	0.52248	0.999997
AABR07004112.1	4.14209	0.0228267	0.0531092	0.348048	0.727804	0.999997
AABR07004130.1	70.141	-0.0258433	0.124397	-0.0974647	0.922357	0.999997
AABR07004136.1	0.269242	-0.00238244	0.0171901	-0.0885148	0.929468	0.999997
AABR07004221.2	1.85601	-0.0126185	0.0384398	-0.363294	0.716385	0.999997
AABR07004228.1	9.30537	0.00770504	0.0720621	0.236836	0.812784	0.999997
AABR07004232.1	15.1138	-0.0233634	0.0856835	-0.310389	0.756265	0.999997
AABR07004232.2	3.42638	-0.017274	0.0492872	-0.118553	0.90563	0.999997
AABR07004241.2	0.398951	-0.0023958	0.0171901	-0.305231	0.76019	0.999997
AABR07004259.1	0.105093	0.00194906	0.0171901	0.127665	0.898414	0.999997
AABR07004269.1	0.105093	0.00194906	0.0171901	0.127665	0.898414	0.999997
AABR07004269.3	34.6492	0.0259992	0.111346	-0.0806491	0.935721	0.999997
AABR07004269.4	0.878958	-0.00480497	0.0255123	-0.236755	0.812846	0.999997
AABR07004269.6	1.05733	-5.33251e-06	0.0277685	-0.12983	0.896701	0.999997
AABR07004294.1	0.244426	-0.0023958	0.0171901	-0.296676	0.766714	0.999997
AABR07004297.1	8.82706	-0.00305714	0.0710814	0.316817	0.751382	0.999997
AABR07004305.1	0.634223	-0.00995106	0.021099	-0.214178	0.830408	0.999997
AABR07004404.1	1.49945	-0.00545699	0.0315422	-0.197983	0.843058	0.999997
AABR07004428.1	8.57094	-0.0255055	0.0736598	-0.288048	0.77331	0.999997
AABR07004539.1	0.105093	0.00194906	0.0171901	0.127665	0.898414	0.999997
AABR07004684.1	4.13311	0.0220581	0.054393	0.43919	0.660524	0.999997
AABR07004703.1	66.606	-0.00498732	0.12423	-0.152032	0.879161	0.999997
AABR07004733.2	1.43993	0.0220742	0.0303519	0.599072	0.549125	0.999997
AABR07004761.1	0.386868	0.00760835	0.0172906	0.429901	0.667268	0.999997
AABR07004776.1	10.8535	0.0560501	0.0793652	0.478044	0.632619	0.999997
AABR07004783.1	0.285152	0.00520102	0.0171901	0.325126	0.745086	0.999997
AABR07004812.1	0.269242	-0.00238244	0.0171901	-0.0885148	0.929468	0.999997
AABR07004823.1	0.0974273	-0.0056344	0.0171901	-0.296691	0.766703	0.999997
AABR07004833.1	0.164149	-0.0056344	0.0171901	-0.307972	0.758103	0.999997
AABR07004852.1	0.105093	0.00194906	0.0171901	0.127665	0.898414	0.999997
AABR07004876.1	5.198	-0.0505945	0.0578291	-0.935864	0.349343	0.999997
AABR07004877.1	1.03271	0.00439457	0.0275592	0.326115	0.744338	0.999997
AABR07004888.1	0.146998	0.00193569	0.0171901	-0.0851131	0.932171	0.999997
AABR07004891.1	53.5475	-0.0679038	0.118296	-0.605745	0.544684	0.999997
AABR07004894.1	0.103405	0.00194906	0.0171901	0.139909	0.888732	0.999997
AABR07004912.1	0.267553	-0.00238244	0.0171901	-0.102496	0.918363	0.999997
AABR07004912.2	1.15445	-0.00932583	0.028792	-0.325245	0.744996	0.999997
AABR07004914.1	1.43977	-0.0109594	0.0303417	-0.28719	0.773967	0.999997
AABR07004992.1	0.45643	-0.0146466	0.0173737	-0.645875	0.518361	0.999997
AABR07005004.4	0.540175	0.00858287	0.0173425	0.288866	0.772684	0.999997
AABR07005031.2	0.105093	0.00194906	0.0171901	0.127665	0.898414	0.999997
AABR07005031.3	0.180058	0.00194906	0.0171901	0.130055	0.896523	0.999997
AABR07005040.1	0.200832	-0.00238244	0.0171901	-0.0834368	0.933504	0.999997
AABR07005055.1	0.527889	0.00589015	0.0195206	0.144696	0.884951	0.999997
AABR07005508.1	12.9979	0.00633408	0.0814007	0.410472	0.68146	0.999997
AABR07005533.1	0.535555	0.0124885	0.0196173	0.59402	0.552499	0.999997
AABR07005569.1	0.310214	0.00733362	0.0172768	0.244188	0.807085	0.999997
AABR07005572.1	6.05293	0.0774821	0.0627309	1.39422	0.163252	0.999997
AABR07005573.1	1.34123	-0.0325581	0.0310804	-0.923682	0.355652	0.999997
AABR07005581.1	8.81884	-0.000915238	0.0724183	0.053331	0.957468	0.999997
AABR07005588.1	30.8843	0.0218476	0.110067	0.0936355	0.925399	0.999997
AABR07005593.1	3.23856	-0.0416642	0.0492036	-0.810326	0.417753	0.999997
AABR07005596.1	2.13109	-0.024175	0.0396431	-0.374154	0.70829	0.999997
AABR07005597.1	0.92839	-0.0116967	0.0246659	-0.531165	0.595305	0.999997
AABR07005618.1	23.6981	-0.053235	0.10301	-0.661657	0.508191	0.999997
AABR07005632.1	0.200832	-0.00238244	0.0171901	-0.0834368	0.933504	0.999997
AABR07005633.1	2.08822	0.0129176	0.0380731	0.731977	0.464182	0.999997
AABR07005664.1	0.407642	0.00315026	0.0173581	0.051724	0.958749	0.999997
AABR07005752.1	64.6204	-0.00615163	0.123762	-0.0438739	0.965005	0.999997
AABR07005758.1	0.0974273	-0.0056344	0.0171901	-0.296691	0.766703	0.999997
AABR07005779.1	17.4028	0.0183091	0.0933887	-0.0314955	0.974874	0.999997
AABR07005779.3	2.71648	-0.0308413	0.0454577	-0.598025	0.549823	0.999997
AABR07005779.4	3.45663	-0.00634939	0.046813	0.0906872	0.927741	0.999997
AABR07005779.5	8.60881	0.0423982	0.0717026	0.758987	0.44786	0.999997
AABR07005790.1	0.146998	0.00193569	0.0171901	-0.0851131	0.932171	0.999997
AABR07005794.1	2.35331	0.0291152	0.0411724	0.874856	0.381652	0.999997
AABR07005806.1	0.146998	0.00193569	0.0171901	-0.0851131	0.932171	0.999997
AABR07005821.1	0.164149	-0.0056344	0.0171901	-0.307972	0.758103	0.999997
AABR07005837.2	0.359003	-0.0129371	0.0172792	-0.590537	0.55483	0.999997
AABR07005888.1	0.283463	0.00520102	0.0171901	0.332582	0.73945	0.999997
AABR07005949.1	0.873785	0.00640635	0.0254352	-0.0394213	0.968554	0.999997
AABR07005955.1	0.180058	0.00194906	0.0171901	0.130055	0.896523	0.999997
AABR07005983.1	1.28895	0.00340863	0.0318185	0.256603	0.797485	0.999997
AABR07005985.1	5.99688	0.033429	0.0620987	0.933468	0.350579	0.999997
AABR07005985.3	0.103405	0.00194906	0.0171901	0.139909	0.888732	0.999997
AABR07006025.1	1.61754	-0.00311004	0.033435	-0.451946	0.651308	0.999997
AABR07006030.1	0.642466	-0.00649449	0.021237	-0.223133	0.823432	0.999997
AABR07006038.1	16.1231	-0.0200171	0.091988	-0.253631	0.799781	0.999997
AABR07006049.1	6.70024	-0.0313687	0.0659568	-0.438542	0.660993	0.999997
AABR07006076.1	0.105093	0.00194906	0.0171901	0.127665	0.898414	0.999997
AABR07006084.1	3.17433	-0.0193726	0.048808	-0.388377	0.697737	0.999997
AABR07006093.2	1.24634	0.000801847	0.0273191	0.264289	0.791557	0.999997
AABR07006097.1	8.17639	-0.100345	0.0718504	-1.28629	0.19834	0.999997
AABR07006111.1	0.200832	-0.00238244	0.0171901	-0.0834368	0.933504	0.999997
AABR07006142.1	0.0974273	-0.0056344	0.0171901	-0.296691	0.766703	0.999997
AABR07006160.1	0.103405	0.00194906	0.0171901	0.139909	0.888732	0.999997
AABR07006258.2	1.53676	0.00357732	0.0356274	0.100245	0.92015	0.999997
AABR07006263.1	0.0974273	-0.0056344	0.0171901	-0.296691	0.766703	0.999997
AABR07006264.1	0.388557	0.00766301	0.0172917	0.526094	0.598823	0.999997
AABR07006269.1	0.848113	-0.0153934	0.0221295	-0.492221	0.622563	0.999997
AABR07006275.1	4.64854	0.0257432	0.0564431	0.0318078	0.974625	0.999997
AABR07006283.1	4.5044	-0.00699322	0.0566639	-0.000373743	0.999702	0.999997
AABR07006292.1	0.103405	0.00194906	0.0171901	0.139909	0.888732	0.999997
AABR07006310.1	0.244426	-0.0023958	0.0171901	-0.296676	0.766714	0.999997
AABR07006333.1	26.5576	-0.127983	0.105711	-0.875362	0.381377	0.999997
AABR07006367.1	0.202521	-0.00238244	0.0171901	-0.0828017	0.934009	0.999997
AABR07006389.1	0.43215	0.00801652	0.0173115	0.325139	0.745076	0.999997
AABR07006428.1	0.0974273	-0.0056344	0.0171901	-0.296691	0.766703	0.999997
AABR07006453.1	0.105093	0.00194906	0.0171901	0.127665	0.898414	0.999997
AABR07006458.1	63.6273	0.19466	0.123575	1.77218	0.076364	0.999997
AABR07006475.1	0.768691	0.00265746	0.0226027	-0.381552	0.702794	0.999997
AABR07006536.2	0.244426	-0.0023958	0.0171901	-0.296676	0.766714	0.999997
AABR07006542.1	0.180058	0.00194906	0.0171901	0.130055	0.896523	0.999997
AABR07006559.1	0.642466	-0.00649449	0.021237	-0.223133	0.823432	0.999997
AABR07006566.1	2.38262	-0.0275061	0.0396716	-0.616055	0.537858	0.999997
AABR07006576.1	0.672327	0.00321225	0.0182676	0.0568925	0.954631	0.999997
AABR07006627.1	4.30042	0.0183568	0.0554224	0.321451	0.747868	0.999997
AABR07006654.1	2.07593	0.0228146	0.038884	0.7031	0.481993	0.999997
AABR07006656.1	0.672504	-0.0096621	0.0183338	-0.110305	0.912167	0.999997
AABR07006656.3	0.277486	-0.00238244	0.0171901	-0.0797175	0.936462	0.999997
AABR07006657.1	1.43597	-0.00581149	0.031053	-0.0444472	0.964548	0.999997
AABR07006672.1	0.105093	0.00194906	0.0171901	0.127665	0.898414	0.999997
AABR07006673.2	0.407642	0.00315026	0.0173581	0.051724	0.958749	0.999997
AABR07006685.1	2.58747	-0.00202278	0.0447601	-0.128314	0.897901	0.999997
AABR07006689.1	0.146998	0.00193569	0.0171901	-0.0851131	0.932171	0.999997
AABR07006691.1	0.418685	0.00886191	0.0173623	0.476262	0.633888	0.999997
AABR07006693.1	0.660065	0.0030997	0.0196834	0.266179	0.790101	0.999997
AABR07006713.1	8.27927	-0.0388164	0.0706236	-0.316576	0.751565	0.999997
AABR07006724.1	264.944	-0.098769	0.118188	-0.744436	0.456613	0.999997
AABR07006736.1	0.446808	-0.0129506	0.0172779	-0.589304	0.555657	0.999997
AABR07006752.1	7.21947	0.0327874	0.0669816	0.405195	0.685334	0.999997
AABR07006860.1	0.103405	0.00194906	0.0171901	0.139909	0.888732	0.999997
AABR07006866.1	0.795442	0.0044598	0.0245882	0.0526595	0.958003	0.999997
AABR07006888.1	7.35286	-0.00403982	0.0679557	0.226462	0.820842	0.999997
AABR07006889.1	2.51881	0.026852	0.0404342	0.737508	0.460813	0.999997
AABR07006894.1	19.9551	0.0517544	0.0982261	0.572873	0.56673	0.999997
AABR07006911.1	0.164149	-0.0056344	0.0171901	-0.307972	0.758103	0.999997
AABR07006953.1	0.277486	-0.00238244	0.0171901	-0.0797175	0.936462	0.999997
AABR07006957.1	0.103405	0.00194906	0.0171901	0.139909	0.888732	0.999997
AABR07006993.1	0.311147	-0.0023958	0.0171901	-0.307957	0.758115	0.999997
AABR07007023.1	0.999513	-0.0136221	0.0286094	-0.288018	0.773333	0.999997
AABR07007026.1	14.4537	0.0988376	0.0886275	1.15233	0.249184	0.999997
AABR07007032.1	572.124	0.0934191	0.104807	0.896919	0.369762	0.999997
AABR07007035.1	0.40933	0.00321533	0.0173597	0.21146	0.832528	0.999997
AABR07007055.1	5.85229	-0.0219761	0.0609531	-0.195025	0.845374	0.999997
AABR07007065.1	0.180058	0.00194906	0.0171901	0.130055	0.896523	0.999997
AABR07007068.1	5.62704	0.0238854	0.0609792	0.456564	0.647984	0.999997
AABR07007078.1	0.105093	0.00194906	0.0171901	0.127665	0.898414	0.999997
AABR07007078.2	0.972569	0.0101464	0.0270121	0.147242	0.882941	0.999997
AABR07007088.1	1.54518	0.0211119	0.0330599	0.966892	0.333598	0.999997
AABR07007088.2	0.840586	-0.0104697	0.025068	-0.701727	0.482849	0.999997
AABR07007093.1	3.94294	0.0136245	0.0504911	0.723524	0.469358	0.999997
AABR07007095.1	0.180058	0.00194906	0.0171901	0.130055	0.896523	0.999997
AABR07007124.2	0.728005	-0.00451346	0.0219848	-0.0839286	0.933113	0.999997
AABR07007130.2	2.19223	0.0315727	0.0415036	0.692029	0.488919	0.999997
AABR07007385.1	1.37614	0.00596776	0.033969	0.000840502	0.999329	0.999997
AABR07007391.1	1.4624	0.0201463	0.0336911	0.509336	0.610517	0.999997
AABR07007566.1	1.68893	-0.00383409	0.0348457	-0.0576794	0.954004	0.999997
AABR07007584.3	1.94372	-0.0337399	0.0368431	-0.819747	0.41236	0.999997
AABR07007642.1	59.4359	0.0268375	0.121378	0.572752	0.566813	0.999997
AABR07007663.1	0.432012	-0.00238244	0.0171901	-0.0874114	0.930345	0.999997
AABR07007690.1	0.441634	-0.00583962	0.0173048	-0.335818	0.737008	0.999997
AABR07007715.1	1.37733	0.0303652	0.028055	0.718536	0.472427	0.999997
AABR07007717.2	0.374335	8.08633e-05	0.017291	-0.000181146	0.999855	0.999997
AABR07007717.3	0.194855	-0.00996589	0.0171901	-0.395493	0.692479	0.999997
AABR07007723.1	0.341853	-0.00537184	0.017279	-0.395478	0.69249	0.999997
AABR07007743.1	0.103405	0.00194906	0.0171901	0.139909	0.888732	0.999997
AABR07007744.1	1.19839	-0.00376426	0.0291611	0.356505	0.721462	0.999997
AABR07007765.1	0.103405	0.00194906	0.0171901	0.139909	0.888732	0.999997
AABR07007769.1	1.7251	-0.0383011	0.035201	-1.02406	0.305808	0.999997
AABR07007775.1	1.03779	-0.0143121	0.0257826	-0.762376	0.445836	0.999997
AABR07007789.1	2.23951	0.0236922	0.0396004	0.962797	0.335649	0.999997
AABR07007798.1	1.52514	-0.000623773	0.0354486	0.0931612	0.925775	0.999997
AABR07007799.1	0.164149	-0.0056344	0.0171901	-0.307972	0.758103	0.999997
AABR07007833.2	0.208498	0.00520102	0.0171901	0.331379	0.740358	0.999997
AABR07007853.1	0.103405	0.00194906	0.0171901	0.139909	0.888732	0.999997
AABR07007863.1	0.441634	-0.00583962	0.0173048	-0.335818	0.737008	0.999997
AABR07007878.1	5.97206	0.0622413	0.0618584	1.31162	0.189649	0.999997
AABR07007879.1	0.762892	0.00963048	0.0229237	0.587401	0.556934	0.999997
AABR07007883.1	0.0974273	-0.0056344	0.0171901	-0.296691	0.766703	0.999997
AABR07007896.1	0.103405	0.00194906	0.0171901	0.139909	0.888732	0.999997
AABR07007905.2	2.84768	-0.0324963	0.0446245	-1.37772	0.168289	0.999997
AABR07007942.1	0.164149	-0.0056344	0.0171901	-0.307972	0.758103	0.999997
AABR07007980.1	0.722027	-0.012919	0.0236001	-0.401585	0.687989	0.999997
AABR07007980.2	0.581145	0.00392104	0.018889	0.342951	0.731636	0.999997
AABR07007997.1	3.31393	-0.0261028	0.0487091	-0.213019	0.831312	0.999997
AABR07008013.1	0.252092	0.00518765	0.0171901	0.127679	0.898403	0.999997
AABR07008016.1	0.96526	0.0123472	0.0234024	0.0192748	0.984622	0.999997
AABR07008025.1	0.0974273	-0.0056344	0.0171901	-0.296691	0.766703	0.999997
AABR07008030.1	6.31808	-0.0241091	0.0646963	-0.355867	0.72194	0.999997
AABR07008066.2	2.33251	0.0138523	0.0408469	0.534649	0.592892	0.999997
AABR07008123.1	0.250403	0.00518765	0.0171901	0.139922	0.888722	0.999997
AABR07008126.1	0.357047	-0.00238244	0.0171901	-0.083843	0.933181	0.999997
AABR07008259.1	1.57622	-0.00737008	0.0328176	-1.0528	0.292435	0.999997
AABR07008287.1	0.146998	0.00193569	0.0171901	-0.0851131	0.932171	0.999997
AABR07008293.1	0.0974273	-0.0056344	0.0171901	-0.296691	0.766703	0.999997
AABR07008293.3	4.36076	0.00246865	0.0521521	-0.315351	0.752495	0.999997
AABR07008293.4	0.638821	0.00304006	0.0194139	0.249073	0.803304	0.999997
AABR07008298.2	1.06831	0.00594162	0.0281711	-0.037443	0.970132	0.999997
AABR07008319.1	0.488851	-0.000635124	0.0174094	-0.395472	0.692495	0.999997
AABR07008361.1	0.269242	-0.00238244	0.0171901	-0.0885148	0.929468	0.999997
AABR07008370.1	0.382579	0.00123687	0.0172862	0.134528	0.892985	0.999997
AABR07008386.1	10.3863	-0.0224792	0.078077	-0.287468	0.773754	0.999997
AABR07008420.1	2.10738	0.0264964	0.0355192	0.490828	0.623548	0.999997
AABR07008424.1	0.0974273	-0.0056344	0.0171901	-0.296691	0.766703	0.999997
AABR07008439.1	0.46521	0.00803141	0.017311	0.418603	0.675506	0.999997
AABR07008462.1	0.416102	-0.00996589	0.0171901	-0.505304	0.613346	0.999997
AABR07008513.1	0.432012	-0.00238244	0.0171901	-0.0874114	0.930345	0.999997
AABR07008568.1	0.164149	-0.0056344	0.0171901	-0.307972	0.758103	0.999997
AABR07008594.1	0.200832	-0.00238244	0.0171901	-0.0834368	0.933504	0.999997
AABR07008597.1	0.55619	-0.00412404	0.0183884	-0.247587	0.804454	0.999997
AABR07008608.1	0.95528	0.00488513	0.0265502	0.0408668	0.967402	0.999997
AABR07008661.1	0.180058	0.00194906	0.0171901	0.130055	0.896523	0.999997
AABR07008670.1	2.77012	0.00969838	0.0445846	0.0376308	0.969982	0.999997
AABR07008681.1	1.86901	0.0207656	0.0356158	0.892808	0.37196	0.999997
AABR07008724.1	1.13305	-0.00743074	0.0288405	-0.230546	0.817668	0.999997
AABR07008724.2	0.244426	-0.0023958	0.0171901	-0.296676	0.766714	0.999997
AABR07008788.1	24.9251	0.0182183	0.102464	0.100506	0.919942	0.999997
AABR07008876.1	0.180058	0.00194906	0.0171901	0.130055	0.896523	0.999997
AABR07008878.1	0.200832	-0.00238244	0.0171901	-0.0834368	0.933504	0.999997
AABR07008898.1	0.103405	0.00194906	0.0171901	0.139909	0.888732	0.999997
AABR07008940.1	0.855382	-0.021142	0.0238991	-1.13354	0.256987	0.999997
AABR07009028.1	0.529439	-0.00633942	0.017993	-0.308934	0.757372	0.999997
AABR07009031.2	0.715475	0.00438246	0.0205669	0.254251	0.799301	0.999997
AABR07009105.1	0.202521	-0.00238244	0.0171901	-0.0828017	0.934009	0.999997
AABR07009154.1	0.70197	0.00396562	0.0201665	-0.138674	0.889708	0.999997
AABR07009218.1	7.82166	0.00391421	0.0644977	0.299801	0.764329	0.999997
AABR07009221.1	5.59063	-0.0237557	0.0605344	-0.398094	0.690561	0.999997
AABR07009224.1	9.25676	-0.0746254	0.0710363	-1.57207	0.115934	0.999997
AABR07009338.1	16.3196	0.018514	0.0918286	-0.00871002	0.99305	0.999997
AABR07009373.1	0.0974273	-0.0056344	0.0171901	-0.296691	0.766703	0.999997
AABR07009373.2	1.32892	-0.000466606	0.0305404	0.283787	0.776574	0.999997
AABR07009377.1	1.16131	-0.022797	0.0305277	-0.779132	0.435902	0.999997
AABR07009532.1	0.34938	-0.00996589	0.0171901	-0.49909	0.617716	0.999997
AABR07009536.1	21.1367	-0.0690808	0.0986817	-0.293805	0.768907	0.999997
AABR07009538.1	3.07418	-0.00898734	0.0479221	-0.66947	0.503196	0.999997
AABR07009599.2	0.283463	0.00520102	0.0171901	0.332582	0.73945	0.999997
AABR07009634.2	4.93027	0.0310216	0.0571478	0.384539	0.700579	0.999997
AABR07009638.1	0.344207	-0.00238244	0.0171901	-0.0683588	0.9455	0.999997
AABR07009638.2	0.146998	0.00193569	0.0171901	-0.0851131	0.932171	0.999997
AABR07009715.1	0.539062	-0.00840119	0.0182051	-0.477411	0.63307	0.999997
AABR07009743.1	4.31647	-0.0209805	0.0551985	-0.514137	0.607156	0.999997
AABR07009770.1	0.0974273	-0.0056344	0.0171901	-0.296691	0.766703	0.999997
AABR07009775.1	0.670331	0.0121969	0.0185702	0.60902	0.542511	0.999997
AABR07009786.1	0.105093	0.00194906	0.0171901	0.127665	0.898414	0.999997
AABR07009787.1	0.523152	-0.0152454	0.0174242	-0.683338	0.494393	0.999997
AABR07009824.1	1.9871	-0.0204093	0.0397601	-0.679147	0.497045	0.999997
AABR07009833.1	0.285152	0.00520102	0.0171901	0.325126	0.745086	0.999997
AABR07009834.1	8.1845	0.0400509	0.0717495	0.56912	0.569274	0.999997
AABR07009965.1	5.01451	0.00250198	0.0578804	-0.331165	0.74052	0.999997
AABR07009984.1	0.474055	0.00855867	0.0173438	0.130073	0.896508	0.999997
AABR07010022.1	20.8872	-0.0416203	0.0984083	-0.415466	0.677801	0.999997
AABR07010022.2	66.4076	0.153378	0.123651	1.29096	0.196717	0.999997
AABR07010030.1	3.88929	0.0456483	0.0528245	0.903781	0.366112	0.999997
AABR07010030.2	21.7367	-0.0872286	0.0960037	-1.47111	0.141262	0.999997
AABR07010031.1	4.78913	0.00699494	0.0576453	0.140472	0.888287	0.999997
AABR07010033.1	0.732764	0.00830506	0.0224042	0.549714	0.582516	0.999997
AABR07010040.3	0.47234	-0.007076	0.0173733	-0.19356	0.84652	0.999997
AABR07010085.1	1.68109	0.0167627	0.0323096	0.37061	0.710928	0.999997
AABR07010085.2	0.61052	0.0126866	0.0192592	0.467825	0.63991	0.999997
AABR07010180.1	0.267553	-0.00238244	0.0171901	-0.102496	0.918363	0.999997
AABR07010231.1	0.200832	-0.00238244	0.0171901	-0.0834368	0.933504	0.999997
AABR07010370.1	1.82414	0.025022	0.0353749	0.38278	0.701883	0.999997
AABR07010460.1	0.449301	0.000435825	0.0173117	0.12757	0.898489	0.999997
AABR07010468.1	164.557	-0.0708281	0.124473	-0.5819	0.560634	0.999997
AABR07010575.1	0.391424	0.00171976	0.0173049	-0.296669	0.766719	0.999997
AABR07010592.2	0.476052	0.00171475	0.0173906	0.2262	0.821046	0.999997
AABR07010609.1	1.26629	-0.012898	0.0296318	-0.854727	0.392702	0.999997
AABR07010609.2	1.43473	0.0150534	0.0325708	0.30207	0.762599	0.999997
AABR07010620.1	7.66167	0.0149763	0.069947	0.376469	0.706568	0.999997
AABR07010633.1	0.545039	-0.00332966	0.019762	-0.0767511	0.938822	0.999997
AABR07010649.1	2.91932	0.0225499	0.0469385	0.641405	0.521259	0.999997
AABR07010682.1	5.99312	0.0315975	0.0618419	0.139174	0.889313	0.999997
AABR07010705.1	1.12529	-0.0233973	0.028163	-0.657307	0.510984	0.999997
AABR07010717.1	9.31755	0.00779924	0.0740452	0.110117	0.912316	0.999997
AABR07010763.2	0.43215	0.00801652	0.0173115	0.325139	0.745076	0.999997
AABR07010777.1	9.3125	0.000220833	0.0752704	0.0996731	0.920604	0.999997
AABR07010787.1	0.447612	0.000406845	0.0173122	0.206095	0.836717	0.999997
AABR07010878.1	15.5311	-0.126242	0.0903315	-1.39816	0.162065	0.999997
AABR07010894.1	0.712404	-0.00666433	0.0201053	0.188724	0.850309	0.999997
AABR07010899.1	0.0974273	-0.0056344	0.0171901	-0.296691	0.766703	0.999997
AABR07010907.1	4.87975	0.0866534	0.0575996	1.51576	0.12958	0.999997
AABR07010985.1	1.0038	-0.00492472	0.0270096	-0.251278	0.801599	0.999997
AABR07010986.1	0.103405	0.00194906	0.0171901	0.139909	0.888732	0.999997
AABR07011013.1	6.86971	-0.073333	0.0672524	-1.13385	0.256857	0.999997
AABR07011031.1	0.488851	-0.000635124	0.0174094	-0.395472	0.692495	0.999997
AABR07011057.1	8.87202	2.65221e-05	0.0744268	0.0579862	0.95376	0.999997
AABR07011057.2	0.180058	0.00194906	0.0171901	0.130055	0.896523	0.999997
AABR07011062.1	12.4996	0.0319759	0.0839354	0.281186	0.778568	0.999997
AABR07011145.1	0.307614	0.000879454	0.0172736	-0.0249608	0.980086	0.999997
AABR07011545.1	0.103405	0.00194906	0.0171901	0.139909	0.888732	0.999997
AABR07011672.1	0.180058	0.00194906	0.0171901	0.130055	0.896523	0.999997
AABR07011682.1	10.6193	0.0123726	0.0780558	0.195701	0.844845	0.999997
AABR07011700.1	0.0974273	-0.0056344	0.0171901	-0.296691	0.766703	0.999997
AABR07011733.1	6.97398	0.00343579	0.0635928	-0.01983	0.984179	0.999997
AABR07011746.1	0.364981	-0.0063843	0.0172862	-0.308805	0.75747	0.999997
AABR07011857.1	13.0855	-0.0147552	0.0841067	-0.0787324	0.937245	0.999997
AABR07011857.2	498.678	0.00410824	0.105953	0.205891	0.836876	0.999997
AABR07011888.1	1.18997	-0.0236402	0.0292783	-1.06162	0.288409	0.999997
AABR07011908.1	0.0974273	-0.0056344	0.0171901	-0.296691	0.766703	0.999997
AABR07011934.1	0.577434	-0.00375877	0.0186563	0.108872	0.913304	0.999997
AABR07011951.1	0.355497	0.00764637	0.0172921	0.331392	0.740348	0.999997
AABR07011956.1	0.355358	-0.00238244	0.0171901	-0.12039	0.904174	0.999997
AABR07011991.1	0.610162	0.0025992	0.0193891	0.196416	0.844284	0.999997
AABR07011996.1	2.62337	-0.0300793	0.0450572	-0.564507	0.572409	0.999997
AABR07012023.1	0.277486	-0.00238244	0.0171901	-0.0797175	0.936462	0.999997
AABR07012039.1	20.4144	0.0584554	0.0984832	0.707815	0.47906	0.999997
AABR07012051.2	0.840724	0.00565486	0.0252653	-0.120576	0.904027	0.999997
AABR07012053.2	0.105093	0.00194906	0.0171901	0.127665	0.898414	0.999997
AABR07012054.1	105.989	-0.0777139	0.126087	-0.810152	0.417853	0.999997
AABR07012058.1	1.56776	0.0118078	0.0330351	0.0402208	0.967917	0.999997
AABR07012058.2	1.06986	-0.0106341	0.0295123	-0.455889	0.64847	0.999997
AABR07012061.1	0.164149	-0.0056344	0.0171901	-0.307972	0.758103	0.999997
AABR07012061.2	0.200832	-0.00238244	0.0171901	-0.0834368	0.933504	0.999997
AABR07012065.3	0.447612	0.000406845	0.0173122	0.206095	0.836717	0.999997
AABR07012072.2	1.65731	0.0147244	0.032483	0.346166	0.729218	0.999997
AABR07012081.1	0.194855	-0.00996589	0.0171901	-0.395493	0.692479	0.999997
AABR07012097.1	0.251953	-0.0056344	0.0171901	-0.305246	0.760179	0.999997
AABR07012100.2	0.819454	-0.0173668	0.0250081	-0.534779	0.592803	0.999997
AABR07012111.1	0.761781	0.00582041	0.0212992	0.27403	0.784062	0.999997
AABR07012115.1	0.277486	-0.00238244	0.0171901	-0.0797175	0.936462	0.999997
AABR07012129.1	1.04217	0.000490937	0.0278417	0.259906	0.794936	0.999997
AABR07012131.1	0.251953	-0.0056344	0.0171901	-0.305246	0.760179	0.999997
AABR07012139.1	1.28222	-0.0155098	0.029941	-1.00273	0.31599	0.999997
AABR07012276.1	0.723716	-0.0114691	0.022191	-0.537388	0.591	0.999997
AABR07012299.1	0.103405	0.00194906	0.0171901	0.139909	0.888732	0.999997
AABR07012302.1	1.78436	-0.0144664	0.0370656	-0.581924	0.560618	0.999997
AABR07012314.1	0.180058	0.00194906	0.0171901	0.130055	0.896523	0.999997
AABR07012329.1	0.103405	0.00194906	0.0171901	0.139909	0.888732	0.999997
AABR07012384.1	2.83808	-0.0313606	0.0445958	-0.715233	0.474465	0.999997
AABR07012475.2	15.3936	0.0267009	0.0881293	0.284608	0.775945	0.999997
AABR07012575.1	0.0974273	-0.0056344	0.0171901	-0.296691	0.766703	0.999997
AABR07012582.1	0.103405	0.00194906	0.0171901	0.139909	0.888732	0.999997
AABR07012583.2	20.0394	0.0394987	0.0982642	0.437583	0.661689	0.999997
AABR07012594.1	0.105093	0.00194906	0.0171901	0.127665	0.898414	0.999997
AABR07012613.1	1.3189	-0.0114055	0.0320183	-0.588945	0.555898	0.999997
AABR07012635.1	0.180058	0.00194906	0.0171901	0.130055	0.896523	0.999997
AABR07012711.1	0.146998	0.00193569	0.0171901	-0.0851131	0.932171	0.999997
AABR07012728.1	0.398951	-0.0023958	0.0171901	-0.305231	0.76019	0.999997
AABR07012728.2	0.283463	0.00520102	0.0171901	0.332582	0.73945	0.999997
AABR07012757.1	0.357047	-0.00238244	0.0171901	-0.083843	0.933181	0.999997
AABR07012762.1	0.0974273	-0.0056344	0.0171901	-0.296691	0.766703	0.999997
AABR07012762.2	0.250403	0.00518765	0.0171901	0.139922	0.888722	0.999997
AABR07012763.1	0.355358	-0.00238244	0.0171901	-0.12039	0.904174	0.999997
AABR07012774.1	5.07609	0.00675385	0.0544629	0.61944	0.535626	0.999997
AABR07012775.1	9.1655	0.0450829	0.0740336	0.372571	0.709468	0.999997
AABR07012786.1	0.651821	4.85528e-06	0.0213947	-0.00681482	0.994563	0.999997
AABR07012788.1	8.47749	0.0124417	0.0687873	-0.0541393	0.956824	0.999997
AABR07012795.1	0.666042	0.010043	0.0215415	0.515895	0.605927	0.999997
AABR07012826.1	44.0687	0.0387655	0.116249	0.118213	0.905899	0.999997
AABR07012856.1	3.99279	-0.00879705	0.0535535	-0.107791	0.914161	0.999997
AABR07012868.1	0.521195	-0.00763366	0.0178944	-0.316643	0.751514	0.999997
AABR07013007.1	0.105093	0.00194906	0.0171901	0.127665	0.898414	0.999997
AABR07013057.1	0.835412	0.00085965	0.0216027	-0.0457472	0.963512	0.999997
AABR07013065.1	0.446808	-0.0129506	0.0172779	-0.589304	0.555657	0.999997
AABR07013073.1	6.53267	-0.00799598	0.0651492	-0.38127	0.703003	0.999997
AABR07013073.2	0.304237	0.000800321	0.0172723	0.00337195	0.99731	0.999997
AABR07013073.4	6.3804	0.000902795	0.0642953	0.304389	0.760831	0.999997
AABR07013085.1	2.96892	-0.0472931	0.0457965	-1.38714	0.1654	0.999997
AABR07013086.1	0.59616	-0.00781518	0.0188787	-0.33565	0.737135	0.999997
AABR07013135.1	0.251953	-0.0056344	0.0171901	-0.305246	0.760179	0.999997
AABR07013140.1	45.1067	-0.0995487	0.117647	-0.991183	0.321596	0.999997
AABR07013154.2	6.76571	-0.0197094	0.0666315	-0.376399	0.706621	0.999997
AABR07013157.1	1.48154	-0.00176057	0.033675	0.156197	0.875878	0.999997
AABR07013165.1	0.285152	0.00520102	0.0171901	0.325126	0.745086	0.999997
AABR07013202.1	0.0974273	-0.0056344	0.0171901	-0.296691	0.766703	0.999997
AABR07013208.1	2.34428	-0.00844151	0.0427055	-0.40426	0.686022	0.999997
AABR07013255.1	0.46521	0.00803141	0.017311	0.418603	0.675506	0.999997
AABR07013288.4	2.83994	0.0391509	0.046297	0.861817	0.388788	0.999997
AABR07013304.1	0.355358	-0.00238244	0.0171901	-0.12039	0.904174	0.999997
AABR07013365.1	0.244426	-0.0023958	0.0171901	-0.296676	0.766714	0.999997
AABR07013410.2	0.261576	-0.00996589	0.0171901	-0.500859	0.61647	0.999997
AABR07013410.4	0.164149	-0.0056344	0.0171901	-0.307972	0.758103	0.999997
AABR07013425.1	1.23627	-0.021093	0.0312871	-0.79174	0.428513	0.999997
AABR07013464.1	0.682527	-0.00111307	0.0199125	0.257325	0.796928	0.999997
AABR07013477.2	0.774003	0.00678907	0.0228041	0.12351	0.901704	0.999997
AABR07013488.2	2.45293	0.0313188	0.0415166	1.0297	0.303152	0.999997
AABR07013539.1	1.12324	-0.0190285	0.0270327	-0.798782	0.424417	0.999997
AABR07013550.1	0.0974273	-0.0056344	0.0171901	-0.296691	0.766703	0.999997
AABR07013558.1	0.202521	-0.00238244	0.0171901	-0.0828017	0.934009	0.999997
AABR07013566.1	15.82	-0.0235852	0.0893474	-0.508872	0.610842	0.999997
AABR07013583.1	5.11621	-0.00206577	0.0597493	-0.010151	0.991901	0.999997
AABR07013586.1	0.46521	0.00803141	0.017311	0.418603	0.675506	0.999997
AABR07013686.1	0.283463	0.00520102	0.0171901	0.332582	0.73945	0.999997
AABR07013689.1	2.51443	-0.000120865	0.0400039	-0.675285	0.499495	0.999997
AABR07013701.1	0.370958	2.67963e-05	0.0172923	-0.0658365	0.947508	0.999997
AABR07013724.1	0.146998	0.00193569	0.0171901	-0.0851131	0.932171	0.999997
AABR07013729.1	4.24393	-0.0361076	0.0541351	-1.19651	0.231499	0.999997
AABR07013743.1	2.0019	0.0148441	0.0387262	0.503875	0.614349	0.999997
AABR07013746.1	20.3221	-0.0495427	0.0955882	-0.36494	0.715156	0.999997
AABR07013747.1	2.4637	-0.0392048	0.04215	-0.710516	0.477384	0.999997
AABR07013747.2	10.4556	-0.0273831	0.0784891	-0.0542297	0.956752	0.999997
AABR07013750.1	1.49627	-0.0314365	0.0323729	-0.500688	0.616591	0.999997
AABR07013762.2	0.251953	-0.0056344	0.0171901	-0.305246	0.760179	0.999997
AABR07013798.1	0.770022	-0.00825227	0.0229595	-0.184194	0.853862	0.999997
AABR07013802.1	2.48017	4.08463e-05	0.0437641	0.122843	0.902232	0.999997
AABR07013843.1	6.58728	-0.0191354	0.0662658	-0.332884	0.739222	0.999997
AABR07013856.1	2.44113	-0.0388239	0.0388201	-0.880123	0.378793	0.999997
AABR07013860.4	0.0974273	-0.0056344	0.0171901	-0.296691	0.766703	0.999997
AABR07013914.1	4.49558	-0.00229335	0.0541508	-0.535187	0.592521	0.999997
AABR07013922.1	2.49645	-0.00964758	0.0416469	-0.545121	0.58567	0.999997
AABR07014114.1	5.3806	-0.00855291	0.0597591	-0.227614	0.819946	0.999997
AABR07014118.1	4.99326	-0.0119133	0.0572683	-0.063555	0.949325	0.999997
AABR07014125.1	0.103405	0.00194906	0.0171901	0.139909	0.888732	0.999997
AABR07014132.1	0.612209	0.0127213	0.0192747	0.462654	0.643612	0.999997
AABR07014158.1	0.146998	0.00193569	0.0171901	-0.0851131	0.932171	0.999997
AABR07014161.2	1.26821	0.0141985	0.0288811	0.386643	0.69902	0.999997
AABR07014205.1	0.61052	0.0126866	0.0192592	0.467825	0.63991	0.999997
AABR07014218.1	1.91519	-0.0589688	0.0348143	-1.77363	0.0761246	0.999997
AABR07014259.1	0.460451	7.57477e-05	0.0172921	0.190408	0.848989	0.999997
AABR07014272.1	3.23	0.013417	0.048425	0.232373	0.816248	0.999997
AABR07014289.1	1.2513	-0.0101166	0.0302733	-0.241471	0.80919	0.999997
AABR07014301.2	5.3449	0.0214136	0.0568823	0.520947	0.602404	0.999997
AABR07014301.3	127.427	0.0327573	0.125998	0.308615	0.757614	0.999997
AABR07014301.4	1.06331	0.00745239	0.0278975	0.158538	0.874033	0.999997
AABR07014306.1	1.95997	-0.0163066	0.0353876	-0.29381	0.768903	0.999997
AABR07014306.2	1.6355	0.00770919	0.0351481	0.012269	0.990211	0.999997
AABR07014323.1	0.364981	-0.0063843	0.0172862	-0.308805	0.75747	0.999997
AABR07014342.1	0.283463	0.00520102	0.0171901	0.332582	0.73945	0.999997
AABR07014534.2	0.251953	-0.0056344	0.0171901	-0.305246	0.760179	0.999997
AABR07014536.1	0.103405	0.00194906	0.0171901	0.139909	0.888732	0.999997
AABR07014547.1	13.5802	-0.0656148	0.0834987	-0.929667	0.352544	0.999997
AABR07014550.1	0.660527	-0.0135095	0.0212444	-0.854277	0.392951	0.999997
AABR07014573.1	0.103405	0.00194906	0.0171901	0.139909	0.888732	0.999997
AABR07014573.2	0.277486	-0.00238244	0.0171901	-0.0797175	0.936462	0.999997
AABR07014630.1	0.194855	-0.00996589	0.0171901	-0.395493	0.692479	0.999997
AABR07014638.1	2.00257	0.0137627	0.0399996	0.186074	0.852387	0.999997
AABR07014649.1	0.389709	-0.0140923	0.0173457	-0.497428	0.618887	0.999997
AABR07014676.1	0.252092	0.00518765	0.0171901	0.127679	0.898403	0.999997
AABR07014769.1	1.01953	-0.0267548	0.0259197	-1.33938	0.180446	0.999997
AABR07014855.1	1.41406	-0.0128444	0.0344885	-0.333093	0.739064	0.999997
AABR07014882.1	0.277486	-0.00238244	0.0171901	-0.0797175	0.936462	0.999997
AABR07014885.1	0.47234	-0.007076	0.0173733	-0.19356	0.84652	0.999997
AABR07014897.2	0.105093	0.00194906	0.0171901	0.127665	0.898414	0.999997
AABR07014914.1	0.251953	-0.0056344	0.0171901	-0.305246	0.760179	0.999997
AABR07014974.1	97.6746	-0.166201	0.126297	-1.46001	0.144287	0.999997
AABR07014987.1	2.21069	0.0273319	0.0405488	0.401136	0.68832	0.999997
AABR07014996.1	1.11285	-0.0050576	0.0284619	0.0971864	0.922578	0.999997
AABR07015003.1	18.8751	0.027207	0.0930105	0.538683	0.590106	0.999997
AABR07015006.1	1.99045	0.00060673	0.038035	-0.191119	0.848433	0.999997
AABR07015057.1	5.50501	0.0273544	0.0599943	0.466839	0.640615	0.999997
AABR07015067.1	0.103405	0.00194906	0.0171901	0.139909	0.888732	0.999997
AABR07015081.2	0.146998	0.00193569	0.0171901	-0.0851131	0.932171	0.999997
AABR07015112.1	1.33119	-0.00357869	0.0286856	-0.707012	0.479559	0.999997
AABR07015165.1	11.519	-0.0696138	0.0806428	-0.977246	0.328447	0.999997
AABR07015180.1	0.103405	0.00194906	0.0171901	0.139909	0.888732	0.999997
AABR07015346.1	1.18062	0.010536	0.0290387	-0.0217026	0.982685	0.999997
AABR07015399.1	0.103405	0.00194906	0.0171901	0.139909	0.888732	0.999997
AABR07015467.1	2.37045	-0.015939	0.0407181	-0.290362	0.771539	0.999997
AABR07015476.1	0.761204	0.0095743	0.022888	0.652881	0.513833	0.999997
AABR07015507.1	41.302	0.0946148	0.117011	0.904648	0.365652	0.999997
AABR07015517.1	1.82095	-0.0174063	0.0362476	-0.744683	0.456463	0.999997
AABR07015517.2	0.76347	0.0065847	0.0227668	0.448647	0.653686	0.999997
AABR07015517.3	2.01999	-0.0068734	0.038297	-0.00639912	0.994894	0.999997
AABR07015559.1	1.56546	-0.00467317	0.0350814	0.084458	0.932692	0.999997
AABR07015582.2	0.164149	-0.0056344	0.0171901	-0.307972	0.758103	0.999997
AABR07015608.1	1.40361	0.0165625	0.0300901	0.356767	0.721266	0.999997
AABR07015639.1	19.536	-0.0515686	0.0961229	-0.317247	0.751056	0.999997
AABR07015654.1	1.41056	0.0145183	0.032718	0.575774	0.564768	0.999997
AABR07015674.1	0.164149	-0.0056344	0.0171901	-0.307972	0.758103	0.999997
AABR07015687.1	1.07982	0.0131687	0.0263461	0.317336	0.750989	0.999997
AABR07015705.1	0.180058	0.00194906	0.0171901	0.130055	0.896523	0.999997
AABR07015719.1	0.105093	0.00194906	0.0171901	0.127665	0.898414	0.999997
AABR07015743.1	11.6171	0.0312823	0.0781341	0.840915	0.400396	0.999997
AABR07015761.1	0.0974273	-0.0056344	0.0171901	-0.296691	0.766703	0.999997
AABR07015800.1	0.261576	-0.00996589	0.0171901	-0.500859	0.61647	0.999997
AABR07015812.1	61.8833	0.098841	0.122774	0.795412	0.426374	0.999997
AABR07015812.2	28.8803	0.150453	0.107728	1.59751	0.110153	0.999997
AABR07015824.1	0.34938	-0.00996589	0.0171901	-0.49909	0.617716	0.999997
AABR07015831.1	12.4285	-0.0332684	0.0833801	-0.941871	0.346259	0.999997
AABR07015838.2	0.251953	-0.0056344	0.0171901	-0.305246	0.760179	0.999997
AABR07015846.1	5.26982	0.0464246	0.0512777	0.508229	0.611293	0.999997
AABR07015858.1	0.283463	0.00520102	0.0171901	0.332582	0.73945	0.999997
AABR07015889.1	0.251953	-0.0056344	0.0171901	-0.305246	0.760179	0.999997
AABR07015889.2	1.23263	-0.0102978	0.0297491	-0.282919	0.777239	0.999997
AABR07015994.1	0.527889	0.00589015	0.0195206	0.144696	0.884951	0.999997
AABR07016058.1	0.180058	0.00194906	0.0171901	0.130055	0.896523	0.999997
AABR07016141.1	12.5714	0.045449	0.0841344	0.632564	0.527018	0.999997
AABR07016418.1	0.180058	0.00194906	0.0171901	0.130055	0.896523	0.999997
AABR07016428.1	8.3211	-0.0361123	0.0721765	-0.402125	0.687592	0.999997
AABR07016556.1	3.34189	0.00444135	0.0497942	0.154174	0.877472	0.999997
AABR07016572.1	6.47343	-0.0360257	0.0657221	-0.41728	0.676473	0.999997
AABR07016573.1	0.502356	0.000399135	0.0175805	-0.121828	0.903036	0.999997
AABR07016578.2	2.28842	-0.0308655	0.0421936	-0.780189	0.435279	0.999997
AABR07016578.3	2.01203	0.00923792	0.0394011	0.235612	0.813734	0.999997
AABR07016586.1	0.103405	0.00194906	0.0171901	0.139909	0.888732	0.999997
AABR07016589.1	0.200832	-0.00238244	0.0171901	-0.0834368	0.933504	0.999997
AABR07016592.2	0.146998	0.00193569	0.0171901	-0.0851131	0.932171	0.999997
AABR07016623.1	0.164149	-0.0056344	0.0171901	-0.307972	0.758103	0.999997
AABR07016635.1	0.277486	-0.00238244	0.0171901	-0.0797175	0.936462	0.999997
AABR07016640.1	3.59232	0.0107456	0.0507737	-0.100999	0.919551	0.999997
AABR07016640.2	5.42711	-0.0287638	0.0606481	-0.602349	0.546942	0.999997
AABR07016640.3	0.105093	0.00194906	0.0171901	0.127665	0.898414	0.999997
AABR07016672.1	67.1085	-0.0256585	0.118946	-0.631813	0.527509	0.999997
AABR07016674.1	289.431	0.106923	0.115955	0.937549	0.348476	0.999997
AABR07016703.2	0.709166	0.0043787	0.0201777	-0.0579257	0.953808	0.999997
AABR07016721.1	3.35438	-0.0126434	0.0476086	-0.980139	0.327017	0.999997
AABR07016731.2	0.650133	-2.94999e-05	0.0227669	0.156448	0.87568	0.999997
AABR07016752.1	0.105093	0.00194906	0.0171901	0.127665	0.898414	0.999997
AABR07016779.1	0.571482	0.00621176	0.0187169	-0.0854222	0.931926	0.999997
AABR07016805.1	0.638204	0.00471938	0.0196112	-0.0782052	0.937665	0.999997
AABR07016841.1	18.9053	0.0459523	0.0952238	0.433301	0.664796	0.999997
AABR07016841.2	0.105093	0.00194906	0.0171901	0.127665	0.898414	0.999997
AABR07016845.1	11.6153	-0.042673	0.0821644	-0.531019	0.595406	0.999997
AABR07016856.1	0.411019	0.00324603	0.0173601	0.225671	0.821457	0.999997
AABR07016865.1	13.9478	0.0332575	0.0871704	0.399975	0.689175	0.999997
AABR07016883.1	1.44646	-0.0147683	0.0346631	-0.354371	0.723061	0.999997
AABR07016976.1	0.49365	0.00957305	0.0176051	0.621107	0.534529	0.999997
AABR07017045.1	0.261576	-0.00996589	0.0171901	-0.500859	0.61647	0.999997
AABR07017110.1	1.23886	0.00772713	0.0297098	0.616826	0.53735	0.999997
AABR07017113.1	1.70071	0.0192603	0.034552	0.37053	0.710988	0.999997
AABR07017145.2	1123.88	0.0352725	0.0966537	0.399013	0.689884	0.999997
AABR07017159.1	18.7427	-0.0524252	0.095952	-0.703964	0.481455	0.999997
AABR07017159.2	2.01921	-0.00582781	0.0397717	-0.489258	0.624659	0.999997
AABR07017176.1	0.839946	0.00555255	0.0205176	-0.351825	0.724969	0.999997
AABR07017189.1	0.513668	-0.00345934	0.0193256	-0.330347	0.741138	0.999997
AABR07017197.1	0.283463	0.00520102	0.0171901	0.332582	0.73945	0.999997
AABR07017200.1	1.05578	0.0141341	0.0263783	0.327717	0.743126	0.999997
AABR07017236.2	35.3245	-0.0490962	0.107367	-0.592704	0.553379	0.999997
AABR07017250.1	0.607311	-0.00723448	0.0173645	-0.169797	0.86517	0.999997
AABR07017253.1	0.146998	0.00193569	0.0171901	-0.0851131	0.932171	0.999997
AABR07017266.1	0.0974273	-0.0056344	0.0171901	-0.296691	0.766703	0.999997
AABR07017513.1	0.146998	0.00193569	0.0171901	-0.0851131	0.932171	0.999997
AABR07017528.1	0.103405	0.00194906	0.0171901	0.139909	0.888732	0.999997
AABR07017540.1	15.7471	-0.0357824	0.0842007	-0.651434	0.514766	0.999997
AABR07017599.1	1.11054	-0.000495048	0.0262311	-0.701739	0.482842	0.999997
AABR07017624.2	0.103405	0.00194906	0.0171901	0.139909	0.888732	0.999997
AABR07017649.2	0.103405	0.00194906	0.0171901	0.139909	0.888732	0.999997
AABR07017658.1	0.146998	0.00193569	0.0171901	-0.0851131	0.932171	0.999997
AABR07017716.1	0.936463	0.0015333	0.0264713	-0.268715	0.788149	0.999997
AABR07017745.4	0.370958	2.67963e-05	0.0172923	-0.0658365	0.947508	0.999997
AABR07017825.7	0.244426	-0.0023958	0.0171901	-0.296676	0.766714	0.999997
AABR07017874.1	0.65611	0.00641387	0.0213707	0.538314	0.59036	0.999997
AABR07017901.1	0.105093	0.00194906	0.0171901	0.127665	0.898414	0.999997
AABR07017902.1	8.15327	-0.000488046	0.0713649	0.293439	0.769187	0.999997
AABR07017902.3	0.105093	0.00194906	0.0171901	0.127665	0.898414	0.999997
AABR07017917.1	0.0974273	-0.0056344	0.0171901	-0.296691	0.766703	0.999997
AABR07018038.1	52.2001	-0.0641303	0.120476	-0.492039	0.622691	0.999997
AABR07018038.3	8.27952	0.00931293	0.0711388	0.199059	0.842216	0.999997
AABR07018048.2	0.773864	-0.00698688	0.0228229	-0.512008	0.608645	0.999997
AABR07018058.1	0.537105	0.000491382	0.0180995	0.130228	0.896386	0.999997
AABR07018064.1	1.69046	-0.0130104	0.0335338	-1.05017	0.293639	0.999997
AABR07018078.1	28.2955	0.256926	0.10629	2.20893	0.0271796	0.999997
AABR07018087.1	0.713925	0.0153848	0.0206751	0.608448	0.542891	0.999997
AABR07018115.3	1.67362	0.00187769	0.0341146	-0.311966	0.755066	0.999997
AABR07018116.1	1.27148	-0.0349519	0.0287049	-1.58134	0.1138	0.999997
AABR07018119.1	0.146998	0.00193569	0.0171901	-0.0851131	0.932171	0.999997
AABR07018124.1	2.67356	-0.00356825	0.0424285	0.00383532	0.99694	0.999997
AABR07018132.1	0.968858	3.88066e-05	0.0249093	0.0851319	0.932157	0.999997
AABR07018155.1	0.103405	0.00194906	0.0171901	0.139909	0.888732	0.999997
AABR07018183.1	0.180058	0.00194906	0.0171901	0.130055	0.896523	0.999997
AABR07018197.1	0.491205	0.000999322	0.0174813	-0.0690017	0.944988	0.999997
AABR07018226.1	25.755	-0.0494445	0.10237	-0.84267	0.399413	0.999997
AABR07018226.2	0.401664	-0.00250798	0.0173546	-0.08242	0.934313	0.999997
AABR07018262.2	0.251953	-0.0056344	0.0171901	-0.305246	0.760179	0.999997
AABR07018273.2	0.447612	0.000406845	0.0173122	0.206095	0.836717	0.999997
AABR07018318.1	0.105093	0.00194906	0.0171901	0.127665	0.898414	0.999997
AABR07018323.1	0.391424	0.00171976	0.0173049	-0.296669	0.766719	0.999997
AABR07018326.1	37.2455	0.0530539	0.112356	0.258764	0.795817	0.999997
AABR07018331.1	3.59782	-0.0208733	0.0497336	-0.446768	0.655042	0.999997
AABR07018342.1	0.105093	0.00194906	0.0171901	0.127665	0.898414	0.999997
AABR07018437.1	1.95864	-0.00557277	0.0366895	-0.272677	0.785101	0.999997
AABR07018438.2	0.487673	0.0040094	0.017476	0.258463	0.79605	0.999997
AABR07018456.1	0.551017	0.00268026	0.0182816	0.352905	0.724159	0.999997
AABR07018476.1	0.251953	-0.0056344	0.0171901	-0.305246	0.760179	0.999997
AABR07018495.2	18.4481	-0.0589053	0.0930006	-0.528469	0.597174	0.999997
AABR07018503.1	1.30727	0.00605072	0.0319162	0.26424	0.791595	0.999997
AABR07018503.2	2.05218	-0.010599	0.0383848	-0.860879	0.389305	0.999997
AABR07018504.1	12.8705	-0.0299809	0.085072	-0.599581	0.548786	0.999997
AABR07018556.1	0.457544	0.00173822	0.0173039	-0.0369649	0.970513	0.999997
AABR07018807.1	1.70317	-0.00651247	0.0347655	-0.357447	0.720757	0.999997
AABR07018837.1	0.194855	-0.00996589	0.0171901	-0.395493	0.692479	0.999997
AABR07018857.1	0.20681	0.00520102	0.0171901	0.225996	0.821205	0.999997
AABR07019020.1	0.0974273	-0.0056344	0.0171901	-0.296691	0.766703	0.999997
AABR07019061.1	8.17842	-0.00150163	0.0721329	0.182542	0.855157	0.999997
AABR07019083.1	0.0974273	-0.0056344	0.0171901	-0.296691	0.766703	0.999997
AABR07019085.1	17.8097	0.00670923	0.0938871	0.0689739	0.94501	0.999997
AABR07019086.1	424.853	-0.0811092	0.11368	-1.16308	0.244796	0.999997
AABR07019088.1	47.9557	-0.0681451	0.118852	-0.683932	0.494018	0.999997
AABR07019137.1	0.692037	0.0010354	0.0232716	-0.0907862	0.927662	0.999997
AABR07019140.1	0.0974273	-0.0056344	0.0171901	-0.296691	0.766703	0.999997
AABR07019209.1	0.311147	-0.0023958	0.0171901	-0.307957	0.758115	0.999997
AABR07019209.2	0.863187	-3.96057e-05	0.0239552	-0.424126	0.671474	0.999997
AABR07019230.1	7.56281	0.00646929	0.0660455	0.68391	0.494032	0.999997
AABR07019253.1	0.790221	0.00789494	0.0233331	0.485148	0.627572	0.999997
AABR07019254.1	26.9475	-0.0725936	0.10522	-0.454138	0.649729	0.999997
AABR07019254.2	90.2982	-0.0697731	0.126078	-0.261178	0.793955	0.999997
AABR07019269.1	0.103405	0.00194906	0.0171901	0.139909	0.888732	0.999997
AABR07019341.2	0.251953	-0.0056344	0.0171901	-0.305246	0.760179	0.999997
AABR07019399.1	0.283463	0.00520102	0.0171901	0.332582	0.73945	0.999997
AABR07019403.1	370.674	0.166227	0.113202	1.33909	0.18054	0.999997
AABR07019432.1	0.200832	-0.00238244	0.0171901	-0.0834368	0.933504	0.999997
AABR07019435.1	0.146998	0.00193569	0.0171901	-0.0851131	0.932171	0.999997
AABR07019437.4	3.74226	-0.00672717	0.0520829	-0.00537469	0.995712	0.999997
AABR07019437.6	0.202521	-0.00238244	0.0171901	-0.0828017	0.934009	0.999997
AABR07019437.7	0.250403	0.00518765	0.0171901	0.139922	0.888722	0.999997
AABR07019442.1	0.0974273	-0.0056344	0.0171901	-0.296691	0.766703	0.999997
AABR07019442.2	0.943991	-0.00795621	0.0277409	-0.450166	0.652591	0.999997
AABR07019449.1	2.24827	-0.037229	0.0404477	-0.960932	0.336586	0.999997
AABR07019736.1	0.327057	0.00518765	0.0171901	0.130068	0.896513	0.999997
AABR07019903.1	0.277486	-0.00238244	0.0171901	-0.0797175	0.936462	0.999997
AABR07019903.2	0.208498	0.00520102	0.0171901	0.331379	0.740358	0.999997
AABR07020367.1	0.105093	0.00194906	0.0171901	0.127665	0.898414	0.999997
AABR07020404.1	0.299948	-0.00576852	0.0172685	-0.153323	0.878143	0.999997
AABR07020537.1	10.8524	0.00715023	0.0756749	0.330767	0.740821	0.999997
AABR07020663.2	42.5654	-0.00464866	0.114859	-0.450601	0.652277	0.999997
AABR07020786.1	2.43961	0.0131605	0.0401058	0.0576846	0.954	0.999997
AABR07020815.1	0.341853	-0.00537184	0.017279	-0.395478	0.69249	0.999997
AABR07020859.1	0.200832	-0.00238244	0.0171901	-0.0834368	0.933504	0.999997
AABR07020879.1	4.03648	-0.00141766	0.0535115	-0.00255446	0.997962	0.999997
AABR07020880.1	11.594	-0.0222102	0.081763	-0.264015	0.791768	0.999997
AABR07020952.1	0.398951	-0.0023958	0.0171901	-0.305231	0.76019	0.999997
AABR07020979.1	3.16201	-0.0385253	0.0473879	-0.901498	0.367323	0.999997
AABR07020983.1	3.18124	0.0243964	0.0462502	0.278406	0.780701	0.999997
AABR07020987.1	1.13125	0.00332804	0.0273405	0.0472335	0.962327	0.999997
AABR07020994.1	0.0974273	-0.0056344	0.0171901	-0.296691	0.766703	0.999997
AABR07020999.1	0.605783	-0.00985617	0.0190805	-0.507734	0.61164	0.999997
AABR07021018.2	0.341853	-0.00537184	0.017279	-0.395478	0.69249	0.999997
AABR07021054.1	0.380891	0.00118699	0.0172851	0.129137	0.897249	0.999997
AABR07021080.1	0.244426	-0.0023958	0.0171901	-0.296676	0.766714	0.999997
AABR07021204.1	0.979479	0.00474347	0.0239057	-0.124022	0.901298	0.999997
AABR07021220.1	0.180058	0.00194906	0.0171901	0.130055	0.896523	0.999997
AABR07021221.1	0.194855	-0.00996589	0.0171901	-0.395493	0.692479	0.999997
AABR07021355.2	2.93338	-0.0202768	0.0455331	-0.863295	0.387975	0.999997
AABR07021357.1	0.449301	0.000435825	0.0173117	0.12757	0.898489	0.999997
AABR07021384.1	0.344207	-0.00238244	0.0171901	-0.0683588	0.9455	0.999997
AABR07021400.1	82.5138	-0.0666383	0.122267	-0.655231	0.512319	0.999997
AABR07021400.2	1.25405	0.0064357	0.0298351	0.461913	0.644144	0.999997
AABR07021402.1	17.4778	0.0311638	0.0924012	0.429193	0.667782	0.999997
AABR07021419.1	0.548662	0.000996549	0.0184493	-0.0865089	0.931062	0.999997
AABR07021430.1	0.105093	0.00194906	0.0171901	0.127665	0.898414	0.999997
AABR07021433.2	0.164149	-0.0056344	0.0171901	-0.307972	0.758103	0.999997
AABR07021465.1	0.414552	0.000391975	0.0173127	-0.102463	0.918389	0.999997
AABR07021492.1	0.105093	0.00194906	0.0171901	0.127665	0.898414	0.999997
AABR07021494.1	1.99612	0.0173133	0.036779	0.324377	0.745652	0.999997
AABR07021503.1	7.41694	-0.0105855	0.069449	-0.0213063	0.983001	0.999997
AABR07021503.3	0.164149	-0.0056344	0.0171901	-0.307972	0.758103	0.999997
AABR07021508.2	0.850187	0.00165411	0.0237611	-0.292445	0.769946	0.999997
AABR07021508.3	1.50497	0.00731747	0.0294932	-0.0305792	0.975605	0.999997
AABR07021536.1	1875.46	0.158119	0.0880152	1.78843	0.0737072	0.999997
AABR07021544.1	3.32171	-0.0140739	0.0477991	-0.728265	0.466451	0.999997
AABR07021546.1	0.283463	0.00520102	0.0171901	0.332582	0.73945	0.999997
AABR07021547.1	30.8446	0.0561288	0.107302	0.767162	0.442985	0.999997
AABR07021548.1	0.476052	0.00171475	0.0173906	0.2262	0.821046	0.999997
AABR07021565.1	1.66984	0.00718786	0.0357272	0.303579	0.761449	0.999997
AABR07021579.1	0.683965	-0.00744927	0.0184136	-0.188923	0.850153	0.999997
AABR07021589.1	0.277486	-0.00238244	0.0171901	-0.0797175	0.936462	0.999997
AABR07021590.1	0.349519	0.0012248	0.0172866	-0.0827904	0.934018	0.999997
AABR07021591.1	0.180058	0.00194906	0.0171901	0.130055	0.896523	0.999997
AABR07021596.1	0.34783	0.00117495	0.0172855	-0.0834226	0.933515	0.999997
AABR07021596.3	3.68959	-0.00134734	0.0499972	0.214222	0.830374	0.999997
AABR07021596.4	1.58057	-0.0116566	0.0344048	0.0494253	0.96058	0.999997
AABR07021636.1	0.251953	-0.0056344	0.0171901	-0.305246	0.760179	0.999997
AABR07021666.1	29.0933	0.0816498	0.102797	0.797833	0.424967	0.999997
AABR07021704.1	730.306	0.0351813	0.0995764	0.299155	0.764822	0.999997
AABR07021714.1	0.47234	-0.007076	0.0173733	-0.19356	0.84652	0.999997
AABR07021730.1	1.88463	0.00545842	0.0369058	0.4552	0.648965	0.999997
AABR07021736.1	0.382579	0.00123687	0.0172862	0.134528	0.892985	0.999997
AABR07021759.1	0.180058	0.00194906	0.0171901	0.130055	0.896523	0.999997
AABR07021760.1	1.05813	-0.00184726	0.0264314	0.170196	0.864856	0.999997
AABR07021762.1	5.00872	0.0437827	0.0591817	0.710404	0.477454	0.999997
AABR07021762.2	0.164149	-0.0056344	0.0171901	-0.307972	0.758103	0.999997
AABR07021812.1	436.091	0.043479	0.108135	0.425984	0.67012	0.999997
AABR07021823.1	32.0888	-0.0282748	0.109596	-0.159148	0.873553	0.999997
AABR07021823.2	1.08253	0.0152174	0.0268181	0.328152	0.742796	0.999997
AABR07021863.1	27.644	0.0691971	0.106276	0.817377	0.413713	0.999997
AABR07021871.1	42.7545	0.0219107	0.117241	0.302945	0.761932	0.999997
AABR07021888.1	3.23058	0.0275718	0.0463187	0.447492	0.65452	0.999997
AABR07021930.1	0.846702	0.0130678	0.0252791	0.46195	0.644117	0.999997
AABR07021946.1	0.0974273	-0.0056344	0.0171901	-0.296691	0.766703	0.999997
AABR07021955.1	43.7563	0.00625536	0.117417	0.11925	0.905077	0.999997
AABR07021988.1	113.525	-0.0194628	0.126263	0.0202753	0.983824	0.999997
AABR07021996.1	2.47032	-0.0191391	0.0406563	-0.23012	0.817998	0.999997
AABR07022037.1	0.0974273	-0.0056344	0.0171901	-0.296691	0.766703	0.999997
AABR07022039.1	2.83668	-0.0137504	0.0463009	-0.289003	0.772579	0.999997
AABR07022055.1	0.416102	-0.00996589	0.0171901	-0.505304	0.613346	0.999997
AABR07022061.1	0.146998	0.00193569	0.0171901	-0.0851131	0.932171	0.999997
AABR07022072.2	0.105093	0.00194906	0.0171901	0.127665	0.898414	0.999997
AABR07022098.1	4.13062	0.00331793	0.0538377	0.165959	0.86819	0.999997
AABR07022113.1	0.739764	0.0121133	0.0223862	0.412311	0.680112	0.999997
AABR07022134.1	0.103405	0.00194906	0.0171901	0.139909	0.888732	0.999997
AABR07022144.1	31.8751	0.0649242	0.108081	0.777838	0.436664	0.999997
AABR07022157.1	3.72392	0.0519706	0.0505135	1.02815	0.303881	0.999997
AABR07022168.1	7.40457	-0.0489229	0.0682655	-0.809984	0.417949	0.999997
AABR07022212.1	0.398951	-0.0023958	0.0171901	-0.305231	0.76019	0.999997
AABR07022653.1	0.611095	-0.00709696	0.0207779	-0.47109	0.637576	0.999997
AABR07024203.3	0.56919	-0.0067874	0.0186588	-0.344191	0.730703	0.999997
AABR07024303.1	0.202521	-0.00238244	0.0171901	-0.0828017	0.934009	0.999997
AABR07024360.1	0.692948	0.00337452	0.0187098	-0.325805	0.744572	0.999997
AABR07024439.1	0.76145	0.0113977	0.0212516	0.143992	0.885507	0.999997
AABR07024442.1	2.74859	-0.00749901	0.0414194	-0.159774	0.873059	0.999997
AABR07024457.1	10.8787	0.0195639	0.0735665	0.662608	0.507582	0.999997
AABR07024463.1	0.977945	0.0189284	0.0256695	0.901578	0.367281	0.999997
AABR07024468.1	1.82447	-0.0016514	0.0371769	-0.124274	0.901098	0.999997
AABR07024473.2	2.66147	-0.0179872	0.0403603	-0.351368	0.725313	0.999997
AABR07024500.1	0.34938	-0.00996589	0.0171901	-0.49909	0.617716	0.999997
AABR07024542.1	53.5044	0.0540916	0.115987	0.47646	0.633747	0.999997
AABR07024546.1	0.20681	0.00520102	0.0171901	0.225996	0.821205	0.999997
AABR07024580.2	0.103405	0.00194906	0.0171901	0.139909	0.888732	0.999997
AABR07024593.2	0.683655	-0.0143965	0.019961	-0.58937	0.555613	0.999997
AABR07024637.1	0.782555	0.00136554	0.0216621	0.155058	0.876776	0.999997
AABR07024641.1	0.634532	-0.00370342	0.0209184	-0.103036	0.917935	0.999997
AABR07024648.2	0.103405	0.00194906	0.0171901	0.139909	0.888732	0.999997
AABR07024652.1	0.0974273	-0.0056344	0.0171901	-0.296691	0.766703	0.999997
AABR07024653.1	0.589389	0.00818092	0.0205161	0.477528	0.632986	0.999997
AABR07024669.1	4.6955	0.0130967	0.0572907	0.526098	0.59882	0.999997
AABR07024734.1	0.105093	0.00194906	0.0171901	0.127665	0.898414	0.999997
AABR07024746.1	0.103405	0.00194906	0.0171901	0.139909	0.888732	0.999997
AABR07024757.1	16.6032	-0.0166523	0.0864622	-0.678171	0.497663	0.999997
AABR07024769.1	56.5133	-0.0737976	0.122014	-0.41798	0.675962	0.999997
AABR07024786.1	249.318	0.00811574	0.119734	0.000677352	0.99946	0.999997
AABR07024795.1	1.85857	-0.0243876	0.0370108	-1.1662	0.243533	0.999997
AABR07024799.2	2.26517	0.00447157	0.0408117	0.32241	0.747142	0.999997
AABR07024799.3	0.103405	0.00194906	0.0171901	0.139909	0.888732	0.999997
AABR07024833.1	4.46419	-0.0753843	0.0558033	-1.15226	0.249215	0.999997
AABR07024856.1	0.732764	0.00830506	0.0224042	0.549714	0.582516	0.999997
AABR07024869.1	1.61218	-0.0166277	0.0361843	-0.539894	0.58927	0.999997
AABR07024869.2	1.12529	-0.0233973	0.028163	-0.657307	0.510984	0.999997
AABR07024873.2	0.20681	0.00520102	0.0171901	0.225996	0.821205	0.999997
AABR07024951.1	0.283463	0.00520102	0.0171901	0.332582	0.73945	0.999997
AABR07024964.1	0.968858	3.88066e-05	0.0249093	0.0851319	0.932157	0.999997
AABR07024972.1	6.0675	-0.0386694	0.064093	-0.541773	0.587975	0.999997
AABR07024999.1	0.202521	-0.00238244	0.0171901	-0.0828017	0.934009	0.999997
AABR07025010.1	20.6688	0.073497	0.098847	0.706471	0.479895	0.999997
AABR07025023.1	0.581723	0.00154038	0.0189476	0.13899	0.889458	0.999997
AABR07025051.3	0.146998	0.00193569	0.0171901	-0.0851131	0.932171	0.999997
AABR07025065.1	0.208498	0.00520102	0.0171901	0.331379	0.740358	0.999997
AABR07025074.1	0.637271	0.0134523	0.0196292	0.549473	0.582681	0.999997
AABR07025089.1	0.601334	-0.0136765	0.0174527	-0.601564	0.547464	0.999997
AABR07025140.1	0.611851	0.00263609	0.0193802	0.24802	0.804119	0.999997
AABR07025263.1	4.84834	-0.00425267	0.0579853	0.0041429	0.996694	0.999997
AABR07025272.1	0.146998	0.00193569	0.0171901	-0.0851131	0.932171	0.999997
AABR07025277.1	8.71485	-0.0234471	0.0726811	-0.13504	0.89258	0.999997
AABR07025295.1	61.6601	-0.0092662	0.1212	-0.0835001	0.933454	0.999997
AABR07025299.1	0.0974273	-0.0056344	0.0171901	-0.296691	0.766703	0.999997
AABR07025301.1	0.0974273	-0.0056344	0.0171901	-0.296691	0.766703	0.999997
AABR07025303.1	0.105093	0.00194906	0.0171901	0.127665	0.898414	0.999997
AABR07025316.1	7.04818	-0.000239557	0.0671216	-0.00654704	0.994776	0.999997
AABR07025345.1	2.05242	0.0110111	0.0392449	0.448175	0.654027	0.999997
AABR07025358.1	0.408574	-0.00584885	0.0173053	-0.500844	0.616481	0.999997
AABR07025360.1	1.03531	0.0100983	0.025946	0.397599	0.690925	0.999997
AABR07025366.1	0.39909	0.00800163	0.017312	0.127684	0.898399	0.999997
AABR07025385.1	0.463522	0.00799011	0.0173107	0.423475	0.671949	0.999997
AABR07025527.1	4.58003	0.000377287	0.0568922	0.200597	0.841014	0.999997
AABR07025568.1	0.0974273	-0.0056344	0.0171901	-0.296691	0.766703	0.999997
AABR07025594.1	0.783487	-0.00866674	0.0229245	-0.673023	0.500932	0.999997
AABR07025662.1	32.0595	-0.0631187	0.105875	-0.0519987	0.95853	0.999997
AABR07025673.1	5.18255	-0.0206424	0.0583137	-0.882375	0.377574	0.999997
AABR07025689.1	0.164149	-0.0056344	0.0171901	-0.307972	0.758103	0.999997
AABR07025698.1	0.716188	-0.00399427	0.0221243	-0.399126	0.6898	0.999997
AABR07025701.1	0.277486	-0.00238244	0.0171901	-0.0797175	0.936462	0.999997
AABR07025743.1	0.103405	0.00194906	0.0171901	0.139909	0.888732	0.999997
AABR07025745.1	0.105093	0.00194906	0.0171901	0.127665	0.898414	0.999997
AABR07025757.1	0.93293	0.00584627	0.0262482	0.436125	0.662746	0.999997
AABR07025787.1	5.10803	0.0152744	0.0589497	0.227311	0.820182	0.999997
AABR07025896.1	0.0974273	-0.0056344	0.0171901	-0.296691	0.766703	0.999997
AABR07025900.1	7.36861	-0.0318134	0.0672294	-0.596943	0.550546	0.999997
AABR07025937.1	0.0974273	-0.0056344	0.0171901	-0.296691	0.766703	0.999997
AABR07025953.1	1.98566	0.0114494	0.0339354	0.233548	0.815336	0.999997
AABR07025958.1	0.292282	-0.0126008	0.0172605	-0.454913	0.649172	0.999997
AABR07025986.1	14.5294	-0.0478115	0.0882785	-0.400354	0.688896	0.999997
AABR07025986.2	0.947614	-0.00223397	0.0251226	-0.406808	0.684149	0.999997
AABR07026002.1	3.44678	-0.0271941	0.0491053	-0.433361	0.664753	0.999997
AABR07026002.2	0.164149	-0.0056344	0.0171901	-0.307972	0.758103	0.999997
AABR07026002.3	0.917047	0.0134327	0.0245356	0.300409	0.763865	0.999997
AABR07026002.4	0.395687	-0.00824921	0.0173504	-0.224923	0.822039	0.999997
AABR07026012.1	5.62066	0.0486976	0.0590238	1.10169	0.270595	0.999997
AABR07026015.1	0.200832	-0.00238244	0.0171901	-0.0834368	0.933504	0.999997
AABR07026021.1	4.59713	0.0814257	0.0553334	1.92456	0.0542845	0.999997
AABR07026032.1	1.64807	0.0187477	0.0355222	0.622298	0.533746	0.999997
AABR07026032.2	0.208498	0.00520102	0.0171901	0.331379	0.740358	0.999997
AABR07026032.3	6.81696	-0.0114478	0.0629084	0.0409611	0.967327	0.999997
AABR07026044.1	0.277486	-0.00238244	0.0171901	-0.0797175	0.936462	0.999997
AABR07026063.1	0.0974273	-0.0056344	0.0171901	-0.296691	0.766703	0.999997
AABR07026112.1	14.9303	-0.0167314	0.0896836	-0.00310411	0.997523	0.999997
AABR07026112.2	0.720234	0.0110927	0.0176057	0.303334	0.761636	0.999997
AABR07026114.1	1.63155	-0.0343607	0.0335496	-0.499985	0.617086	0.999997
AABR07026120.1	0.0974273	-0.0056344	0.0171901	-0.296691	0.766703	0.999997
AABR07026125.1	0.89442	-0.0158951	0.0259023	-0.549767	0.582479	0.999997
AABR07026137.1	17.3535	0.0826546	0.0934439	0.736109	0.461665	0.999997
AABR07026137.2	0.491205	0.000999322	0.0174813	-0.0690017	0.944988	0.999997
AABR07026144.1	2.75287	0.0309802	0.0440762	0.840071	0.400869	0.999997
AABR07026199.1	0.462279	0.00929392	0.0173878	0.286248	0.774689	0.999997
AABR07026291.1	336.302	0.0828414	0.113664	0.697325	0.4856	0.999997
AABR07026294.1	20.3641	-0.0674767	0.0987593	-0.534323	0.593118	0.999997
AABR07026300.1	0.105093	0.00194906	0.0171901	0.127665	0.898414	0.999997
AABR07026305.1	0.684103	0.00453042	0.0215515	0.150515	0.880358	0.999997
AABR07026311.1	37.551	-0.122564	0.114428	-1.18362	0.236563	0.999997
AABR07026317.1	0.304237	0.000800321	0.0172723	0.00337195	0.99731	0.999997
AABR07026361.3	7.49699	-0.0262302	0.0662473	-0.722604	0.469923	0.999997
AABR07026377.1	0.180058	0.00194906	0.0171901	0.130055	0.896523	0.999997
AABR07026399.1	0.180058	0.00194906	0.0171901	0.130055	0.896523	0.999997
AABR07026424.1	8.0407	0.0197953	0.0705124	0.155062	0.876773	0.999997
AABR07026430.1	0.103405	0.00194906	0.0171901	0.139909	0.888732	0.999997
AABR07026441.1	0.513529	-0.0141712	0.0177731	-0.719796	0.47165	0.999997
AABR07026441.2	0.0974273	-0.0056344	0.0171901	-0.296691	0.766703	0.999997
AABR07026473.1	116.855	-0.0112113	0.126254	-0.170137	0.864903	0.999997
AABR07026483.1	391.53	0.00907247	0.110756	0.172787	0.862819	0.999997
AABR07026492.1	0.0974273	-0.0056344	0.0171901	-0.296691	0.766703	0.999997
AABR07026503.1	0.360117	0.00520102	0.0171901	0.230154	0.817972	0.999997
AABR07026534.1	0.535416	0.000444316	0.0180743	0.143043	0.886256	0.999997
AABR07026536.1	1.40884	-0.00727871	0.0334134	0.00143985	0.998851	0.999997
AABR07026537.1	0.103405	0.00194906	0.0171901	0.139909	0.888732	0.999997
AABR07026539.1	0.616934	-0.0142331	0.0206697	-0.610944	0.541237	0.999997
AABR07026544.1	15.3878	0.0266046	0.0904926	0.300028	0.764156	0.999997
AABR07026557.1	28.9643	0.00214842	0.10738	0.220336	0.82561	0.999997
AABR07026557.2	33.3399	0.0452651	0.110777	0.490114	0.624053	0.999997
AABR07026565.1	0.701638	0.00981621	0.020512	0.067704	0.946021	0.999997
AABR07026565.2	1.76279	0.0198274	0.0369043	0.600367	0.548262	0.999997
AABR07026612.1	1.05475	-0.00185001	0.0255533	0.118348	0.905792	0.999997
AABR07026623.1	0.208498	0.00520102	0.0171901	0.331379	0.740358	0.999997
AABR07026641.1	0.307614	0.000879454	0.0172736	-0.0249608	0.980086	0.999997
AABR07026654.1	0.491962	0.00950637	0.0175744	0.629997	0.528697	0.999997
AABR07026805.1	47.2792	0.044341	0.118743	0.450124	0.652621	0.999997
AABR07026842.1	0.407642	0.00315026	0.0173581	0.051724	0.958749	0.999997
AABR07026892.1	0.277486	-0.00238244	0.0171901	-0.0797175	0.936462	0.999997
AABR07026893.1	42.6175	-0.00952789	0.115951	-0.400313	0.688926	0.999997
AABR07026921.1	5.32893	-0.0517898	0.0596866	-0.460833	0.644918	0.999997
AABR07026924.1	0.103405	0.00194906	0.0171901	0.139909	0.888732	0.999997
AABR07026938.1	2.86507	-0.00429877	0.0442596	0.339533	0.734208	0.999997
AABR07026975.1	0.0974273	-0.0056344	0.0171901	-0.296691	0.766703	0.999997
AABR07026989.1	3.46966	-0.0232508	0.0506547	-0.466053	0.641178	0.999997
AABR07026997.1	0.493114	-0.00997713	0.0174226	-0.261744	0.793519	0.999997
AABR07027010.1	0.103405	0.00194906	0.0171901	0.139909	0.888732	0.999997
AABR07027010.2	0.659733	0.0102961	0.0215025	0.326892	0.74375	0.999997
AABR07027015.1	0.0974273	-0.0056344	0.0171901	-0.296691	0.766703	0.999997
AABR07027030.1	0.180058	0.00194906	0.0171901	0.130055	0.896523	0.999997
AABR07027039.1	0.269242	-0.00238244	0.0171901	-0.0885148	0.929468	0.999997
AABR07027072.1	0.251953	-0.0056344	0.0171901	-0.305246	0.760179	0.999997
AABR07027080.1	0.277486	-0.00238244	0.0171901	-0.0797175	0.936462	0.999997
AABR07027137.1	1.14892	0.00403032	0.0265117	0.273362	0.784575	0.999997
AABR07027150.2	0.912018	-0.00368753	0.0243964	-0.0795098	0.936627	0.999997
AABR07027152.1	0.250403	0.00518765	0.0171901	0.139922	0.888722	0.999997
AABR07027155.1	0.194855	-0.00996589	0.0171901	-0.395493	0.692479	0.999997
AABR07027190.1	0.0974273	-0.0056344	0.0171901	-0.296691	0.766703	0.999997
AABR07027190.2	0.508446	0.000234835	0.0177838	0.153026	0.878378	0.999997
AABR07027212.1	21.6459	0.0247648	0.0972996	0.0851871	0.932113	0.999997
AABR07027235.1	0.508356	-0.00658904	0.017345	-0.0924633	0.92633	0.999997
AABR07027235.2	0.105093	0.00194906	0.0171901	0.127665	0.898414	0.999997
AABR07027258.1	3.54156	-0.0228858	0.049613	-0.0706021	0.943714	0.999997
AABR07027263.1	0.299948	-0.00576852	0.0172685	-0.153323	0.878143	0.999997
AABR07027267.1	2.1403	0.0173505	0.0389918	0.430677	0.666703	0.999997
AABR07027272.1	0.430462	0.00797524	0.0173112	0.332595	0.73944	0.999997
AABR07027306.1	865.398	0.235869	0.108981	2.10307	0.0354601	0.999997
AABR07027309.1	9.25561	-0.0444371	0.0755798	-0.581366	0.560994	0.999997
AABR07027322.1	0.45643	-0.0146466	0.0173737	-0.645875	0.518361	0.999997
AABR07027342.1	1.49608	0.00199403	0.0317758	-0.33666	0.736373	0.999997
AABR07027381.1	1.54176	0.0216744	0.0329102	0.79071	0.429113	0.999997
AABR07027394.2	0.252092	0.00518765	0.0171901	0.127679	0.898403	0.999997
AABR07027407.1	2.99801	-0.0269355	0.0473776	-0.276884	0.781869	0.999997
AABR07027431.1	0.851322	0.00956307	0.021969	0.0571657	0.954413	0.999997
AABR07027476.1	0.103405	0.00194906	0.0171901	0.139909	0.888732	0.999997
AABR07027478.1	0.180058	0.00194906	0.0171901	0.130055	0.896523	0.999997
AABR07027575.1	16.3209	0.0120805	0.0917058	0.201897	0.839998	0.999997
AABR07027581.1	23.8292	-0.0247722	0.097044	-0.540006	0.589193	0.999997
AABR07027718.1	6.84621	0.00923497	0.062685	0.231231	0.817135	0.999997
AABR07027750.1	9.03104	-3.74317e-05	0.0736492	-0.265355	0.790736	0.999997
AABR07027752.2	0.269242	-0.00238244	0.0171901	-0.0885148	0.929468	0.999997
AABR07027753.2	0.588633	-0.00220739	0.0203545	-0.385209	0.700083	0.999997
AABR07027799.1	0.773287	-0.00374958	0.0228102	-0.284748	0.775837	0.999997
AABR07027809.1	1.64309	0.00557879	0.0352955	0.181663	0.855847	0.999997
AABR07027810.1	0.452785	-0.0063939	0.017285	-0.305958	0.759637	0.999997
AABR07027810.2	0.0974273	-0.0056344	0.0171901	-0.296691	0.766703	0.999997
AABR07027810.4	1.24912	0.0217512	0.0303091	0.859146	0.39026	0.999997
AABR07027819.2	9.67364	0.0399425	0.0765588	0.549336	0.582775	0.999997
AABR07027854.1	2.12875	0.0223163	0.0411275	0.641874	0.520955	0.999997
AABR07027870.1	20.7488	0.0405336	0.0986117	0.3437	0.731072	0.999997
AABR07027870.2	1.19677	-0.00552937	0.0266961	0.260239	0.79468	0.999997
AABR07027902.1	36.2229	-0.120594	0.111537	-0.63199	0.527393	0.999997
AABR07027910.1	0.773287	-0.00374958	0.0228102	-0.284748	0.775837	0.999997
AABR07027925.1	24.3256	-0.0072601	0.10389	0.424175	0.671438	0.999997
AABR07027961.1	0.210187	0.00520102	0.0171901	0.226671	0.82068	0.999997
AABR07027979.1	72.3804	-0.0684451	0.124188	-0.404239	0.686037	0.999997
AABR07028009.1	0.446808	-0.0129506	0.0172779	-0.589304	0.555657	0.999997
AABR07028013.1	12.2134	-0.000170411	0.0813393	0.0245123	0.980444	0.999997
AABR07028027.1	0.180058	0.00194906	0.0171901	0.130055	0.896523	0.999997
AABR07028039.1	0.202521	-0.00238244	0.0171901	-0.0828017	0.934009	0.999997
AABR07028157.1	0.527889	0.00589015	0.0195206	0.144696	0.884951	0.999997
AABR07028185.1	3.90529	-0.063753	0.0526802	-1.15898	0.246463	0.999997
AABR07028237.1	2.0458	0.000498899	0.0390545	-0.369266	0.71193	0.999997
AABR07028262.1	0.535416	0.000444316	0.0180743	0.143043	0.886256	0.999997
AABR07028349.1	0.789465	-0.00281853	0.0246232	-0.254267	0.79929	0.999997
AABR07028352.1	0.164149	-0.0056344	0.0171901	-0.307972	0.758103	0.999997
AABR07028414.1	12.5962	-0.0279979	0.0838142	-0.399009	0.689887	0.999997
AABR07028469.1	2.1852	0.0041132	0.0416988	0.212057	0.832062	0.999997
AABR07028469.2	2.1471	-0.00835796	0.0358884	-0.136902	0.891108	0.999997
AABR07028488.1	3.15593	-0.0512336	0.0486748	-1.003	0.315863	0.999997
AABR07028535.1	0.374335	8.08633e-05	0.017291	-0.000181146	0.999855	0.999997
AABR07028558.1	0.34938	-0.00996589	0.0171901	-0.49909	0.617716	0.999997
AABR07028568.1	2.1922	0.0088089	0.0411795	0.231143	0.817204	0.999997
AABR07028568.2	2.15877	-0.0369382	0.0410125	-0.822941	0.410542	0.999997
AABR07028615.1	84.8616	0.0908242	0.124298	0.913921	0.360759	0.999997
AABR07028615.2	0.146998	0.00193569	0.0171901	-0.0851131	0.932171	0.999997
AABR07028622.1	0.105093	0.00194906	0.0171901	0.127665	0.898414	0.999997
AABR07028665.1	1.13003	0.00506855	0.0282391	0.180022	0.857135	0.999997
AABR07028691.1	0.0974273	-0.0056344	0.0171901	-0.296691	0.766703	0.999997
AABR07028748.1	0.146998	0.00193569	0.0171901	-0.0851131	0.932171	0.999997
AABR07028749.1	0.267553	-0.00238244	0.0171901	-0.102496	0.918363	0.999997
AABR07028749.2	0.618622	-0.0142456	0.0207081	-0.596911	0.550567	0.999997
AABR07028768.1	0.202521	-0.00238244	0.0171901	-0.0828017	0.934009	0.999997
AABR07028769.1	42.9579	0.161606	0.115537	1.38817	0.165086	0.999997
AABR07028784.1	0.0974273	-0.0056344	0.0171901	-0.296691	0.766703	0.999997
AABR07028792.1	0.0974273	-0.0056344	0.0171901	-0.296691	0.766703	0.999997
AABR07028795.2	0.39909	0.00800163	0.017312	0.127684	0.898399	0.999997
AABR07028797.1	26.8605	-0.0004343	0.105061	-0.326009	0.744418	0.999997
AABR07028805.1	49.8413	-0.0225483	0.12008	-0.343778	0.731013	0.999997
AABR07028816.1	0.596299	0.00441467	0.0204978	0.146484	0.883539	0.999997
AABR07028839.2	0.446808	-0.0129506	0.0172779	-0.589304	0.555657	0.999997
AABR07028859.1	0.283463	0.00520102	0.0171901	0.332582	0.73945	0.999997
AABR07028887.1	19.8447	0.0248539	0.0977072	0.0936509	0.925386	0.999997
AABR07028888.1	0.452785	-0.0063939	0.017285	-0.305958	0.759637	0.999997
AABR07028902.1	458.305	0.126985	0.108507	1.0994	0.271595	0.999997
AABR07028908.2	45.8598	0.00286224	0.118003	-0.196758	0.844017	0.999997
AABR07028917.1	0.250403	0.00518765	0.0171901	0.139922	0.888722	0.999997
AABR07028945.1	0.105093	0.00194906	0.0171901	0.127665	0.898414	0.999997
AABR07028970.1	7.37911	0.0194624	0.0688748	0.176008	0.860288	0.999997
AABR07028970.2	55.6674	0.0310306	0.121825	0.177324	0.859254	0.999997
AABR07028979.1	2.95643	-0.0411847	0.047079	-0.629184	0.529229	0.999997
AABR07028984.1	0.200832	-0.00238244	0.0171901	-0.0834368	0.933504	0.999997
AABR07028989.1	0.958657	0.0041686	0.0248081	-0.358899	0.719671	0.999997
AABR07028997.1	2.85192	-0.0237655	0.0442345	-0.70661	0.479809	0.999997
AABR07028998.1	2.26591	-0.0323062	0.042149	-0.620271	0.535079	0.999997
AABR07028999.1	15.5965	0.15905	0.0853947	2.17582	0.0295686	0.999997
AABR07029002.1	0.164149	-0.0056344	0.0171901	-0.307972	0.758103	0.999997
AABR07029002.2	32.7032	-0.00391762	0.111269	0.0340815	0.972812	0.999997
AABR07029002.3	20.6046	0.185658	0.0980753	1.98471	0.0471769	0.999997
AABR07029023.1	7.16388	-0.075034	0.0681449	-1.19359	0.232639	0.999997
AABR07029090.1	0.244426	-0.0023958	0.0171901	-0.296676	0.766714	0.999997
AABR07029164.1	2.38675	0.0146057	0.0408272	0.565335	0.571846	0.999997
AABR07029172.1	0.164149	-0.0056344	0.0171901	-0.307972	0.758103	0.999997
AABR07029195.1	0.96466	0.0151545	0.023248	0.0116705	0.990688	0.999997
AABR07029202.1	0.478318	-0.00154811	0.0173779	0.048418	0.961383	0.999997
AABR07029215.1	8.17412	-0.0242146	0.0674237	-0.875973	0.381045	0.999997
AABR07029217.2	0.298259	-0.00583466	0.0172669	-0.172228	0.863258	0.999997
AABR07029217.3	6.41504	-0.0342764	0.0627656	-0.354362	0.723067	0.999997
AABR07029217.4	0.875898	0.0196894	0.0226784	0.868446	0.38515	0.999997
AABR07029220.2	0.0974273	-0.0056344	0.0171901	-0.296691	0.766703	0.999997
AABR07029221.1	11.4709	-0.0643459	0.0796776	-1.01605	0.309607	0.999997
AABR07029260.1	0.304237	0.000800321	0.0172723	0.00337195	0.99731	0.999997
AABR07029269.1	0.996274	0.00361764	0.0271946	-0.000145964	0.999884	0.999997
AABR07029272.1	2.06158	-0.00417221	0.0400621	-0.118172	0.905931	0.999997
AABR07029351.1	0.194855	-0.00996589	0.0171901	-0.395493	0.692479	0.999997
AABR07029410.1	1.00776	-0.00740723	0.0257055	-0.201854	0.840031	0.999997
AABR07029417.1	2.19255	-0.0411967	0.0398324	-1.19023	0.233956	0.999997
AABR07029451.1	0.299948	-0.00576852	0.0172685	-0.153323	0.878143	0.999997
AABR07029467.2	24.6502	-0.0552345	0.10224	-0.783497	0.433336	0.999997
AABR07029470.1	2.2006	0.00765692	0.0400299	-0.19381	0.846324	0.999997
AABR07029526.1	50.556	0.0158792	0.115266	0.387065	0.698708	0.999997
AABR07029573.1	0.879623	-0.00190529	0.0240793	0.0549819	0.956153	0.999997
AABR07029581.1	440.115	-0.0370093	0.108318	-0.376817	0.70631	0.999997
AABR07029596.1	7.43193	-0.0681167	0.0671729	-0.481766	0.629972	0.999997
AABR07029605.1	73.1799	-0.0250953	0.124932	-0.107936	0.914046	0.999997
AABR07029613.1	6.58776	0.0111096	0.0640715	0.438962	0.660689	0.999997
AABR07029617.1	0.252092	0.00518765	0.0171901	0.127679	0.898403	0.999997
AABR07029634.1	0.535416	0.000444316	0.0180743	0.143043	0.886256	0.999997
AABR07029634.2	0.699704	0.00853595	0.023378	0.438302	0.661167	0.999997
AABR07029634.3	0.283463	0.00520102	0.0171901	0.332582	0.73945	0.999997
AABR07029634.4	12.8779	0.207134	0.0810129	2.79531	0.00518494	0.999997
AABR07029636.1	2.88763	-0.011031	0.0468696	-0.332989	0.739143	0.999997
AABR07029651.1	13.8091	-0.0105101	0.0872231	-0.365136	0.71501	0.999997
AABR07029661.1	6.39658	0.00018755	0.0646175	-0.162042	0.871273	0.999997
AABR07029732.1	0.164149	-0.0056344	0.0171901	-0.307972	0.758103	0.999997
AABR07029741.1	0.251953	-0.0056344	0.0171901	-0.305246	0.760179	0.999997
AABR07029742.1	4.97462	0.0445686	0.0588307	0.755416	0.449999	0.999997
AABR07029768.1	0.0974273	-0.0056344	0.0171901	-0.296691	0.766703	0.999997
AABR07029803.1	0.452785	-0.0063939	0.017285	-0.305958	0.759637	0.999997
AABR07029809.1	4.41142	0.0422556	0.0553855	0.575484	0.564964	0.999997
AABR07029862.2	0.103405	0.00194906	0.0171901	0.139909	0.888732	0.999997
AABR07029863.3	0.840123	0.00717428	0.0217092	0.376807	0.706317	0.999997
AABR07029878.1	2.36717	0.00519462	0.0410863	-0.228781	0.819039	0.999997
AABR07029895.1	0.146998	0.00193569	0.0171901	-0.0851131	0.932171	0.999997
AABR07029901.1	3.03491	-0.0207859	0.0461971	-0.406564	0.684328	0.999997
AABR07029918.1	4.38743	-0.0361994	0.0554311	-0.492109	0.622642	0.999997
AABR07029925.1	0.936771	-0.00631216	0.0230552	-0.383776	0.701145	0.999997
AABR07029958.1	0.269242	-0.00238244	0.0171901	-0.0885148	0.929468	0.999997
AABR07029963.1	0.806732	0.0143862	0.0234352	0.355205	0.722436	0.999997
AABR07029970.1	1.99196	-0.0363413	0.0385299	-1.18769	0.234954	0.999997
AABR07030019.1	0.146998	0.00193569	0.0171901	-0.0851131	0.932171	0.999997
AABR07030039.1	0.380891	0.00118699	0.0172851	0.129137	0.897249	0.999997
AABR07030053.1	0.341853	-0.00537184	0.017279	-0.395478	0.69249	0.999997
AABR07030072.1	1.32102	0.00858056	0.0307265	0.324804	0.74533	0.999997
AABR07030086.1	7.16057	-0.0294973	0.0684913	-0.384898	0.700313	0.999997
AABR07030086.2	3.06645	-0.0148443	0.0428077	-0.588299	0.556332	0.999997
AABR07030091.1	0.180058	0.00194906	0.0171901	0.130055	0.896523	0.999997
AABR07030122.1	0.937577	0.0208628	0.0233432	0.629965	0.528717	0.999997
AABR07030125.1	6.33178	0.0435821	0.0650917	0.611275	0.541017	0.999997
AABR07030143.1	0.539062	-0.00840119	0.0182051	-0.477411	0.63307	0.999997
AABR07030156.2	0.45643	-0.0146466	0.0173737	-0.645875	0.518361	0.999997
AABR07030180.1	0.105093	0.00194906	0.0171901	0.127665	0.898414	0.999997
AABR07030200.1	0.463522	0.00799011	0.0173107	0.423475	0.671949	0.999997
AABR07030235.1	2.0432	-0.0271494	0.0384253	-0.9112	0.36219	0.999997
AABR07030257.1	0.723984	-0.0171503	0.0208738	-0.633945	0.526117	0.999997
AABR07030334.1	0.146998	0.00193569	0.0171901	-0.0851131	0.932171	0.999997
AABR07030335.1	0.535555	0.0124885	0.0196173	0.59402	0.552499	0.999997
AABR07030366.1	0.180058	0.00194906	0.0171901	0.130055	0.896523	0.999997
AABR07030375.2	1.53007	0.00437497	0.0328193	0.344115	0.73076	0.999997
AABR07030377.1	0.894429	0.0200397	0.0228805	0.663441	0.507048	0.999997
AABR07030383.1	1.92362	0.0159411	0.0394923	0.513411	0.607664	0.999997
AABR07030386.2	0.180058	0.00194906	0.0171901	0.130055	0.896523	0.999997
AABR07030423.1	0.0974273	-0.0056344	0.0171901	-0.296691	0.766703	0.999997
AABR07030425.1	1.64128	0.0302475	0.0339676	1.26549	0.205695	0.999997
AABR07030435.1	1.0079	0.00745264	0.027064	0.445532	0.655935	0.999997
AABR07030443.2	0.0974273	-0.0056344	0.0171901	-0.296691	0.766703	0.999997
AABR07030464.2	0.66891	0.00335637	0.01998	-0.193252	0.846761	0.999997
AABR07030473.1	0.164149	-0.0056344	0.0171901	-0.307972	0.758103	0.999997
AABR07030498.1	4.71644	0.0210226	0.0563862	0.488637	0.625099	0.999997
AABR07030514.1	0.647778	-0.0021633	0.02131	-0.00788428	0.993709	0.999997
AABR07030520.1	3.96783	0.0227153	0.0522063	0.492444	0.622405	0.999997
AABR07030521.1	563.394	0.185287	0.107232	1.62699	0.10374	0.999997
AABR07030527.1	10.6657	-0.0150533	0.0786517	-0.213397	0.831018	0.999997
AABR07030527.2	9.94605	0.0122108	0.0768369	0.150593	0.880297	0.999997
AABR07030528.1	0.200832	-0.00238244	0.0171901	-0.0834368	0.933504	0.999997
AABR07030529.1	6.08591	0.0469124	0.0635104	0.65711	0.51111	0.999997
AABR07030544.1	0.103405	0.00194906	0.0171901	0.139909	0.888732	0.999997
AABR07030563.1	0.460451	7.57477e-05	0.0172921	0.190408	0.848989	0.999997
AABR07030566.1	0.599783	-0.00392088	0.0204292	-0.355704	0.722062	0.999997
AABR07030568.1	0.414552	0.000391975	0.0173127	-0.102463	0.918389	0.999997
AABR07030568.6	0.359003	-0.0129371	0.0172792	-0.590537	0.55483	0.999997
AABR07030568.7	0.398951	-0.0023958	0.0171901	-0.305231	0.76019	0.999997
AABR07030568.8	0.103405	0.00194906	0.0171901	0.139909	0.888732	0.999997
AABR07030593.1	0.382579	0.00123687	0.0172862	0.134528	0.892985	0.999997
AABR07030598.1	0.904953	-0.0137736	0.0245059	-1.07986	0.280206	0.999997
AABR07030599.1	0.484295	0.00392768	0.0174765	0.214654	0.830037	0.999997
AABR07030603.1	0.5631	-0.00748623	0.0184577	-0.538725	0.590077	0.999997
AABR07030603.2	1.22283	0.00177541	0.0308951	-0.252773	0.800444	0.999997
AABR07030647.1	0.252092	0.00518765	0.0171901	0.127679	0.898403	0.999997
AABR07030657.1	3.74364	-0.0123688	0.0518148	-0.176802	0.859664	0.999997
AABR07030660.1	0.105093	0.00194906	0.0171901	0.127665	0.898414	0.999997
AABR07030674.1	0.0974273	-0.0056344	0.0171901	-0.296691	0.766703	0.999997
AABR07030690.2	0.691372	-0.000963366	0.0202309	-0.212353	0.831832	0.999997
AABR07030714.1	0.200832	-0.00238244	0.0171901	-0.0834368	0.933504	0.999997
AABR07030781.1	0.738076	0.0138586	0.0239656	0.564213	0.572609	0.999997
AABR07030823.1	8.49466	-0.0674561	0.0723913	-0.572896	0.566715	0.999997
AABR07030834.1	0.405041	-0.00241764	0.0173565	-0.105616	0.915887	0.999997
AABR07030861.1	1.40516	0.00306343	0.0317055	-0.0807666	0.935628	0.999997
AABR07030880.1	9.08659	-0.0321237	0.0676198	-0.888416	0.374317	0.999997
AABR07030890.1	1.82246	0.00557228	0.0372272	0.259762	0.795047	0.999997
AABR07030891.1	0.776219	-0.00398024	0.0212742	-0.272769	0.78503	0.999997
AABR07030901.1	1.60561	-0.0179202	0.0330992	-0.655055	0.512432	0.999997
AABR07030914.1	12.0841	-0.028747	0.0818844	-0.304714	0.760584	0.999997
AABR07030919.1	8.34964	-0.0615382	0.0725227	-0.534647	0.592894	0.999997
AABR07030926.1	0.283463	0.00520102	0.0171901	0.332582	0.73945	0.999997
AABR07030977.1	0.164149	-0.0056344	0.0171901	-0.307972	0.758103	0.999997
AABR07031089.1	0.863048	-0.0163027	0.0254391	-0.843279	0.399072	0.999997
AABR07031150.1	0.833098	-0.00204361	0.0234272	0.126906	0.899015	0.999997
AABR07031154.1	0.283463	0.00520102	0.0171901	0.332582	0.73945	0.999997
AABR07031168.1	2.73451	0.00871141	0.0430022	0.305371	0.760083	0.999997
AABR07031193.1	16.7001	0.015703	0.0913283	0.0979343	0.921984	0.999997
AABR07031253.1	0.180058	0.00194906	0.0171901	0.130055	0.896523	0.999997
AABR07031272.1	3.79826	-0.020879	0.0523087	-0.632115	0.527312	0.999997
AABR07031278.1	13.0884	-0.0247986	0.0846748	-0.362429	0.717032	0.999997
AABR07031388.1	5.09236	-0.038741	0.0580348	-0.927629	0.3536	0.999997
AABR07031399.1	183.36	-0.104341	0.125026	-0.698651	0.48477	0.999997
AABR07031405.1	0.285152	0.00520102	0.0171901	0.325126	0.745086	0.999997
AABR07031445.1	72.1343	-0.119824	0.12471	-1.01996	0.307747	0.999997
AABR07031480.1	96.6305	0.00451683	0.126342	0.17318	0.86251	0.999997
AABR07031485.1	0.180058	0.00194906	0.0171901	0.130055	0.896523	0.999997
AABR07031489.1	0.641801	-0.00700055	0.0195253	-0.221933	0.824366	0.999997
AABR07031491.2	71.8812	0.140215	0.124192	1.16103	0.245631	0.999997
AABR07031494.1	6.49907	-0.00327544	0.0657061	-0.0439921	0.964911	0.999997
AABR07031505.1	0.310214	0.00733362	0.0172768	0.244188	0.807085	0.999997
AABR07031518.1	6.32369	-0.0351187	0.0638611	-0.960699	0.336704	0.999997
AABR07031521.1	2.11055	0.00798658	0.0388573	0.49211	0.622641	0.999997
AABR07031521.2	0.105093	0.00194906	0.0171901	0.127665	0.898414	0.999997
AABR07031533.1	710.588	0.0671663	0.102072	0.642869	0.520309	0.999997
AABR07031533.2	1.92295	-0.028571	0.0367476	-0.686458	0.492424	0.999997
AABR07031533.3	1.36436	0.00660327	0.0338571	0.176146	0.86018	0.999997
AABR07031588.1	42.8345	0.0854599	0.117216	0.448649	0.653685	0.999997
AABR07031590.1	0.285152	0.00520102	0.0171901	0.325126	0.745086	0.999997
AABR07031604.1	0.251953	-0.0056344	0.0171901	-0.305246	0.760179	0.999997
AABR07031612.1	3.01564	0.00871709	0.0467688	0.0829033	0.933928	0.999997
AABR07031666.1	0.269242	-0.00238244	0.0171901	-0.0885148	0.929468	0.999997
AABR07031669.1	0.180058	0.00194906	0.0171901	0.130055	0.896523	0.999997
AABR07031703.1	1.02596	-0.000687981	0.0273249	-0.252874	0.800365	0.999997
AABR07031734.2	1.61201	-0.00401837	0.0334574	-0.184111	0.853926	0.999997
AABR07031740.1	17.8853	-0.0169755	0.0946722	0.056921	0.954608	0.999997
AABR07031756.1	36.5221	0.0728634	0.113015	0.209343	0.83418	0.999997
AABR07031762.1	0.105093	0.00194906	0.0171901	0.127665	0.898414	0.999997
AABR07031767.1	15.1151	0.0391789	0.0894642	0.289312	0.772343	0.999997
AABR07031768.1	5.36692	0.0425728	0.0593982	0.681579	0.495505	0.999997
AABR07031931.1	0.478318	-0.00154811	0.0173779	0.048418	0.961383	0.999997
AABR07031937.1	0.103405	0.00194906	0.0171901	0.139909	0.888732	0.999997
AABR07031947.2	0.503906	-0.00996589	0.0171901	-0.408089	0.683208	0.999997
AABR07031952.1	1.75123	0.0189261	0.0378509	0.646886	0.517706	0.999997
AABR07031963.1	42.2447	0.162773	0.116716	1.55613	0.119678	0.999997
AABR07031972.1	4.03835	0.00805003	0.0540313	0.0951254	0.924215	0.999997
AABR07032057.1	0.194855	-0.00996589	0.0171901	-0.395493	0.692479	0.999997
AABR07032095.1	3.00308	0.0171059	0.0474095	0.415336	0.677896	0.999997
AABR07032097.1	35.3386	-0.0394484	0.111865	-0.514548	0.606869	0.999997
AABR07032123.2	0.529439	-0.00633942	0.017993	-0.308934	0.757372	0.999997
AABR07032135.1	213.442	-0.11533	0.120533	-1.1929	0.232907	0.999997
AABR07032155.1	2.44282	0.0157543	0.0401537	0.19827	0.842833	0.999997
AABR07032162.1	0.660065	0.0030997	0.0196834	0.266179	0.790101	0.999997
AABR07032202.1	0.0974273	-0.0056344	0.0171901	-0.296691	0.766703	0.999997
AABR07032255.2	2.21194	-0.0446233	0.0414484	-0.978945	0.327607	0.999997
AABR07032261.1	25.8543	0.0825173	0.100452	0.408642	0.682802	0.999997
AABR07032277.2	0.251953	-0.0056344	0.0171901	-0.305246	0.760179	0.999997
AABR07032277.3	0.103405	0.00194906	0.0171901	0.139909	0.888732	0.999997
AABR07032327.1	0.819503	-0.00773107	0.0216021	-0.15117	0.879841	0.999997
AABR07032328.1	0.251953	-0.0056344	0.0171901	-0.305246	0.760179	0.999997
AABR07032329.1	1.72895	0.00654648	0.0324983	0.253127	0.80017	0.999997
AABR07032338.1	0.0974273	-0.0056344	0.0171901	-0.296691	0.766703	0.999997
AABR07032385.1	9.77581	-0.0773584	0.0707361	-0.512954	0.607984	0.999997
AABR07032392.1	0.34938	-0.00996589	0.0171901	-0.49909	0.617716	0.999997
AABR07032393.1	0.840586	-0.0104697	0.025068	-0.701727	0.482849	0.999997
AABR07032439.1	0.164149	-0.0056344	0.0171901	-0.307972	0.758103	0.999997
AABR07032457.1	2.45527	0.00161013	0.0419914	-0.184007	0.854008	0.999997
AABR07032469.1	3.82671	-0.00695729	0.0524093	0.0061271	0.995111	0.999997
AABR07032480.1	0.718481	0.0098916	0.0207179	-0.09325	0.925705	0.999997
AABR07032496.1	267.472	0.268849	0.117997	2.12947	0.0332157	0.999997
AABR07032503.1	0.311147	-0.0023958	0.0171901	-0.307957	0.758115	0.999997
AABR07032518.1	0.34938	-0.00996589	0.0171901	-0.49909	0.617716	0.999997
AABR07032520.1	2.56965	0.0229384	0.043549	0.75202	0.452039	0.999997
AABR07032520.3	0.202521	-0.00238244	0.0171901	-0.0828017	0.934009	0.999997
AABR07032532.1	0.0974273	-0.0056344	0.0171901	-0.296691	0.766703	0.999997
AABR07032532.2	0.775105	-0.0240549	0.0213917	-1.06762	0.285693	0.999997
AABR07032563.2	0.64051	0.00367199	0.0209645	0.400641	0.688684	0.999997
AABR07032590.1	0.0974273	-0.0056344	0.0171901	-0.296691	0.766703	0.999997
AABR07032621.1	1.03393	-0.00340206	0.0275235	-0.0858514	0.931585	0.999997
AABR07032622.1	316.569	-0.0337162	0.119671	-0.570773	0.568154	0.999997
AABR07032724.3	0.251953	-0.0056344	0.0171901	-0.305246	0.760179	0.999997
AABR07032751.1	3.46467	0.00427548	0.0506939	0.206964	0.836038	0.999997
AABR07032758.2	0.105093	0.00194906	0.0171901	0.127665	0.898414	0.999997
AABR07032786.1	2.56028	-0.0302233	0.0424539	-0.526142	0.59879	0.999997
AABR07032787.1	5.71021	-2.85603e-06	0.0610815	-0.161682	0.871557	0.999997
AABR07032806.1	0.854946	0.0151795	0.0239065	0.307705	0.758307	0.999997
AABR07032821.1	1.40398	0.0101075	0.0318378	0.577784	0.56341	0.999997
AABR07032834.1	0.651043	0.00342779	0.0196836	-0.0948415	0.924441	0.999997
AABR07032856.1	5.08865	-0.0214854	0.0590181	-0.397805	0.690774	0.999997
AABR07032904.1	0.911825	0.0173133	0.0247926	0.505036	0.613533	0.999997
AABR07033020.1	0.250403	0.00518765	0.0171901	0.139922	0.888722	0.999997
AABR07033023.1	4.13673	0.0259689	0.0539227	0.505773	0.613016	0.999997
AABR07033047.1	0.202521	-0.00238244	0.0171901	-0.0828017	0.934009	0.999997
AABR07033184.1	1014.22	-0.0381977	0.100538	-0.41894	0.67526	0.999997
AABR07033234.2	15.8566	-0.0321681	0.0861101	-0.145884	0.884013	0.999997
AABR07033236.1	0.0974273	-0.0056344	0.0171901	-0.296691	0.766703	0.999997
AABR07033249.1	515.399	-0.0416616	0.124638	-0.607408	0.54358	0.999997
AABR07033270.1	48.5741	0.298052	0.117809	2.70468	0.00683709	0.999997
AABR07033271.1	1.13898	0.000534724	0.0302748	-0.0572219	0.954368	0.999997
AABR07033283.1	0.791153	-0.00273332	0.0245105	-0.245285	0.806236	0.999997
AABR07033285.1	11.9391	-0.0937982	0.0812777	-1.2634	0.206446	0.999997
AABR07033287.1	0.103405	0.00194906	0.0171901	0.139909	0.888732	0.999997
AABR07033292.1	0.146998	0.00193569	0.0171901	-0.0851131	0.932171	0.999997
AABR07033301.1	0.357047	-0.00238244	0.0171901	-0.083843	0.933181	0.999997
AABR07033318.1	3.2317	0.0205507	0.0473925	0.327518	0.743276	0.999997
AABR07033324.1	0.698015	0.00729781	0.0217367	0.400855	0.688527	0.999997
AABR07033416.1	0.374913	-0.00536445	0.0172786	-0.167921	0.866645	0.999997
AABR07033484.1	0.164149	-0.0056344	0.0171901	-0.307972	0.758103	0.999997
AABR07033540.1	0.298259	-0.00583466	0.0172669	-0.172228	0.863258	0.999997
AABR07033564.2	6.86001	-0.0327506	0.0672928	-0.519223	0.603605	0.999997
AABR07033570.1	10.9732	0.0430873	0.0701417	0.471602	0.637211	0.999997
AABR07033570.2	0.0974273	-0.0056344	0.0171901	-0.296691	0.766703	0.999997
AABR07033590.1	0.374335	8.08633e-05	0.017291	-0.000181146	0.999855	0.999997
AABR07033607.2	0.146998	0.00193569	0.0171901	-0.0851131	0.932171	0.999997
AABR07033653.1	1.97404	-0.01089	0.0386981	-0.113228	0.90985	0.999997
AABR07033657.1	14.5918	-0.0544725	0.088644	-0.929916	0.352415	0.999997
AABR07033697.2	0.180058	0.00194906	0.0171901	0.130055	0.896523	0.999997
AABR07033720.1	284.401	0.0222465	0.116212	0.21613	0.828886	0.999997
AABR07033730.1	0.80266	-0.00618472	0.0194346	-0.123729	0.90153	0.999997
AABR07033745.1	0.34938	-0.00996589	0.0171901	-0.49909	0.617716	0.999997
AABR07033757.1	7.61863	-0.0548215	0.0701637	-0.514237	0.607087	0.999997
AABR07033829.1	6.34309	0.016669	0.06476	0.0791418	0.93692	0.999997
AABR07033836.1	1.36113	0.0226122	0.032877	0.690608	0.489812	0.999997
AABR07033850.1	0.416102	-0.00996589	0.0171901	-0.505304	0.613346	0.999997
AABR07033869.1	0.105093	0.00194906	0.0171901	0.127665	0.898414	0.999997
AABR07033882.1	4224.71	-0.0539399	0.080018	-0.619343	0.53569	0.999997
AABR07033887.1	12.9781	0.0910735	0.0842827	1.01658	0.309354	0.999997
AABR07033920.1	0.298259	-0.00583466	0.0172669	-0.172228	0.863258	0.999997
AABR07033921.1	2.23468	-0.00952327	0.0407303	0.0402537	0.967891	0.999997
AABR07033925.1	7.27654	-0.00119567	0.0685549	0.120988	0.9037	0.999997
AABR07033943.1	0.202521	-0.00238244	0.0171901	-0.0828017	0.934009	0.999997
AABR07033979.1	0.250403	0.00518765	0.0171901	0.139922	0.888722	0.999997
AABR07033987.1	0.866118	-0.000647359	0.0236306	-0.559329	0.575937	0.999997
AABR07033987.2	0.105093	0.00194906	0.0171901	0.127665	0.898414	0.999997
AABR07034098.1	2.58008	-0.0247004	0.0442467	-0.245995	0.805686	0.999997
AABR07034100.1	0.59616	-0.00781518	0.0188787	-0.33565	0.737135	0.999997
AABR07034183.1	7.25302	0.0299059	0.0663543	-0.136152	0.891701	0.999997
AABR07034208.1	0.103405	0.00194906	0.0171901	0.139909	0.888732	0.999997
AABR07034239.1	0.61207	0.00101616	0.017613	0.00124509	0.999007	0.999997
AABR07034252.1	1.03791	0.0140587	0.0274979	0.645402	0.518667	0.999997
AABR07034274.1	14.5292	-0.00888046	0.0878535	-0.362781	0.716769	0.999997
AABR07034293.1	49.6713	0.0301338	0.11744	0.139443	0.8891	0.999997
AABR07034293.2	36.298	-0.00520785	0.111869	0.0951021	0.924234	0.999997
AABR07034295.1	496.731	-0.160498	0.125785	-1.50471	0.132399	0.999997
AABR07034310.1	5.58434	-0.0374069	0.0603621	-0.598532	0.549485	0.999997
AABR07034328.1	3.24179	-0.00972856	0.0476091	-0.456616	0.647947	0.999997
AABR07034362.1	0.164149	-0.0056344	0.0171901	-0.307972	0.758103	0.999997
AABR07034362.2	2.61259	0.00103632	0.0450853	0.0981027	0.921851	0.999997
AABR07034393.1	1.14587	0.00975049	0.0288138	-0.122224	0.902722	0.999997
AABR07034425.1	0.180058	0.00194906	0.0171901	0.130055	0.896523	0.999997
AABR07034438.1	165.291	-0.0491166	0.124036	-0.459847	0.645626	0.999997
AABR07034457.1	1.54189	-0.0214357	0.0331237	-0.544985	0.585764	0.999997
AABR07034464.1	3.15481	0.0152517	0.0478464	0.572112	0.567246	0.999997
AABR07034550.1	0.283463	0.00520102	0.0171901	0.332582	0.73945	0.999997
AABR07034573.2	0.103405	0.00194906	0.0171901	0.139909	0.888732	0.999997
AABR07034573.3	1.03779	-0.0143121	0.0257826	-0.762376	0.445836	0.999997
AABR07034586.1	0.180058	0.00194906	0.0171901	0.130055	0.896523	0.999997
AABR07034592.1	1.99028	0.0275327	0.0385757	0.592868	0.553269	0.999997
AABR07034637.1	0.202521	-0.00238244	0.0171901	-0.0828017	0.934009	0.999997
AABR07034639.1	0.947058	-0.0112342	0.0251554	-0.491597	0.623004	0.999997
AABR07034641.1	0.425724	-0.0134175	0.0173056	-0.599194	0.549044	0.999997
AABR07034648.1	0.836169	0.0113615	0.0237283	0.712642	0.476067	0.999997
AABR07034657.1	0.105093	0.00194906	0.0171901	0.127665	0.898414	0.999997
AABR07034669.1	148.74	-0.0917185	0.124919	-0.742985	0.457491	0.999997
AABR07034679.1	0.277486	-0.00238244	0.0171901	-0.0797175	0.936462	0.999997
AABR07034697.1	0.200832	-0.00238244	0.0171901	-0.0834368	0.933504	0.999997
AABR07034706.1	0.164149	-0.0056344	0.0171901	-0.307972	0.758103	0.999997
AABR07034729.1	4.92718	0.00413844	0.0536734	-0.31869	0.749962	0.999997
AABR07034729.2	3.35388	0.0431414	0.0477376	1.03107	0.302507	0.999997
AABR07034730.1	8.27521	-0.026323	0.0706549	-0.295054	0.767953	0.999997
AABR07034739.1	0.0974273	-0.0056344	0.0171901	-0.296691	0.766703	0.999997
AABR07034745.1	0.862473	0.00811789	0.0239439	0.290504	0.771431	0.999997
AABR07034750.1	0.873453	0.0123908	0.0239333	0.336261	0.736674	0.999997
AABR07034751.1	0.0974273	-0.0056344	0.0171901	-0.296691	0.766703	0.999997
AABR07034767.1	25.7769	-0.0592356	0.100742	-0.357736	0.720541	0.999997
AABR07034833.1	1.23752	0.0198026	0.0295354	0.633207	0.526599	0.999997
AABR07034833.2	2.9214	-0.0548848	0.0442611	-1.2972	0.194563	0.999997
AABR07034923.1	0.618622	-0.0142456	0.0207081	-0.596911	0.550567	0.999997
AABR07034940.2	0.454474	-0.00634397	0.0172861	-0.320118	0.748879	0.999997
AABR07034980.1	46.3483	-0.0562066	0.117346	-0.697446	0.485524	0.999997
AABR07034980.2	0.180058	0.00194906	0.0171901	0.130055	0.896523	0.999997
AABR07034991.1	0.0974273	-0.0056344	0.0171901	-0.296691	0.766703	0.999997
AABR07035005.1	0.519507	-0.00758898	0.0178051	-0.402351	0.687426	0.999997
AABR07035008.1	4.08378	-1.43334e-05	0.0514554	0.409924	0.681862	0.999997
AABR07035008.2	0.0974273	-0.0056344	0.0171901	-0.296691	0.766703	0.999997
AABR07035008.3	0.46521	0.00803141	0.017311	0.418603	0.675506	0.999997
AABR07035012.1	9.12155	0.0292778	0.0740693	0.55842	0.576558	0.999997
AABR07035064.1	0.200832	-0.00238244	0.0171901	-0.0834368	0.933504	0.999997
AABR07035089.1	0.78866	-0.0164112	0.0215593	-0.839222	0.401345	0.999997
AABR07035193.1	1.60989	-0.031185	0.0336011	-0.822493	0.410796	0.999997
AABR07035194.1	0.0974273	-0.0056344	0.0171901	-0.296691	0.766703	0.999997
AABR07035213.1	0.470074	-0.0041772	0.0186669	-0.0933902	0.925594	0.999997
AABR07035218.1	54.7847	-0.0632171	0.121535	-0.586924	0.557255	0.999997
AABR07035273.1	34.013	-0.140463	0.111998	-1.03489	0.300719	0.999997
AABR07035309.1	0.344207	-0.00238244	0.0171901	-0.0683588	0.9455	0.999997
AABR07035317.2	0.916882	-0.0214286	0.026265	-0.633469	0.526427	0.999997
AABR07035320.1	1.27893	-0.00664003	0.0304665	-0.199655	0.841751	0.999997
AABR07035320.2	0.208498	0.00520102	0.0171901	0.331379	0.740358	0.999997
AABR07035338.1	326.908	0.0374191	0.115983	0.27607	0.782494	0.999997
AABR07035380.1	0.105093	0.00194906	0.0171901	0.127665	0.898414	0.999997
AABR07035394.2	0.200832	-0.00238244	0.0171901	-0.0834368	0.933504	0.999997
AABR07035412.1	0.103405	0.00194906	0.0171901	0.139909	0.888732	0.999997
AABR07035412.2	13.5023	-0.0853263	0.0827524	-1.09876	0.271875	0.999997
AABR07035428.1	0.729693	-0.00455654	0.0222591	0.0388636	0.968999	0.999997
AABR07035428.2	56.1041	0.130919	0.121098	0.956902	0.338617	0.999997
AABR07035437.1	499.133	0.0291081	0.107138	0.611048	0.541168	0.999997
AABR07035438.1	0.251953	-0.0056344	0.0171901	-0.305246	0.760179	0.999997
AABR07035456.1	0.34938	-0.00996589	0.0171901	-0.49909	0.617716	0.999997
AABR07035461.1	4.69495	-0.0244868	0.0522022	-0.386706	0.698974	0.999997
AABR07035465.1	0.552705	0.0032645	0.0198816	0.385373	0.699961	0.999997
AABR07035470.1	7.01726	-0.0223352	0.0665724	-0.401996	0.687687	0.999997
AABR07035471.1	0.511046	0.00505562	0.0174361	0.0840564	0.933012	0.999997
AABR07035479.1	0.812902	0.000387531	0.0233424	0.00787455	0.993717	0.999997
AABR07035486.1	1.41209	0.0162579	0.0307663	0.155068	0.876768	0.999997
AABR07035506.1	1.19282	-0.00479481	0.0310514	0.0138681	0.988935	0.999997
AABR07035539.1	1.66402	-0.00992401	0.0340377	-1.0131	0.311014	0.999997
AABR07035541.2	0.457544	0.00173822	0.0173039	-0.0369649	0.970513	0.999997
AABR07035541.3	0.146998	0.00193569	0.0171901	-0.0851131	0.932171	0.999997
AABR07035722.1	0.146998	0.00193569	0.0171901	-0.0851131	0.932171	0.999997
AABR07035725.1	0.180058	0.00194906	0.0171901	0.130055	0.896523	0.999997
AABR07035778.1	0.244426	-0.0023958	0.0171901	-0.296676	0.766714	0.999997
AABR07035780.2	0.277486	-0.00238244	0.0171901	-0.0797175	0.936462	0.999997
AABR07035780.5	0.298259	-0.00583466	0.0172669	-0.172228	0.863258	0.999997
AABR07035782.1	0.105093	0.00194906	0.0171901	0.127665	0.898414	0.999997
AABR07035787.1	35.8215	-0.0171952	0.113942	-0.10805	0.913956	0.999997
AABR07035790.2	1.68591	0.00863174	0.0342025	-0.0447305	0.964322	0.999997
AABR07035791.1	0.447612	0.000406845	0.0173122	0.206095	0.836717	0.999997
AABR07035802.1	13.0677	0.0455604	0.0850242	0.632362	0.52715	0.999997
AABR07035818.1	3.78293	0.0215898	0.0514447	0.530612	0.595688	0.999997
AABR07035835.1	0.708522	-0.010293	0.0220669	-0.572129	0.567234	0.999997
AABR07035839.1	1.15849	-0.00668625	0.0285212	0.109888	0.912498	0.999997
AABR07035864.1	0.164149	-0.0056344	0.0171901	-0.307972	0.758103	0.999997
AABR07035888.1	0.0974273	-0.0056344	0.0171901	-0.296691	0.766703	0.999997
AABR07035916.1	5937.64	0.112021	0.0781926	1.37801	0.1682	0.999997
AABR07035926.1	8.01817	-0.0230419	0.0691601	-0.382879	0.701809	0.999997
AABR07035926.2	53.5513	0.0591425	0.1202	0.229743	0.818291	0.999997
AABR07036007.1	86.0058	-0.124608	0.125819	-0.700887	0.483373	0.999997
AABR07036010.3	44.1374	-0.0782955	0.117891	-0.857588	0.39112	0.999997
AABR07036010.4	27.0099	0.0673222	0.101806	0.580253	0.561744	0.999997
AABR07036016.1	6.57019	-0.045618	0.063266	-0.879244	0.379269	0.999997
AABR07036022.1	1.21323	-0.011915	0.0321924	-0.327532	0.743266	0.999997
AABR07036066.1	0.943991	-0.00795621	0.0277409	-0.450166	0.652591	0.999997
AABR07036067.1	0.773864	-0.00698688	0.0228229	-0.512008	0.608645	0.999997
AABR07036087.1	1.15013	-0.00334814	0.0291079	-0.215732	0.829197	0.999997
AABR07036302.1	0.0974273	-0.0056344	0.0171901	-0.296691	0.766703	0.999997
AABR07036304.1	7.19242	-0.00784013	0.0682483	-0.144671	0.884971	0.999997
AABR07036318.1	0.164149	-0.0056344	0.0171901	-0.307972	0.758103	0.999997
AABR07036324.1	0.688505	0.00483794	0.0218466	0.432477	0.665395	0.999997
AABR07036331.1	114.464	-0.0502765	0.126371	-0.201697	0.840153	0.999997
AABR07036336.2	7.12621	-0.00145275	0.0659629	0.134548	0.892969	0.999997
AABR07036376.1	0.962282	0.0110013	0.0237449	0.0954974	0.92392	0.999997
AABR07036411.1	20.1564	0.0174646	0.0982137	0.419348	0.674961	0.999997
AABR07036417.1	0.103405	0.00194906	0.0171901	0.139909	0.888732	0.999997
AABR07036463.1	0.20681	0.00520102	0.0171901	0.225996	0.821205	0.999997
AABR07036498.1	33.0048	-0.247123	0.108462	-2.5064	0.0121967	0.999997
AABR07036498.2	6.96674	-0.0350749	0.065175	-0.541468	0.588185	0.999997
AABR07036526.1	0.470074	-0.0041772	0.0186669	-0.0933902	0.925594	0.999997
AABR07036531.1	0.20681	0.00520102	0.0171901	0.225996	0.821205	0.999997
AABR07036532.1	2.48835	0.00220422	0.043524	-0.0919129	0.926767	0.999997
AABR07036550.1	2.71787	0.0442722	0.0426799	1.07778	0.28113	0.999997
AABR07036567.1	2.00957	0.022423	0.0389487	0.72506	0.468415	0.999997
AABR07036623.1	1.2614	-0.0150181	0.0282548	-0.32043	0.748642	0.999997
AABR07036627.1	0.103405	0.00194906	0.0171901	0.139909	0.888732	0.999997
AABR07036640.1	0.446808	-0.0129506	0.0172779	-0.589304	0.555657	0.999997
AABR07036649.2	0.43215	0.00801652	0.0173115	0.325139	0.745076	0.999997
AABR07036855.1	10.5389	0.011573	0.079146	0.0128379	0.989757	0.999997
AABR07037009.1	0.164149	-0.0056344	0.0171901	-0.307972	0.758103	0.999997
AABR07037054.1	27.485	-0.0613562	0.107137	-0.589518	0.555514	0.999997
AABR07037058.1	1.37162	-0.0350941	0.0299789	-1.157	0.247272	0.999997
AABR07037104.1	0.408574	-0.00584885	0.0173053	-0.500844	0.616481	0.999997
AABR07037112.1	1.09826	-0.00634781	0.0269588	-0.700744	0.483463	0.999997
AABR07037149.1	0.103405	0.00194906	0.0171901	0.139909	0.888732	0.999997
AABR07037173.1	29.0161	-0.0485327	0.105811	-0.894614	0.370994	0.999997
AABR07037176.1	0.180058	0.00194906	0.0171901	0.130055	0.896523	0.999997
AABR07037203.1	0.838103	0.0151603	0.023774	0.414389	0.678589	0.999997
AABR07037307.1	2.86514	-0.0474248	0.0461474	-0.985055	0.324597	0.999997
AABR07037343.1	5.36289	-0.0201716	0.0598065	-0.605534	0.544824	0.999997
AABR07037347.1	0.146998	0.00193569	0.0171901	-0.0851131	0.932171	0.999997
AABR07037395.1	0.931103	-0.00901415	0.0249661	-0.193158	0.846835	0.999997
AABR07037395.2	1.65091	-0.00850371	0.0337633	-0.219715	0.826093	0.999997
AABR07037410.1	73.9622	0.0297775	0.125066	0.0168817	0.986531	0.999997
AABR07037412.1	0.364981	-0.0063843	0.0172862	-0.308805	0.75747	0.999997
AABR07037436.1	185.593	-0.0443045	0.123774	-0.308315	0.757842	0.999997
AABR07037447.1	0.194855	-0.00996589	0.0171901	-0.395493	0.692479	0.999997
AABR07037451.2	794.764	0.00100584	0.10179	-0.0154326	0.987687	0.999997
AABR07037451.3	4.22187	-0.00190761	0.0509149	0.254621	0.799016	0.999997
AABR07037453.1	0.251953	-0.0056344	0.0171901	-0.305246	0.760179	0.999997
AABR07037489.1	88.7451	0.00556285	0.126161	0.240976	0.809574	0.999997
AABR07037510.1	2.63983	-0.00974163	0.041971	-0.472197	0.636786	0.999997
AABR07037510.2	5.27253	0.00268491	0.060162	-0.0342183	0.972703	0.999997
AABR07037520.1	34.9396	-0.0774514	0.112267	-0.898208	0.369074	0.999997
AABR07037523.2	0.244426	-0.0023958	0.0171901	-0.296676	0.766714	0.999997
AABR07037528.1	14.4288	-0.0199309	0.0885183	-0.0982188	0.921759	0.999997
AABR07037536.1	0.360117	0.00520102	0.0171901	0.230154	0.817972	0.999997
AABR07037545.1	0.180058	0.00194906	0.0171901	0.130055	0.896523	0.999997
AABR07037607.1	0.164149	-0.0056344	0.0171901	-0.307972	0.758103	0.999997
AABR07037645.1	3.59105	0.0121931	0.050754	0.215399	0.829456	0.999997
AABR07037698.1	22.3674	-0.0427174	0.0978006	-1.0802	0.280054	0.999997
AABR07037715.1	0.105093	0.00194906	0.0171901	0.127665	0.898414	0.999997
AABR07037878.1	3.04209	-0.0209026	0.045703	-1.08012	0.280087	0.999997
AABR07037878.2	0.0974273	-0.0056344	0.0171901	-0.296691	0.766703	0.999997
AABR07037923.1	0.899731	-0.010632	0.025948	-0.343954	0.730881	0.999997
AABR07037927.1	87.9159	-0.0593958	0.126084	-0.583519	0.559544	0.999997
AABR07037943.1	6.3472	0.03576	0.0625691	0.63425	0.525918	0.999997
AABR07037960.1	0.34938	-0.00996589	0.0171901	-0.49909	0.617716	0.999997
AABR07037995.1	34.5335	-0.0564596	0.112465	-0.618097	0.536511	0.999997
AABR07038021.1	1.47979	-0.0170132	0.0300422	-0.480217	0.631073	0.999997
AABR07038029.1	2.66551	-0.0181371	0.0439573	-0.227934	0.819697	0.999997
AABR07038174.1	8.88856	-0.0668289	0.0724086	-0.971851	0.331125	0.999997
AABR07038349.1	2.24879	-0.011772	0.0388818	-0.709617	0.477942	0.999997
AABR07038355.1	13.7325	-0.0928852	0.0859442	-0.97875	0.327704	0.999997
AABR07038477.1	2.74086	0.0108136	0.0453344	0.32057	0.748536	0.999997
AABR07038567.1	0.261576	-0.00996589	0.0171901	-0.500859	0.61647	0.999997
AABR07038578.1	0.634532	-0.00370342	0.0209184	-0.103036	0.917935	0.999997
AABR07038657.1	0.34938	-0.00996589	0.0171901	-0.49909	0.617716	0.999997
AABR07038666.1	0.627183	0.0113765	0.0180474	0.622715	0.533472	0.999997
AABR07038714.2	0.180058	0.00194906	0.0171901	0.130055	0.896523	0.999997
AABR07038842.1	5.26428	0.0372502	0.0567925	1.17697	0.239207	0.999997
AABR07038842.2	0.860923	0.0191647	0.0224895	0.656514	0.511494	0.999997
AABR07038848.1	0.261576	-0.00996589	0.0171901	-0.500859	0.61647	0.999997
AABR07038849.1	16.5925	-0.0376412	0.0925088	-0.375768	0.707089	0.999997
AABR07038849.2	11.4058	-0.0137505	0.0811571	-0.226592	0.820741	0.999997
AABR07038856.1	0.0974273	-0.0056344	0.0171901	-0.296691	0.766703	0.999997
AABR07038871.1	0.560949	0.00563174	0.0185403	0.24425	0.807038	0.999997
AABR07038873.1	0.892602	0.0102484	0.0257661	0.606803	0.543982	0.999997
AABR07038879.1	117.934	-0.00767479	0.126341	-0.170998	0.864226	0.999997
AABR07038880.2	0.194855	-0.00996589	0.0171901	-0.395493	0.692479	0.999997
AABR07038886.1	1.82295	-0.01339	0.0382965	-0.480132	0.631133	0.999997
AABR07038886.2	4.2153	0.0174329	0.052559	0.705314	0.480615	0.999997
AABR07038890.1	0.0974273	-0.0056344	0.0171901	-0.296691	0.766703	0.999997
AABR07038894.1	0.103405	0.00194906	0.0171901	0.139909	0.888732	0.999997
AABR07038895.2	0.0974273	-0.0056344	0.0171901	-0.296691	0.766703	0.999997
AABR07038926.1	0.441634	-0.00583962	0.0173048	-0.335818	0.737008	0.999997
AABR07038930.1	0.0974273	-0.0056344	0.0171901	-0.296691	0.766703	0.999997
AABR07038948.1	0.194855	-0.00996589	0.0171901	-0.395493	0.692479	0.999997
AABR07038948.2	0.955141	-0.00994322	0.0246751	-0.428101	0.668577	0.999997
AABR07038972.1	0.488851	-0.000635124	0.0174094	-0.395472	0.692495	0.999997
AABR07038983.1	0.416102	-0.00996589	0.0171901	-0.505304	0.613346	0.999997
AABR07038986.1	8.3865	0.0231629	0.0705154	0.233665	0.815245	0.999997
AABR07039000.1	0.146998	0.00193569	0.0171901	-0.0851131	0.932171	0.999997
AABR07039029.2	0.146998	0.00193569	0.0171901	-0.0851131	0.932171	0.999997
AABR07039070.1	0.0974273	-0.0056344	0.0171901	-0.296691	0.766703	0.999997
AABR07039104.1	3.65493	0.0382205	0.0513089	0.731879	0.464242	0.999997
AABR07039111.1	2.1313	0.0235603	0.039506	0.362964	0.716631	0.999997
AABR07039112.1	0.244426	-0.0023958	0.0171901	-0.296676	0.766714	0.999997
AABR07039112.2	2.47004	-0.0188277	0.0408374	-0.94594	0.344179	0.999997
AABR07039133.3	0.506001	-0.00832617	0.0177976	-0.603904	0.545907	0.999997
AABR07039139.2	0.200832	-0.00238244	0.0171901	-0.0834368	0.933504	0.999997
AABR07039140.1	0.357047	-0.00238244	0.0171901	-0.083843	0.933181	0.999997
AABR07039147.2	0.344207	-0.00238244	0.0171901	-0.0683588	0.9455	0.999997
AABR07039153.2	1.19453	0.0171244	0.0308708	0.339811	0.733999	0.999997
AABR07039184.1	0.790514	0.0117923	0.021638	-0.100225	0.920165	0.999997
AABR07039195.1	4.12336	0.0332243	0.0520373	1.03563	0.300373	0.999997
AABR07039203.2	1.53125	0.0206771	0.0324502	0.940954	0.346729	0.999997
AABR07039210.1	37.1946	-0.00690046	0.114352	0.0724494	0.942244	0.999997
AABR07039210.2	36.8574	-0.0336449	0.113134	-0.820111	0.412153	0.999997
AABR07039214.1	0.59616	-0.00781518	0.0188787	-0.33565	0.737135	0.999997
AABR07039214.2	0.414552	0.000391975	0.0173127	-0.102463	0.918389	0.999997
AABR07039218.1	8.44301	0.000934941	0.0716296	-0.0118757	0.990525	0.999997
AABR07039218.2	0.405041	-0.00241764	0.0173565	-0.105616	0.915887	0.999997
AABR07039229.2	0.761204	0.0095743	0.022888	0.652881	0.513833	0.999997
AABR07039234.1	2.90106	0.00785476	0.0470014	0.119188	0.905126	0.999997
AABR07039236.1	6.28527	-0.0264349	0.064059	-0.876863	0.380561	0.999997
AABR07039303.3	8.68789	0.00170065	0.0739667	0.311322	0.755556	0.999997
AABR07039307.1	1.32657	-0.00379874	0.0334764	-0.165939	0.868205	0.999997
AABR07039316.1	59.7757	-0.0441618	0.123081	-0.183349	0.854524	0.999997
AABR07039328.2	5.24151	-0.0208895	0.0593954	-0.424973	0.670856	0.999997
AABR07039328.3	0.632982	0.010466	0.0224917	0.413641	0.679137	0.999997
AABR07039334.1	2.59129	0.024264	0.0431978	0.75758	0.448703	0.999997
AABR07039336.1	13.2383	0.00809066	0.0851811	0.30279	0.76205	0.999997
AABR07039336.2	14.5065	-0.0360348	0.0882864	-0.473596	0.635788	0.999997
AABR07039336.4	0.164149	-0.0056344	0.0171901	-0.307972	0.758103	0.999997
AABR07039345.1	0.513668	-0.00345934	0.0193256	-0.330347	0.741138	0.999997
AABR07039356.2	0.408574	-0.00584885	0.0173053	-0.500844	0.616481	0.999997
AABR07039446.2	0.210187	0.00520102	0.0171901	0.226671	0.82068	0.999997
AABR07039447.1	0.244426	-0.0023958	0.0171901	-0.296676	0.766714	0.999997
AABR07039448.1	3.52235	-0.00413902	0.0491877	0.121386	0.903385	0.999997
AABR07039470.1	0.105093	0.00194906	0.0171901	0.127665	0.898414	0.999997
AABR07039498.1	0.105093	0.00194906	0.0171901	0.127665	0.898414	0.999997
AABR07039506.1	0.180058	0.00194906	0.0171901	0.130055	0.896523	0.999997
AABR07039579.1	0.208498	0.00520102	0.0171901	0.331379	0.740358	0.999997
AABR07039651.1	0.210187	0.00520102	0.0171901	0.226671	0.82068	0.999997
AABR07039694.1	10.6843	-0.0355937	0.0760131	-0.837656	0.402224	0.999997
AABR07039697.1	13.236	0.0694392	0.085874	0.600218	0.548361	0.999997
AABR07039736.1	0.103405	0.00194906	0.0171901	0.139909	0.888732	0.999997
AABR07039778.1	6.43149	0.00264791	0.0640819	-0.0436337	0.965196	0.999997
AABR07039936.1	3.41864	-0.0686502	0.0478156	-1.66076	0.0967611	0.999997
AABR07040095.1	89.2922	-0.196131	0.125785	-1.72447	0.0846222	0.999997
AABR07040412.1	208.143	0.0278602	0.122414	0.17855	0.858291	0.999997
AABR07040430.1	11.4165	0.00474958	0.0802112	0.0264558	0.978894	0.999997
AABR07040621.1	0.180058	0.00194906	0.0171901	0.130055	0.896523	0.999997
AABR07040624.1	0.251953	-0.0056344	0.0171901	-0.305246	0.760179	0.999997
AABR07040629.1	60.3579	-0.156311	0.123033	-1.19776	0.231009	0.999997
AABR07040729.1	0.194855	-0.00996589	0.0171901	-0.395493	0.692479	0.999997
AABR07040730.1	2.64921	-0.0130839	0.0437881	-0.0633753	0.949468	0.999997
AABR07040789.1	0.164149	-0.0056344	0.0171901	-0.307972	0.758103	0.999997
AABR07040839.1	1.29462	0.02078	0.0304419	0.736531	0.461408	0.999997
AABR07040855.1	7.88444	-0.064328	0.0705505	-0.903736	0.366136	0.999997
AABR07040864.1	187.278	-0.0552818	0.123181	-0.635184	0.525308	0.999997
AABR07040887.1	3.05401	0.019767	0.0477728	0.590822	0.554639	0.999997
AABR07040906.1	0.0974273	-0.0056344	0.0171901	-0.296691	0.766703	0.999997
AABR07040936.1	0.698899	-0.00825756	0.0217853	-0.540833	0.588622	0.999997
AABR07040947.1	0.103405	0.00194906	0.0171901	0.139909	0.888732	0.999997
AABR07040951.1	0.285152	0.00520102	0.0171901	0.325126	0.745086	0.999997
AABR07040953.1	70.8382	-0.0643844	0.1246	-0.419555	0.674811	0.999997
AABR07040959.1	0.0974273	-0.0056344	0.0171901	-0.296691	0.766703	0.999997
AABR07040963.1	0.20681	0.00520102	0.0171901	0.225996	0.821205	0.999997
AABR07041089.1	0.349519	0.0012248	0.0172866	-0.0827904	0.934018	0.999997
AABR07041096.1	14.3977	0.0961798	0.0829129	1.36663	0.17174	0.999997
AABR07041109.1	2.0899	-0.0330512	0.0393339	-0.667774	0.504278	0.999997
AABR07041140.1	1.33346	0.00644689	0.0306028	0.379106	0.704609	0.999997
AABR07041232.1	0.304237	0.000800321	0.0172723	0.00337195	0.99731	0.999997
AABR07041237.1	13.7526	-0.0608058	0.0858265	-0.619135	0.535828	0.999997
AABR07041316.1	0.908202	0.0152757	0.0261575	0.729222	0.465866	0.999997
AABR07041361.1	0.251953	-0.0056344	0.0171901	-0.305246	0.760179	0.999997
AABR07041403.1	0.748332	-0.0131504	0.0207928	-0.71277	0.475988	0.999997
AABR07041411.1	323.481	0.129891	0.119094	1.20046	0.229961	0.999997
AABR07041418.1	383.012	0.0543948	0.110945	0.44528	0.656117	0.999997
AABR07041481.1	1.64949	-0.0260209	0.0340354	-1.35588	0.175136	0.999997
AABR07041586.1	0.823574	0.0143461	0.0235485	0.172447	0.863086	0.999997
AABR07041600.1	0.103405	0.00194906	0.0171901	0.139909	0.888732	0.999997
AABR07041601.1	0.164149	-0.0056344	0.0171901	-0.307972	0.758103	0.999997
AABR07041604.1	0.180058	0.00194906	0.0171901	0.130055	0.896523	0.999997
AABR07041709.1	10.7622	-0.0803458	0.0779792	-0.791774	0.428492	0.999997
AABR07041724.1	0.52209	0.0100603	0.0174452	0.566017	0.571382	0.999997
AABR07041724.2	26.3099	0.0297594	0.103418	0.347558	0.728172	0.999997
AABR07041725.1	4.33721	0.0215543	0.0505897	-0.219583	0.826196	0.999997
AABR07041771.1	0.180058	0.00194906	0.0171901	0.130055	0.896523	0.999997
AABR07041779.2	0.103405	0.00194906	0.0171901	0.139909	0.888732	0.999997
AABR07041794.1	0.55204	0.00102355	0.0182368	-0.109248	0.913006	0.999997
AABR07041963.1	1.43184	0.014286	0.0317522	0.813868	0.41572	0.999997
AABR07042077.1	15.3993	-0.00959453	0.088195	-0.3766	0.706471	0.999997
AABR07042226.1	1.68338	0.0161301	0.0358941	0.0755983	0.939739	0.999997
AABR07042326.3	0.0974273	-0.0056344	0.0171901	-0.296691	0.766703	0.999997
AABR07042361.1	0.712811	-0.00413418	0.0222348	-0.376769	0.706345	0.999997
AABR07042403.1	0.779842	-0.000147037	0.0243043	-0.116439	0.907305	0.999997
AABR07042407.1	0.0974273	-0.0056344	0.0171901	-0.296691	0.766703	0.999997
AABR07042454.1	0.146998	0.00193569	0.0171901	-0.0851131	0.932171	0.999997
AABR07042514.3	0.208498	0.00520102	0.0171901	0.331379	0.740358	0.999997
AABR07042542.1	1.18029	0.00463993	0.0270358	0.0972371	0.922538	0.999997
AABR07042557.1	0.34783	0.00117495	0.0172855	-0.0834226	0.933515	0.999997
AABR07042611.1	0.327057	0.00518765	0.0171901	0.130068	0.896513	0.999997
AABR07042652.1	0.457544	0.00173822	0.0173039	-0.0369649	0.970513	0.999997
AABR07042654.2	0.283463	0.00520102	0.0171901	0.332582	0.73945	0.999997
AABR07042668.1	0.180058	0.00194906	0.0171901	0.130055	0.896523	0.999997
AABR07042699.1	0.353808	0.00759175	0.017291	0.22601	0.821194	0.999997
AABR07042733.1	47.9095	0.108185	0.118715	0.668856	0.503587	0.999997
AABR07042733.2	69.4889	0.0714284	0.124073	0.457852	0.647059	0.999997
AABR07042734.1	0.180058	0.00194906	0.0171901	0.130055	0.896523	0.999997
AABR07042780.1	3.86524	0.000188418	0.0513463	-0.026861	0.978571	0.999997
AABR07042821.1	21.1117	-0.138283	0.0972997	-1.48008	0.138851	0.999997
AABR07042825.1	0.451235	0.003859	0.017383	0.00338551	0.997299	0.999997
AABR07042837.1	1.15418	-0.000629194	0.0316479	-0.00199092	0.998411	0.999997
AABR07042840.1	165.794	0.244493	0.123816	2.11794	0.0341799	0.999997
AABR07042863.2	0.103405	0.00194906	0.0171901	0.139909	0.888732	0.999997
AABR07042903.2	0.454474	-0.00634397	0.0172861	-0.320118	0.748879	0.999997
AABR07042936.1	1.64405	0.0017972	0.0356887	0.120668	0.903954	0.999997
AABR07043028.1	0.194855	-0.00996589	0.0171901	-0.395493	0.692479	0.999997
AABR07043030.2	0.103405	0.00194906	0.0171901	0.139909	0.888732	0.999997
AABR07043031.4	0.580389	-0.00477508	0.0188373	-0.192768	0.847141	0.999997
AABR07043085.1	0.164149	-0.0056344	0.0171901	-0.307972	0.758103	0.999997
AABR07043098.2	0.261576	-0.00996589	0.0171901	-0.500859	0.61647	0.999997
AABR07043100.1	0.906205	0.0201857	0.0229684	0.540701	0.588714	0.999997
AABR07043106.1	0.180058	0.00194906	0.0171901	0.130055	0.896523	0.999997
AABR07043115.1	0.61052	0.0126866	0.0192592	0.467825	0.63991	0.999997
AABR07043121.1	0.0974273	-0.0056344	0.0171901	-0.296691	0.766703	0.999997
AABR07043133.1	0.90557	-0.0156114	0.0227966	-0.518558	0.604069	0.999997
AABR07043167.1	0.200832	-0.00238244	0.0171901	-0.0834368	0.933504	0.999997
AABR07043167.2	0.200832	-0.00238244	0.0171901	-0.0834368	0.933504	0.999997
AABR07043167.3	0.535555	0.0124885	0.0196173	0.59402	0.552499	0.999997
AABR07043169.1	4.42027	0.0251869	0.0539496	0.441453	0.658885	0.999997
AABR07043190.1	0.261576	-0.00996589	0.0171901	-0.500859	0.61647	0.999997
AABR07043200.1	0.146998	0.00193569	0.0171901	-0.0851131	0.932171	0.999997
AABR07043276.1	0.0974273	-0.0056344	0.0171901	-0.296691	0.766703	0.999997
AABR07043288.1	0.252092	0.00518765	0.0171901	0.127679	0.898403	0.999997
AABR07043347.1	13.0289	0.0114717	0.0839674	0.0742527	0.940809	0.999997
AABR07043358.1	0.485984	0.00466088	0.018907	0.353876	0.723431	0.999997
AABR07043389.1	6.02662	-0.025323	0.063544	-0.401369	0.688148	0.999997
AABR07043421.1	1.6333	0.0178563	0.0350031	0.732564	0.463824	0.999997
AABR07043445.1	0.685127	0.0041935	0.0203977	0.20851	0.834831	0.999997
AABR07043449.1	0.105093	0.00194906	0.0171901	0.127665	0.898414	0.999997
AABR07043453.1	0.250403	0.00518765	0.0171901	0.139922	0.888722	0.999997
AABR07043456.1	0.408574	-0.00584885	0.0173053	-0.500844	0.616481	0.999997
AABR07043510.1	5.95607	-0.0498104	0.0633705	-0.862733	0.388284	0.999997
AABR07043514.1	0.251953	-0.0056344	0.0171901	-0.305246	0.760179	0.999997
AABR07043525.1	2.29745	0.00763006	0.0425654	0.0787122	0.937262	0.999997
AABR07043557.1	0.471763	-0.00363118	0.0173844	-0.217765	0.827612	0.999997
AABR07043564.1	10.6653	-0.0185486	0.0796011	-0.0630463	0.94973	0.999997
AABR07043601.1	0.180058	0.00194906	0.0171901	0.130055	0.896523	0.999997
AABR07043601.3	1.40087	-0.00373949	0.0308347	-0.194718	0.845613	0.999997
AABR07043626.1	0.806732	0.0143862	0.0234352	0.355205	0.722436	0.999997
AABR07043626.2	0.202521	-0.00238244	0.0171901	-0.0828017	0.934009	0.999997
AABR07043659.1	0.355358	-0.00238244	0.0171901	-0.12039	0.904174	0.999997
AABR07043667.1	1.30466	-0.00759529	0.0302548	-0.21983	0.826003	0.999997
AABR07043701.1	0.146998	0.00193569	0.0171901	-0.0851131	0.932171	0.999997
AABR07043711.1	3.25945	0.0163559	0.04632	0.28435	0.776142	0.999997
AABR07043720.1	1.50663	0.00168556	0.0351362	-0.0665161	0.946967	0.999997
AABR07043748.1	50.2458	-0.164043	0.117331	-1.33921	0.180502	0.999997
AABR07043748.2	49.2117	-0.0388635	0.117355	-0.33976	0.734037	0.999997
AABR07043772.1	26.9771	-0.0892747	0.105871	-0.844502	0.398389	0.999997
AABR07043816.1	0.940367	-0.00935057	0.0230311	-0.385096	0.700166	0.999997
AABR07043818.1	0.103405	0.00194906	0.0171901	0.139909	0.888732	0.999997
AABR07043823.1	82.1549	0.0593621	0.125795	0.333724	0.738588	0.999997
AABR07043823.2	9.08683	-0.00195714	0.0709059	-0.249156	0.80324	0.999997
AABR07043825.1	220.887	-0.121692	0.12488	-0.908699	0.363509	0.999997
AABR07043861.1	0.146998	0.00193569	0.0171901	-0.0851131	0.932171	0.999997
AABR07043877.2	0.0974273	-0.0056344	0.0171901	-0.296691	0.766703	0.999997
AABR07043892.1	1.26778	-0.0025607	0.0299433	-0.205773	0.836968	0.999997
AABR07043897.1	7.2318	-0.0241379	0.0627247	-0.14321	0.886124	0.999997
AABR07043928.1	0.364981	-0.0063843	0.0172862	-0.308805	0.75747	0.999997
AABR07043928.2	0.277486	-0.00238244	0.0171901	-0.0797175	0.936462	0.999997
AABR07043929.1	0.0974273	-0.0056344	0.0171901	-0.296691	0.766703	0.999997
AABR07043951.1	21.8159	0.0254898	0.10048	0.0417034	0.966735	0.999997
AABR07043986.2	0.34938	-0.00996589	0.0171901	-0.49909	0.617716	0.999997
AABR07044001.2	0.194855	-0.00996589	0.0171901	-0.395493	0.692479	0.999997
AABR07044001.4	1.90336	0.0101001	0.0369726	0.192842	0.847083	0.999997
AABR07044014.1	3.46133	-0.0314776	0.049179	-0.818705	0.412955	0.999997
AABR07044017.1	0.164149	-0.0056344	0.0171901	-0.307972	0.758103	0.999997
AABR07044049.1	238.212	0.183844	0.120936	1.48638	0.13718	0.999997
AABR07044063.1	1.07141	-0.0261147	0.0279289	-0.734958	0.462365	0.999997
AABR07044075.1	0.0974273	-0.0056344	0.0171901	-0.296691	0.766703	0.999997
AABR07044080.2	3.66759	-0.0158775	0.0515445	-0.293353	0.769252	0.999997
AABR07044081.1	0.0974273	-0.0056344	0.0171901	-0.296691	0.766703	0.999997
AABR07044139.1	0.716854	-0.00176841	0.0221647	0.337869	0.735462	0.999997
AABR07044148.1	0.105093	0.00194906	0.0171901	0.127665	0.898414	0.999997
AABR07044167.1	1.71237	-0.00780337	0.0329226	-0.196873	0.843927	0.999997
AABR07044171.2	0.0974273	-0.0056344	0.0171901	-0.296691	0.766703	0.999997
AABR07044198.1	7.8692	-0.00544442	0.0657139	0.0942734	0.924892	0.999997
AABR07044273.1	0.164149	-0.0056344	0.0171901	-0.307972	0.758103	0.999997
AABR07044308.1	0.66891	0.00335637	0.01998	-0.193252	0.846761	0.999997
AABR07044362.1	0.105093	0.00194906	0.0171901	0.127665	0.898414	0.999997
AABR07044362.2	0.462408	-0.00911436	0.0173786	-0.386283	0.699287	0.999997
AABR07044362.3	37.0512	0.0986463	0.106519	0.700999	0.483304	0.999997
AABR07044362.4	328.241	0.127981	0.114046	1.02717	0.304341	0.999997
AABR07044362.5	0.244426	-0.0023958	0.0171901	-0.296676	0.766714	0.999997
AABR07044362.6	0.105093	0.00194906	0.0171901	0.127665	0.898414	0.999997
AABR07044364.1	0.304237	0.000800321	0.0172723	0.00337195	0.99731	0.999997
AABR07044366.1	3.83454	0.0380256	0.0523451	0.727463	0.466942	0.999997
AABR07044367.1	6.10265	-0.00134421	0.0643511	0.186121	0.85235	0.999997
AABR07044388.1	14.5802	0.0419009	0.0861161	0.584535	0.558861	0.999997
AABR07044388.2	5.74621	0.00136986	0.0604909	-0.0472191	0.962339	0.999997
AABR07044388.6	0.391424	0.00171976	0.0173049	-0.296669	0.766719	0.999997
AABR07044389.1	18.2316	0.013896	0.095275	0.304971	0.760389	0.999997
AABR07044404.1	0.164149	-0.0056344	0.0171901	-0.307972	0.758103	0.999997
AABR07044405.1	0.180058	0.00194906	0.0171901	0.130055	0.896523	0.999997
AABR07044408.1	67.621	-0.122691	0.124554	-0.692047	0.488908	0.999997
AABR07044408.2	0.105093	0.00194906	0.0171901	0.127665	0.898414	0.999997
AABR07044415.1	0.355497	0.00764637	0.0172921	0.331392	0.740348	0.999997
AABR07044420.2	0.277486	-0.00238244	0.0171901	-0.0797175	0.936462	0.999997
AABR07044429.1	0.146998	0.00193569	0.0171901	-0.0851131	0.932171	0.999997
AABR07044441.1	1.0047	0.0196745	0.0259494	0.889555	0.373705	0.999997
AABR07044442.1	8.44229	0.0712231	0.0702545	1.56728	0.117049	0.999997
AABR07044444.1	1.03655	0.00536777	0.0259216	-0.22323	0.823357	0.999997
AABR07044447.2	0.164149	-0.0056344	0.0171901	-0.307972	0.758103	0.999997
AABR07044454.1	0.693946	-0.00929913	0.018934	-0.219952	0.825908	0.999997
AABR07044460.1	2.03128	0.00478031	0.0392309	0.151605	0.879498	0.999997
AABR07044460.2	0.103405	0.00194906	0.0171901	0.139909	0.888732	0.999997
AABR07044468.1	0.164149	-0.0056344	0.0171901	-0.307972	0.758103	0.999997
AABR07044484.1	1.38131	-0.00649655	0.0327149	-0.137955	0.890276	0.999997
AABR07044492.1	0.644155	-0.00638304	0.021155	-0.209845	0.833788	0.999997
AABR07044520.1	0.380891	0.00118699	0.0172851	0.129137	0.897249	0.999997
AABR07044562.1	0.103405	0.00194906	0.0171901	0.139909	0.888732	0.999997
AABR07044569.1	0.349519	0.0012248	0.0172866	-0.0827904	0.934018	0.999997
AABR07044570.1	15.5778	0.0305876	0.088803	0.173086	0.862584	0.999997
AABR07044570.2	2.85153	-0.0544505	0.0453924	-1.00358	0.31558	0.999997
AABR07044583.1	0.49365	0.00957305	0.0176051	0.621107	0.534529	0.999997
AABR07044631.1	6.22456	-0.047747	0.0622689	-0.745229	0.456133	0.999997
AABR07044631.2	0.536795	-0.0054964	0.0181889	0.0669818	0.946596	0.999997
AABR07044668.1	84.7614	0.17091	0.126067	1.64259	0.100468	0.999997
AABR07044711.1	69.6228	-0.100435	0.124657	-0.745832	0.455769	0.999997
AABR07044759.1	0.164149	-0.0056344	0.0171901	-0.307972	0.758103	0.999997
AABR07044767.1	8.97245	-0.00321033	0.0707709	-0.537952	0.59061	0.999997
AABR07044783.1	0.105093	0.00194906	0.0171901	0.127665	0.898414	0.999997
AABR07044794.1	0.374335	8.08633e-05	0.017291	-0.000181146	0.999855	0.999997
AABR07044796.1	0.562638	0.0056796	0.0185292	0.274596	0.783626	0.999997
AABR07044805.1	0.251953	-0.0056344	0.0171901	-0.305246	0.760179	0.999997
AABR07044820.1	0.103405	0.00194906	0.0171901	0.139909	0.888732	0.999997
AABR07044836.1	0.180058	0.00194906	0.0171901	0.130055	0.896523	0.999997
AABR07044837.2	0.105093	0.00194906	0.0171901	0.127665	0.898414	0.999997
AABR07044900.1	25.465	0.0443268	0.104501	0.315757	0.752187	0.999997
AABR07044914.1	5.26119	0.011097	0.0584009	0.13724	0.890841	0.999997
AABR07044925.1	91.6016	-0.0746481	0.126215	-0.786716	0.431448	0.999997
AABR07044940.1	1.50187	-0.0153586	0.035273	-0.33744	0.735785	0.999997
AABR07044952.1	0.357047	-0.00238244	0.0171901	-0.083843	0.933181	0.999997
AABR07044952.2	0.103405	0.00194906	0.0171901	0.139909	0.888732	0.999997
AABR07044959.1	0.180058	0.00194906	0.0171901	0.130055	0.896523	0.999997
AABR07044962.1	14.7444	-0.0381147	0.0872537	-0.400646	0.688681	0.999997
AABR07044980.1	2.45387	0.0112421	0.0409045	0.768213	0.442361	0.999997
AABR07045032.1	7.15052	0.00236626	0.0684829	0.189871	0.84941	0.999997
AABR07045047.1	1.13649	-0.0156716	0.0273239	-0.754612	0.450482	0.999997
AABR07045058.1	0.597055	0.012582	0.0191419	0.773341	0.439321	0.999997
AABR07045071.1	0.244426	-0.0023958	0.0171901	-0.296676	0.766714	0.999997
AABR07045086.1	12.7382	-0.047553	0.0848332	-0.754435	0.450588	0.999997
AABR07045217.1	0.0974273	-0.0056344	0.0171901	-0.296691	0.766703	0.999997
AABR07045297.1	0.0974273	-0.0056344	0.0171901	-0.296691	0.766703	0.999997
AABR07045307.1	2.73059	-0.0466209	0.0454556	-0.775278	0.438175	0.999997
AABR07045321.1	0.388557	0.00766301	0.0172917	0.526094	0.598823	0.999997
AABR07045321.2	0.261576	-0.00996589	0.0171901	-0.500859	0.61647	0.999997
AABR07045322.1	0.851737	-0.0124939	0.0235697	-0.542586	0.587415	0.999997
AABR07045350.1	5.46912	-0.0293509	0.0587112	-0.501549	0.615985	0.999997
AABR07045354.1	0.686816	0.00486026	0.0219496	0.398553	0.690222	0.999997
AABR07045370.1	0.105093	0.00194906	0.0171901	0.127665	0.898414	0.999997
AABR07045373.1	0.0974273	-0.0056344	0.0171901	-0.296691	0.766703	0.999997
AABR07045373.2	2.67865	-0.00429643	0.0451059	-0.201545	0.840272	0.999997
AABR07045403.1	0.277486	-0.00238244	0.0171901	-0.0797175	0.936462	0.999997
AABR07045405.1	0.635849	0.00231581	0.0181171	-0.40835	0.683017	0.999997
AABR07045411.1	0.103405	0.00194906	0.0171901	0.139909	0.888732	0.999997
AABR07045427.1	4.99639	0.00415854	0.0538295	0.173158	0.862527	0.999997
AABR07045431.1	9.53821	0.0114208	0.0764035	0.291483	0.770682	0.999997
AABR07045454.1	0.415308	0.00880366	0.0173628	0.488973	0.624861	0.999997
AABR07045462.1	3.66848	-0.00436447	0.0465636	0.817682	0.413539	0.999997
AABR07045485.1	1.57531	-0.04208	0.0326147	-0.952892	0.340645	0.999997
AABR07045510.1	0.480006	-0.00149254	0.017379	0.114782	0.908618	0.999997
AABR07045621.1	9.36942	0.0167027	0.0739134	0.288583	0.7729	0.999997
AABR07045632.1	0.251953	-0.0056344	0.0171901	-0.305246	0.760179	0.999997
AABR07045658.1	0.202521	-0.00238244	0.0171901	-0.0828017	0.934009	0.999997
AABR07045680.1	59.2143	-0.0750065	0.122353	-0.824568	0.409617	0.999997
AABR07045684.1	1.93173	-0.0192704	0.0381652	-0.280685	0.778952	0.999997
AABR07046628.1	6.62419	0.00718884	0.0665064	0.08638	0.931164	0.999997
AABR07046635.1	1.21088	-0.0139771	0.0311027	-0.718862	0.472226	0.999997
AABR07046669.2	0.210187	0.00520102	0.0171901	0.226671	0.82068	0.999997
AABR07046699.1	0.103405	0.00194906	0.0171901	0.139909	0.888732	0.999997
AABR07046707.1	309.398	0.0458519	0.114874	0.388517	0.697633	0.999997
AABR07046732.1	0.755226	0.00349308	0.0242782	0.27636	0.782272	0.999997
AABR07046745.1	0.251953	-0.0056344	0.0171901	-0.305246	0.760179	0.999997
AABR07046763.1	8.3221	-0.0332334	0.0634475	-0.822596	0.410738	0.999997
AABR07046779.1	1.92517	-0.00156823	0.0381807	0.202661	0.8394	0.999997
AABR07046793.1	0.103405	0.00194906	0.0171901	0.139909	0.888732	0.999997
AABR07046831.1	0.651043	0.00342779	0.0196836	-0.0948415	0.924441	0.999997
AABR07046866.1	0.593945	0.00180959	0.0189921	-0.168245	0.866391	0.999997
AABR07046961.1	14.7897	0.0422205	0.0890675	0.295211	0.767833	0.999997
AABR07046970.1	0.164149	-0.0056344	0.0171901	-0.307972	0.758103	0.999997
AABR07047011.1	13.6076	-0.0989342	0.0860456	-1.21844	0.223055	0.999997
[truncated: 24,018 more rows]

## Sheet: PKC Delta Neurons
gene	baseMean	log2FoldChange	lfcSE	stat	pvalue	padj
Hs6st3	790.226	0.630125	0.126431	5.18939	2.10986e-07	0.000274493
Coro2b	804.571	0.579085	0.117628	5.02024	5.16068e-07	0.000335702
Nnat	2518.52	-0.580326	0.119801	-4.93106	8.17854e-07	0.000354676
Cpe	1551.48	0.511813	0.117216	4.50888	6.51713e-06	0.0021197
Actn2	830.981	0.498145	0.113494	4.40927	1.03718e-05	0.00269873
Klhl2	1368.65	0.446376	0.10524	4.22388	2.40134e-05	0.00520691
Rmdn1	1131.54	-0.477353	0.115641	-4.17058	3.03819e-05	0.0056467
Shc3	1145.89	0.441924	0.112758	3.98013	6.88784e-05	0.0109534
Gnal	2080.8	0.48405	0.116918	3.95739	7.57732e-05	0.0109534
Ldlrad4	711.322	0.471615	0.12044	3.92016	8.84919e-05	0.0115128
Trim9	1803.25	0.390182	0.104069	3.89184	9.94881e-05	0.0117667
Cmip	3026.69	0.371398	0.0983485	3.83469	0.000125724	0.0136306
Gramd1b	1343	0.437157	0.114379	3.80654	0.000140923	0.0136782
Dscaml1	3853.75	0.358597	0.0951322	3.77293	0.00016134	0.0136782
Bcl11b	1324.35	0.399817	0.106308	3.76341	0.000167614	0.0136782
Zdhhc14	1925.51	0.380541	0.100494	3.75341	0.000174449	0.0136782
Brinp1	2865.06	0.366765	0.0971102	3.73143	0.000190393	0.0136782
Ntrk2	3306.61	0.350973	0.0954443	3.72355	0.000196438	0.0136782
Cntn4	671.131	0.429389	0.116171	3.71932	0.000199759	0.0136782
Ptprg	810.083	0.397915	0.111268	3.63905	0.000273642	0.0178004
Mrps6	1677.18	-0.361273	0.102101	-3.59855	0.000319994	0.0198244
Brinp3	1039.97	0.343431	0.107068	3.58272	0.000340036	0.0198899
Dab1	809.135	0.413003	0.112892	3.57396	0.000351628	0.0198899
Grm3	1586.27	0.37623	0.106931	3.51966	0.000432098	0.0234233
Acap2	1321.2	0.371469	0.108886	3.48379	0.000494366	0.0252854
Atxn1	1432.33	0.383437	0.109831	3.47792	0.000505319	0.0252854
Epb41l4b	2124.6	0.380706	0.113231	3.45161	0.000557251	0.0268512
Setbp1	659.155	0.388233	0.115053	3.40762	0.000655314	0.0304487
AC134224.1	3530.63	0.325528	0.0991891	3.37951	0.000726146	0.0325764
Tenm4	3065.33	0.319008	0.0985066	3.28152	0.00103248	0.0447751
Celf5	1134.24	0.384094	0.116636	3.26809	0.00108276	0.0454411
Cdh8	858.581	0.354137	0.110246	3.25877	0.00111896	0.0454928
LOC100361087	2060.75	0.401205	0.11927	3.24386	0.00117921	0.0464894
Pde1a	1159.73	0.352732	0.107141	3.22753	0.00124862	0.0477782
Aff3	1759.96	0.331116	0.102484	3.20093	0.00136984	0.0492457
Ptprd	886.644	0.349493	0.112581	3.19139	0.00141588	0.0492457
Gria1	6923.06	0.307346	0.0962398	3.17995	0.001473	0.0492457
Ttc28	1268.52	0.335756	0.105929	3.17952	0.0014752	0.0492457
Ctnnd2	4541.96	0.298118	0.0935703	3.1745	0.00150094	0.0492457
Sik3	3052.82	0.303345	0.0958721	3.17197	0.00151409	0.0492457
Pde7b	7243.17	0.291226	0.0918349	3.13967	0.00169137	0.0517302
Prickle2	1744.42	0.348198	0.11688	3.13914	0.00169443	0.0517302
Rps6kc1	884.627	0.380524	0.119482	3.1365	0.00170976	0.0517302
Rnf150	1298.28	0.331594	0.106844	3.12034	0.00180643	0.0529261
Gria3	2130.95	0.377928	0.117464	3.11078	0.00186597	0.0529261
Camk4	3981.93	0.300742	0.0978642	3.10993	0.00187133	0.0529261
Wipf3	902.226	0.382382	0.127452	3.08427	0.00204054	0.056484
Gulp1	900.019	0.375775	0.119649	3.03924	0.00237178	0.0627455
Psme4	1447.59	0.319925	0.106129	3.03355	0.00241691	0.0627455
Bach2	1467.32	0.328321	0.10515	3.03062	0.00244049	0.0627455
AABR07060133.1	2526.13	0.292076	0.0974732	3.01114	0.00260273	0.0627455
Fnbp1l	843.506	0.35656	0.113089	3.006	0.00264705	0.0627455
Shisa7	756.283	0.369692	0.121092	3.00498	0.00265601	0.0627455
Spata13	832.852	0.33347	0.110642	2.9996	0.00270336	0.0627455
Anks1b	21219.6	0.272769	0.0913257	2.99766	0.00272065	0.0627455
AABR07052897.3	1044.11	0.349008	0.114115	2.99144	0.00277667	0.0627455
Spred2	1110.56	0.34779	0.116908	2.98677	0.00281946	0.0627455
Adcy9	1221.74	0.320544	0.107448	2.98415	0.00284367	0.0627455
Fat3	1668.24	0.37796	0.121129	2.98395	0.00284549	0.0627455
Gpr158	2271.77	0.288075	0.0981107	2.97222	0.00295656	0.0641082
Chst11	1689.38	0.30686	0.105548	2.95367	0.00314024	0.0669746
Baiap2	2743.1	0.298081	0.101671	2.94415	0.00323844	0.0673711
Cacng8	951.884	0.320661	0.110868	2.94187	0.0032624	0.0673711
Kalrn	8523.71	0.268596	0.0926221	2.9341	0.00334517	0.0680011
Itpr1	1199.63	0.347178	0.118886	2.92761	0.00341582	0.0683689
Atp2b2	2340.12	0.29728	0.102534	2.90783	0.00363946	0.0706868
Dlgap4	898.032	0.309332	0.110355	2.90776	0.00364029	0.0706868
Alcam	3181.94	0.29453	0.101458	2.89259	0.00382082	0.0717952
Dpp6	5337.64	0.288134	0.0983309	2.89004	0.00385194	0.0717952
Atp2b1	1813.6	0.326679	0.114422	2.88914	0.00386292	0.0717952
Ncor2	747.856	0.315656	0.114462	2.86328	0.00419278	0.0762795
Efna5	890.705	0.311968	0.111437	2.86112	0.00422146	0.0762795
Dclk1	4551.89	0.275064	0.0966215	2.83918	0.00452297	0.0801005
Ccdc88a	1010.63	0.313957	0.109307	2.83685	0.00455606	0.0801005
Mapk11	644.695	-0.347798	0.118552	-2.82268	0.00476245	0.0826126
Kcnd3	1945.37	0.304649	0.107722	2.81565	0.00486779	0.0832566
Gpc6	1806.84	0.324399	0.11072	2.81173	0.00492756	0.0832566
Slco3a1	1942.7	0.277104	0.0995051	2.80343	0.00505619	0.0835442
Myt1l	4744.71	0.272016	0.0962047	2.80236	0.00507302	0.0835442
Cux1	926.154	0.316615	0.112391	2.79498	0.00519029	0.084407
Scn8a	1557.76	0.310252	0.113086	2.79068	0.00525978	0.0844812
Hs2st1	828.831	0.315853	0.11429	2.78338	0.00537963	0.0853525
Osbpl8	1612.67	0.287468	0.104438	2.75393	0.00588849	0.0911094
Cacna2d1	2028.47	0.288847	0.103886	2.74475	0.00605577	0.0911094
Arid1b	1806.09	0.289625	0.105431	2.74403	0.00606909	0.0911094
Shank2	2367.34	0.264185	0.0995717	2.74143	0.00611733	0.0911094
Arpp21	2335.09	0.295531	0.105326	2.73919	0.006159	0.0911094
Cacna1a	2121.74	0.297397	0.108757	2.739	0.00616267	0.0911094
Sipa1l1	1252.46	0.28423	0.104867	2.733	0.00627605	0.0917431
Fam189a1	1532.71	0.267744	0.102462	2.70303	0.00687115	0.0993263
Nell2	1433.35	0.303614	0.114558	2.68876	0.00717171	0.102532
Bcr	1345.76	0.306411	0.114872	2.67938	0.00737584	0.102851
Iqcg	692.848	-0.309236	0.123632	-2.67883	0.00738805	0.102851
Dock4	833.127	0.298138	0.113029	2.67688	0.0074312	0.102851
Ly6h	1076.21	-0.302423	0.110657	-2.66423	0.00771641	0.105087
Hcn1	6291.63	0.251895	0.0940389	2.66258	0.00775431	0.105087
Stxbp5l	2221.01	0.262594	0.099215	2.64173	0.00824846	0.110631
Ubash3b	1622.09	0.386169	0.158545	2.6344	0.00842872	0.111841
Fgfr1	821.3	0.30342	0.115282	2.63111	0.00851054	0.111841
Tmtc2	668.463	0.296775	0.114604	2.60714	0.00913013	0.116784
Cnksr2	3416.53	0.261394	0.100052	2.60649	0.00914742	0.116784
Bcl2	776.827	0.32286	0.125599	2.60416	0.00920996	0.116784
Large1	3271.72	0.258677	0.100057	2.60283	0.00924579	0.116784
Sez6l	1914.05	0.297813	0.122719	2.59863	0.00935965	0.117086
Rbfox1	6759.25	0.238356	0.093085	2.57383	0.010058	0.124623
Cdh10	734.221	0.312651	0.117829	2.5653	0.0103088	0.124889
Tulp4	744.803	0.288735	0.114971	2.55518	0.0106133	0.124889
Ubb	941.324	-0.307555	0.11747	-2.55279	0.0106864	0.124889
Meis2	4924.86	0.287434	0.107683	2.55271	0.0106889	0.124889
Fyn	1091.06	0.265727	0.10657	2.55188	0.0107144	0.124889
Mapk10	2494.24	0.247501	0.0972507	2.5498	0.0107786	0.124889
Klhl29	4159.48	0.246708	0.096721	2.54583	0.0109018	0.124889
Nmnat2	2192.1	0.245637	0.0995593	2.54313	0.0109864	0.124889
Cntn3	1807.15	0.287377	0.111383	2.54154	0.0110364	0.124889
Rps6ka5	2368.88	0.264929	0.108325	2.53983	0.0110907	0.124889
Ptprt	1059.15	0.278638	0.112153	2.53842	0.0111354	0.124889
Nt5e	731.438	0.265659	0.114314	2.53058	0.0113873	0.126623
Unc79	2835.62	0.260542	0.102223	2.52698	0.0115048	0.126846
Dapk1	1821.99	0.254375	0.102776	2.51923	0.0117612	0.128583
Arl15	2384.67	0.248981	0.0995854	2.51027	0.0120637	0.130791
Tmsb4x	998.782	-0.289831	0.110073	-2.50286	0.0123196	0.132461
Cdh2	1437.28	0.262052	0.106529	2.48115	0.0130958	0.138288
Arhgap21	838.592	0.272707	0.11184	2.47963	0.013152	0.138288
Homer1	1774.86	0.278554	0.110161	2.47886	0.0131804	0.138288
Mcf2l	749.651	0.291109	0.115622	2.45658	0.0140268	0.145991
Egfem1	814.831	0.288482	0.11657	2.45124	0.0142366	0.146999
Tnik	3130.94	0.239816	0.0978625	2.44675	0.0144151	0.14767
Pkia	702.864	0.287784	0.120669	2.44028	0.0146758	0.149094
Plcxd3	993.024	0.276443	0.123417	2.43764	0.0147833	0.149094
Tmem132b	787.256	0.315261	0.127308	2.42822	0.015173	0.149746
Caly	648.569	-0.281426	0.117323	-2.42803	0.015181	0.149746
Atp8a2	1495.9	0.270949	0.109721	2.42774	0.0151933	0.149746
Adgrl3	4795.44	0.231159	0.0972174	2.4089	0.0160005	0.156516
Stox2	1473.64	0.25243	0.104545	2.40585	0.0161347	0.156651
Ric8b	721.456	0.284308	0.121805	2.3914	0.0167841	0.161749
Adam23	1813.1	0.240927	0.10093	2.38179	0.0172286	0.164811
Ncam1	1105.14	0.249357	0.108424	2.36908	0.0178324	0.169343
Ube3a	4279.33	-0.246106	0.112785	-2.36561	0.0180003	0.169635
Rai1	729.356	0.279765	0.121319	2.36187	0.0181828	0.169635
Plxdc2	1616.71	0.268375	0.108176	2.36042	0.0182544	0.169635
Camta1	2644.17	0.243008	0.1044	2.35582	0.0184817	0.17053
Kdm5b	763.17	0.261774	0.113058	2.33729	0.0194244	0.176743
Ext1	2344.84	0.230478	0.0976863	2.33724	0.0194268	0.176743
Hacd2	681.023	0.276773	0.116408	2.31306	0.0207196	0.185664
Rps6ka2	1140.9	0.254528	0.112985	2.31	0.020888	0.185664
Mycbp2	936.345	0.261318	0.113023	2.30972	0.0209036	0.185664
Bcat1	2886.46	0.220386	0.0969951	2.3044	0.0212	0.185664
Unc13c	892.73	-0.279871	0.120126	-2.30408	0.0212182	0.185664
Fkbp11	957.27	0.263074	0.115621	2.30327	0.0212636	0.185664
Cpne7	757.906	0.276786	0.115946	2.29768	0.0215798	0.186735
Zfp385d	1598.23	-0.242554	0.105882	-2.29605	0.0216733	0.186735
Nebl	3663.94	0.213588	0.0953727	2.28559	0.0222781	0.190683
Astn2	1380.54	0.233013	0.103694	2.27449	0.0229367	0.194151
Nr3c2	2421.09	0.278491	0.119304	2.2726	0.0230502	0.194151
Rab6b	703.376	0.26354	0.119321	2.26959	0.0232324	0.194151
Tmem65	689.047	0.26418	0.116288	2.26881	0.0232802	0.194151
Ksr1	792.899	0.250974	0.113665	2.26066	0.0237804	0.197059
Plcb1	3884.36	0.214784	0.0947249	2.25393	0.0242007	0.199273
Dgki	3165.47	0.256381	0.10984	2.25028	0.0244309	0.199903
Gad1	1262.42	0.243165	0.106222	2.24522	0.0247541	0.201282
Smpd3	1138.37	0.250412	0.116225	2.23878	0.0251705	0.202259
Agap1	1606.67	0.239467	0.109073	2.23855	0.0251853	0.202259
Dennd4a	738.863	0.264808	0.11484	2.23357	0.0255112	0.203162
Dlgap1	7139.63	0.207886	0.0929727	2.23069	0.025702	0.203162
Slc4a4	999.072	0.276736	0.120459	2.22972	0.0257662	0.203162
Trio	1535.1	0.23664	0.106952	2.22089	0.0263582	0.206263
Mctp1	4579.93	0.236619	0.103363	2.21915	0.0264765	0.206263
Dgkb	9423.91	0.2026	0.0922333	2.20885	0.0271851	0.210522
Syn3	1926.92	0.216545	0.100893	2.20373	0.0275431	0.212033
Lzts1	688.961	0.258225	0.118212	2.19362	0.0282626	0.216292
Sorcs1	3967.96	0.207159	0.0951617	2.18451	0.0289246	0.220064
Mest	1096.19	-0.33113	0.157984	-2.17945	0.0292986	0.221613
Man2a1	770.014	0.245809	0.115869	2.16921	0.0300669	0.225779
Cntn1	831.165	0.245189	0.113988	2.16684	0.0302469	0.225779
Fbxl17	2064.41	0.215954	0.100358	2.16509	0.0303808	0.225779
Oxr1	2446.06	0.210912	0.0999121	2.16297	0.0305435	0.225779
Eif4g3	1343.16	0.229103	0.106494	2.1576	0.0309591	0.227558
Nkain3	4232.3	-0.20947	0.0948108	-2.1523	0.0313736	0.229309
Lrfn5	5309.29	0.197211	0.0928173	2.14858	0.0316674	0.230163
Med13l	916.578	0.249608	0.113801	2.14378	0.0320502	0.231652
Kctd1	652.164	0.284945	0.128865	2.13854	0.0324727	0.232138
Arhgap26	2178.53	0.216554	0.100082	2.13852	0.0324744	0.232138
Map2	7325.61	0.212274	0.100062	2.13569	0.0327045	0.232505
Epha5	2343.15	0.213545	0.101683	2.12917	0.0332399	0.235027
Kcnq3	2559.72	0.209035	0.10139	2.11442	0.0344792	0.242472
Rcan2	672.992	0.26658	0.122666	2.10872	0.0349687	0.244032
Plxna2	1591.51	0.257046	0.117006	2.10748	0.035076	0.244032
Smad3	738.166	0.266662	0.125753	2.09147	0.0364856	0.252488
Herc1	2101	0.210207	0.100098	2.0832	0.0372328	0.256295
Cyfip2	1390.21	0.234054	0.113956	2.07839	0.0376733	0.257963
Nfasc	1049.55	0.223671	0.108527	2.07382	0.038096	0.25885
Nav1	1043.58	0.228008	0.114811	2.07128	0.0383328	0.25885
Cdk10	1276.74	-0.236265	0.113132	-2.07056	0.0383997	0.25885
Atp6v0b	1207.62	-0.235294	0.111289	-2.06786	0.0386531	0.259215
Samd5	1592.03	0.231216	0.109167	2.06249	0.0391608	0.261273
AABR07051518.1	776	0.224065	0.118055	2.05203	0.0401671	0.26531
Grik5	1202.83	0.220902	0.109906	2.05196	0.0401737	0.26531
Sfpq	792.329	0.23929	0.112282	2.04595	0.0407615	0.266054
Cdc42bpa	1613.28	0.212809	0.10288	2.04535	0.0408201	0.266054
Grm5	12254.7	0.193092	0.0934911	2.04454	0.0408999	0.266054
Acvr2a	1347.17	0.22899	0.112082	2.03123	0.0422318	0.273291
Cacnb4	1109.18	0.236075	0.111156	2.02925	0.0424326	0.273291
Prnp	715.596	-0.242552	0.120575	-2.02129	0.0432502	0.277185
Plxna4	2388.44	0.200606	0.09998	2.01904	0.043483	0.27731
Ptprk	778.14	0.225156	0.113471	2.00429	0.0450387	0.285831
Fgf14	4082.76	0.18704	0.0949332	2.00143	0.0453458	0.286383
Xkr6	795.593	0.223401	0.113219	1.99528	0.0460121	0.28672
Lrrc7	7938.93	0.194723	0.0965548	1.99252	0.0463144	0.28672
Kcnma1	5513.99	0.199128	0.0979824	1.99129	0.046449	0.28672
Eif1	858.703	-0.230736	0.116807	-1.98866	0.0467386	0.28672
Stk39	718.553	0.227178	0.113527	1.98798	0.0468135	0.28672
Slc8a1	4503.98	0.216834	0.106284	1.98737	0.0468812	0.28672
Nrxn2	902.094	0.231417	0.115195	1.98574	0.0470619	0.28672
Kcnab1	5185.08	0.198824	0.100675	1.98484	0.0471623	0.28672
Pds5b	1061.76	0.210979	0.108015	1.96899	0.0489537	0.296227
Bsn	852.233	0.217613	0.111748	1.96456	0.0494649	0.297934
Braf	1550.14	0.223781	0.111248	1.95908	0.0501039	0.3002
Zmiz1	1011.66	0.203168	0.10774	1.95518	0.0505617	0.3002
Cttnbp2	3194.03	0.231755	0.111907	1.95475	0.0506121	0.3002
Npas2	2108.3	0.207388	0.105636	1.95347	0.050764	0.3002
Nrxn3	24655.9	0.185893	0.0946842	1.95074	0.0510881	0.30075
Zmynd11	808.407	0.218328	0.114106	1.94368	0.0519344	0.303278
Tmem260	672.552	0.227912	0.115112	1.94321	0.0519911	0.303278
Igf1r	684.422	0.227306	0.119851	1.9398	0.0524037	0.303278
Mrtfa	888.381	0.230446	0.118653	1.93942	0.0524501	0.303278
Stx1b	796.419	0.219347	0.114531	1.93305	0.05323	0.305185
Hecw2	849.704	0.216847	0.114292	1.9329	0.0532491	0.305185
Sez6l2	1015.54	-0.217185	0.109184	-1.93087	0.0534986	0.305212
Ablim2	1399.14	0.213301	0.112608	1.92767	0.053896	0.305212
Add1	874.603	0.209503	0.110261	1.92718	0.0539576	0.305212
Atp8a1	1574.24	0.198574	0.10525	1.91564	0.055411	0.312077
Rasgrf1	697.508	0.273241	0.131944	1.9102	0.0561077	0.313288
Apba2	1152.5	0.201848	0.108072	1.90641	0.0565966	0.313288
Zfp629	1529.58	-0.212241	0.11459	-1.90613	0.056633	0.313288
Gabrg3	5457.96	0.189364	0.101209	1.90496	0.0567858	0.313288
AABR07057765.1	6257.38	0.181379	0.0935005	1.90461	0.0568302	0.313288
Pde7a	865.355	0.210365	0.111365	1.89629	0.0579221	0.317961
AABR07060487.1	6981.89	0.189263	0.0962055	1.89152	0.0585554	0.318414
Asic2	1057.34	0.217499	0.116162	1.89047	0.0586954	0.318414
Arhgef7	756.261	0.211309	0.115151	1.88943	0.0588348	0.318414
Zfand3	1404.25	0.196065	0.106573	1.88832	0.0589836	0.318414
Itm2b	731.485	-0.241913	0.122506	-1.88556	0.0593541	0.319089
Camk2b	758.071	0.224157	0.11964	1.88091	0.0599844	0.321039
Lamc1	671.372	0.221838	0.123052	1.87925	0.0602102	0.321039
Rnf13	657.644	-0.220024	0.115746	-1.87705	0.060511	0.321326
Stxbp5	766.991	0.233827	0.120804	1.86949	0.0615543	0.325537
AABR07048878.1	846.912	0.222339	0.116581	1.85653	0.0633777	0.331603
Lrrtm3	4048.54	0.202163	0.103995	1.85626	0.0634166	0.331603
Daam1	749.939	0.211605	0.121684	1.85577	0.0634866	0.331603
Peak1	707.837	0.222334	0.115985	1.85318	0.063856	0.331603
Sptbn4	1721.9	0.198068	0.106309	1.85235	0.0639757	0.331603
Pcsk2	1452.63	0.207867	0.1166	1.84471	0.0650803	0.33599
Eml5	1076.69	0.220472	0.116543	1.84153	0.0655443	0.337048
Slc2a13	1171.46	0.184374	0.106405	1.83399	0.0666552	0.340911
Sorbs1	1148.84	0.190254	0.108063	1.83289	0.0668197	0.340911
Nsd3	1282.17	0.197331	0.105368	1.83097	0.0671051	0.34103
Spock3	1726.26	0.191651	0.106081	1.82868	0.0674469	0.341433
Rgs7	788.962	0.213624	0.120739	1.81883	0.0689367	0.343963
Cadps	4285.98	0.1689	0.094795	1.81842	0.0690005	0.343963
Galnt16	2040.82	0.179052	0.106772	1.81781	0.0690935	0.343963
Nav2	1239.15	0.188537	0.108723	1.81727	0.0691752	0.343963
Lrp6	825.203	0.205659	0.113369	1.81666	0.0692685	0.343963
AABR07001382.1	2434.37	0.216926	0.118083	1.81304	0.069825	0.345408
Abl2	2013.65	0.180922	0.099879	1.80677	0.0707974	0.348892
Rapgef4	2993.04	-0.17872	0.0983207	-1.80091	0.0717174	0.351078
Wwp1	796.571	-0.197988	0.111597	-1.80051	0.0717807	0.351078
Sema3e	843.087	0.196986	0.111863	1.79668	0.0723863	0.352714
Mkln1	834.42	0.209418	0.115712	1.79417	0.0727866	0.352781
Rbms3	2714.69	0.196339	0.105021	1.79319	0.0729425	0.352781
Brwd1	706.622	0.201634	0.114509	1.78533	0.0742081	0.356799
Sobp	879.431	0.191586	0.109576	1.7821	0.0747326	0.356799
Adcy5	1832.25	0.235846	0.123615	1.78168	0.0748014	0.356799
Adarb1	1010.95	0.20708	0.113537	1.78126	0.0748701	0.356799
Thsd7a	1771.11	-0.192537	0.106263	-1.77832	0.0753509	0.357779
Ubr2	1292.4	0.186566	0.105703	1.7757	0.0757827	0.358434
Nf1	1871.24	0.180776	0.102343	1.77414	0.0760398	0.358434
Ptk2	1537.68	0.177856	0.102338	1.76575	0.0774377	0.363706
AC134224.3	227478	-0.177221	0.0939858	-1.76272	0.0779481	0.364466
Mark3	1420.34	0.186707	0.105522	1.76142	0.0781669	0.364466
Ptpn5	721.844	0.239605	0.131245	1.7588	0.0786121	0.364466
Celf2	11853.9	0.170187	0.0951165	1.75688	0.0789383	0.364466
Man1a2	807.657	0.203326	0.114519	1.75652	0.0790003	0.364466
Ash1l	2104.99	0.171896	0.0998324	1.74556	0.0808883	0.36519
Dcp1a	783.07	-0.205897	0.116314	-1.74548	0.0809021	0.36519
Plekha5	1247.33	0.230213	0.125182	1.74504	0.0809778	0.36519
Rbfox2	2947.21	0.169292	0.0990652	1.74376	0.0812015	0.36519
Clec16a	948.109	0.183387	0.110671	1.74292	0.0813476	0.36519
Pde10a	3889.18	0.265504	0.153911	1.74282	0.0813647	0.36519
Bin1	874.841	0.18514	0.112157	1.74184	0.0815358	0.36519
Pdzrn4	671.878	0.203993	0.12162	1.74183	0.0815374	0.36519
Vat1l	2171.22	0.169981	0.0991634	1.73754	0.0822912	0.36519
Arpc2	777.341	0.197225	0.112866	1.73668	0.0824441	0.36519
Gabrg2	768.967	-0.185394	0.114546	-1.73524	0.0826987	0.36519
Chn2	933.089	0.230621	0.123225	1.73493	0.0827533	0.36519
Btbd9	1059.64	0.184797	0.109657	1.73439	0.0828495	0.36519
Dlg2	8618.44	0.161477	0.0916135	1.73188	0.0832953	0.36519
Prkcb	1699.43	0.183712	0.10735	1.73049	0.0835429	0.36519
Maml2	2234.49	0.192638	0.116345	1.72962	0.0836987	0.36519
Adgrl1	679.02	0.19268	0.114356	1.72833	0.0839292	0.36519
Magi2	2678.04	0.165303	0.098626	1.72585	0.0843748	0.365906
Slc24a2	918.073	0.174291	0.112263	1.72409	0.0846922	0.366061
Sptan1	1943.33	0.178089	0.104601	1.71572	0.0862142	0.37101
Erc2	2684.37	0.186189	0.103906	1.71432	0.0864694	0.37101
Nrg1	787.876	0.213466	0.117474	1.71219	0.086862	0.37101
Eml6	1420.36	0.172469	0.104261	1.71156	0.0869778	0.37101
Ripor2	1420.54	0.183656	0.105308	1.70294	0.08858	0.374938
Mprip	1208.66	0.174766	0.10637	1.70191	0.088773	0.374938
Far1	651.368	0.197358	0.115012	1.70147	0.0888545	0.374938
Rap1gds1	1066.71	0.175498	0.107912	1.70011	0.0891097	0.374938
Zfp532	743.046	0.199407	0.120162	1.69889	0.0893395	0.374938
Ptprm	1458.35	0.192643	0.115698	1.69366	0.0903302	0.377877
Tox2	991.866	-0.182606	0.111317	-1.69194	0.090658	0.378032
Ppp2r2b	4582.77	0.168697	0.0996985	1.67777	0.093391	0.387429
AABR07033882.1	2884.34	0.186487	0.107751	1.67718	0.0935071	0.387429
Vps53	752.672	0.186229	0.114671	1.66951	0.0950156	0.392361
Gab2	677.53	0.188813	0.114454	1.66808	0.0953005	0.392361
Mapkap1	688.796	0.199027	0.116509	1.66581	0.0957521	0.392976
Smarca4	832.192	0.177146	0.11268	1.66399	0.0961145	0.393223
Abat	750.817	0.191	0.116814	1.6616	0.0965927	0.393803
Mark2	911.186	0.191566	0.11312	1.66	0.0969139	0.393803
Agtpbp1	697.002	0.193041	0.117995	1.65876	0.0971642	0.393803
Prkce	1192.26	0.178106	0.110468	1.65568	0.0977876	0.395099
Shank3	712.368	0.191447	0.114738	1.65361	0.0982061	0.395561
Tspan5	1405.12	0.161185	0.104527	1.65037	0.0988674	0.396995
Ptprj	1079.6	0.195895	0.111842	1.64779	0.099396	0.397679
Pak3	750.363	0.176859	0.112494	1.64656	0.0996491	0.397679
Cap2	1581.38	0.187638	0.109597	1.64	0.101005	0.401857
Sergef	1311.83	0.181706	0.112068	1.63719	0.101591	0.402255
Xpo6	649.088	0.183561	0.115868	1.63656	0.101723	0.402255
Zfp609	700.5	0.189076	0.116156	1.63372	0.102317	0.403378
Csnk1a1	1021.66	0.190432	0.110318	1.62304	0.10458	0.411052
Nfat5	838.101	0.186147	0.111381	1.61851	0.105554	0.413418
Dnmt3a	811.643	0.204522	0.125299	1.61728	0.105817	0.413418
Tacc2	2076.38	-0.158767	0.100514	-1.60717	0.108017	0.419914
Med15	800.2	0.176742	0.11331	1.60668	0.108125	0.419914
Fstl5	1127.62	0.161703	0.108516	1.60133	0.109304	0.423227
Eps15l1	655.468	0.18174	0.118881	1.59783	0.110081	0.423583
Dync1i1	2892.7	0.152401	0.0974087	1.59628	0.110427	0.423583
Csmd2	832.981	0.178791	0.115262	1.59594	0.110502	0.423583
Camk2a	2329.84	0.166433	0.108861	1.59506	0.110698	0.423583
Kif21a	842.958	0.181638	0.113862	1.59019	0.111792	0.425288
Pdzd2	1197.14	-0.167931	0.119451	-1.59017	0.111797	0.425288
Gfod1	957.828	0.177449	0.114826	1.58725	0.112456	0.426544
Nlk	1226.15	0.167444	0.105201	1.58485	0.113	0.427362
Atrx.1	792.105	0.195218	0.116775	1.58157	0.113747	0.428338
Tango2	657.161	0.181226	0.117147	1.58083	0.113916	0.428338
AABR07027306.1	1646.77	0.263306	0.155592	1.57704	0.114786	0.429852
AABR07035916.1	6688.85	0.150244	0.0935678	1.5762	0.11498	0.429852
Slc44a1	903.758	0.170659	0.10974	1.57426	0.115427	0.43029
Chsy3	2705.77	0.167972	0.106951	1.57152	0.116062	0.4311
Limch1	2473.56	0.149732	0.0976586	1.57029	0.116349	0.4311
Nipbl	754.562	0.183134	0.113752	1.56841	0.116784	0.4311
Zfp407	655.333	0.180679	0.114852	1.56762	0.11697	0.4311
Lrrtm4	17765.4	0.158817	0.099756	1.56379	0.117867	0.433177
Chd9	1372.1	0.164004	0.10343	1.56042	0.118661	0.433955
Syndig1	1130.44	0.203494	0.123532	1.56006	0.118746	0.433955
Ppp3ca	8841.76	0.149567	0.0957937	1.55335	0.12034	0.43855
Adam22	776.458	0.17205	0.116388	1.54762	0.121715	0.442322
Adgrb3	16575.5	0.13998	0.0910868	1.54468	0.122424	0.443291
Jazf1	2148.95	0.1544	0.100024	1.54369	0.122663	0.443291
Zfhx3	1319.3	0.196618	0.122263	1.53606	0.124523	0.448766
Bicdl1	1133.41	0.157745	0.107727	1.53243	0.125415	0.449704
AABR07068161.1	4876.15	0.163904	0.111896	1.53089	0.125796	0.449704
Mboat2	922.387	0.169897	0.114563	1.53079	0.12582	0.449704
Sh3gl2	927.299	0.159715	0.109063	1.51584	0.129559	0.461799
Sgip1	1527.1	0.160512	0.105262	1.50996	0.131053	0.465848
Uvrag	1011.52	0.163076	0.109533	1.4992	0.133821	0.474389
Fut9	1111.21	0.181223	0.120382	1.4922	0.135647	0.476187
Brd4	874.534	0.162972	0.109851	1.49179	0.135753	0.476187
Map6	667.523	0.170334	0.11685	1.49127	0.135891	0.476187
Apba1	2006.19	0.145052	0.100324	1.49106	0.135945	0.476187
Cnih3	1702.3	0.173189	0.114208	1.48963	0.136322	0.476187
Rgs9	759.593	0.193277	0.130985	1.48855	0.136607	0.476187
Ccdc57	762.047	0.179825	0.120418	1.48747	0.13689	0.476187
Ranbp9	898.415	0.16666	0.111042	1.47885	0.139181	0.482866
Ank3	4986.87	0.154729	0.104971	1.47389	0.140511	0.486181
Ankrd17	1172.22	0.156002	0.105203	1.46829	0.142026	0.488615
Gria4	4193.53	0.142691	0.0974586	1.46744	0.142258	0.488615
Hdac4	1433.09	0.155053	0.116335	1.46713	0.142341	0.488615
AABR07017145.2	1210.7	0.151293	0.10526	1.46452	0.143051	0.489762
Kmt2e	1557.2	0.145878	0.101849	1.46223	0.143679	0.490622
Armc8	1032.55	-0.142294	0.109735	-1.45624	0.145328	0.494951
Rerg	972.352	0.158469	0.113738	1.45366	0.146041	0.496083
Ncam2	942.516	0.168158	0.117167	1.45089	0.146811	0.497397
Clip1	1100.83	0.151602	0.106812	1.44591	0.148201	0.500449
Hectd4	808.866	0.150087	0.113438	1.44492	0.148481	0.500449
Myo5a	857.067	0.164337	0.111394	1.4418	0.149358	0.502104
Pde9a	1352.38	0.145535	0.106532	1.43922	0.150088	0.50316
Tcf20	1521.95	0.153165	0.105831	1.43796	0.150445	0.50316
Ppip5k2	754.201	0.18887	0.126252	1.43633	0.150908	0.503415
Uba52	901.747	-0.167757	0.118326	-1.4308	0.152488	0.507382
Nrgn	1043.1	-0.149235	0.109356	-1.42824	0.153221	0.507552
Yeats2	2117.65	-0.147937	0.105001	-1.42791	0.153319	0.507552
Klhdc10	1784.18	-0.143048	0.107839	-1.42345	0.154605	0.51051
Ip6k2	765.523	0.164341	0.113049	1.42074	0.155392	0.510663
Rabep1	1111.17	0.148314	0.106267	1.42048	0.155467	0.510663
Me3	2160.61	0.132373	0.10209	1.41833	0.156094	0.510663
Top1	965.084	0.149405	0.108606	1.4179	0.156221	0.510663
Arid2	725.015	0.160029	0.116942	1.41528	0.156988	0.511882
Itsn2	681.443	0.162035	0.114622	1.40776	0.159203	0.517806
Fam214a	783.123	0.170734	0.116958	1.40589	0.159756	0.518311
Mau2	783.354	-0.166222	0.114552	-1.40347	0.160477	0.519353
Mark1	933.348	0.166441	0.117535	1.39684	0.162461	0.524472
Tbl1x	724.851	0.157547	0.114756	1.39546	0.162876	0.524508
Vps13d	828.075	0.148101	0.110559	1.3857	0.165838	0.531208
Slit3	716.533	0.163586	0.116604	1.38536	0.165941	0.531208
Chka	820.534	0.167973	0.118444	1.38349	0.166513	0.531208
Ppm1h	1463.22	0.128255	0.10282	1.38325	0.166589	0.531208
Ptchd4	1090.04	0.17916	0.119525	1.37948	0.167747	0.532426
Synj1	985.226	0.152242	0.11095	1.37934	0.16779	0.532426
Huwe1	908.51	0.152422	0.111936	1.36831	0.171216	0.541977
Npepo	1338.96	0.14213	0.104765	1.36599	0.171942	0.54201
Gabra4	1137	0.188467	0.125813	1.36561	0.17206	0.54201
Usp34	1152.89	0.15062	0.107679	1.362	0.173199	0.543096
Focad	1382.79	0.14413	0.11022	1.36187	0.17324	0.543096
5330417C22Rik	740.959	0.148045	0.113789	1.35926	0.174063	0.544365
Git2	738.77	0.169276	0.120982	1.35751	0.174619	0.544795
Elmo1	1566.7	0.17464	0.122972	1.35511	0.175383	0.54587
Pkp4	1275.48	0.142221	0.109539	1.35364	0.175852	0.546022
Ccser1	1272.68	0.143092	0.104998	1.35136	0.176579	0.546125
Kat6b	746.744	0.172007	0.122764	1.34962	0.177137	0.546125
Bcl11a	1636.13	0.159376	0.115139	1.34867	0.177444	0.546125
Mtmr7	1013.76	0.149881	0.108151	1.34591	0.17833	0.546125
Tmem175	1097.09	-0.145212	0.110326	-1.34525	0.178545	0.546125
Wdr7	1067.91	0.140647	0.106527	1.34472	0.178717	0.546125
Opcml	7946.55	0.131023	0.0955369	1.34439	0.178823	0.546125
Cdc42se2	797.887	-0.157356	0.118167	-1.34088	0.179959	0.548307
Trim37	1071.58	-0.142975	0.112	-1.33865	0.180684	0.54923
Ubr5	791.654	0.163076	0.122026	1.33584	0.181602	0.550732
Ppp2r2a	792.293	0.160987	0.115091	1.33367	0.182311	0.551596
Elmod1	1821.42	0.178804	0.122653	1.33159	0.182993	0.552377
Ddx17	809.886	0.183937	0.124509	1.32986	0.183566	0.552821
AABR07070046.1	1735.93	-0.145811	0.11471	-1.32795	0.184193	0.553431
Robo2	4396.93	0.142599	0.0984796	1.32002	0.186828	0.556133
Ankrd55	749.061	-0.159017	0.112425	-1.31991	0.186863	0.556133
Pde1c	676.643	0.258688	0.158388	1.3199	0.186868	0.556133
Car10	1464.16	0.128497	0.11637	1.31882	0.187231	0.556133
Thra	784.334	-0.146887	0.114561	-1.31777	0.18758	0.556133
Atp6v0a1	1636.09	0.13428	0.103217	1.31754	0.187658	0.556133
Flnb	880.767	0.164208	0.119381	1.31377	0.188925	0.55726
Dennd1a	2252.21	0.12945	0.0983194	1.3127	0.189283	0.55726
Rabgap1l	2127.42	0.138014	0.10531	1.31259	0.189323	0.55726
Dpyd	2172.42	-0.138005	0.107547	-1.30892	0.190561	0.559639
Cdh13	3072.21	0.130804	0.0979068	1.30722	0.191136	0.560064
Fry	2019.97	0.139754	0.104656	1.30248	0.192752	0.563528
Trim44	669.694	-0.15213	0.117029	-1.30003	0.193592	0.564714
Sntg1	1370.49	0.133643	0.121892	1.29655	0.194788	0.565074
Nsf	1892.89	0.128911	0.100661	1.2961	0.19494	0.565074
Ryr3	2564.23	0.147098	0.110561	1.29464	0.195445	0.565074
Cdc14b	962.184	0.13968	0.114029	1.29347	0.195849	0.565074
Clasp2	2143.09	0.128666	0.0999033	1.29336	0.195887	0.565074
Cadm1	1043.42	0.129896	0.106778	1.29115	0.196652	0.56588
Rfx3	2389.98	-0.124117	0.098801	-1.28945	0.197242	0.56588
Nlgn1	15562	0.119315	0.0920939	1.28879	0.197471	0.56588
Cacna1e	5092.37	0.125976	0.0959104	1.28672	0.198193	0.566701
Khdrbs2	2690.44	0.125895	0.0995743	1.28292	0.199522	0.568993
Mapt	2653.48	0.129423	0.102752	1.28074	0.200283	0.568993
Msra	810.612	0.147229	0.117838	1.28068	0.200306	0.568993
Phlpp1	940.424	0.141082	0.109963	1.27724	0.201517	0.570124
Slc35f3	1346.72	0.132275	0.105862	1.27706	0.201581	0.570124
Ptbp2	1309.43	-0.133384	0.107192	-1.27171	0.203478	0.572075
Zzef1	713.375	0.141679	0.113256	1.27069	0.203837	0.572075
App	2539.33	0.128561	0.0987393	1.27016	0.204026	0.572075
Znrf1	992.741	0.134603	0.109544	1.26807	0.204773	0.572075
Nkain2	6632.44	0.115922	0.0934119	1.26662	0.205292	0.572075
Osbpl10	902.3	0.133379	0.11392	1.26649	0.205337	0.572075
Sptbn1	1673.88	0.130492	0.104694	1.26182	0.207013	0.572075
Htt	874.139	0.135278	0.113967	1.2608	0.207382	0.572075
Cntnap5b	1921.09	0.120428	0.102854	1.26013	0.207621	0.572075
Trim2	723.085	0.134312	0.115041	1.25973	0.207766	0.572075
Rapgef6	2250.22	0.126271	0.0984872	1.25898	0.208038	0.572075
Nckap1	764.944	0.145162	0.115332	1.25854	0.208195	0.572075
Pde8b	1955.69	0.13066	0.100694	1.25843	0.208235	0.572075
Synpr	1565.36	0.140169	0.107006	1.2579	0.208427	0.572075
Pld5	2106.72	-0.152606	0.105257	-1.25593	0.209141	0.572827
Pnisr	1584.87	0.13577	0.112667	1.25159	0.210721	0.57516
Snap91	1410.62	0.125538	0.104606	1.25116	0.210877	0.57516
Gripap1	786.142	0.15221	0.114907	1.24848	0.211857	0.576623
Arhgef12	889.871	0.131314	0.110871	1.24568	0.212881	0.576822
Robo1	4310.11	0.126999	0.0987341	1.24502	0.213126	0.576822
Akap8l	1292.26	-0.134508	0.105465	-1.24212	0.214193	0.576822
Igsf11	892.673	0.166727	0.120609	1.24167	0.214359	0.576822
Ndufc2	687.465	-0.148212	0.11531	-1.24111	0.214567	0.576822
Cacnb2	3590.91	0.122562	0.098305	1.24036	0.214842	0.576822
Cdh9	1312.07	0.14907	0.1047	1.23984	0.215034	0.576822
P3h3	726.626	0.133567	0.11478	1.23492	0.216861	0.580527
Grin2b	8283.82	0.115629	0.0927444	1.23211	0.217907	0.581292
Zcchc9	1757.21	-0.126081	0.104776	-1.23116	0.218263	0.581292
Usp47	771.08	0.135882	0.112502	1.23056	0.218487	0.581292
Grb2	872.011	0.135854	0.111924	1.22904	0.219055	0.581387
Pid1	1073.29	0.134758	0.11409	1.22808	0.219417	0.581387
Prkag2	1288.27	0.134415	0.109866	1.22659	0.219975	0.581682
Ncor1	1150.99	0.13561	0.107929	1.22257	0.221491	0.584504
Pkig	2060.94	-0.123381	0.111291	-1.21787	0.223274	0.586557
Snx29	671.079	0.13427	0.115346	1.21709	0.22357	0.586557
Ppp1r9a	1076.27	0.143197	0.113855	1.2145	0.224557	0.586557
Cdk13	984.727	0.135421	0.109138	1.2126	0.225284	0.586557
Rev3l	1249.59	0.137558	0.106332	1.20988	0.226325	0.586557
Cst3	793.672	-0.222431	0.157262	-1.20949	0.226476	0.586557
Slc22a23	712.537	0.137396	0.129049	1.20717	0.227367	0.586557
Sorbs2	3706.95	0.120642	0.0970268	1.20633	0.227691	0.586557
Arid4a	677.021	-0.13046	0.117005	-1.20598	0.227826	0.586557
Jmjd1c	861.436	0.130669	0.113324	1.20383	0.228654	0.586557
Cacna1c	871.921	0.131893	0.111014	1.20289	0.229019	0.586557
Sos2	1049.33	0.133858	0.109804	1.20145	0.229577	0.586557
Snhg11	11404.1	0.120744	0.109529	1.20113	0.229701	0.586557
Prkd1	2287.3	0.146798	0.109908	1.19936	0.230389	0.586557
Agap3	1046.11	0.124185	0.110014	1.19812	0.230869	0.586557
Pde4dip	1345.69	0.128105	0.10881	1.19769	0.231039	0.586557
Map7	1222.55	0.135237	0.118394	1.19533	0.231959	0.586557
Iqce	872.643	-0.142413	0.114267	-1.19435	0.232339	0.586557
Map1b	2728.18	0.111703	0.0992959	1.19255	0.233044	0.586557
Neto1	4039.06	0.122346	0.10011	1.19153	0.233447	0.586557
Ppp2r3a	1387.32	-0.142069	0.114799	-1.19152	0.233449	0.586557
Grik4	775.53	0.144623	0.122849	1.19017	0.233979	0.586557
Ppp1r12b	2050.63	0.118841	0.106748	1.18966	0.23418	0.586557
Hnrnpu	940.782	0.14731	0.110576	1.18933	0.234311	0.586557
RGD1564053	2183.21	0.132445	0.111375	1.18913	0.234387	0.586557
Tnrc6a	1482.99	0.122042	0.102325	1.1888	0.234519	0.586557
Fto	1642.01	0.117691	0.102216	1.18873	0.234547	0.586557
Strip2	1417.6	-0.128866	0.111746	-1.18774	0.234935	0.586557
Nalcn	1747.14	0.12061	0.101847	1.18671	0.235344	0.586557
Scg5	663.03	-0.132069	0.116105	-1.18086	0.237657	0.590476
Son	1193.16	-0.127586	0.105715	-1.18044	0.237824	0.590476
Zfp148	720.251	0.130905	0.113825	1.17833	0.238666	0.591436
Camsap2	885.825	0.133549	0.11033	1.17606	0.23957	0.592549
Atxn7l1	1934.34	0.111109	0.107099	1.17469	0.240117	0.592775
Eri3	1066.71	0.126626	0.109194	1.16974	0.242107	0.596556
Usp24	850.845	0.130593	0.112398	1.16628	0.243503	0.598764
Tra2a	1333.78	0.12626	0.107034	1.16504	0.244003	0.598764
Pard3	1780.04	0.148745	0.111143	1.16329	0.244714	0.598764
Ptpro	2553.76	0.121196	0.103987	1.16296	0.244844	0.598764
Ankrd6	732.986	-0.135482	0.115372	-1.15502	0.24808	0.605197
Pi4ka	1363.81	0.119861	0.105044	1.15386	0.248558	0.605197
Lrrc4c	3832.39	0.119244	0.101548	1.1531	0.24887	0.605197
Micu1	1102.46	0.123544	0.108251	1.15088	0.249781	0.606168
Klhl32	1103.92	0.118872	0.106747	1.14986	0.250202	0.606168
Herc2	974.747	0.123958	0.108125	1.14857	0.250733	0.606316
Rasal2	1542.27	0.13095	0.109809	1.14745	0.251195	0.606316
Necab1	804.797	-0.156365	0.113792	-1.14594	0.251821	0.606703
Trpc4ap	658.278	0.133149	0.116127	1.14333	0.252902	0.607276
Trrap	1146.23	0.124495	0.107652	1.14311	0.252993	0.607276
Clk1	714.896	0.136141	0.114218	1.13366	0.256936	0.615491
Arhgef9	1108.57	0.139598	0.1164	1.13241	0.257464	0.615491
Usp9x	2279.04	0.111713	0.0986915	1.13122	0.257963	0.615491
Matr3	1159.07	0.126168	0.10757	1.1304	0.258307	0.615491
Cdkl5	672.741	0.124027	0.123309	1.12883	0.258968	0.615761
Arhgap32	896.833	0.129505	0.111972	1.12789	0.259367	0.615761
Btrc	963.255	0.129744	0.112211	1.12535	0.260441	0.616378
Aff4	981.376	-0.123975	0.108128	-1.12462	0.26075	0.616378
Fam193a	1437.86	0.11509	0.104577	1.12392	0.261048	0.616378
Togaram1	731.098	0.124997	0.114626	1.12049	0.262506	0.61649
Cacna2d3	9464.48	0.103325	0.0924185	1.11866	0.263287	0.61649
Samd12	3732.65	0.108977	0.095672	1.11837	0.26341	0.61649
Xkr4	3357.69	0.114836	0.103764	1.11824	0.263465	0.61649
Caln1	5816.89	0.123251	0.104132	1.11824	0.263465	0.61649
AABR07021536.1	2020.82	0.116862	0.108829	1.11513	0.264795	0.618489
Mapk1	1104.45	-0.123672	0.110446	-1.11233	0.265998	0.619723
Wdr70	866.099	0.124683	0.110029	1.11168	0.266276	0.619723
Slf2	743.235	0.138504	0.116478	1.11	0.266998	0.620295
Zdhhc2	751.658	0.133299	0.113698	1.10526	0.269046	0.623145
Ttc37	747.665	0.127811	0.11733	1.10495	0.269183	0.623145
Zmynd8	2166.52	0.0982287	0.100661	1.10095	0.270918	0.625532
Srrm3	1530.62	0.119882	0.112037	1.10036	0.271176	0.625532
Klf12	1091.74	0.114375	0.113648	1.09914	0.271708	0.625649
Tnr	1457.77	0.103568	0.102395	1.097	0.272643	0.626694
Atl1	1132.54	-0.11845	0.11001	-1.0949	0.27356	0.626742
Pkd1	650.052	0.123778	0.117315	1.09428	0.273832	0.626742
Dok6	3321.01	0.10637	0.0969166	1.09268	0.274534	0.626742
Exoc6b	1941.35	0.110546	0.0995308	1.09183	0.274908	0.626742
Pclo	2561.62	0.112181	0.0991716	1.09145	0.275073	0.626742
Tafa5	1427.96	0.118146	0.108914	1.08856	0.276349	0.627633
Sybu	836.417	-0.128065	0.111654	-1.08752	0.276808	0.627633
Slc25a27	978.1	-0.113564	0.108828	-1.08682	0.277118	0.627633
Pnpla8	1090.76	-0.120832	0.109102	-1.08617	0.277403	0.627633
Bclaf1	1204.01	0.115264	0.105474	1.0851	0.277876	0.627633
Usp33	762.258	0.123881	0.120115	1.08326	0.278692	0.628385
Ino80	734.892	0.122417	0.112919	1.08189	0.2793	0.628431
Snx24	757.739	-0.12496	0.111971	-1.08104	0.279678	0.628431
Grm7	13985.5	0.0947795	0.0904483	1.07874	0.280705	0.62965
Aak1	1746.93	0.108996	0.10151	1.07375	0.282936	0.633563
Ppp1r12a	1437.03	0.116543	0.104842	1.06953	0.284832	0.636492
Grk5	722.622	-0.111906	0.113681	-1.0676	0.285699	0.636492
RGD1309540	1359.06	0.107375	0.103544	1.06758	0.285712	0.636492
Gigyf2	984.331	0.112955	0.108675	1.05584	0.29104	0.645822
Abi1	789.127	0.115462	0.111477	1.0558	0.291058	0.645822
Chd2	994.077	-0.112234	0.110363	-1.05453	0.291639	0.645822
R3hdm1	2043.85	0.107832	0.100997	1.05399	0.291886	0.645822
Pde2a	1589.4	0.124398	0.113855	1.05084	0.293331	0.646977
Cask	1339.35	0.112139	0.104054	1.05069	0.293402	0.646977
Glcci1	1266.23	0.116056	0.109584	1.04506	0.295994	0.650375
Ylpm1	1338.76	0.111744	0.104894	1.0445	0.296254	0.650375
Ubn2	980.891	0.11518	0.107996	1.04273	0.297072	0.650375
Kif5c	1395.61	0.107188	0.105928	1.04206	0.297382	0.650375
Macf1	3663.39	0.101207	0.0960773	1.04187	0.297473	0.650375
Carmil1	1387.75	0.11063	0.107119	1.04086	0.297943	0.650375
Rock2	780.554	0.117041	0.111692	1.0392	0.29871	0.650958
Kpna4	676.083	-0.11963	0.121992	-1.03357	0.301336	0.653902
Cntnap5c	1515.18	0.0929136	0.103711	1.033	0.301603	0.653902
Rab11fip4	837.169	0.117379	0.113225	1.0323	0.30193	0.653902
Ghr	736.339	0.125231	0.112869	1.02923	0.303373	0.653902
Negr1	12537.5	0.0959892	0.0918328	1.02739	0.304237	0.653902
Usp14	660.493	-0.121688	0.117459	-1.02595	0.304915	0.653902
Ate1	853.95	-0.111943	0.110824	-1.02509	0.30532	0.653902
Tex2	775.113	0.116439	0.11984	1.02437	0.305663	0.653902
Cobl	1416.2	0.117111	0.111828	1.02432	0.305686	0.653902
Ptpn4	1097.09	0.117273	0.108417	1.02418	0.305752	0.653902
Pcdha13	1626.49	0.104151	0.101996	1.02385	0.305905	0.653902
Mef2a	1103.93	0.119178	0.106677	1.02346	0.306092	0.653902
Maco1	653.127	0.123751	0.115848	1.01775	0.308799	0.658602
Gatad2b	993.755	0.113761	0.108174	1.01243	0.311335	0.662924
Fchsd2	1843.83	0.104475	0.100449	1.0104	0.312303	0.6639
Zswim5	1279.14	0.122859	0.110457	1.00865	0.313143	0.664345
Epc1	1004.47	-0.105602	0.109993	-1.00783	0.313534	0.664345
Cdk17	1248.08	0.109425	0.106169	1.00502	0.31489	0.666132
Wnk2	975.945	0.105769	0.109405	1.00391	0.315424	0.666179
Sgsm1	727.949	0.119829	0.117828	1.00186	0.316411	0.667022
Map4k3	657.675	0.107926	0.114712	1.00096	0.316848	0.667022
Actn1	1071.87	0.122795	0.117448	0.998115	0.318224	0.668428
Dip2b	842.045	0.112673	0.111708	0.994819	0.319824	0.668428
Ptk2b	1761.83	0.114042	0.104445	0.993977	0.320234	0.668428
Cacna1d	3907.58	0.0941945	0.103567	0.989178	0.322576	0.668428
Aurkaip1	702.264	0.122144	0.116507	0.989035	0.322646	0.668428
AABR07034295.1	678.752	-0.10026	0.158109	-0.987993	0.323156	0.668428
Traf3	768.475	0.113536	0.116298	0.986281	0.323995	0.668428
Arglu1	852.639	-0.109189	0.11607	-0.984759	0.324743	0.668428
Sh3gl3	990.67	0.108057	0.108207	0.984747	0.324749	0.668428
Ksr2	2733.43	0.105174	0.107849	0.984601	0.32482	0.668428
Vps9d1	798.488	-0.121175	0.117368	-0.982658	0.325776	0.668428
Tsc22d1	1002.38	0.107348	0.10827	0.982357	0.325924	0.668428
Ppfia2	1812.52	0.105866	0.104481	0.981921	0.326139	0.668428
Mapk14	689.241	0.11481	0.122875	0.980282	0.326947	0.668428
Lrif1	660.097	-0.115045	0.114348	-0.979864	0.327153	0.668428
Usp32	1179.05	0.104067	0.106615	0.979122	0.32752	0.668428
Cpeb3	1218.13	0.0987214	0.109221	0.978368	0.327892	0.668428
Birc6	1419.79	0.103033	0.105125	0.97834	0.327906	0.668428
Pou2f1	755.491	0.103316	0.114966	0.977749	0.328198	0.668428
Nedd4l	1388.11	0.0997204	0.107662	0.977065	0.328537	0.668428
Wdfy3	1565.95	0.0893134	0.102695	0.975615	0.329255	0.668428
Cep112	1247.77	0.0939482	0.108498	0.973824	0.330144	0.668428
Gnao1	1800.21	0.0997177	0.103225	0.973824	0.330144	0.668428
Erc1	727.305	0.105668	0.114094	0.972996	0.330555	0.668428
Dnm1l	905.858	-0.103557	0.11053	-0.971049	0.331524	0.668428
AABR07052405.1	1029.88	-0.126116	0.157873	-0.97084	0.331628	0.668428
Slc24a4	652.734	0.127427	0.135131	0.969629	0.332231	0.668428
Rsf1	1147.19	0.105922	0.106648	0.968459	0.332815	0.668428
Tmem150c	811.504	0.100842	0.112548	0.968037	0.333026	0.668428
Sgms1	874.757	0.102496	0.109574	0.967526	0.333281	0.668428
Scrn1	645.077	0.119861	0.119897	0.966522	0.333783	0.668428
Nrdc	1232.62	0.100434	0.105063	0.963541	0.335276	0.668428
Dip2c	1011.26	0.103413	0.11328	0.959256	0.33743	0.668428
Tsga10	851.67	0.111453	0.111728	0.958472	0.337825	0.668428
Pex5l	2206.56	0.0959823	0.0982016	0.958458	0.337832	0.668428
Tom1l2	1341.11	0.0954015	0.103968	0.956444	0.338848	0.668428
Tcf4	969.813	0.0913927	0.113705	0.953965	0.340101	0.668428
Mbnl1	2245.34	0.112287	0.103627	0.952449	0.340869	0.668428
Rfx1	688.52	-0.117205	0.119679	-0.952217	0.340987	0.668428
Iqsec2	691.257	0.109836	0.116528	0.95196	0.341117	0.668428
LOC304725	3875.68	0.102769	0.0987649	0.951761	0.341218	0.668428
Tmem132d	4983.16	0.099721	0.100255	0.950574	0.341821	0.668428
Ehbp1	890.256	0.107222	0.109858	0.949337	0.342449	0.668428
Ddx5	2233.43	0.132374	0.111357	0.948815	0.342715	0.668428
Dnajc6	1772.04	0.0930299	0.100778	0.948151	0.343053	0.668428
Abcc5	1386.32	0.100943	0.110612	0.946049	0.344124	0.668428
Nsmce2	1214.93	0.0975324	0.105501	0.945755	0.344274	0.668428
Nrcam	1879.04	0.0951329	0.103358	0.945614	0.344345	0.668428
Camk1d	1949.57	0.0889068	0.100209	0.945548	0.344379	0.668428
Vsnl1	956.033	0.0983993	0.11131	0.9453	0.344506	0.668428
Dop1a	909.098	0.105481	0.11008	0.944758	0.344782	0.668428
Arih1	1217.87	0.105737	0.106484	0.944171	0.345082	0.668428
Ntrk3	2855.38	0.0902783	0.0966744	0.94407	0.345134	0.668428
Ryr2	3038.58	0.0856452	0.0972027	0.942456	0.345959	0.668428
Peg3	963.453	0.101735	0.110932	0.942205	0.346087	0.668428
Papola	1270.72	0.100445	0.113538	0.941814	0.346288	0.668428
Ulk2	882.286	-0.106565	0.111979	-0.940653	0.346883	0.668515
Psip1	1310.26	-0.0986879	0.106678	-0.939721	0.347361	0.668515
Scg2	1002.71	-0.122601	0.158622	-0.936116	0.349214	0.671089
St7l	699.001	0.114321	0.114778	0.931683	0.3515	0.673642
S100pbp	991.913	-0.093992	0.110072	-0.931533	0.351578	0.673642
Sdk2	1038.58	0.103996	0.109372	0.928834	0.352975	0.674291
RGD1565616	1567.72	0.0902416	0.104395	0.928024	0.353395	0.674291
Galnt17	2144.63	0.100053	0.10625	0.927877	0.353472	0.674291
Ascc3	1360.55	0.10707	0.107937	0.924847	0.355046	0.676302
Ocrl	1109.68	-0.11026	0.11011	-0.923739	0.355622	0.67641
Gabbr2	1612.87	0.0950911	0.116108	0.920204	0.357466	0.677499
Cit	1044.64	-0.116878	0.117539	-0.919735	0.357711	0.677499
Srgap3	2781.18	0.0994271	0.101881	0.919647	0.357757	0.677499
AC134204.1	676.862	0.110749	0.116223	0.916097	0.359616	0.68003
Gnaq	1219.77	0.102588	0.10576	0.914206	0.360608	0.680917
Alk	819.048	0.108333	0.129406	0.909858	0.362897	0.68417
Ubr3	1641.39	0.0916628	0.100984	0.908312	0.363713	0.68417
Tax1bp1	759.656	-0.10409	0.116352	-0.907942	0.363909	0.68417
Mgat4a	746.504	-0.104432	0.11639	-0.905033	0.365448	0.684253
Apoe	1175.57	-0.176173	0.149636	-0.904299	0.365837	0.684253
Naa15	760.013	0.105771	0.114024	0.902754	0.366656	0.684253
Sltm	698.157	0.107135	0.115933	0.900482	0.367864	0.684253
Pcnx1	654.744	0.091755	0.115246	0.900445	0.367884	0.684253
Crebbp	1014.46	0.0983966	0.108241	0.899691	0.368285	0.684253
Grm8	2224.9	0.0715291	0.105646	0.899253	0.368518	0.684253
Afdn	800.41	0.10317	0.111972	0.898396	0.368974	0.684253
Lmo7	1764.67	0.102643	0.117567	0.898311	0.36902	0.684253
Matk	951.244	0.100645	0.110315	0.897822	0.369281	0.684253
Kdm2a	806.319	-0.0854847	0.111321	-0.895743	0.37039	0.684253
Ralgps2	671.651	0.116474	0.116032	0.894831	0.370878	0.684253
Ube3c	1065.17	0.0902449	0.106605	0.894525	0.371041	0.684253
Cyld	1043.99	0.102118	0.116563	0.893679	0.371494	0.684253
Arnt2	777.428	0.0921179	0.112771	0.89144	0.372693	0.684253
Srsf7	1376.41	-0.0900397	0.111269	-0.891111	0.37287	0.684253
Zfp385b	1467.59	0.111559	0.111063	0.891065	0.372894	0.684253
Kcnq5	3585.71	0.0892323	0.0988033	0.889513	0.373727	0.684816
Scfd2	710.944	0.107806	0.113901	0.887663	0.374722	0.685436
Syt1	21382.9	0.0814622	0.0907237	0.885685	0.375787	0.685436
Snd1	828.691	0.0970027	0.113423	0.884264	0.376554	0.685436
Hsp90ab1	1341.28	-0.101978	0.108771	-0.884096	0.376644	0.685436
Magi1	1747.99	0.0953877	0.10417	0.883993	0.3767	0.685436
Zfp644	1092.12	-0.0907775	0.108246	-0.882914	0.377283	0.685538
Strbp	673.63	0.102387	0.115699	0.879128	0.379332	0.688299
Pip5k1a	1037.54	0.0964691	0.108704	0.876178	0.380933	0.688765
Nbas	874.84	0.0968184	0.111754	0.875282	0.381421	0.688765
Foxp1	1490.37	0.0972653	0.112188	0.874362	0.381921	0.688765
Taok1	678.338	0.0996259	0.115062	0.87395	0.382145	0.688765
Mvb12b	688.198	0.093257	0.113934	0.873784	0.382236	0.688765
Relch	945.423	0.0925037	0.110252	0.870763	0.383884	0.690778
Prkcz	727.406	0.103924	0.120046	0.868457	0.385144	0.69209
Aff2	728.455	0.0872993	0.117758	0.864388	0.387375	0.69471
Pgap1	691.964	-0.0997931	0.116942	-0.863807	0.387694	0.69471
Fgf12	2650.66	0.0828359	0.0975497	0.862878	0.388205	0.69471
Rsrp1	1090.19	-0.0997649	0.119826	-0.859687	0.389961	0.696488
AABR07024786.1	739.608	0.0961319	0.116213	0.85913	0.390269	0.696488
Specc1l	764.254	0.0908678	0.113341	0.858144	0.390813	0.696503
Dst	2267.23	0.0945307	0.105234	0.856161	0.391909	0.697501
Ssbp2	3378.69	0.0910499	0.100842	0.852655	0.393851	0.7
Nktr	923.236	0.100678	0.112262	0.850559	0.395015	0.700777
Zcchc7	2578.96	0.0849592	0.0979375	0.84919	0.395776	0.700777
Arnt	646.052	0.0968539	0.116075	0.848959	0.395904	0.700777
Ddx24	730.9	-0.103365	0.117566	-0.843457	0.398973	0.704635
Utrn	716.37	0.104105	0.127805	0.84311	0.399167	0.704635
Ints10	757.93	0.100057	0.123215	0.839296	0.401303	0.707447
Myef2	721.031	-0.0841535	0.112929	-0.83293	0.404884	0.712793
Rufy3	1085.34	-0.0826931	0.107887	-0.830766	0.406106	0.71365
Mmp16	1246.88	0.0926188	0.109876	0.830125	0.406468	0.71365
Ccdc85a	1353.93	-0.107118	0.109115	-0.827438	0.407989	0.71499
Ptprn	947.459	0.088075	0.11188	0.826836	0.40833	0.71499
Plppr5	819.261	0.0927508	0.112211	0.822053	0.411047	0.718779
Prkcg	1275.39	-0.0995158	0.110679	-0.820047	0.412189	0.71981
Tmem130	2080.99	-0.0871173	0.106741	-0.817329	0.413741	0.721015
Dnm1	1504.75	0.0827758	0.112224	0.815726	0.414657	0.721015
Pak7	1117.12	0.0823272	0.110192	0.815339	0.414878	0.721015
Tenm2	1262.8	0.0763744	0.109102	0.81441	0.41541	0.721015
Rps6ka3	708.501	0.0920329	0.116567	0.813892	0.415707	0.721015
Gls	1338.54	0.0950701	0.103617	0.813023	0.416205	0.721015
Exoc4	2966.82	0.0768609	0.0959983	0.801551	0.422813	0.731489
Pafah1b1	1853.26	-0.0752226	0.1015	-0.797947	0.424901	0.734126
Ndfip1	837.604	-0.0908421	0.113335	-0.794964	0.426634	0.735176
Arfgef1	775.545	0.0850643	0.113501	0.794022	0.427182	0.735176
Iqsec1	793.142	0.0853428	0.111758	0.793957	0.427221	0.735176
Usp22	807.921	-0.094935	0.112207	-0.793014	0.427769	0.735176
Ephb1	1481.85	0.0932791	0.113551	0.791289	0.428775	0.735932
Zbtb20	1735.92	0.0769305	0.103497	0.789488	0.429827	0.736765
Cep83	725.077	0.111914	0.122653	0.785389	0.432225	0.739542
Chchd3	1730.1	0.0784339	0.100424	0.784778	0.432584	0.739542
Gmds	2195.34	0.078431	0.0995397	0.781412	0.43456	0.741946
Nyap2	2860.06	0.0761947	0.102442	0.780046	0.435364	0.742343
Ehmt1	690.512	0.0878693	0.114565	0.77702	0.437147	0.743771
Unc80	1295.33	0.0786298	0.104367	0.776188	0.437638	0.743771
Pnn	1277	-0.0752448	0.107836	-0.774881	0.43841	0.743771
Setd5	1141.98	0.0810414	0.105518	0.77475	0.438487	0.743771
Tusc3	1006.63	-0.0773303	0.108334	-0.772962	0.439545	0.744513
Bicd1	978.72	0.084739	0.10785	0.772076	0.440069	0.744513
Map2k5	680.538	0.0844429	0.116261	0.763147	0.445376	0.751185
Tial1	802.423	0.0918062	0.113608	0.760727	0.44682	0.751185
Magi3	835.27	0.0796577	0.112895	0.759735	0.447413	0.751185
Gabrb1	6884.94	0.0745142	0.10421	0.759645	0.447467	0.751185
Inpp4b	646.843	0.0838073	0.116864	0.759497	0.447556	0.751185
Dbn1	834.999	-0.0909741	0.118815	-0.759238	0.44771	0.751185
Astn1	2051.13	0.0784926	0.103938	0.758662	0.448055	0.751185
Gabrg1	1152.53	-0.0815281	0.110949	-0.757259	0.448895	0.751624
Apc	775.716	0.0908382	0.115327	0.755925	0.449694	0.751995
Zfyve28	673.874	0.109923	0.133176	0.754886	0.450318	0.752071
Pgm2l1	659.828	-0.0819282	0.118133	-0.751932	0.452092	0.753574
Syt14	1054.66	0.0799387	0.107501	0.750736	0.452811	0.753574
Rgl1	2293.04	0.0813308	0.106518	0.750498	0.452955	0.753574
Penk	1560.37	0.119541	0.119072	0.748866	0.453938	0.753709
Marchf6	682.47	0.0841437	0.115716	0.748439	0.454195	0.753709
Map4k5	1056.27	-0.0797524	0.109121	-0.747272	0.454899	0.753916
Fam13b	708.253	-0.0839459	0.113749	-0.74629	0.455492	0.753938
Kansl1	1355.79	0.0746531	0.103359	0.743607	0.457115	0.755662
Mnat1	649.927	0.0911825	0.115195	0.740857	0.45878	0.756829
Slc4a10	1992.73	0.0773104	0.101197	0.739721	0.459469	0.756829
Csnk2a1	824.988	0.0839792	0.113209	0.739562	0.459566	0.756829
Bmerb1	827.369	0.0829469	0.116239	0.736359	0.461513	0.757589
Trip12	1402.49	0.0757939	0.102797	0.73546	0.462059	0.757589
Kcnc1	716.519	0.0857225	0.120176	0.732542	0.463838	0.757589
Abhd6	1009.48	0.08054	0.113321	0.732286	0.463994	0.757589
Zfp292	830.287	0.0845832	0.111498	0.731301	0.464595	0.757589
Herc4	867.334	-0.0829393	0.112414	-0.731028	0.464762	0.757589
Srgap2	668.94	-0.0888066	0.114455	-0.730089	0.465335	0.757589
Map2k4	1125.77	0.0765512	0.1061	0.72963	0.465616	0.757589
Gucy1a2	1391.74	0.0777639	0.103276	0.729613	0.465627	0.757589
Tcf25	898.406	0.0737619	0.109936	0.728036	0.466592	0.757589
Rock1	2119.17	0.0764675	0.100311	0.727012	0.467219	0.757589
RGD1311899	862.477	-0.0896936	0.11477	-0.725079	0.468404	0.757589
Mipol1	1011.12	0.0911516	0.109578	0.723724	0.469235	0.757589
Ak5	1747.84	0.0642606	0.108722	0.718701	0.472325	0.757589
Slc9a9	834.273	-0.0783085	0.110724	-0.717968	0.472777	0.757589
Smg1	744.222	0.0874177	0.114207	0.717216	0.473241	0.757589
Pgrmc1	670.832	-0.0834671	0.114351	-0.717011	0.473368	0.757589
Zfp398	669.127	-0.0875228	0.116872	-0.716434	0.473723	0.757589
Pcca	861.62	-0.0766171	0.113118	-0.715208	0.47448	0.757589
Ralyl	2077.31	0.0624001	0.100376	0.715014	0.474601	0.757589
Cadm2	1373.43	0.0961931	0.113612	0.714948	0.474641	0.757589
Mdga2	2922.18	0.0701058	0.101279	0.714135	0.475144	0.757589
Pbrm1	675.562	0.0814695	0.11658	0.714013	0.475219	0.757589
Snca	1095.26	-0.0756988	0.11228	-0.713492	0.475542	0.757589
Ahcyl2	2639	0.0704308	0.0995929	0.712075	0.476418	0.757589
Zranb2	2070.61	-0.064694	0.104961	-0.711632	0.476693	0.757589
Gng7	726.083	0.131839	0.155775	0.711374	0.476852	0.757589
Dtnb	2575.39	0.0682803	0.100474	0.711373	0.476853	0.757589
Epha10	799.863	0.0750528	0.116086	0.711275	0.476914	0.757589
Arhgap35	853.361	0.0831846	0.111815	0.709114	0.478253	0.758646
Ipo11	898.27	0.0825889	0.110028	0.707985	0.478955	0.758646
Med12l	1228.48	0.0818664	0.117989	0.707382	0.479329	0.758646
Rngtt	863.543	-0.0746262	0.11082	-0.702596	0.482308	0.75933
Dock3	3482.55	0.0788058	0.104188	0.701525	0.482975	0.75933
Gabra2	1830.44	-0.0626986	0.102206	-0.701297	0.483118	0.75933
Enox1	1016.51	0.0799544	0.110264	0.701004	0.4833	0.75933
Marchf1	700.127	0.0732322	0.115731	0.699956	0.483955	0.75933
Senp6	1212.65	0.0820941	0.104991	0.697709	0.485359	0.75933
Morf4l1	711.557	-0.0784685	0.11422	-0.697424	0.485538	0.75933
Sarnp	1163.75	-0.0786351	0.105161	-0.696732	0.48597	0.75933
RGD1306271	918.451	0.0845762	0.113696	0.696535	0.486094	0.75933
Gpr176	923.234	-0.0716537	0.111219	-0.696407	0.486174	0.75933
Slmap	740.849	0.0775045	0.112657	0.694478	0.487383	0.75933
Vav3	1173.84	0.0798436	0.10619	0.693762	0.487832	0.75933
Lgi1	689.07	0.0891677	0.119566	0.69368	0.487883	0.75933
Prdm2	662.25	0.0833597	0.117703	0.693601	0.487932	0.75933
Tmem135	654.622	0.0808044	0.11544	0.690948	0.489598	0.760411
Grid1	1491.95	0.0773804	0.102843	0.690633	0.489796	0.760411
AABR07037451.2	1517.85	-0.0726462	0.108236	-0.683081	0.494556	0.766886
Man1c1	1165.28	0.0796881	0.114845	0.670687	0.50242	0.778153
Helz	872.417	0.0748688	0.118297	0.668036	0.504111	0.779078
Atrn	820.851	0.0709674	0.110963	0.666418	0.505144	0.779078
ST7	1276.81	0.0707189	0.105915	0.666205	0.50528	0.779078
Atxn10	698.2	0.0799916	0.116088	0.665532	0.50571	0.779078
Sclt1	1212.41	-0.0726604	0.11011	-0.664509	0.506365	0.779078
Ppm1e	822.372	0.0655764	0.117882	0.664125	0.50661	0.779078
Cers6	2594.85	0.0640825	0.105019	0.662405	0.507712	0.779199
Ero1b	868.395	0.0785854	0.112192	0.662064	0.50793	0.779199
Csnk1d	645.214	-0.0832161	0.115101	-0.661198	0.508485	0.779199
Rgs17	926.262	0.0725878	0.108912	0.659567	0.509532	0.779343
Fbxl5	997.674	-0.0772283	0.111176	-0.659183	0.509778	0.779343
Kcnc2	3359.48	-0.063563	0.0951749	-0.657386	0.510933	0.779374
Ncoa1	1579.19	0.0647417	0.10342	0.657288	0.510996	0.779374
Ppip5k1	1113.66	-0.0715592	0.107779	-0.656247	0.511665	0.779481
Wdr27	707.511	0.0769805	0.114234	0.653344	0.513534	0.781413
Atp2b4	808.818	-0.0661679	0.116154	-0.651237	0.514893	0.781495
Ankrd28	733.103	0.0752623	0.116161	0.650637	0.515281	0.781495
Lcorl	1195.17	0.0828295	0.110688	0.649383	0.516091	0.781495
Pacs1	1033.74	0.0738957	0.110394	0.647814	0.517105	0.781495
Akap6	3113.55	0.063295	0.0973392	0.647741	0.517153	0.781495
Ddx50	751.253	-0.0761916	0.116483	-0.64768	0.517192	0.781495
Asph	752.563	0.0782923	0.11923	0.644713	0.519113	0.782838
St3gal3	1315.49	0.0677235	0.108978	0.644448	0.519285	0.782838
Foxn3	675.548	0.0683716	0.114733	0.642126	0.520791	0.784201
Cnot6l	964.335	0.0633196	0.112391	0.638564	0.523106	0.786415
Fam172a	1249.25	0.0689332	0.110483	0.635264	0.525256	0.786415
Gphn	3155.91	0.0630293	0.100381	0.635037	0.525404	0.786415
Cop1	738.252	0.0729462	0.11287	0.633997	0.526083	0.786415
Agpat4	1000.85	0.0746696	0.109746	0.633732	0.526256	0.786415
Commd1	957.97	0.0675262	0.108141	0.633421	0.526459	0.786415
Dclk2	1175.95	0.0751648	0.112452	0.633369	0.526493	0.786415
U2surp	914.29	0.0783444	0.10916	0.630155	0.528593	0.788346
Trank1	1643.58	0.0641633	0.10265	0.627285	0.530473	0.788346
Dnm3	2371.6	0.057103	0.0974923	0.62674	0.53083	0.788346
Syt11	678.888	-0.0746521	0.115453	-0.626718	0.530844	0.788346
Sfmbt1	1003.18	0.0624983	0.109685	0.626287	0.531126	0.788346
Camkk2	840.732	0.0550293	0.11316	0.625482	0.531655	0.788346
Wnk1	862.863	0.0729166	0.112193	0.624914	0.532028	0.788346
Nav3	1408.82	0.0585907	0.103233	0.617366	0.536993	0.794799
AABR07011857.2	1047.91	-0.072289	0.117965	-0.614219	0.539071	0.796967
Pced1b	813.011	-0.0770148	0.119253	-0.607504	0.543516	0.801205
Cpeb4	1366.94	0.0756837	0.111038	0.607049	0.543818	0.801205
Spop	874.246	-0.0593549	0.109638	-0.604787	0.54532	0.801205
Atp2a2	708.101	0.0648376	0.114601	0.604506	0.545507	0.801205
Map4k4	1057.52	0.0649555	0.111646	0.602871	0.546594	0.801205
Med13	830.532	0.0663662	0.113211	0.602505	0.546838	0.801205
Gnb1	744.881	0.0591193	0.113635	0.601912	0.547233	0.801205
Kmt2c	1136.39	0.0669451	0.105872	0.601735	0.547351	0.801205
Supt6h	984.171	-0.0721607	0.110839	-0.600674	0.548057	0.801205
Rabgap1	1183.21	0.0592779	0.105557	0.600617	0.548095	0.801205
Med27	667.134	0.0679636	0.119458	0.597515	0.550164	0.803188
Pcnx2	749.037	0.0522031	0.113378	0.59596	0.551202	0.803188
Kdm6a	763.48	-0.0600472	0.113312	-0.595807	0.551304	0.803188
Rapgef5	670.605	0.0716409	0.13044	0.594411	0.552237	0.803648
Slc6a6	670.812	0.0660772	0.118414	0.593398	0.552915	0.803734
Ahcyl1	653.829	0.0736677	0.116214	0.592148	0.553751	0.804052
Srrm2	1773.71	-0.0557804	0.109671	-0.59056	0.554815	0.804699
Sec24a	900.705	0.0648521	0.11943	0.581997	0.560569	0.812138
Bptf	933.879	0.0642466	0.112191	0.579766	0.562072	0.813411
Fam168a	2180.54	0.0600955	0.0989228	0.576439	0.564318	0.815753
Ptprn2	6748.47	0.0548038	0.0934815	0.575239	0.565129	0.815812
Klhl7	806.17	0.0601433	0.11244	0.574524	0.565613	0.815812
Cdh12	1125.05	-0.0697737	0.10766	-0.571191	0.56787	0.818161
Nsd1	1628.65	-0.0535276	0.10185	-0.569143	0.569259	0.819255
Dock7	1229.13	-0.0600055	0.104998	-0.56798	0.570048	0.819484
Fars2	849.307	0.0640986	0.110204	0.563351	0.573196	0.821974
Zmat4	987.972	-0.050788	0.109933	-0.563274	0.573248	0.821974
Dcc	1161.31	0.0524916	0.118697	0.562646	0.573676	0.821974
Dnajc18	666.948	-0.0661225	0.115424	-0.559111	0.576086	0.824047
Scn2a	1996.46	-0.0547621	0.103691	-0.55696	0.577555	0.824047
St6galnac3	963.197	0.0532351	0.108819	0.556637	0.577776	0.824047
Rims1	2854.21	0.0524214	0.098649	0.556441	0.577909	0.824047
Gria2	7267.4	0.0620356	0.0963891	0.555885	0.57829	0.824047
Sox5	4282.71	-0.0568552	0.0994178	-0.554264	0.579398	0.824723
Strn3	1816.02	0.0594297	0.100336	0.551785	0.581095	0.824772
Grip1	1194.61	0.0502587	0.106136	0.551507	0.581286	0.824772
Dcaf6	1156.79	-0.0589542	0.105836	-0.551115	0.581555	0.824772
Pde4d	5493.46	-0.0517694	0.104007	-0.550512	0.581968	0.824772
RGD1560883	2011.43	0.0539277	0.0999099	0.549412	0.582723	0.824943
Ssh2	927.074	0.057425	0.109442	0.547158	0.58427	0.825648
Sv2c	1372.61	0.0568235	0.109631	0.54601	0.585059	0.825648
Kif1b	2552.37	0.0563535	0.102477	0.545914	0.585125	0.825648
Dym	841.611	0.063648	0.113739	0.544007	0.586437	0.826148
Ano3	3645.52	0.0689532	0.110033	0.543553	0.586749	0.826148
Grin1	3323.95	0.0533164	0.0984804	0.540925	0.588559	0.827298
Tnrc6b	2089.43	-0.0554452	0.0993052	-0.539668	0.589426	0.827298
Mrap2	698.135	0.0491062	0.117548	0.538355	0.590332	0.827298
Stmn2	774.78	0.0623943	0.118867	0.538281	0.590383	0.827298
Camk2d	3996.73	0.0515672	0.0955693	0.537756	0.590746	0.827298
Pogz	673.197	0.0477665	0.1201	0.535663	0.592191	0.828431
Akt3	1597.19	0.0583649	0.106004	0.534058	0.593302	0.828875
Rere	5230.35	0.0518692	0.0954648	0.533362	0.593783	0.828875
Lpcat2	773.792	0.0840901	0.127679	0.532275	0.594535	0.829025
Atp1a3	1261.85	0.0523589	0.105229	0.531366	0.595165	0.829025
Hacd3	672.861	0.0607483	0.120312	0.52989	0.596188	0.829372
Cbfa2t2	762.249	0.0643296	0.113787	0.529169	0.596689	0.829372
Rims2	3372.4	-0.0484585	0.0974721	-0.523409	0.600689	0.833411
Cntn5	2733.6	-0.0585725	0.100181	-0.523142	0.600876	0.833411
Ppp2r5c	1045.84	0.0552428	0.11217	0.520897	0.602439	0.834431
Epha4	1308.03	0.0704562	0.111465	0.520243	0.602894	0.834431
Plcl2	784.642	0.0642109	0.11442	0.518324	0.604232	0.8345
Tmcc1	1643.44	-0.0516178	0.101859	-0.5179	0.604528	0.8345
Dpysl2	844.045	0.0537168	0.112901	0.517413	0.604868	0.8345
Nup98	769.211	0.0571902	0.11316	0.514662	0.606789	0.836263
Spred1	877.258	0.0631127	0.111182	0.510166	0.609935	0.83892
Tmeff2	3264.84	0.0372363	0.101359	0.509358	0.610502	0.83892
Mtch1	854.194	-0.0627543	0.118133	-0.507963	0.611479	0.83892
Etnk1	793.481	0.072933	0.117188	0.507818	0.611581	0.83892
Thsd7b	4753.45	0.0466349	0.0974093	0.507304	0.611941	0.83892
Zfp280d	672.85	0.0621484	0.114242	0.504415	0.613969	0.840815
Oxsr1	740.883	0.0560668	0.114939	0.501788	0.615817	0.842458
Mast2	696.545	0.0562955	0.11612	0.499845	0.617184	0.843442
Copg2	999.976	-0.0560056	0.112219	-0.498265	0.618297	0.844076
Map3k2	682.16	-0.0592803	0.119491	-0.495959	0.619923	0.845409
Zfp638	1076.07	0.0552344	0.107427	0.491565	0.623027	0.8486
Ptpra	1057.03	-0.0525661	0.108198	-0.4908	0.623568	0.8486
Fgd4	787.194	0.0464793	0.119814	0.488297	0.625339	0.849606
Kcnn3	696.345	0.0543823	0.116346	0.487911	0.625613	0.849606
Prkca	1312.51	0.0505428	0.105991	0.486934	0.626305	0.849659
Nedd4	1862.31	-0.0430991	0.100907	-0.483391	0.628818	0.851555
Srpk2	1196.55	-0.0491487	0.107701	-0.48193	0.629856	0.851555
Ankfy1	659.419	0.0503439	0.114768	0.480971	0.630537	0.851555
Syt7	794.337	0.0477263	0.11758	0.478809	0.632074	0.851555
Cfap69	913.319	0.050673	0.112282	0.478595	0.632227	0.851555
Rnls	1148.24	0.0529098	0.110254	0.478	0.632651	0.851555
Ralgapa2	753.92	0.0533716	0.113892	0.47719	0.633227	0.851555
Cspp1	968.489	0.0534719	0.117714	0.476767	0.633528	0.851555
Jarid2	669.416	0.0787858	0.122882	0.475894	0.63415	0.851555
Tmx4	652.53	-0.0466587	0.122022	-0.475756	0.634248	0.851555
Cstf3	739.77	-0.0498976	0.113948	-0.47482	0.634915	0.851572
Trpm7	1087.18	0.0601812	0.112614	0.468935	0.639116	0.856323
Stmn4	645.276	0.0565605	0.120855	0.464208	0.642499	0.859111
Chchd6	660.05	0.0516151	0.116187	0.464182	0.642517	0.859111
Ola1	979.161	-0.0441577	0.109405	-0.458943	0.646275	0.862798
Cep290	888.631	-0.0456559	0.109952	-0.457337	0.647429	0.862798
Acbd6	1187.39	0.0466591	0.106742	0.45715	0.647563	0.862798
Soga3	725.101	0.052972	0.121656	0.45646	0.648059	0.862798
Specc1	1588.7	0.0489736	0.104721	0.455721	0.648591	0.862798
AABR07000398.1	772.108	0.0549515	0.118275	0.45466	0.649354	0.862931
Sh3rf3	740.126	-0.0622887	0.11677	-0.453618	0.650104	0.863046
Ep300	1027.31	0.0504944	0.110076	0.450023	0.652694	0.864696
Cdk14	2560.46	0.046513	0.0997924	0.449312	0.653207	0.864696
Lonrf2	674.395	0.0517269	0.117599	0.449126	0.653341	0.864696
Rap1gap	930.508	0.0764382	0.118836	0.448138	0.654054	0.86476
Pabpn1	1470.93	0.0361341	0.111078	0.446109	0.655518	0.865198
Ywhae	1156.52	-0.0483384	0.107186	-0.445647	0.655852	0.865198
Faf1	1379.01	0.0461202	0.104794	0.444917	0.65638	0.865198
Kif1a	738.133	0.0450284	0.114325	0.443586	0.657342	0.865589
Prr14l	714.499	0.0558168	0.11367	0.439237	0.660489	0.868854
Trim33	907.08	-0.0429697	0.109813	-0.438012	0.661377	0.869102
Nup93	917.318	0.0509427	0.110003	0.437135	0.662014	0.869102
Wdr78	903.453	-0.0523624	0.112565	-0.433223	0.664853	0.869314
Ahi1	3083.63	0.0481843	0.0990539	0.432772	0.66518	0.869314
Smc6	868.413	-0.0506612	0.110605	-0.432694	0.665237	0.869314
Dlg1	1645.43	0.0451605	0.101567	0.432078	0.665685	0.869314
Snx27	677.329	0.0374014	0.11427	0.431863	0.665841	0.869314
Kcnj3	1359.75	0.0475106	0.111598	0.431227	0.666304	0.869314
Ssbp4	1376.61	-0.0524307	0.115161	-0.430472	0.666852	0.869314
Ttc3	4711.05	0.040771	0.0937814	0.428189	0.668513	0.870606
Acin1	820.904	-0.0385046	0.11095	-0.426851	0.669488	0.871004
Dtd1	879.319	0.0502038	0.111317	0.425513	0.670463	0.87122
Rbm26	1373.09	0.0531287	0.108868	0.424785	0.670994	0.87122
Rbm5	2107.33	-0.0406207	0.101575	-0.422945	0.672336	0.872093
Cacna1b	1411.37	-0.0524238	0.103289	-0.420461	0.674149	0.873574
Ranbp2	728.41	0.0500483	0.115026	0.41654	0.677015	0.876287
Nt5c2	1054.1	-0.0396996	0.107438	-0.414727	0.678342	0.876287
Ank2	9613.52	0.0379312	0.0909837	0.414671	0.678383	0.876287
Ncdn	654.568	-0.0547688	0.117358	-0.41277	0.679775	0.876287
Rapgef2	1195.98	0.0412332	0.106454	0.412571	0.679921	0.876287
Prpf4b	2656.15	-0.0258348	0.107136	-0.412075	0.680284	0.876287
Cep350	649.618	0.0527013	0.116993	0.4108	0.681219	0.876623
Shtn1	746.432	-0.0425771	0.113839	-0.406307	0.684517	0.878327
Luc7l3	1934.86	0.0559069	0.118598	0.406183	0.684608	0.878327
Cdh18	1680.24	-0.0402139	0.102505	-0.405446	0.685149	0.878327
Micu2	943.959	0.0395026	0.111452	0.403763	0.686387	0.878327
Spag9	1290.29	0.0416242	0.105341	0.403719	0.686419	0.878327
Adgrv1	1265.99	0.0313508	0.15367	0.399951	0.689193	0.878327
Atp1b1	1947.16	-0.0323132	0.0997182	-0.399589	0.689459	0.878327
Wdr60	644.347	-0.0411846	0.119083	-0.398973	0.689913	0.878327
Gda	1201.9	0.0634596	0.111788	0.398137	0.690529	0.878327
Pds5a	710.091	0.0471104	0.11706	0.397429	0.691051	0.878327
Bicral	681.194	0.0478368	0.116719	0.396876	0.691459	0.878327
Gsk3b	1092.08	0.0471634	0.107593	0.396605	0.691659	0.878327
Stxbp1	1258.8	-0.046554	0.111084	-0.394558	0.693169	0.878327
Ccdc148	1022.15	-0.050286	0.110143	-0.393204	0.694169	0.878327
Arhgap39	859.152	0.0349593	0.11058	0.393175	0.69419	0.878327
Calm1	1313.31	-0.0450944	0.103666	-0.393165	0.694198	0.878327
Hdac9	6209.58	-0.0373824	0.0962929	-0.392948	0.694358	0.878327
Sbf2	1950.43	0.0412509	0.0997874	0.392491	0.694696	0.878327
Psd3	1059.63	0.0497703	0.113971	0.391069	0.695747	0.878802
Lrch3	786.585	0.0461181	0.111621	0.388261	0.697823	0.88057
Gapvd1	842.025	0.0465434	0.110919	0.386052	0.699458	0.881778
Tiam1	865.277	0.0404554	0.114237	0.385094	0.700168	0.881797
Pan3	1202.53	0.0417047	0.107214	0.384202	0.700828	0.881797
Eif2s2	646.034	-0.0356917	0.118776	-0.380533	0.70355	0.884366
Pik3c2a	708.23	0.0440402	0.116139	0.37777	0.705602	0.886088
Etl4	652.236	0.027037	0.116527	0.376757	0.706354	0.886179
Pxk	651.059	0.0378557	0.116809	0.374505	0.708029	0.886586
Hs6st2	675.344	0.0230615	0.114955	0.374237	0.708228	0.886586
AABR07033249.1	751.304	0.0191132	0.154199	-0.373215	0.708988	0.886586
Cacng3	997.082	-0.0357714	0.113847	-0.372655	0.709405	0.886586
Btbd10	689.021	-0.0354659	0.11395	-0.370527	0.71099	0.887713
Kif2a	844.793	0.0526277	0.116099	0.367338	0.713367	0.889335
Esyt2	1040.19	-0.0457803	0.110787	-0.366172	0.714237	0.889335
Pum1	836.889	0.0402632	0.112331	0.366035	0.714339	0.889335
Fubp1	792.936	-0.036297	0.111625	-0.364476	0.715503	0.889932
Ptprr	2657.69	-0.0359145	0.115681	-0.363006	0.716601	0.890081
C2cd5	1116.05	0.0414251	0.107178	0.362155	0.717237	0.890081
Chd6	1333.33	0.0376044	0.104012	0.361568	0.717675	0.890081
Acyp2	843.608	0.0457706	0.115312	0.356369	0.721564	0.894053
Htr2c	1152.27	-0.0474478	0.158034	-0.355006	0.722585	0.894465
Ube2h	857.403	0.0349278	0.114492	0.354077	0.723281	0.894476
Lrrk2	717.944	-0.0704876	0.123552	-0.352217	0.724676	0.89501
Csnk1g1	1237.15	0.0403704	0.106974	0.350866	0.725689	0.89501
Ogt	2310.63	0.0466954	0.118886	0.348428	0.727518	0.89501
Csrnp3	3035.26	-0.0341752	0.0999112	-0.34621	0.729185	0.89501
Lmo3	747.361	-0.0308211	0.117569	-0.345804	0.72949	0.89501
AABR07058158.1	862.076	0.04698	0.113223	0.344285	0.730632	0.89501
Trit1	717.983	0.0383962	0.113422	0.342775	0.731768	0.89501
Ccny	851.128	-0.0430398	0.123994	-0.342341	0.732094	0.89501
Tanc2	4886.2	0.0346836	0.0951972	0.341499	0.732728	0.89501
Hecw1	3250.22	-0.034078	0.0957834	-0.339937	0.733904	0.89501
Ncald	922.495	-0.0364228	0.111728	-0.337875	0.735457	0.89501
Arhgef11	766.873	0.0361541	0.117734	0.337627	0.735644	0.89501
Frmpd4	1214.05	0.0287153	0.106418	0.336518	0.736481	0.89501
Ncoa7	906.28	0.0350685	0.110926	0.33639	0.736577	0.89501
Adgrl2	1207.21	0.0401415	0.110424	0.336146	0.736761	0.89501
Dpp10	983.769	-0.0522599	0.108914	-0.335968	0.736895	0.89501
Chn1	1452.93	-0.0336057	0.104929	-0.335076	0.737568	0.89501
Snx14	767.97	0.043214	0.112433	0.333994	0.738384	0.89501
Setd2	672.241	0.0443778	0.114953	0.333259	0.738939	0.89501
Grid2	1484.13	0.0320544	0.106153	0.330645	0.740913	0.89501
Grm1	1587.66	-0.0388455	0.104668	-0.329986	0.741411	0.89501
Srrm4	1179.09	0.0309127	0.110622	0.328824	0.742289	0.89501
Xpr1	935.42	0.040368	0.110665	0.328626	0.742438	0.89501
Tet3	888.182	0.0459835	0.122071	0.328565	0.742484	0.89501
Ube4b	816.474	0.032451	0.115949	0.327584	0.743226	0.89501
Grb10	1067.5	0.0360547	0.114899	0.326185	0.744284	0.89501
Ccdc30	1978.29	-0.0360784	0.106125	-0.325094	0.74511	0.89501
Nova1	1044.94	0.0445286	0.117186	0.323485	0.746328	0.89501
Phc3	1082.65	-0.0382068	0.11024	-0.32127	0.748006	0.89501
Asxl1	854.134	-0.0358178	0.110044	-0.32044	0.748635	0.89501
Pde3b	748.083	-0.0339732	0.112567	-0.319133	0.749626	0.89501
Sdccag8	810.368	-0.0388272	0.115061	-0.318567	0.750055	0.89501
Aig1	1230.31	0.0385667	0.108233	0.318182	0.750347	0.89501
Armc9	1288.1	-0.0362353	0.104112	-0.31733	0.750993	0.89501
Arhgap44	1427.27	0.0242621	0.103316	0.316219	0.751836	0.89501
Spire1	959.707	0.0249604	0.112302	0.316174	0.751871	0.89501
Enah	932.34	0.0287806	0.110898	0.316043	0.75197	0.89501
Gbf1	1297.54	0.0338725	0.10489	0.315666	0.752256	0.89501
Per3	718.329	0.0435024	0.118568	0.315592	0.752312	0.89501
Xpo7	925.544	-0.0364224	0.110745	-0.315241	0.752579	0.89501
Nrxn1	15486.4	0.0288199	0.0900498	0.315223	0.752592	0.89501
Iqcb1	647.584	-0.0358201	0.116438	-0.314696	0.752992	0.89501
Ano4	686.824	0.0161355	0.114175	0.313502	0.7539	0.89501
Nrg2	1098.22	0.039839	0.118216	0.312853	0.754393	0.89501
Usp15	668.184	0.0430805	0.116127	0.312487	0.754671	0.89501
Calcrl	1741.13	0.0133432	0.154718	-0.311243	0.755616	0.895315
Ralgapa1	1217.04	0.0350634	0.11221	0.310113	0.756475	0.895517
Uimc1	843.494	-0.0329667	0.11128	-0.308811	0.757465	0.895658
Tcf12	1204.23	0.0320101	0.105148	0.308147	0.757971	0.895658
Fip1l1	797.857	0.0290389	0.112103	0.306946	0.758884	0.895924
Myo9a	1455.9	0.0332294	0.103758	0.304047	0.761092	0.897716
Hectd1	664.146	0.039415	0.120256	0.30233	0.762401	0.898445
Rnf111	1055.48	-0.0303761	0.108603	-0.296887	0.766552	0.901683
Smarca2	845.825	-0.0352143	0.114596	-0.296172	0.767099	0.901683
Csmd1	1752.19	0.0301797	0.100627	0.296003	0.767228	0.901683
Ca11	1306.43	-0.0363793	0.118725	-0.293796	0.768914	0.902849
AABR07033184.1	926.182	-0.039935	0.113023	-0.289836	0.771942	0.903127
Il1rapl1	12512.6	0.0288813	0.0912306	0.28939	0.772283	0.903127
Vps41	766.23	-0.0273712	0.112448	-0.288679	0.772827	0.903127
Kif5a	791.679	0.0322606	0.112862	0.287378	0.773823	0.903127
Kcnt2	688.292	0.0294071	0.117032	0.286852	0.774226	0.903127
Cnot4	757.749	0.0379167	0.114214	0.286269	0.774672	0.903127
Luzp2	4971.43	-0.0492364	0.153841	-0.285753	0.775068	0.903127
Krit1	862.694	0.0325716	0.112334	0.283373	0.776891	0.903127
Fam13a	651.522	0.0337749	0.128335	0.282804	0.777327	0.903127
AABR07007032.1	1039.34	0.0272479	0.108202	0.281848	0.77806	0.903127
Vps13c	1433.87	0.0380411	0.103663	0.281598	0.778252	0.903127
Tmcc3	2151.43	-0.0473945	0.120636	-0.280872	0.778809	0.903127
Prkacb	861.172	-0.0277681	0.110547	-0.280627	0.778996	0.903127
Kifap3	1124.34	0.0302787	0.106437	0.277796	0.781169	0.903127
Ecpas	1268.93	0.0273884	0.104344	0.2777	0.781243	0.903127
Setd7	889.201	0.021152	0.111815	0.277577	0.781337	0.903127
Npepps	1237.74	0.0266834	0.106522	0.277136	0.781676	0.903127
Wac	739.991	-0.0274266	0.113247	-0.276537	0.782136	0.903127
Bmpr2	1029.31	0.0352859	0.109035	0.276271	0.78234	0.903127
Ppig	646.471	0.0312002	0.116498	0.274841	0.783438	0.903169
Phf14	1258.57	-0.024062	0.105852	-0.273699	0.784316	0.903169
Ktn1	869.951	0.0305777	0.110366	0.273513	0.784459	0.903169
Usp46	713.824	0.0348487	0.118493	0.271189	0.786246	0.904426
Ensa	754.598	0.0316118	0.113524	0.265381	0.790716	0.908765
Vps13a	690.624	0.0402863	0.114228	0.260265	0.794659	0.912491
Smg6	816.854	-0.0274302	0.112188	-0.256431	0.797618	0.913805
Ldb2	3460.37	0.02463	0.0985042	0.255443	0.798381	0.913805
Snrnp70	3507.39	0.032298	0.0981486	0.253368	0.799984	0.913805
Sgk1	1881.28	-0.0234311	0.103234	-0.253107	0.800185	0.913805
Dync1i2	1855.41	0.0274347	0.102541	0.252746	0.800465	0.913805
Phkb	646.293	0.0270169	0.115056	0.252493	0.80066	0.913805
Ube2r2	744.872	-0.0280391	0.113156	-0.252415	0.800721	0.913805
Zfyve9	747.312	-0.0313606	0.112555	-0.250231	0.802408	0.914928
Cplane1	689.872	-0.0180516	0.115351	-0.245029	0.806434	0.918714
Rit2	1747.55	0.0225883	0.10109	0.243208	0.807844	0.919344
RGD1307100	1613.58	0.0285521	0.10432	0.241227	0.809379	0.919344
Dmxl1	1562.31	0.0248919	0.102083	0.241125	0.809458	0.919344
Mink1	972.279	0.0288159	0.110519	0.240666	0.809814	0.919344
Srek1	791.396	0.0296532	0.111283	0.239506	0.810713	0.919562
Grik2	6334.93	0.0157414	0.0939182	0.237664	0.812141	0.92038
Jakmip2	1635.1	-0.0203717	0.101785	-0.236253	0.813237	0.920819
Tcerg1	1131.19	-0.0230946	0.105684	-0.23475	0.814403	0.921337
Ptpn9	772.319	0.0283858	0.113218	0.229735	0.818298	0.923392
Sgcd	1014.19	0.0182014	0.118117	0.229674	0.818345	0.923392
Gad2	1616.25	0.0237447	0.108562	0.228693	0.819107	0.923392
Flrt2	1005.75	0.0244764	0.110923	0.227946	0.819688	0.923392
Scn1a	1469.65	0.0242788	0.106646	0.227843	0.819768	0.923392
Runx1t1	1401.91	0.0399463	0.117237	0.224313	0.822514	0.925684
Sec14l1	1054.34	-0.025332	0.111666	-0.221499	0.824704	0.927346
Mtmr3	777.47	0.0229795	0.111701	0.22018	0.825731	0.927415
Osbpl9	803.578	-0.023855	0.111258	-0.21959	0.826191	0.927415
Wasf1	802.998	0.0240676	0.113017	0.218318	0.827182	0.927587
Wdr33	820.226	0.026184	0.111808	0.217563	0.827769	0.927587
Hdlbp	1164.81	0.0291721	0.105474	0.215345	0.829499	0.928232
Pank2	773.372	0.0265074	0.111973	0.214993	0.829773	0.928232
Gpm6a	2013.25	-0.0148635	0.100515	-0.21335	0.831054	0.928867
Snx4	1072.55	0.0151191	0.107515	0.210291	0.83344	0.930717
Eif4ebp3	868.956	0.024874	0.109913	0.208851	0.834564	0.930717
Ctnnal1	737.027	0.0299067	0.120574	0.208478	0.834856	0.930717
Xrn1	774.242	0.0271493	0.111928	0.206682	0.836258	0.931483
Mib1	1011.07	-0.0265922	0.107805	-0.203188	0.838988	0.933724
Plppr1	724.658	-0.0230056	0.118893	-0.201138	0.84059	0.934708
Ube2k	1228.53	-0.0227733	0.108701	-0.199321	0.842012	0.935368
Rbm6	1790.95	0.0191751	0.100682	0.19774	0.843249	0.935368
Tra2b	871.311	-0.018193	0.109777	-0.197622	0.843341	0.935368
Babam2	991.447	-0.0170048	0.107961	-0.195434	0.845053	0.936381
Spats2l	883.014	-0.014375	0.111903	-0.194616	0.845693	0.936381
Gap43	970.623	0.029399	0.114711	0.193001	0.846958	0.936984
Fbxl20	677.568	-0.0140228	0.120263	-0.185209	0.853065	0.942068
Wasl	681.627	0.0200559	0.120108	0.184358	0.853732	0.942068
Luc7l	649.405	-0.0227074	0.115961	-0.184027	0.853993	0.942068
Gabrb2	1860.11	-0.022691	0.102782	-0.183367	0.85451	0.942068
Senp7	832.263	0.0183043	0.110958	0.182519	0.855175	0.942068
Lcor	1125.35	-0.0218941	0.109384	-0.181594	0.855901	0.942071
Nol4	912.059	-0.0243313	0.109187	-0.179739	0.857357	0.942125
Dmxl2	1576.64	0.0196567	0.101584	0.179686	0.857399	0.942125
Ago3	648.64	-0.0201546	0.118831	-0.178062	0.858674	0.942565
Rtn3	1557.25	-0.0197965	0.104466	-0.176566	0.85985	0.942565
Myo16	1082.1	-0.0274582	0.110707	-0.176408	0.859973	0.942565
Thada	721.627	-0.0270643	0.11411	-0.173956	0.8619	0.942696
Rundc3b	1064.46	-0.019497	0.108805	-0.173842	0.86199	0.942696
Abi2	789.874	0.0267336	0.114653	0.17349	0.862266	0.942696
Slc25a12	746.521	0.0142246	0.115597	0.170948	0.864265	0.944088
Neurl1	831.381	0.0148545	0.119972	0.166356	0.867877	0.94546
Nmt2	851.722	0.014491	0.111521	0.166102	0.868077	0.94546
Cdk12	861.714	0.0293225	0.109965	0.165303	0.868706	0.94546
Adk	1326.24	0.0281196	0.111391	0.164279	0.869511	0.94546
Adamts3	710.927	0.0204834	0.117876	0.163912	0.8698	0.94546
Sez6	1268.02	0.0512848	0.157046	0.163809	0.869882	0.94546
Rpgrip1l	962.439	-0.016886	0.108131	-0.159382	0.873368	0.946587
Pbx3	668.897	0.0285061	0.115937	0.15918	0.873527	0.946587
Memo1	762.319	0.0174021	0.112242	0.158827	0.873805	0.946587
Larp1	675.537	0.0167163	0.119205	0.158797	0.873829	0.946587
Dmd	2756.25	-0.0221694	0.0991178	-0.156181	0.87589	0.948031
Nsg2	1819.99	0.0157946	0.100192	0.152801	0.878555	0.950125
Zdhhc20	922.895	0.0168766	0.109566	0.151674	0.879444	0.950296
Myo18a	684.276	0.00508988	0.113917	0.147295	0.882899	0.953238
Ankib1	1026.45	0.0143053	0.10909	0.145077	0.88465	0.954337
Nell1	955.284	-0.0248407	0.119644	-0.143757	0.885692	0.954669
Chga	785.65	-0.0145935	0.112547	-0.142363	0.886793	0.955065
Unc5d	1703.6	-0.0176498	0.10553	-0.133479	0.893814	0.961351
Dis3l2	1422.92	0.0108406	0.104185	0.133108	0.894108	0.961351
Frmd3	751.199	-0.0131558	0.116859	-0.12782	0.898292	0.965052
Fus	1613.53	-0.00863305	0.102044	-0.125584	0.900061	0.966154
Gtf2i	856.175	0.00900027	0.11695	0.124206	0.901152	0.966528
Rnf216	898.275	0.0141028	0.110976	0.122615	0.902412	0.967082
Tpr	672.774	0.0189777	0.118943	0.11649	0.907264	0.969495
Atf2	873.546	0.0122311	0.112571	0.11614	0.907541	0.969495
Tnks	1128.82	0.0139232	0.108105	0.11547	0.908072	0.969495
Nop58	883.466	0.0195894	0.111906	0.114218	0.909065	0.969495
Micu3	876.26	-0.00673318	0.109659	-0.113284	0.909806	0.969495
Pacsin1	725.734	-0.0109829	0.117346	-0.112826	0.910168	0.969495
Trpc4	812.219	-0.0250745	0.122302	-0.112467	0.910453	0.969495
Smchd1	764.956	0.0217318	0.113474	0.11225	0.910625	0.969495
Snap25	3901.12	0.00800414	0.0979999	0.111291	0.911386	0.969512
Pcm1	1812.25	-0.0088742	0.100869	-0.107828	0.914132	0.970604
Rb1cc1	733.222	0.0129832	0.114291	0.107455	0.914428	0.970604
Dhx36	1304.5	-0.00192573	0.104639	-0.106379	0.915282	0.970604
Itsn1	654.215	-0.00279052	0.115509	0.106235	0.915396	0.970604
Tle4	733.455	0.0330445	0.130028	0.104289	0.91694	0.971135
Uchl1	748.094	-0.00908605	0.119392	-0.102463	0.918389	0.971135
Stk38	916.298	0.0126102	0.113701	0.101285	0.919324	0.971135
Amd1	817.424	0.0121903	0.122078	0.100936	0.919601	0.971135
Mtus2	2175.15	-0.00827682	0.112248	-0.100693	0.919794	0.971135
AABR07001519.1	1459.48	-0.0134541	0.102626	-0.0999594	0.920377	0.971135
AABR07059258.1	1288.05	-0.0149351	0.107488	-0.0986833	0.92139	0.971417
Cog5	811.212	0.0130343	0.114829	0.0959993	0.923521	0.972875
Osbpl1a	794.729	0.0152263	0.115219	0.0910274	0.927471	0.974704
Lrrc49	1061.12	0.00151145	0.113315	-0.0904603	0.927921	0.974704
Dixdc1	762.999	0.0110201	0.112804	0.0900459	0.928251	0.974704
Wapl	727.987	0.0228128	0.114676	0.0883141	0.929627	0.974704
Akap11	839.21	-0.00269876	0.11111	-0.0878909	0.929963	0.974704
Dgkg	2821.27	-0.0136557	0.0987932	-0.0875608	0.930226	0.974704
R3hdm2	1153.95	0.0144895	0.107863	0.0872145	0.930501	0.974704
Slc22a17	1094.62	-0.00450192	0.111487	-0.0819308	0.934702	0.976705
Zmym4	1546.43	-0.0072136	0.106303	-0.081854	0.934763	0.976705
Luc7l2	2395.03	-0.00452549	0.0981423	-0.0807891	0.93561	0.976705
Fam117b	1224.43	-0.00730887	0.106856	-0.0794038	0.936711	0.976705
Pdzrn3	2350.7	5.06638e-05	0.11624	0.0793779	0.936732	0.976705
Stag1	1171.68	-0.00602112	0.108596	-0.0791463	0.936916	0.976705
Kidins220	831.363	-0.00714961	0.113876	-0.0753469	0.939939	0.977176
Akap9	2265.92	0.00536988	0.103106	0.0731481	0.941688	0.977176
Fhod3	659.832	0.00331168	0.126591	-0.0723859	0.942295	0.977176
Fxr1	943.98	0.0100664	0.109898	0.0720728	0.942544	0.977176
Rab3c	735.04	-0.0145251	0.118224	-0.0704903	0.943803	0.977176
Rtn1	1881.43	0.00615414	0.103958	0.0699837	0.944207	0.977176
Arid5b	853.176	0.00152264	0.115498	0.0692419	0.944797	0.977176
Atp9b	773.109	-0.00560632	0.112175	-0.0687295	0.945205	0.977176
Tbc1d5	1460.21	0.000862935	0.103293	0.0685544	0.945344	0.977176
Gabbr1	1190.77	0.00297613	0.109931	0.0678401	0.945913	0.977176
Mbnl2	3979.72	0.00785714	0.0989583	0.0668076	0.946735	0.977176
Ica1	738.922	-0.0102987	0.113972	-0.0666776	0.946838	0.977176
Ptprz1	1042.2	-0.00943945	0.11076	-0.066309	0.947132	0.977176
Phip	768.239	0.0141804	0.121835	0.0634985	0.94937	0.978708
Zwint	690.28	0.000692574	0.121716	-0.0618442	0.950687	0.97929
AABR07026483.1	861.564	-0.00578872	0.112995	-0.0588664	0.953059	0.980826
Casc4	822.33	0.0130926	0.110886	0.0580788	0.953686	0.980826
Fut8	756.237	-0.00961544	0.114742	-0.054181	0.956791	0.983243
Ddx39b	657.599	0.00722981	0.1226	0.0482276	0.961535	0.985254
Upf2	645.696	0.0113277	0.117492	0.0467843	0.962685	0.985254
Stxbp6	720.519	-0.0103475	0.123835	-0.0465223	0.962894	0.985254
Dnajc1	911.321	0.00181152	0.112441	0.0460655	0.963258	0.985254
Ppp2r5e	1005.54	0.0108258	0.107977	0.0456928	0.963555	0.985254
Lrba	1435.87	0.0119455	0.103938	0.044712	0.964337	0.985254
Ptprs	791.092	-0.00410293	0.118954	0.0445561	0.964461	0.985254
Pspc1	870.869	-0.00666658	0.111096	-0.0441224	0.964807	0.985254
Edil3	3837.44	0.00327793	0.0947647	0.0393988	0.968572	0.986381
Dner	738.347	-0.0148462	0.115427	-0.0392538	0.968688	0.986381
Scai	729.942	-0.00196005	0.115149	-0.0389846	0.968903	0.986381
Srsf11	827.911	0.00412722	0.112842	0.0386856	0.969141	0.986381
Gpatch8	1699.43	-0.000596964	0.103618	-0.0372523	0.970284	0.986381
Dtna	941.981	-0.00358854	0.109239	-0.0362755	0.971063	0.986381
Scaper	1719.07	-0.00404669	0.102575	-0.0360807	0.971218	0.986381
Kdm4c	1168.52	-0.00100986	0.109661	-0.0311781	0.975128	0.989579
Fstl4	3958.73	0.00249896	0.0978954	0.0297014	0.976305	0.989702
Inpp4a	1034.81	-0.0080664	0.108904	0.0291196	0.976769	0.989702
Nptn	2949.98	0.00681258	0.0958373	0.0262552	0.979054	0.990643
Syn2	2771.72	0.00265863	0.0969463	0.0260449	0.979222	0.990643
Ambra1	1142.39	0.00469877	0.106065	0.0249208	0.980118	0.99078
Taf1d	1185.71	0.0225883	0.106861	0.021958	0.982481	0.991992
Rtn4	930.849	0.0059343	0.110042	-0.0215055	0.982842	0.991992
Sf3b1	800.814	0.0168031	0.114103	-0.0196382	0.984332	0.992726
Lsamp	4049.02	-0.0042514	0.0984017	-0.0109567	0.991258	0.997015
AABR07031533.1	860.931	0.00407541	0.115615	-0.00868153	0.993073	0.997015
Galnt13	4108.56	-0.00594058	0.100421	-0.00837911	0.993315	0.997015
Hnrnpa2b1	992.114	0.0206094	0.113988	-0.00793281	0.993671	0.997015
Cdc42	670.304	-0.00346856	0.118183	-0.00714834	0.994296	0.997015
Tfdp2	716.695	0.00550266	0.120047	0.00687268	0.994516	0.997015
Slc30a9	667.536	0.00391722	0.116214	-0.00638219	0.994908	0.997015
Zfr	1737.51	-0.00119542	0.101669	-0.00584065	0.99534	0.997015
Hmgcll1	756.859	-0.00170551	0.113058	-0.00566274	0.995482	0.997015
Phf21a	1137.2	-0.004405	0.115542	-0.00377458	0.996988	0.997755
Cfdp1	659.22	-0.0103965	0.118677	0.000895318	0.999286	0.999286
AC099302.1	186.809	-0.924199	0.147517	-6.32577	2.51969e-10	NA
Mmp3	30.1767	0.942632	0.144643	6.19445	5.8489e-10	NA
Tmtc1	481.962	0.515526	0.122558	4.18481	2.85409e-05	NA
Vom2r77	34.868	-0.521458	0.140969	-4.13427	3.56085e-05	NA
Etv5	402.93	0.501389	0.129407	4.00745	6.13782e-05	NA
N4bp2l1	619.393	0.461251	0.117742	3.99847	6.3754e-05	NA
Hs3st5	456.321	0.539931	0.132934	3.97005	7.1858e-05	NA
Mapk4	110.951	0.60977	0.155165	3.95488	7.65743e-05	NA
Etv4	228.739	0.563116	0.144301	3.93537	8.30694e-05	NA
Peli2	360.816	0.492607	0.129253	3.81011	0.000138905	NA
Siah3	93.6862	0.539566	0.15866	3.57794	0.000346314	NA
Cartpt	79.6165	-0.501319	0.157977	-3.57739	0.000347045	NA
Rgs10	187.226	0.508287	0.144086	3.55362	0.000379964	NA
Nox4	132.53	0.605221	0.152373	3.52103	0.000429869	NA
Sipa1l2	171.534	0.492317	0.147665	3.51017	0.000447824	NA
Krba1	348.435	-0.46426	0.135472	-3.47778	0.000505592	NA
Gpr63	77.9333	0.534581	0.158631	3.46303	0.000534123	NA
Rgs20	229.106	0.454532	0.141428	3.45895	0.000542288	NA
AC134224.2	543.314	0.405894	0.122983	3.45319	0.000554005	NA
Pmepa1	161.069	0.507354	0.148905	3.4508	0.000558936	NA
LOC102549506	136.588	0.494151	0.150716	3.26923	0.00107839	NA
Il1rap	358.197	0.410869	0.128707	3.24132	0.00118976	NA
Edar	67.2385	-0.521836	0.158444	-3.23927	0.00119837	NA
LOC108351137	282.337	-0.46027	0.146992	-3.2275	0.00124877	NA
Ankrd33b	147.575	0.478297	0.149618	3.2112	0.00132181	NA
AABR07071697.1	126.882	-0.447674	0.153253	-3.19885	0.00137978	NA
Prim1	254.424	0.409515	0.137651	3.14885	0.00163913	NA
Plekhn1	80.6482	0.479193	0.158218	3.11729	0.00182523	NA
Trps1	351.262	0.388215	0.129155	3.09645	0.00195851	NA
Olfm2	297.346	-0.404249	0.132855	-3.09447	0.00197166	NA
Csrp2	84.8787	-0.60408	0.158557	-3.02695	0.00247032	NA
Stmn1	283.086	-0.436626	0.139901	-3.01273	0.00258912	NA
Oaz1	125.919	-0.447624	0.156441	-3.00272	0.00267578	NA
Slc38a4	97.4919	0.425626	0.15684	2.98171	0.00286647	NA
Cacna1i	182.912	0.425257	0.146221	2.97246	0.00295419	NA
Panx1	258.341	0.4161	0.143994	2.97096	0.00296872	NA
Lmbr1l	430.397	-0.378562	0.125081	-2.92194	0.00347854	NA
Mgat1	123.004	0.429972	0.152325	2.90371	0.00368775	NA
Podxl2	371.795	-0.373056	0.128992	-2.89488	0.00379308	NA
Fam135b	338.84	0.347802	0.129933	2.8684	0.00412548	NA
Zfp871	27.8989	0.407793	0.147543	2.86689	0.00414522	NA
Sorcs2	477.725	0.399709	0.133277	2.86161	0.0042149	NA
Hfm1	386.039	-0.369719	0.126736	-2.85308	0.00432979	NA
Marchf11	184.536	0.414141	0.146284	2.84561	0.00443263	NA
Fam241a	45.442	-0.50274	0.156753	-2.84079	0.00450025	NA
Mmd	129.991	0.434891	0.152036	2.83394	0.00459781	NA
Bmp6	352.799	0.382692	0.133678	2.81083	0.00494145	NA
Sorcs3	487.231	0.327777	0.121474	2.80476	0.00503546	NA
Prex2	435.9	0.363583	0.124354	2.80335	0.00505753	NA
Arl4a	95.1794	-0.40166	0.155604	-2.76989	0.0056075	NA
Pde4b	634.659	0.328719	0.118202	2.76685	0.00566008	NA
AABR07066379.1	563.834	-0.317741	0.118271	-2.76682	0.00566068	NA
Zbtb1	137.606	0.419423	0.150949	2.73617	0.00621584	NA
AABR07065531.25	221.045	0.474891	0.150578	2.7321	0.00629326	NA
Gadd45g	96.94	-0.387349	0.157087	-2.7187	0.00655392	NA
Crtac1	217.71	0.358662	0.14069	2.71708	0.00658616	NA
Cstb	149.84	-0.409536	0.151054	-2.70266	0.00687879	NA
Btg2	44.5462	-0.408847	0.156309	-2.69914	0.00695192	NA
Cox7c	268.804	-0.34582	0.137671	-2.68675	0.00721509	NA
Rora	229.14	0.364174	0.1438	2.68079	0.00734478	NA
Mok	284.638	0.363942	0.134456	2.6777	0.00741303	NA
LOC687780	304.463	-0.395279	0.142336	-2.67384	0.00749875	NA
RGD1306063	212.796	-0.376668	0.141343	-2.67192	0.00754187	NA
Iqck	315.983	0.356118	0.132505	2.65669	0.00789123	NA
Pcsk6	314.138	0.404041	0.139445	2.65401	0.00795415	NA
Osbpl3	64.8288	0.454671	0.158395	2.6371	0.00836192	NA
Irs2	247.632	0.383686	0.141367	2.62953	0.00855042	NA
Pcsk1	25.4458	-0.220665	0.144546	-2.62945	0.00855226	NA
Elob	262.301	-0.365366	0.136807	-2.6149	0.00892536	NA
Dlg4	490.304	0.32253	0.124023	2.60763	0.00911707	NA
Mkrn2	259.742	-0.337197	0.135113	-2.60458	0.00919867	NA
H3f3a	372.393	-0.34684	0.135555	-2.59824	0.00937035	NA
Ndufc1	212.283	-0.358816	0.149474	-2.59011	0.00959461	NA
Tmem18	70.9502	-0.361236	0.158043	-2.5865	0.00969566	NA
Pitpnm3	225.241	0.36558	0.143971	2.58509	0.00973542	NA
Nt5dc3	87.8002	0.388365	0.157042	2.57932	0.00989949	NA
Tcerg1l	459.651	0.312507	0.122264	2.57284	0.0100868	NA
Cxcr2	8.04785	0.261705	0.10217	2.57198	0.0101119	NA
Cetn2	202.339	-0.369432	0.143989	-2.5666	0.0102702	NA
Clic4	230.473	-0.357809	0.143714	-2.56187	0.010411	NA
Mllt3	609.473	0.302717	0.117397	2.53667	0.0111914	NA
Grin2a	546.03	0.303339	0.123891	2.52986	0.0114107	NA
Rbm4b	251.279	-0.336401	0.137867	-2.52969	0.0114164	NA
Slc9a1	179.112	0.360648	0.146803	2.52247	0.0116534	NA
Dnajc2	381.016	0.314459	0.132073	2.5103	0.012063	NA
Marchf8	190.308	-0.384486	0.144899	-2.50907	0.0121049	NA
Ndst3	250.697	0.3525	0.140608	2.50117	0.0123782	NA
Klf9	402.905	0.309728	0.131127	2.49195	0.0127045	NA
AABR07042840.1	343.071	0.312182	0.130087	2.48918	0.0128038	NA
Poln	419.47	0.298166	0.124644	2.48841	0.0128316	NA
Prdx1	87.1742	-0.374366	0.157908	-2.48775	0.0128553	NA
Tedc1	34.2348	0.343034	0.148688	2.48325	0.0130189	NA
Serf2	294.948	-0.339209	0.132317	-2.46819	0.01358	NA
Inka2	141.343	0.370164	0.151975	2.46535	0.013688	NA
Scube2	137.983	0.3514	0.150709	2.45813	0.0139661	NA
Ap2b1	487.623	0.302473	0.123274	2.44551	0.0144647	NA
Iscu	159.672	-0.370293	0.146605	-2.43933	0.0147145	NA
Pknox2	334.459	0.319604	0.131689	2.4355	0.0148714	NA
Foxp2	436.034	0.251636	0.139371	2.43453	0.0149113	NA
Msi2	592.677	0.27312	0.117673	2.43345	0.0149559	NA
Ifi27	70.5421	-0.553403	0.157714	-2.42177	0.0154451	NA
RGD1310819	468.973	0.305029	0.125276	2.4169	0.0156535	NA
Sfxn5	309.019	0.311398	0.132982	2.41655	0.0156685	NA
Sycp3	79.3346	-0.437712	0.158447	-2.41102	0.0159079	NA
Uaca	136.321	-0.366157	0.14976	-2.40668	0.0160985	NA
Mertk	38.943	0.292535	0.148354	2.40616	0.0161212	NA
Syt15	11.3972	-0.211183	0.116158	-2.40588	0.0161338	NA
Rps27	168.998	-0.378634	0.147811	-2.40401	0.0162164	NA
AABR07058519.1	31.4567	-0.31168	0.148277	-2.4037	0.0162302	NA
AABR07066816.1	51.6521	-0.320777	0.157948	-2.40015	0.0163883	NA
Acsl6	460.767	0.3018	0.123253	2.39803	0.0164836	NA
Ndufa13	274.666	-0.340405	0.134449	-2.39761	0.0165026	NA
Tomm6	28.2826	-0.293127	0.144332	-2.39721	0.0165205	NA
RT1-T24-1	392.663	-0.282002	0.136595	-2.39717	0.0165221	NA
Per2	209.545	0.369696	0.149481	2.3966	0.0165478	NA
Rufy4	5.37549	0.189239	0.0864939	2.39319	0.0167026	NA
Rps13	59.8303	-0.364723	0.15774	-2.39025	0.0168371	NA
Pltp	172.822	-0.435662	0.150385	-2.37564	0.0175187	NA
Slc8a3	439.13	0.306698	0.126614	2.374	0.0175966	NA
Tmx2	176.071	-0.319535	0.147336	-2.37158	0.0177121	NA
Scrt2	114.366	0.334605	0.153801	2.37024	0.0177765	NA
Rps7	154.087	-0.358815	0.151943	-2.36623	0.0179703	NA
Cd81	310.463	-0.335491	0.136903	-2.36525	0.018018	NA
Slamf8	7.61374	0.240711	0.104088	2.36443	0.0180578	NA
Slc6a11	222.913	-0.321295	0.139589	-2.36302	0.0181267	NA
Gpm6b	614.16	0.275302	0.11652	2.35836	0.0183559	NA
Hnrnph3	270.822	-0.315332	0.137178	-2.35595	0.0184754	NA
Ghitm	98.8001	-0.393392	0.156565	-2.35542	0.0185018	NA
Angptl2	27.3823	-0.350988	0.147488	-2.35526	0.0185096	NA
Dnajb4	352.728	-0.298452	0.128062	-2.35459	0.0185429	NA
Xxylt1	122.417	0.335323	0.152318	2.34233	0.0191635	NA
Mgat5	504.673	0.271643	0.121541	2.33542	0.0195214	NA
Pcdh7	340.716	0.310854	0.132199	2.3346	0.0195643	NA
Dpy19l3	624.799	0.278771	0.12672	2.33257	0.0196705	NA
Mpped2	126.283	0.307448	0.153985	2.33092	0.0197575	NA
Ror2	16.6739	0.232919	0.128814	2.32852	0.0198843	NA
Sptbn2	573.948	0.282164	0.121254	2.32652	0.0199907	NA
Sntb2	337.14	0.297831	0.131032	2.32276	0.020192	NA
LOC100359583	218.783	-0.328352	0.14059	-2.32261	0.0202003	NA
Tmbim4	101.613	-0.368786	0.154551	-2.31753	0.020475	NA
Stk32c	310.71	0.310781	0.133817	2.31222	0.0207655	NA
Dpf1	395.943	0.31901	0.134932	2.31183	0.020787	NA
Snx31	11.8137	0.232495	0.118938	2.30098	0.0213927	NA
Ankh	643.947	0.288442	0.124008	2.29967	0.0214667	NA
Rpl23	219.414	-0.31874	0.143607	-2.29915	0.0214963	NA
AABR07035437.1	313.997	0.31319	0.13771	2.29798	0.021563	NA
Slc41a2	131.734	0.309724	0.153042	2.29728	0.021603	NA
Tmem163	82.6819	0.363474	0.158339	2.28818	0.0221268	NA
Tuba1a	468.014	-0.315428	0.135842	-2.28304	0.0224279	NA
Maoa	96.314	-0.337975	0.15591	-2.28153	0.022517	NA
Wfdc6a	81.0641	-0.285716	0.157559	-2.28104	0.0225461	NA
Tmco1	254.335	-0.316574	0.137926	-2.27751	0.0227555	NA
Sh2d5	248.664	0.315774	0.13786	2.2749	0.0229118	NA
Klhl24	128.242	0.318545	0.151326	2.27392	0.0229708	NA
Itm2a	36.2613	-0.420371	0.149452	-2.26852	0.0232973	NA
LOC100362814	373.723	0.285071	0.130964	2.26482	0.0235237	NA
Prdm15	189.063	0.307962	0.143412	2.26346	0.0236072	NA
Slc25a17	243.615	0.311511	0.139612	2.26065	0.0237807	NA
Filip1l	453.289	-0.290615	0.139063	-2.26056	0.0237862	NA
LOC108352650	196.627	-0.320143	0.142569	-2.26012	0.0238137	NA
Pdcd4	317.968	-0.285345	0.131005	-2.25847	0.0239166	NA
Ube2q2	480.094	-0.263901	0.122815	-2.25362	0.0242198	NA
Jund	42.4625	-0.34093	0.154898	-2.25293	0.0242637	NA
Nptx2	51.5544	0.336352	0.158067	2.25005	0.0244459	NA
Klhdc2	286.375	-0.307445	0.134463	-2.2468	0.0246529	NA
Dtymk	203.839	0.333928	0.148232	2.23899	0.0251568	NA
Anxa1	4.81055	-0.201201	0.0836335	-2.23869	0.0251761	NA
LOC103695172	188.473	-0.259482	0.153049	-2.2385	0.0251888	NA
Dynlrb2	54.6855	-0.375653	0.157263	-2.23576	0.0253675	NA
Klhl8	361.281	0.293488	0.132547	2.22783	0.0258919	NA
Epm2a	167.701	-0.308391	0.145412	-2.22697	0.0259495	NA
Ccne2	144.809	-0.314622	0.149655	-2.22669	0.0259677	NA
Rab15	176.062	0.312858	0.147828	2.22597	0.026016	NA
Sh3rf1	468.244	0.280929	0.122708	2.2257	0.0260341	NA
Sypl1	230.443	-0.298651	0.139591	-2.22544	0.0260518	NA
Clu	371.339	-0.32784	0.13594	-2.22364	0.026173	NA
Arx	82.0196	-0.290663	0.157231	-2.22335	0.0261921	NA
Calm2.1	197.579	-0.316782	0.144229	-2.22239	0.0262573	NA
Drc1	161.642	-0.368666	0.146721	-2.22078	0.0263659	NA
AABR07036498.1	45.3197	-0.286492	0.156044	-2.22012	0.0264103	NA
Mical3	443.923	0.263124	0.123641	2.21931	0.0264659	NA
Epha7	561.964	0.2683	0.127575	2.21865	0.0265106	NA
Pde4a	289.27	0.317444	0.136161	2.21793	0.0265597	NA
Srgap1	485.413	0.253588	0.123964	2.21511	0.0267527	NA
Antkmt	224.481	-0.306644	0.139105	-2.21219	0.0269537	NA
Kcnk2	418.891	0.285857	0.13208	2.21071	0.0270559	NA
Rpl28	164.62	-0.319485	0.147285	-2.21028	0.0270856	NA
Dok3	30.4685	0.326408	0.150686	2.21026	0.0270871	NA
AABR07066739.1	155.974	-0.308994	0.152706	-2.2102	0.0270914	NA
Rps27a.1	227.31	-0.299638	0.142844	-2.20353	0.0275575	NA
Tas1r2	214.607	0.302711	0.140919	2.2027	0.0276159	NA
Ndufb11	85.2021	-0.355646	0.156779	-2.19987	0.027816	NA
Cox5a	174.511	-0.310715	0.145143	-2.19752	0.0279831	NA
AABR07051882.2	91.2455	0.340232	0.156478	2.1927	0.0283292	NA
Trir	158.89	-0.311427	0.146918	-2.1864	0.0287863	NA
Atxn2	463.717	0.26169	0.122616	2.18509	0.0288822	NA
Frmd5	177.113	0.308105	0.145341	2.18369	0.0289852	NA
Psme1	64.3566	-0.342548	0.158395	-2.1835	0.0289992	NA
Nup43	131.883	-0.310487	0.152144	-2.18225	0.029091	NA
AABR07062799.2	363.753	0.276114	0.129241	2.17996	0.0292603	NA
Sirpb3	22.5106	-0.286369	0.142894	-2.17898	0.0293328	NA
Slc16a7	227.714	0.301698	0.142744	2.17888	0.0293407	NA
Phyhd1	145.194	0.310086	0.14987	2.1781	0.0293984	NA
Wdr31	172.478	-0.313625	0.145177	-2.1746	0.0296598	NA
AC127084.2	51.1643	0.350358	0.157849	2.17386	0.0297154	NA
Tubb2a	324.713	-0.291608	0.134816	-2.17379	0.0297208	NA
Cdan1	101.063	-0.335051	0.157457	-2.17339	0.0297512	NA
Chd3	210.905	0.327952	0.144338	2.1729	0.029788	NA
Adam12	577.593	0.285282	0.124712	2.1713	0.0299082	NA
Smurf1	618.61	0.287567	0.128563	2.16774	0.0301786	NA
Crh	25.8896	-0.360516	0.145737	-2.16568	0.0303359	NA
Cntnap4	551.089	-0.292915	0.124967	-2.16377	0.030482	NA
Ano2	473.929	-0.286381	0.12908	-2.16377	0.0304823	NA
Glra1	102.087	0.342079	0.157562	2.15708	0.0309991	NA
Rab3a	183.845	-0.293861	0.143778	-2.15688	0.0310149	NA
Hmbs	59.2246	-0.350312	0.158459	-2.15215	0.0313858	NA
Stt3b	525.434	0.256513	0.120985	2.14931	0.0316095	NA
Tmem107	74.9564	-0.325987	0.158026	-2.14916	0.0316219	NA
Prkar1b	623.032	0.251147	0.117111	2.14731	0.0317683	NA
Gpr83	4.67676	0.146668	0.0827096	2.14225	0.0321733	NA
Man1a1	519.463	0.287036	0.131609	2.14016	0.0323422	NA
Mettl5	69.2276	-0.328164	0.158102	-2.13955	0.0323911	NA
Rbms1	353.614	0.295723	0.140853	2.13908	0.0324295	NA
Kazn	625.092	0.265161	0.123684	2.139	0.0324353	NA
Irf1	23.0616	-0.278259	0.142475	-2.13865	0.0324637	NA
Mrps5	168.166	-0.306717	0.150109	-2.13668	0.0326237	NA
Icoslg	16.3142	0.292092	0.130331	2.13612	0.0326696	NA
Lbh	264.099	-0.317122	0.139599	-2.13564	0.0327086	NA
Ust	420.522	0.283813	0.127206	2.13535	0.0327327	NA
Nob1	287.248	-0.275127	0.133429	-2.1339	0.0328506	NA
Arhgap6	485.571	0.276292	0.12575	2.13068	0.0331153	NA
LOC100361645	118.147	-0.280115	0.156814	-2.12941	0.0332201	NA
Prkch	464.97	-0.247861	0.124489	-2.12484	0.0335999	NA
Arhgap12	144.055	-0.323358	0.148558	-2.12344	0.0337174	NA
Sparcl1	287.824	-0.336118	0.140213	-2.12331	0.0337282	NA
Fam171b	401.557	-0.251174	0.125293	-2.12222	0.0338194	NA
Neto2	559.826	0.275524	0.128865	2.11631	0.0343188	NA
Pask	66.2183	0.327613	0.158575	2.11517	0.0344154	NA
Cluap1	380.236	0.264937	0.133835	2.11491	0.0344374	NA
Mettl7a	137.979	-0.313162	0.149624	-2.11462	0.0344625	NA
Nadsyn1	75.1598	-0.328478	0.157686	-2.11368	0.034543	NA
Hs6st1	168.041	0.28784	0.150411	2.1135	0.0345578	NA
Osbpl6	518.542	0.252907	0.121178	2.11202	0.0346846	NA
Mir137	2.54847	-0.104176	0.0649435	-2.11193	0.0346929	NA
Tex49	38.6425	-0.265183	0.153411	-2.11143	0.0347353	NA
Il1rapl2	508.781	-0.327505	0.130024	-2.1076	0.035066	NA
Zfp189	78.6169	0.29586	0.15816	2.10441	0.0353423	NA
Fbxo34	546.291	0.267488	0.129417	2.1036	0.0354135	NA
Elp1	379.109	0.261457	0.129534	2.10159	0.0355889	NA
Gstm1	74.7066	-0.3666	0.158157	-2.10094	0.0356459	NA
Iqgap2	371.374	0.285612	0.129116	2.10064	0.0356729	NA
Rps3a	202.193	-0.308586	0.145521	-2.10021	0.0357108	NA
Dnajc11	189.768	0.303633	0.144866	2.09567	0.0361112	NA
Hspa4l	499.952	0.243896	0.121561	2.09309	0.036341	NA
Bcas2	116.733	-0.303719	0.152884	-2.09047	0.0365755	NA
Rasgrp1	278.016	0.309098	0.139381	2.08843	0.036759	NA
Ajap1	417.831	0.258459	0.129284	2.08635	0.0369467	NA
Ubqln2	57.0552	-0.320445	0.157809	-2.0857	0.0370059	NA
Lrrc8c	633.389	0.239523	0.123421	2.08519	0.0370519	NA
Clstn2	50.0383	0.309234	0.155494	2.08508	0.0370617	NA
Omg	67.0839	-0.299343	0.158431	-2.08413	0.0371483	NA
Mtcl1	441.315	0.25792	0.128259	2.08323	0.0372305	NA
Dop1b	524.372	0.240863	0.1213	2.08303	0.0372481	NA
Bex4	27.0375	-0.220065	0.147298	-2.08242	0.0373045	NA
Sem1	152.049	-0.308279	0.147857	-2.0823	0.0373152	NA
Zfp804a	243.973	0.287296	0.137567	2.07845	0.0376677	NA
Ell2	394.911	0.258862	0.134752	2.07421	0.0380594	NA
Wdr66	342.516	0.267269	0.133321	2.07202	0.0382636	NA
Qsox2	162.795	0.307495	0.147319	2.06974	0.0384771	NA
Id1	43.3842	-0.455926	0.154082	-2.06527	0.0388971	NA
U6.111	118.192	-0.29063	0.155441	-2.06088	0.0393145	NA
Plekha6	276.646	0.287438	0.136524	2.05841	0.0395509	NA
Slc12a3	197.373	0.294186	0.146154	2.05721	0.0396657	NA
Angptl3	29.8765	-0.315185	0.150793	-2.05688	0.0396978	NA
Eif2b4	114.189	-0.314412	0.154243	-2.05621	0.0397625	NA
Tmem256	54.4385	-0.348696	0.158294	-2.05367	0.0400075	NA
Baz2a	109.881	0.295991	0.155087	2.05036	0.0403294	NA
Mtg2	325.812	0.275089	0.131301	2.04961	0.0404022	NA
Marchf2	114.48	-0.307734	0.154022	-2.04853	0.0405079	NA
C1qtnf7	94.4273	0.336602	0.157172	2.04662	0.0406959	NA
Adamts2	143.252	0.289376	0.150615	2.04455	0.0408994	NA
AABR07044962.1	16.8929	0.24763	0.132397	2.04387	0.0409663	NA
Loxhd1	5.63183	0.163159	0.0919502	2.0396	0.0413904	NA
Rps15	149.439	-0.313745	0.147789	-2.03944	0.0414064	NA
Myo9b	295.467	0.267689	0.133663	2.03883	0.0414672	NA
Nlrc3	28.876	0.216576	0.144714	2.03602	0.041748	NA
Rapgef1	503.848	0.243828	0.123001	2.03488	0.0418634	NA
Arid1a	632.582	0.233462	0.11686	2.03436	0.0419153	NA
Tll1	138.119	0.346273	0.153881	2.0338	0.0419714	NA
Adgrg3	21.3448	0.258607	0.141012	2.03314	0.0420379	NA
Grcc10	16.1205	-0.173881	0.129015	-2.03194	0.0421593	NA
Rprm	10.1556	-0.263891	0.116477	-2.03159	0.0421956	NA
Capzb	281.063	0.264734	0.135645	2.02721	0.0426405	NA
Abraxas1	243.546	-0.245247	0.137222	-2.02617	0.0427477	NA
Smdt1	43.4232	-0.283852	0.156776	-2.02543	0.0428231	NA
Rps20	134.409	-0.292203	0.156081	-2.02466	0.0429018	NA
LOC100363112	88.3751	-0.262335	0.158035	-2.02056	0.0433258	NA
Tecpr2	489.522	0.24326	0.121791	2.02029	0.0433529	NA
Ap1b1	355.895	0.249611	0.128961	2.01877	0.0435109	NA
Oprd1	147.142	0.280476	0.149535	2.01216	0.0442029	NA
Lama1	40.5475	-0.331057	0.154406	-2.01181	0.0442396	NA
Rps23	228.037	-0.268921	0.143866	-2.01061	0.0443666	NA
AABR07070607.1	25.5838	-0.142729	0.140008	-2.01011	0.0444192	NA
Rps9	161.936	-0.299945	0.148401	-2.00669	0.0447829	NA
Rcor2l1	30.4829	0.265048	0.146155	1.99932	0.0455737	NA
Ttll7	433.106	0.250866	0.126291	1.99832	0.0456821	NA
Slco1a4	30.6436	-0.430455	0.149784	-1.99812	0.0457036	NA
Ramp1	321.141	0.269405	0.13234	1.99689	0.0458366	NA
Snta1	99.6879	0.303659	0.157085	1.99677	0.0458502	NA
Nmrk1	61.7215	-0.275352	0.15763	-1.99453	0.0460945	NA
Gabarap	110.92	-0.310719	0.153164	-1.99441	0.046107	NA
Ahdc1	637.935	0.219222	0.118875	1.99422	0.0461285	NA
Mrpl54	45.6529	-0.294324	0.15728	-1.99279	0.0462846	NA
Pmm2	220.537	0.276941	0.139806	1.99158	0.0464169	NA
Sqle	113.662	-0.314699	0.154686	-1.99047	0.0465391	NA
Ap3d1	257.925	0.262059	0.139686	1.98836	0.0467716	NA
Tpt1	280.783	-0.268785	0.137079	-1.98807	0.0468038	NA
Xylt1	91.4301	0.297462	0.157692	1.98507	0.0471365	NA
Syt6	266.496	0.277974	0.139029	1.98292	0.0473764	NA
Ski	497.921	0.238093	0.122776	1.98003	0.0477	NA
Inha	69.4907	0.331108	0.158544	1.97949	0.047761	NA
Fv1	30.8627	0.311543	0.151102	1.97822	0.0479035	NA
AABR07044049.1	325.549	0.25864	0.140903	1.97805	0.0479225	NA
Pfn4	3.55144	-0.136497	0.0767632	-1.97698	0.0480437	NA
Tpp1	83.5866	-0.315687	0.157128	-1.97698	0.0480437	NA
Art3	118.284	0.326031	0.155402	1.97678	0.0480666	NA
Chac2	125.04	-0.296613	0.151337	-1.9719	0.048621	NA
Fam102a	118.565	-0.304759	0.152447	-1.971	0.0487241	NA
Rhot2	112.162	0.295974	0.156475	1.96783	0.049088	NA
Cyp26b1	132.721	0.301182	0.152716	1.96656	0.0492344	NA
Mxi1	421.837	-0.251478	0.124128	-1.96609	0.0492882	NA
Kdm6b	91.1439	0.291261	0.157817	1.9657	0.0493335	NA
Zfand5	287.652	-0.243229	0.133348	-1.96537	0.0493719	NA
Rhbdl1	165.488	-0.307246	0.146225	-1.96361	0.049575	NA
Zswim6	106.6	0.299888	0.155007	1.95793	0.0502379	NA
Pacsin2	447.854	0.263729	0.128542	1.95764	0.0502718	NA
Enkur	516.822	-0.225146	0.120542	-1.95619	0.0504429	NA
Klc1	560.884	0.235216	0.122773	1.95576	0.0504939	NA
Adamts20	157.691	-0.333978	0.146971	-1.95536	0.0505402	NA
Sft2d2	18.5153	0.251658	0.137288	1.95504	0.0505784	NA
Tmem218	74.8435	-0.289621	0.158302	-1.95282	0.0508411	NA
Ccnk	243.587	-0.25593	0.137393	-1.94626	0.0516233	NA
Sox2	266.281	-0.270969	0.135517	-1.94623	0.0516269	NA
AABR07066690.1	19.8366	-0.302933	0.140467	-1.94408	0.0518861	NA
Adgrb2	632.224	0.233028	0.121013	1.94267	0.0520562	NA
Ncln	335.379	0.229293	0.129618	1.94069	0.052296	NA
Ifnlr1	21.5559	0.268806	0.140029	1.94011	0.052366	NA
AABR07014974.1	84.2058	-0.28659	0.157528	-1.93924	0.0524723	NA
Aqp4	52.1845	-0.331034	0.155679	-1.93923	0.0524733	NA
Zmat1	269.008	-0.24888	0.13645	-1.93851	0.0525612	NA
Efnb3	260.125	-0.280847	0.142573	-1.93781	0.0526467	NA
Tti1	97.8015	0.277826	0.155757	1.93648	0.0528093	NA
Apbb1	475.187	-0.241976	0.122876	-1.93564	0.0529124	NA
Oxtr	7.77055	0.169192	0.105469	1.93448	0.053054	NA
Jdp2	291.307	0.250151	0.134447	1.93387	0.0531292	NA
Rpl36	89.6481	-0.311107	0.156178	-1.93343	0.0531827	NA
Fam53b	446.788	0.253718	0.13341	1.93105	0.0534774	NA
Rpl14	235.23	-0.274607	0.139101	-1.92857	0.0537837	NA
Spcs1	68.8833	-0.311548	0.158228	-1.92712	0.0539648	NA
Taf10	73.0083	-0.287135	0.157951	-1.92546	0.0541716	NA
Rbis	83.2178	-0.297613	0.156881	-1.92526	0.0541974	NA
Nudt2	131.657	-0.314469	0.151447	-1.92236	0.054561	NA
Dhcr24	97.7909	-0.316498	0.155845	-1.91939	0.0549345	NA
Itpkb	212.354	0.274365	0.140761	1.91891	0.054996	NA
Nmu	26.5999	-0.279993	0.147227	-1.91628	0.0553297	NA
Crip2	118.805	-0.272347	0.153132	-1.91614	0.0553467	NA
Ppard	77.7163	0.291111	0.158593	1.91444	0.0555641	NA
Cd63	61.1708	-0.340725	0.157433	-1.91281	0.0557721	NA
Tet2	490.459	0.232106	0.121424	1.91278	0.0557762	NA
Tmco5a	20.8607	-0.0781778	0.13625	-1.91126	0.0559716	NA
Arl6ip5	238.628	-0.259389	0.138323	-1.91077	0.0560344	NA
AABR07065531.9	13.0346	0.300961	0.122512	1.91065	0.0560493	NA
AABR07030521.1	508.439	0.247591	0.127998	1.90966	0.0561772	NA
Lonrf3	27.897	0.265268	0.149142	1.90938	0.056213	NA
Mcph1	243.176	0.271406	0.138841	1.90838	0.0563418	NA
LOC688286	44.9954	-0.276644	0.15692	-1.90678	0.0565493	NA
Ranbp17	457.409	-0.241021	0.122012	-1.90604	0.0566447	NA
Gja1	73.1653	-0.326124	0.158333	-1.90587	0.0566673	NA
Arel1	531.977	0.239692	0.119258	1.90463	0.0568282	NA
Snrnp48	492.312	0.238869	0.126686	1.90413	0.0568929	NA
Phf20l1	243.988	0.267119	0.14022	1.90245	0.0571127	NA
Nts	124.604	0.207745	0.125095	1.90167	0.0572139	NA
Bnip3	89.858	-0.27942	0.156517	-1.90137	0.057254	NA
Raph1	240.85	0.29471	0.150513	1.90076	0.0573339	NA
Ppia	113.129	-0.290013	0.158063	-1.90009	0.0574212	NA
Tle1	403.422	0.258544	0.132501	1.89865	0.0576099	NA
Dach1	198.224	0.241528	0.149615	1.89783	0.0577182	NA
Efr3a	359.235	0.239323	0.128742	1.89778	0.0577257	NA
Zfhx4	612.934	0.278139	0.130457	1.8973	0.0577888	NA
Asah1	217.995	-0.254717	0.139717	-1.89618	0.0579357	NA
Tiparp	49.2868	-0.267287	0.156225	-1.89515	0.0580723	NA
Rpl13	241.919	-0.265067	0.142044	-1.89408	0.0582145	NA
Blvrb	397.289	-0.23847	0.126542	-1.89353	0.0582876	NA
Rhoq	204.288	0.236168	0.142293	1.89178	0.0585199	NA
LOC100360449	280.233	-0.260332	0.140975	-1.89105	0.0586183	NA
Ak3	236.748	-0.264237	0.140295	-1.88926	0.0588577	NA
AABR07061240.1	107.094	-0.25034	0.15466	-1.8892	0.0588656	NA
AC129815.1	121.048	0.274861	0.152249	1.88838	0.0589747	NA
Tspan15	55.8316	-0.316569	0.158154	-1.88826	0.0589904	NA
Vamp4	275.351	-0.249497	0.1358	-1.8867	0.0592003	NA
Rabl6	446.628	0.236549	0.124638	1.88641	0.0592396	NA
Sncb	126.159	-0.292753	0.154425	-1.88598	0.059298	NA
Evi5l	404.251	0.236737	0.125466	1.88455	0.0594912	NA
AC126572.6	114.259	-0.251184	0.15346	-1.88316	0.0596789	NA
Ino80d	172.683	0.280498	0.145325	1.88262	0.0597522	NA
Atp11c	134.509	0.269715	0.151328	1.88032	0.0600641	NA
Gnptab	222.579	0.256922	0.14101	1.88018	0.060084	NA
Rab8b	537.592	-0.242105	0.1195	-1.878	0.0603816	NA
Atp6v0c	552.927	-0.229009	0.118668	-1.8776	0.0604353	NA
Tll2	152.877	0.304248	0.152551	1.87743	0.060459	NA
Slc66a2	54.371	0.286798	0.157959	1.87709	0.0605064	NA
Cfl2	184.491	-0.264888	0.146056	-1.87667	0.0605633	NA
Zfhx2	607.979	0.21232	0.119587	1.87643	0.0605967	NA
AC123346.1	138.095	0.270738	0.151816	1.87597	0.06066	NA
Cnr1	456.732	0.24564	0.127593	1.87593	0.0606648	NA
Trappc2b	26.88	-0.257571	0.147898	-1.87451	0.0608598	NA
Taf5	104.885	-0.297668	0.154339	-1.87361	0.060984	NA
Map3k5	298.584	0.239064	0.133156	1.87294	0.0610771	NA
Epha3	517.132	0.235919	0.120019	1.86781	0.0617889	NA
Atxn7l3b	320.839	-0.243143	0.130301	-1.86659	0.0619588	NA
Ndufa4	326.958	-0.249062	0.134589	-1.86524	0.0621477	NA
Ppargc1a	297.404	0.247353	0.134174	1.86357	0.0623822	NA
AC141102.1	32.0666	-0.320872	0.149513	-1.86278	0.0624927	NA
Bend7	46.1454	0.301982	0.156573	1.8612	0.0627161	NA
Hcfc1r1	73.6768	-0.267344	0.158042	-1.86073	0.062782	NA
Ptn	240.079	-0.315998	0.140434	-1.8605	0.0628149	NA
Tubb4b	170.685	-0.298882	0.145616	-1.85905	0.0630204	NA
Erh	199.929	-0.268974	0.142134	-1.85784	0.0631911	NA
Bsg	583.521	-0.288993	0.125372	-1.85777	0.063201	NA
Zfp472	26.1505	-0.256663	0.148068	-1.85725	0.0632754	NA
Celf1	275.578	0.244447	0.13508	1.85651	0.063381	NA
AABR07065531.26	423.9	0.227991	0.124821	1.85615	0.0634325	NA
LOC103690054	4.39934	-0.152643	0.0852476	-1.8525	0.0639536	NA
Ubr4	383.113	0.229588	0.126892	1.85102	0.0641665	NA
Slc4a7	250.46	0.263043	0.140144	1.84742	0.0646864	NA
Rrp36	90.4094	-0.264737	0.156181	-1.84468	0.0650835	NA
Atp1a4	88.5379	-0.256323	0.157481	-1.84416	0.0651596	NA
Srp14	180.965	-0.270465	0.144907	-1.84276	0.0653647	NA
Igsf9b	100.036	0.272903	0.156002	1.84259	0.0653891	NA
Bbs7	278.821	-0.258395	0.133844	-1.84183	0.0655002	NA
Dlgap2	333.722	0.232658	0.130394	1.84126	0.0655837	NA
Sh3tc2	11.9387	-0.192779	0.120501	-1.84096	0.0656269	NA
Samd4b	222.811	0.257181	0.140672	1.83917	0.0658908	NA
Txn1	67.7253	-0.337991	0.158394	-1.83857	0.0659791	NA
Bckdk	60.6756	-0.290061	0.158373	-1.83856	0.0659803	NA
Pigp	108.639	-0.293574	0.153633	-1.83835	0.0660114	NA
Tec	223.567	0.242656	0.139906	1.83741	0.0661501	NA
Scml4	324.433	-0.259348	0.138259	-1.83724	0.0661741	NA
Cptp	22.1654	-0.236656	0.143606	-1.83613	0.0663381	NA
AABR07055162.1	208.194	-0.229016	0.144268	-1.83557	0.0664211	NA
Hspa8	438.781	-0.238991	0.131295	-1.83391	0.0666676	NA
Slc35e3	50.7778	-0.246638	0.157981	-1.83353	0.0667237	NA
Man1b1	215.946	0.247604	0.140508	1.83328	0.0667608	NA
Mss51	171.752	0.265062	0.147025	1.83276	0.066838	NA
Eef1b2	121.228	-0.291623	0.153457	-1.83273	0.0668433	NA
Mplkip	146.605	-0.244201	0.155067	-1.8317	0.0669957	NA
Lhfpl4	146.662	0.268767	0.149614	1.82695	0.067708	NA
Rps24	158.874	-0.26584	0.150646	-1.82496	0.0680063	NA
AABR07004130.1	194.714	-0.244393	0.143887	-1.82489	0.0680176	NA
Mitd1	86.587	-0.262646	0.157737	-1.82453	0.068072	NA
Mospd1	26.9013	0.266205	0.148065	1.82363	0.068208	NA
Hk2	55.7313	-0.272363	0.156157	-1.82294	0.0683132	NA
Pex11g	93.7009	-0.275657	0.155974	-1.82225	0.0684166	NA
LOC685963	141.939	-0.312796	0.156964	-1.82075	0.0686452	NA
Gnas.1	161.955	-0.295934	0.150661	-1.82051	0.068682	NA
Asb4	11.2637	-0.217423	0.119612	-1.81859	0.068974	NA
Cmas	154.76	-0.263435	0.147336	-1.81665	0.0692704	NA
Hacd1	114.725	0.271887	0.154186	1.8119	0.0700023	NA
LOC108349548	52.2098	-0.363466	0.156952	-1.81143	0.0700736	NA
Mylpf	13.0004	-0.198677	0.120702	-1.81044	0.0702272	NA
Taf2	276.703	0.237601	0.134145	1.81001	0.070295	NA
Ccnyl1	241.709	0.275681	0.14234	1.80978	0.0703297	NA
Pcolce	3.0692	-0.130029	0.0724839	-1.80869	0.0704986	NA
Aldh5a1	222.173	-0.245476	0.138937	-1.80755	0.0706773	NA
Wdr82	217.741	-0.248476	0.142004	-1.80661	0.0708227	NA
Zfp213	157.837	-0.260949	0.146821	-1.8065	0.0708396	NA
Exosc8	263.378	0.286239	0.142843	1.8043	0.0711848	NA
Ddt	39.5044	-0.304786	0.155621	-1.8005	0.0717816	NA
Rxfp3	24.682	-0.263099	0.140979	-1.79903	0.0720145	NA
Tmx1	135.508	-0.239757	0.150415	-1.79765	0.0722319	NA
Lsm7	345.985	-0.236971	0.13187	-1.79727	0.0722924	NA
AABR07001233.1	92.2896	-0.250141	0.156365	-1.79708	0.072323	NA
Stk4	352.942	0.21964	0.12932	1.79318	0.0729438	NA
Rps28	124.934	-0.26271	0.157282	-1.78965	0.0735094	NA
Vwa5a	9.96547	-0.217331	0.109841	-1.78891	0.0736298	NA
AABR07032261.1	5.14427	0.159716	0.0903794	1.78887	0.0736362	NA
Dlc1	166.74	0.253763	0.148499	1.78878	0.0736509	NA
Cpne2	116.033	0.236687	0.152918	1.78805	0.0737683	NA
Trim35	514.082	0.219008	0.121466	1.78591	0.0741138	NA
LOC100364435	260.884	-0.271357	0.142993	-1.78395	0.0744312	NA
AABR07065531.16	156.979	0.357605	0.153432	1.78128	0.0748666	NA
Zbed5	75.8141	-0.272582	0.158501	-1.78099	0.0749134	NA
Stum	102.863	0.255682	0.156411	1.78093	0.0749237	NA
Jph1	282.917	0.252538	0.137415	1.78047	0.0749993	NA
RT1-T24-3	32.1011	-0.281406	0.146132	-1.77977	0.0751133	NA
Snph	380.062	0.221769	0.127892	1.77959	0.0751423	NA
Tf	300.629	-0.246078	0.132592	-1.77936	0.0751809	NA
Eef1a1	35.1726	-0.281975	0.147924	-1.77795	0.075412	NA
Hace1	255.966	0.241648	0.136331	1.7765	0.0756498	NA
Fcgr2b	18.6785	0.243751	0.131627	1.77595	0.0757413	NA
AABR07043748.1	72.6305	-0.270058	0.158216	-1.77593	0.075744	NA
Kitlg	232.156	0.265467	0.141522	1.77482	0.0759271	NA
Fam136a	44.1346	-0.258305	0.156746	-1.77218	0.0763642	NA
Cog3	304.928	0.235995	0.131801	1.77038	0.0766634	NA
Mr1	4.0528	-0.12053	0.0803335	-1.76995	0.0767354	NA
Rbm44	59.1478	-0.418432	0.158217	-1.76884	0.0769204	NA
AABR07038879.1	126.153	-0.250023	0.156323	-1.76842	0.0769915	NA
Crem	88.501	0.299865	0.157128	1.76733	0.0771723	NA
AABR07043825.1	532.808	-0.204821	0.128636	-1.76557	0.0774679	NA
Agrn	144.249	0.268323	0.151044	1.76522	0.0775276	NA
Cuta	78.105	-0.273477	0.157677	-1.76443	0.0776594	NA
Rrm2b	150.613	-0.272075	0.148593	-1.7644	0.0776653	NA
Dlgap3	467.423	0.232207	0.128433	1.76408	0.0777185	NA
Nr6a1	88.883	0.265133	0.156578	1.76398	0.0777345	NA
RGD1561277	66.9051	0.28891	0.158594	1.76381	0.0777636	NA
Wdr64	13.4952	-0.168165	0.127167	-1.76275	0.0779433	NA
Gm27675	63.3193	-0.338927	0.158529	-1.7624	0.0780011	NA
Epn2	574.226	0.205165	0.117586	1.76162	0.0781329	NA
Edaradd	4.04435	0.113271	0.078727	1.76139	0.078173	NA
Atxn3	205.496	0.245267	0.143634	1.76106	0.0782275	NA
Cald1	302.81	0.225459	0.132412	1.76028	0.0783599	NA
Rbms2	57.1971	0.268376	0.158417	1.76002	0.0784037	NA
Atp2c1	297.214	0.215782	0.133481	1.7599	0.0784243	NA
Slc25a11	48.3006	-0.235894	0.157646	-1.75976	0.0784483	NA
Ndufa5	330.918	-0.221438	0.133123	-1.75774	0.0787923	NA
Dmtf1	522.816	0.214756	0.119465	1.75684	0.0789452	NA
Psmg2	84.4641	-0.260336	0.156786	-1.75567	0.0791452	NA
Htr2b	136.409	-0.209117	0.156182	-1.7555	0.0791741	NA
Ift74	518.533	-0.20496	0.119457	-1.75386	0.0794551	NA
Mageh1	48.1762	-0.278201	0.157695	-1.75372	0.0794783	NA
Ndn	109.368	-0.275007	0.154515	-1.75359	0.0795015	NA
Dpp7	575.096	-0.208957	0.119532	-1.75321	0.0795654	NA
Kcnt1	243.061	0.292478	0.14319	1.75033	0.0800621	NA
Stxbp3	439.508	-0.225485	0.123187	-1.75014	0.0800945	NA
Fam78b	324.366	0.219934	0.130408	1.74827	0.0804168	NA
AC104053.1	35.52	-0.285065	0.15261	-1.74794	0.0804736	NA
Snrpa1	262.435	-0.241531	0.135523	-1.74733	0.0805799	NA
Atp5if1	282.649	-0.234551	0.135454	-1.74731	0.0805831	NA
Dagla	264.762	0.237386	0.137627	1.74509	0.0809686	NA
Ptpn1	402.297	0.214434	0.130021	1.74506	0.0809751	NA
Agap2	182.978	0.263141	0.146135	1.74427	0.0811118	NA
AABR07002093.1	16.2565	0.207919	0.132762	1.74234	0.0814495	NA
Aprt	16.9681	-0.272419	0.131409	-1.7422	0.081474	NA
Ppp3cc	467.909	0.211498	0.122098	1.74102	0.0816802	NA
Pptc7	233.33	0.243561	0.142375	1.73638	0.0824964	NA
AABR07055801.1	36.4119	-0.231937	0.153907	-1.73546	0.0826587	NA
RGD1308147	59.8133	-0.290707	0.158469	-1.73537	0.0826748	NA
Pdzk1	40.6716	-0.0645296	0.152418	-1.73514	0.0827152	NA
Hnrnph1	383.912	0.238612	0.129059	1.73484	0.0827684	NA
Ngb	51.3701	-0.257787	0.157801	-1.73469	0.0827963	NA
Ttc8	258.487	-0.24054	0.135561	-1.73375	0.0829617	NA
P4ha2	404.926	-0.212062	0.125266	-1.73334	0.0830349	NA
Pik3cb	453.27	0.229683	0.133992	1.73147	0.0833688	NA
Atad5	88.2193	-0.22634	0.156529	-1.73093	0.0834643	NA
Rpl26	69.4852	-0.249138	0.158367	-1.73072	0.0835009	NA
RGD1359108	131.929	0.252353	0.153733	1.7302	0.0835947	NA
Lrpprc	556.748	0.203282	0.119064	1.73013	0.0836065	NA
Srsf6	209.509	0.254202	0.143338	1.72939	0.0837397	NA
Hsd11b1	26.8411	-0.27696	0.148595	-1.72877	0.0838509	NA
Mamdc4	4.76893	0.120865	0.0868733	1.72822	0.083949	NA
Rab27a	66.5999	-0.25894	0.158402	-1.72772	0.084039	NA
Gpr101	16.909	-0.212805	0.128	-1.72724	0.0841239	NA
Nin	110.569	0.267998	0.154548	1.72627	0.0842997	NA
Gspt2	145.429	-0.231187	0.149021	-1.72576	0.0843909	NA
Myh10	544.745	0.223709	0.129645	1.72434	0.0846468	NA
Prrt1	249.905	0.255145	0.144895	1.72382	0.0847411	NA
Prr5	64.0035	0.27997	0.158558	1.72287	0.0849119	NA
Tmem241	291.479	0.217586	0.134687	1.72242	0.0849926	NA
AABR07024457.1	36.2576	-0.231804	0.152657	-1.72014	0.0854067	NA
Smad1	415.807	0.223277	0.126177	1.72002	0.0854296	NA
Pxn	82.3189	0.274567	0.157865	1.7196	0.0855044	NA
AABR07058422.1	537.774	0.213869	0.127786	1.71794	0.0858082	NA
Dnhd1	210.942	0.247815	0.142525	1.71548	0.086257	NA
Fam210b	10.7501	-0.131176	0.117709	-1.71413	0.0865046	NA
Pnrc1	74.9849	-0.246292	0.158114	-1.71373	0.086579	NA
Ssbp3	399.843	0.20609	0.126253	1.71196	0.0869044	NA
AABR07049792.1	10.0205	-0.119103	0.10687	-1.71169	0.0869538	NA
AABR07014301.3	191.936	0.24013	0.145354	1.71117	0.0870501	NA
Cul9	312.847	0.222856	0.134849	1.71116	0.0870518	NA
Tmem255a	106.808	-0.317646	0.153915	-1.71056	0.0871618	NA
Ntng1	140.203	0.230965	0.155207	1.70936	0.0873834	NA
AC128154.1	419.328	-0.210977	0.126656	-1.70929	0.0873979	NA
Pam	369.071	0.206103	0.129017	1.70847	0.0875497	NA
Morc1	37.1953	-0.236252	0.154718	-1.70826	0.0875882	NA
RGD1307443	315.228	-0.214745	0.13207	-1.70814	0.0876112	NA
Vstm4	6.20534	-0.102345	0.0883559	-1.70779	0.087676	NA
Klhdc1	367.25	-0.221994	0.131223	-1.70749	0.0877315	NA
Emcn	14.2825	-0.269207	0.128146	-1.70723	0.0877802	NA
Tst	30.9947	-0.247674	0.148716	-1.70571	0.0880621	NA
Gramd1a	185.928	0.240371	0.146107	1.70542	0.0881158	NA
Lipe	115.598	-0.245163	0.153796	-1.70515	0.0881656	NA
RT1-S3	48.6983	-0.178371	0.155652	-1.70403	0.088375	NA
Ccdc66	616.099	0.201263	0.118292	1.70301	0.0885663	NA
Prmt2	71.6603	-0.26454	0.157991	-1.70299	0.0885697	NA
Commd3	228.426	-0.221337	0.139129	-1.70218	0.0887214	NA
Gan	87.7152	0.244914	0.156913	1.70128	0.0888908	NA
AABR07019403.1	351.965	0.225673	0.128888	1.70114	0.0889168	NA
Aurkc	28.313	0.24226	0.14855	1.69946	0.0892327	NA
Cemip	134.594	0.228583	0.151424	1.69827	0.0894565	NA
Tbr1	7.09735	-0.201452	0.10124	-1.6977	0.0895643	NA
Clvs1	572.566	0.211397	0.124524	1.69725	0.0896495	NA
RGD1359508	37.4058	-0.265256	0.155125	-1.69633	0.0898242	NA
[truncated: 24,114 more rows]

## Sheet: SST CeA Neurons 1
gene	baseMean	log2FoldChange	lfcSE	stat	pvalue	padj
[truncated: 26,017 more rows]

[truncated: 9 more sheets: SST CeA Neurons 2, Drd1 Neurons, Htr2a Neurons, Adarb2+ Neurons, CeL Crf Neurons, VIP Interneurons, Unknown Contaminated Cells, Unknown 2, Cholinergic Interneurons]
